# Supplementary material for: Improved Manual Annotation of EEG Signals through Convolutional Neural Network Guidance
Source: eNeuro. 2022 Sep 27;9(5):ENEURO.0160-22.2022. doi: 10.1523/ENEURO.0160-22.2022 (PMC9532020; doi:10.1523/ENEURO.0160-22.2022)
Supplement: Extended Data 1 — The code used to perform preprocessing of the data and all experimental work. The zip file contains pipeline scripts arranged in subfolders indicating the order of execution, a txt file with all dependencies (requirements.txt), and a short description for each step of the pipeline (README.txt). Download Extended Data 1, ZIP file. [file enu-eN-MNT-0160-22-s03.zip]

Archive with 241 entries (196 files):
- Extended_Data1/
- __MACOSX/._Extended_Data1
- Extended_Data1/step4_revision/
- Extended_Data1/.DS_Store
- __MACOSX/Extended_Data1/._.DS_Store
- Extended_Data1/requirements.txt
- __MACOSX/Extended_Data1/._requirements.txt
- Extended_Data1/final_models/
- Extended_Data1/step1_data_preprocessing/
- Extended_Data1/step2_cross_validation/
- Extended_Data1/step3_CNN_final/
- Extended_Data1/README.txt
- __MACOSX/Extended_Data1/._README.txt
- Extended_Data1/step4_revision/.DS_Store
- __MACOSX/Extended_Data1/step4_revision/._.DS_Store
- Extended_Data1/step4_revision/stage1/
- Extended_Data1/step4_revision/stage2/
- Extended_Data1/step4_revision/stage3/
- Extended_Data1/final_models/.DS_Store
- __MACOSX/Extended_Data1/final_models/._.DS_Store
- Extended_Data1/step1_data_preprocessing/step1_preprocess.py
- Extended_Data1/step1_data_preprocessing/.DS_Store
- __MACOSX/Extended_Data1/step1_data_preprocessing/._.DS_Store
- Extended_Data1/step1_data_preprocessing/README.txt
- __MACOSX/Extended_Data1/step1_data_preprocessing/._README.txt
- Extended_Data1/step1_data_preprocessing/step2_generateTFsegments.py
- Extended_Data1/step1_data_preprocessing/data/
- Extended_Data1/step1_data_preprocessing/assets/
- Extended_Data1/step2_cross_validation/.DS_Store
- __MACOSX/Extended_Data1/step2_cross_validation/._.DS_Store
- Extended_Data1/step2_cross_validation/DAS5/
- Extended_Data1/step2_cross_validation/step2_test_CNN.py
- Extended_Data1/step2_cross_validation/utils/
- Extended_Data1/step2_cross_validation/model/
- Extended_Data1/step2_cross_validation/README.txt
- __MACOSX/Extended_Data1/step2_cross_validation/._README.txt
- Extended_Data1/step2_cross_validation/step1_cross_validate_CNN.py
- Extended_Data1/step3_CNN_final/.DS_Store
- __MACOSX/Extended_Data1/step3_CNN_final/._.DS_Store
- Extended_Data1/step3_CNN_final/DAS5/
- Extended_Data1/step3_CNN_final/utils/
- Extended_Data1/step3_CNN_final/model/
- Extended_Data1/step3_CNN_final/step1_train_final_CNN.py
- __MACOSX/Extended_Data1/step3_CNN_final/._step1_train_final_CNN.py
- Extended_Data1/step3_CNN_final/README.txt
- __MACOSX/Extended_Data1/step3_CNN_final/._README.txt
- Extended_Data1/step4_revision/stage1/step3_review_segments_2.m
- __MACOSX/Extended_Data1/step4_revision/stage1/._step3_review_segments_2.m
- Extended_Data1/step4_revision/stage1/step2_extract_fn_segments.m
- __MACOSX/Extended_Data1/step4_revision/stage1/._step2_extract_fn_segments.m
- Extended_Data1/step4_revision/stage1/.DS_Store
- __MACOSX/Extended_Data1/step4_revision/stage1/._.DS_Store
- Extended_Data1/step4_revision/stage1/step2_extract_fp_segments.m
- __MACOSX/Extended_Data1/step4_revision/stage1/._step2_extract_fp_segments.m
- Extended_Data1/step4_revision/stage1/step3_review_segments_1.m
- __MACOSX/Extended_Data1/step4_revision/stage1/._step3_review_segments_1.m
- Extended_Data1/step4_revision/stage1/step1_select_segments.py
- Extended_Data1/step4_revision/stage1/Software/
- Extended_Data1/step4_revision/stage1/README.txt
- __MACOSX/Extended_Data1/step4_revision/stage1/._README.txt
- Extended_Data1/step4_revision/stage1/helperfunctions/
- Extended_Data1/step4_revision/stage1/data/
- Extended_Data1/step4_revision/stage2/.DS_Store
- __MACOSX/Extended_Data1/step4_revision/stage2/._.DS_Store
- Extended_Data1/step4_revision/stage2/step1_process_revision.py
- Extended_Data1/step4_revision/stage2/README.txt
- __MACOSX/Extended_Data1/step4_revision/stage2/._README.txt
- Extended_Data1/step4_revision/stage2/data/
- Extended_Data1/step4_revision/stage2/step2_generate_revised_TFsegments.py
- Extended_Data1/step4_revision/stage3/step1_randomize_allsegments.py
- Extended_Data1/step4_revision/stage3/.DS_Store
- __MACOSX/Extended_Data1/step4_revision/stage3/._.DS_Store
- Extended_Data1/step4_revision/stage3/step2_randomize_selected_segments.py
- __MACOSX/Extended_Data1/step4_revision/stage3/._step2_randomize_selected_segments.py
- Extended_Data1/step4_revision/stage3/README.txt
- __MACOSX/Extended_Data1/step4_revision/stage3/._README.txt
- Extended_Data1/step4_revision/stage3/data/
- Extended_Data1/step1_data_preprocessing/assets/_loading.py
- Extended_Data1/step1_data_preprocessing/assets/.DS_Store
- __MACOSX/Extended_Data1/step1_data_preprocessing/assets/._.DS_Store
- Extended_Data1/step1_data_preprocessing/assets/_artifactMapping.py
- Extended_Data1/step1_data_preprocessing/assets/_tf.py
- Extended_Data1/step1_data_preprocessing/assets/_segmentation.py
- Extended_Data1/step1_data_preprocessing/assets/_preprocessing.py
- Extended_Data1/step2_cross_validation/DAS5/.DS_Store
- __MACOSX/Extended_Data1/step2_cross_validation/DAS5/._.DS_Store
- Extended_Data1/step2_cross_validation/DAS5/step1_cross_validate_CNN.sh
- Extended_Data1/step2_cross_validation/DAS5/step2_test_CNN.sh
- __MACOSX/Extended_Data1/step2_cross_validation/DAS5/._step2_test_CNN.sh
- Extended_Data1/step2_cross_validation/utils/.DS_Store
- __MACOSX/Extended_Data1/step2_cross_validation/utils/._.DS_Store
- Extended_Data1/step2_cross_validation/utils/utility.py
- Extended_Data1/step2_cross_validation/utils/reader.py
- Extended_Data1/step2_cross_validation/model/board.py
- Extended_Data1/step2_cross_validation/model/.DS_Store
- __MACOSX/Extended_Data1/step2_cross_validation/model/._.DS_Store
- Extended_Data1/step2_cross_validation/model/models.py
- Extended_Data1/step2_cross_validation/model/evaluation.py
- Extended_Data1/step2_cross_validation/model/cnn.py
- Extended_Data1/step2_cross_validation/model/validation.py
- Extended_Data1/step3_CNN_final/DAS5/.DS_Store
- __MACOSX/Extended_Data1/step3_CNN_final/DAS5/._.DS_Store
- Extended_Data1/step3_CNN_final/DAS5/step1_train_final_CNN.sh
- __MACOSX/Extended_Data1/step3_CNN_final/DAS5/._step1_train_final_CNN.sh
- Extended_Data1/step3_CNN_final/utils/.DS_Store
- __MACOSX/Extended_Data1/step3_CNN_final/utils/._.DS_Store
- Extended_Data1/step3_CNN_final/utils/utility.py
- Extended_Data1/step3_CNN_final/utils/reader.py
- Extended_Data1/step3_CNN_final/model/board.py
- Extended_Data1/step3_CNN_final/model/.DS_Store
- __MACOSX/Extended_Data1/step3_CNN_final/model/._.DS_Store
- Extended_Data1/step3_CNN_final/model/models.py
- Extended_Data1/step3_CNN_final/model/evaluation.py
- Extended_Data1/step3_CNN_final/model/cnn.py
- Extended_Data1/step3_CNN_final/model/validation.py
- Extended_Data1/step4_revision/stage1/Software/.DS_Store
- __MACOSX/Extended_Data1/step4_revision/stage1/Software/._.DS_Store
- Extended_Data1/step4_revision/stage1/helperfunctions/sh_checkFileInclusion.m
- Extended_Data1/step4_revision/stage1/helperfunctions/sh_removeParents.m
- Extended_Data1/step4_revision/stage1/helperfunctions/sh_prepEEG.m
- Extended_Data1/step4_revision/stage1/helperfunctions/.DS_Store
- __MACOSX/Extended_Data1/step4_revision/stage1/helperfunctions/._.DS_Store
- Extended_Data1/step4_revision/stage1/helperfunctions/sh_checkFiles.m
- Extended_Data1/step4_revision/stage1/helperfunctions/nbt/
- Extended_Data1/step4_revision/stage1/helperfunctions/sh_rdir.m
- Extended_Data1/step4_revision/stage1/helperfunctions/sh_plotSignalChannels.m
- Extended_Data1/step4_revision/stage1/helperfunctions/list_dirs.m
- Extended_Data1/step4_revision/stage1/helperfunctions/list_recordings.m
- Extended_Data1/step4_revision/stage1/helperfunctions/sh_plotSignalChannels_review.m
- Extended_Data1/step4_revision/stage1/helperfunctions/nicecolors.m
- Extended_Data1/step4_revision/stage1/data/.DS_Store
- __MACOSX/Extended_Data1/step4_revision/stage1/data/._.DS_Store
- Extended_Data1/step4_revision/stage1/data/segments_to_review/
- Extended_Data1/step4_revision/stage1/data/df_fp_segments.txt
- Extended_Data1/step4_revision/stage1/data/reviewed/
- Extended_Data1/step4_revision/stage1/data/df_fn_segments.txt
- Extended_Data1/step4_revision/stage2/data/.DS_Store
- __MACOSX/Extended_Data1/step4_revision/stage2/data/._.DS_Store
- Extended_Data1/step4_revision/stage2/data/revised_segmentedTF/
- Extended_Data1/step4_revision/stage2/data/segments_to_review/
- Extended_Data1/step4_revision/stage2/data/reviewed/
- Extended_Data1/step4_revision/stage2/data/uncertain_df.csv
- Extended_Data1/step4_revision/stage2/data/drowsiness_df.csv
- Extended_Data1/step4_revision/stage2/data/revised_df.csv
- Extended_Data1/step4_revision/stage3/data/.DS_Store
- __MACOSX/Extended_Data1/step4_revision/stage3/data/._.DS_Store
- Extended_Data1/step4_revision/stage1/helperfunctions/nbt/NBTdatabase/
- Extended_Data1/step4_revision/stage1/helperfunctions/nbt/nbt_NBTtoEEG.m
- Extended_Data1/step4_revision/stage1/data/segments_to_review/.DS_Store
- __MACOSX/Extended_Data1/step4_revision/stage1/data/segments_to_review/._.DS_Store
- Extended_Data1/step4_revision/stage1/data/segments_to_review/fp_segments.csv
- Extended_Data1/step4_revision/stage1/data/segments_to_review/fn_segments.csv
- Extended_Data1/step4_revision/stage1/data/segments_to_review/artifact/
- Extended_Data1/step4_revision/stage1/data/segments_to_review/nonartifact/
- Extended_Data1/step4_revision/stage1/data/reviewed/judgedEpochs_final_1_reviewer2.mat
- Extended_Data1/step4_revision/stage1/data/reviewed/judgedEpochs_final_1_reviewer1.mat
- __MACOSX/Extended_Data1/step4_revision/stage1/data/reviewed/._judgedEpochs_final_1_reviewer1.mat
- Extended_Data1/step4_revision/stage1/data/reviewed/judgedEpochs_final_2_reviewer1.mat
- Extended_Data1/step4_revision/stage1/data/reviewed/judgedEpochs_final_2_reviewer2.mat
- Extended_Data1/step4_revision/stage2/data/revised_segmentedTF/.DS_Store
- __MACOSX/Extended_Data1/step4_revision/stage2/data/revised_segmentedTF/._.DS_Store
- Extended_Data1/step4_revision/stage2/data/revised_segmentedTF/artifact/
- Extended_Data1/step4_revision/stage2/data/revised_segmentedTF/nonartifact/
- Extended_Data1/step4_revision/stage2/data/segments_to_review/df_fp_segments.txt
- Extended_Data1/step4_revision/stage2/data/segments_to_review/df_fn_segments.txt
- Extended_Data1/step4_revision/stage2/data/reviewed/judgedEpochs_final_1_reviewer2.mat
- Extended_Data1/step4_revision/stage2/data/reviewed/judgedEpochs_final_1_reviewer1.mat
- __MACOSX/Extended_Data1/step4_revision/stage2/data/reviewed/._judgedEpochs_final_1_reviewer1.mat
- Extended_Data1/step4_revision/stage2/data/reviewed/judgedEpochs_final_2_reviewer1.mat
- Extended_Data1/step4_revision/stage2/data/reviewed/judgedEpochs_final_2_reviewer2.mat
- Extended_Data1/step4_revision/stage1/helperfunctions/nbt/NBTdatabase/nbt_DeleteAnalysisFilesKeepARSQ.m
- Extended_Data1/step4_revision/stage1/helperfunctions/nbt/NBTdatabase/nbt_NBTdb.m
- Extended_Data1/step4_revision/stage1/helperfunctions/nbt/NBTdatabase/Study/
- Extended_Data1/step4_revision/stage1/helperfunctions/nbt/NBTdatabase/nbt_DeleteSignal.m
- Extended_Data1/step4_revision/stage1/helperfunctions/nbt/NBTdatabase/.DS_Store
- __MACOSX/Extended_Data1/step4_revision/stage1/helperfunctions/nbt/NBTdatabase/._.DS_Store
- Extended_Data1/step4_revision/stage1/helperfunctions/nbt/NBTdatabase/nbt_StartSession.m
- Extended_Data1/step4_revision/stage1/helperfunctions/nbt/NBTdatabase/nbt_DeleteInfoFiles.m
- Extended_Data1/step4_revision/stage1/helperfunctions/nbt/NBTdatabase/nbt_CompressAnalysisFiles.m
- Extended_Data1/step4_revision/stage1/helperfunctions/nbt/NBTdatabase/nbt_ReadProject.m
- Extended_Data1/step4_revision/stage1/helperfunctions/nbt/NBTdatabase/nbt_importFileNameInfo.m
- Extended_Data1/step4_revision/stage1/helperfunctions/nbt/NBTdatabase/nbt_DeleteAnalysisFiles.m
- Extended_Data1/step4_revision/stage1/helperfunctions/nbt/NBTdatabase/nbt_MoveAnalysisFiles.m
- Extended_Data1/step4_revision/stage1/helperfunctions/nbt/NBTdatabase/nbt_getHash.m
- Extended_Data1/step4_revision/stage1/helperfunctions/nbt/NBTdatabase/nbt_MakeNBTDID.m
- Extended_Data1/step4_revision/stage1/helperfunctions/nbt/NBTdatabase/nbt_StartSubject.m
- Extended_Data1/step4_revision/stage1/helperfunctions/nbt/NBTdatabase/nbt_StartProject.m
- Extended_Data1/step4_revision/stage1/helperfunctions/nbt/NBTdatabase/nbt_getInfo.m
- Extended_Data1/step4_revision/stage1/helperfunctions/nbt/NBTdatabase/nbt_UpdateProject.m
- Extended_Data1/step4_revision/stage1/helperfunctions/nbt/NBTdatabase/Info/
- Extended_Data1/step4_revision/stage1/helperfunctions/nbt/NBTdatabase/nbt_getInfoObject.m
- Extended_Data1/step4_revision/stage1/helperfunctions/nbt/NBTdatabase/nbt_CreateInfoObject.m
- Extended_Data1/step4_revision/stage1/helperfunctions/nbt/NBTdatabase/nbt_loadsavefile.m
- Extended_Data1/step4_revision/stage1/helperfunctions/nbt/NBTdatabase/nbt_extractBiomarkers.m
- Extended_Data1/step4_revision/stage1/helperfunctions/nbt/NBTdatabase/Study/@nbt_DiffGroup/
- Extended_Data1/step4_revision/stage1/helperfunctions/nbt/NBTdatabase/Study/@nbt_MultiGroup/
- Extended_Data1/step4_revision/stage1/helperfunctions/nbt/NBTdatabase/Study/@nbt_Data/
- Extended_Data1/step4_revision/stage1/helperfunctions/nbt/NBTdatabase/Study/@nbt_Group/
- Extended_Data1/step4_revision/stage1/helperfunctions/nbt/NBTdatabase/Study/nbt_definegroupsCMD.m
- Extended_Data1/step4_revision/stage1/helperfunctions/nbt/NBTdatabase/Study/@nbt_Analysis/
- Extended_Data1/step4_revision/stage1/helperfunctions/nbt/NBTdatabase/Study/@nbt_Study/
- Extended_Data1/step4_revision/stage1/helperfunctions/nbt/NBTdatabase/Info/@nbt_SignalInfo/
- Extended_Data1/step4_revision/stage1/helperfunctions/nbt/NBTdatabase/Info/.DS_Store
- __MACOSX/Extended_Data1/step4_revision/stage1/helperfunctions/nbt/NBTdatabase/Info/._.DS_Store
- Extended_Data1/step4_revision/stage1/helperfunctions/nbt/NBTdatabase/Info/nbt_importSubjectInfo.m
- Extended_Data1/step4_revision/stage1/helperfunctions/nbt/NBTdatabase/Info/@nbt_ProjectInfo/
- Extended_Data1/step4_revision/stage1/helperfunctions/nbt/NBTdatabase/Info/nbt_convertInfoFiles.m
- Extended_Data1/step4_revision/stage1/helperfunctions/nbt/NBTdatabase/Info/nbt_importSubjectInfoMatch.m
- Extended_Data1/step4_revision/stage1/helperfunctions/nbt/NBTdatabase/Info/nbt_convertAnalysisFiles.m
- Extended_Data1/step4_revision/stage1/helperfunctions/nbt/NBTdatabase/Info/@nbt_Info/
- Extended_Data1/step4_revision/stage1/helperfunctions/nbt/NBTdatabase/Info/@nbt_SubjectInfo/
- Extended_Data1/step4_revision/stage1/helperfunctions/nbt/NBTdatabase/Study/@nbt_DiffGroup/nbt_DiffGroup.m
- Extended_Data1/step4_revision/stage1/helperfunctions/nbt/NBTdatabase/Study/@nbt_MultiGroup/nbt_MultiGroup.m
- Extended_Data1/step4_revision/stage1/helperfunctions/nbt/NBTdatabase/Study/@nbt_Data/prepareDataObj.m
- Extended_Data1/step4_revision/stage1/helperfunctions/nbt/NBTdatabase/Study/@nbt_Data/nbt_Data.m
- Extended_Data1/step4_revision/stage1/helperfunctions/nbt/NBTdatabase/Study/@nbt_Data/getData_NBTelement.m
- Extended_Data1/step4_revision/stage1/helperfunctions/nbt/NBTdatabase/Study/@nbt_Data/dataContainer.m
- Extended_Data1/step4_revision/stage1/helperfunctions/nbt/NBTdatabase/Study/@nbt_Data/getFileList.m
- Extended_Data1/step4_revision/stage1/helperfunctions/nbt/NBTdatabase/Study/@nbt_Group/getSubjectInfo.m
- Extended_Data1/step4_revision/stage1/helperfunctions/nbt/NBTdatabase/Study/@nbt_Group/defineSubjectGroupGUI.m
- Extended_Data1/step4_revision/stage1/helperfunctions/nbt/NBTdatabase/Study/@nbt_Group/defineGroupGUI.m
- Extended_Data1/step4_revision/stage1/helperfunctions/nbt/NBTdatabase/Study/@nbt_Group/getSubjectInfo_NBTelement.m
- Extended_Data1/step4_revision/stage1/helperfunctions/nbt/NBTdatabase/Study/@nbt_Group/nbt_Group.m
- Extended_Data1/step4_revision/stage1/helperfunctions/nbt/NBTdatabase/Study/@nbt_Group/generateFileList.m
- Extended_Data1/step4_revision/stage1/helperfunctions/nbt/NBTdatabase/Study/@nbt_Group/getData.m
- Extended_Data1/step4_revision/stage1/helperfunctions/nbt/NBTdatabase/Study/@nbt_Group/nbt_DiffGroup.m
- Extended_Data1/step4_revision/stage1/helperfunctions/nbt/NBTdatabase/Study/@nbt_Group/getFileInfo.m
- Extended_Data1/step4_revision/stage1/helperfunctions/nbt/NBTdatabase/Study/@nbt_Group/defineGroup.m
- Extended_Data1/step4_revision/stage1/helperfunctions/nbt/NBTdatabase/Study/@nbt_Group/getFileList.m
- Extended_Data1/step4_revision/stage1/helperfunctions/nbt/NBTdatabase/Study/@nbt_Analysis/plot.m
- Extended_Data1/step4_revision/stage1/helperfunctions/nbt/NBTdatabase/Study/@nbt_Analysis/nbt_Analysis.m
- Extended_Data1/step4_revision/stage1/helperfunctions/nbt/NBTdatabase/Study/@nbt_Study/getStatisticsTests.m
- Extended_Data1/step4_revision/stage1/helperfunctions/nbt/NBTdatabase/Study/@nbt_Study/nbt_Study.m
- Extended_Data1/step4_revision/stage1/helperfunctions/nbt/NBTdatabase/Info/@nbt_SignalInfo/nbt_SignalInfo.m
- Extended_Data1/step4_revision/stage1/helperfunctions/nbt/NBTdatabase/Info/@nbt_ProjectInfo/nbt_ProjectInfo.m
- Extended_Data1/step4_revision/stage1/helperfunctions/nbt/NBTdatabase/Info/@nbt_Info/nbt_Info.m
- Extended_Data1/step4_revision/stage1/helperfunctions/nbt/NBTdatabase/Info/@nbt_Info/importSubjectInfoFromXLS.m
- Extended_Data1/step4_revision/stage1/helperfunctions/nbt/NBTdatabase/Info/@nbt_Info/importSubjectInfoFromCSV.m
- Extended_Data1/step4_revision/stage1/helperfunctions/nbt/NBTdatabase/Info/@nbt_SubjectInfo/importSubjectInfoFromXLS.m
- Extended_Data1/step4_revision/stage1/helperfunctions/nbt/NBTdatabase/Info/@nbt_SubjectInfo/nbt_SubjectInfo.m
- Extended_Data1/step4_revision/stage1/helperfunctions/nbt/NBTdatabase/Info/@nbt_SubjectInfo/importSubjectInfoFromCSV.m
