# Supplementary material for: Improved Manual Annotation of EEG Signals through Convolutional Neural Network Guidance
Source: eNeuro. 2022 Sep 27;9(5):ENEURO.0160-22.2022. doi: 10.1523/ENEURO.0160-22.2022 (PMC9532020; doi:10.1523/ENEURO.0160-22.2022)
Supplement: Extended Data 1 — The code used to perform preprocessing of the data and all experimental work. The zip file contains pipeline scripts arranged in subfolders indicating the order of execution, a txt file with all dependencies (requirements.txt), and a short description for each step of the pipeline (README.txt). Download Extended Data 1, ZIP file. [file enu-eN-MNT-0160-22-s03.zip › Extended_Data1/requirements.txt]

matplotlib==3.4.3
numpy==1.21.2
pandas==1.4.2
scipy==1.7.1
mne==0.23.4
scikit-learn~=1.0.1
Pillow==9.1.0
pathlib
msgpack-python
msgpack-numpy==0.4.7.1
mat73
math
joblib==0.14.0
ipywidgets==7.6
multiprocess
torch==1.11.0
torchvision==0.12.0
shutil
