# Supplementary material for: Improved Manual Annotation of EEG Signals through Convolutional Neural Network Guidance
Source: eNeuro. 2022 Sep 27;9(5):ENEURO.0160-22.2022. doi: 10.1523/ENEURO.0160-22.2022 (PMC9532020; doi:10.1523/ENEURO.0160-22.2022)
Supplement: Extended Data 1 — The code used to perform preprocessing of the data and all experimental work. The zip file contains pipeline scripts arranged in subfolders indicating the order of execution, a txt file with all dependencies (requirements.txt), and a short description for each step of the pipeline (README.txt). Download Extended Data 1, ZIP file. [file enu-eN-MNT-0160-22-s03.zip › Extended_Data1/README.txt]

# This folder contains the main steps of the pipeline for "Improved manual annotation of EEG signals through convolutional neural network guidance" manuscript

# Workflow is indicated with prefix step#_

# final_models/ folder contains serialised final models (CNN, CNN-rnd, CNN-r, and CNN-rrnd) that were trained on the entire SPACE/BAMBI dataset (original gold standard, randomly shuffled gold standard, expert-revised gold standard, and randomly-revised gold standard, respectively). For more details, see the manuscript

# After the revision step (step 4), CNN-rnd, CNN-r, and CNN-rrnd were cross-validated using the same scripts from step 2 (cross validation of CNN), with paths to the dataset folder changed accordingly

# Training and testing were performed on DAS5 VU cluster. All data and scripts were transferred to the cluster first

# Unfortunately, the data are private and cannot be shared with public.
