# Supplementary material for: Improved Manual Annotation of EEG Signals through Convolutional Neural Network Guidance
Source: eNeuro. 2022 Sep 27;9(5):ENEURO.0160-22.2022. doi: 10.1523/ENEURO.0160-22.2022 (PMC9532020; doi:10.1523/ENEURO.0160-22.2022)
Supplement: Extended Data 1 — The code used to perform preprocessing of the data and all experimental work. The zip file contains pipeline scripts arranged in subfolders indicating the order of execution, a txt file with all dependencies (requirements.txt), and a short description for each step of the pipeline (README.txt). Download Extended Data 1, ZIP file. [file enu-eN-MNT-0160-22-s03.zip › Extended_Data1/step1_data_preprocessing/README.txt]

# Here, the data from SPACE/BAMBI will be preprocessed

# The order of script execution is indicated with prefix step#

# assets/ folder contain custom-made helper function to be used with the main scripts

# step1_preprocess.py - preprocessing script containing the following preprocessing steps: bandpass filtering 0.5 - 45 Hz; bad channel interpolation; re-referencing to average electrode; selection of 19 standard channels. Due to data privacy, we cannot share the recordings

# step2_generateTFsegments.py - generation of EEG segments and label assignment based on intersections with the original annotations
