# Supplementary material for: Improved Manual Annotation of EEG Signals through Convolutional Neural Network Guidance
Source: eNeuro. 2022 Sep 27;9(5):ENEURO.0160-22.2022. doi: 10.1523/ENEURO.0160-22.2022 (PMC9532020; doi:10.1523/ENEURO.0160-22.2022)
Supplement: Extended Data 1 — The code used to perform preprocessing of the data and all experimental work. The zip file contains pipeline scripts arranged in subfolders indicating the order of execution, a txt file with all dependencies (requirements.txt), and a short description for each step of the pipeline (README.txt). Download Extended Data 1, ZIP file. [file enu-eN-MNT-0160-22-s03.zip › Extended_Data1/step3_CNN_final/README.txt]

# Here, a CNN network is trained on the entire dataset without splits using the same hyperparameters as in the 5-fold cross-validation. 

# The order of script execution is indicated with prefix step#_

# model/ and utils/ folders contain helper function to be used with the main scripts

# DAS5/ folder contains jobs to be scheduled on the server for the experiments

# step1_train_final_CNN.py - the main script to train a CNN on the entire dataset.
