# Supplementary material for: Improved Manual Annotation of EEG Signals through Convolutional Neural Network Guidance
Source: eNeuro. 2022 Sep 27;9(5):ENEURO.0160-22.2022. doi: 10.1523/ENEURO.0160-22.2022 (PMC9532020; doi:10.1523/ENEURO.0160-22.2022)
Supplement: Extended Data 1 — The code used to perform preprocessing of the data and all experimental work. The zip file contains pipeline scripts arranged in subfolders indicating the order of execution, a txt file with all dependencies (requirements.txt), and a short description for each step of the pipeline (README.txt). Download Extended Data 1, ZIP file. [file enu-eN-MNT-0160-22-s03.zip › Extended_Data1/step4_revision/stage2/README.txt]

# Here, we will process the revision from the previous stage to generate revised TF EEG segments (for CNN-r)

# The order of script execution is indicated with prefix step#_

# data/segments_to_review - txt files with the selected EEG segments to be revised produced at the previous stage
# data/reviewed folder contains selected EEG segments and their revised labels.
 

# step1_process_revision.py - process revision output from the previous stage to generate data frames with revised segments (+ segments for which one or both raters were uncertain -> they will stay with their original label; + segments which one or both raters labeled as related to drowsiness -> they will be ignored)

# step2_generate_revised_TFsegments.py - to generate the revised dataset (not-selected-for-revision data with their original labels and selected-for-revision data with revised labels). 
