# Supplementary material for: Improved Manual Annotation of EEG Signals through Convolutional Neural Network Guidance
Source: eNeuro. 2022 Sep 27;9(5):ENEURO.0160-22.2022. doi: 10.1523/ENEURO.0160-22.2022 (PMC9532020; doi:10.1523/ENEURO.0160-22.2022)
Supplement: Extended Data 1 — The code used to perform preprocessing of the data and all experimental work. The zip file contains pipeline scripts arranged in subfolders indicating the order of execution, a txt file with all dependencies (requirements.txt), and a short description for each step of the pipeline (README.txt). Download Extended Data 1, ZIP file. [file enu-eN-MNT-0160-22-s03.zip › Extended_Data1/step4_revision/stage3/README.txt]

# Here, we will generate random labels for all segments (for CNN-rnd) and random labels for the selected for revision segments only (CNN-rrnd)

# The order of script execution is indicated with prefix step#_

# data/ folder stores output of the main scripts
 
# step1_randomize_allsegments.py - labels of all segments in the SPACE/BAMBI dataset will be shuffled
# step2_randomize_selected_segments.py - labels of the selected for revision segments only in the SPACE/BAMBI dataset will be shuffled
