# Supplementary material for: Improved Manual Annotation of EEG Signals through Convolutional Neural Network Guidance
Source: eNeuro. 2022 Sep 27;9(5):ENEURO.0160-22.2022. doi: 10.1523/ENEURO.0160-22.2022 (PMC9532020; doi:10.1523/ENEURO.0160-22.2022)
Supplement: Extended Data 1 — The code used to perform preprocessing of the data and all experimental work. The zip file contains pipeline scripts arranged in subfolders indicating the order of execution, a txt file with all dependencies (requirements.txt), and a short description for each step of the pipeline (README.txt). Download Extended Data 1, ZIP file. [file enu-eN-MNT-0160-22-s03.zip › Extended_Data1/step1_data_preprocessing/assets/_preprocessing.py]

import mne

mne.set_log_level(verbose='INFO')


def filter_fir(Raw, hp, lp):
    # Filter FIR
    if Raw.info['highpass'] != hp and Raw.info['lowpass'] != lp:
        Raw.filter(hp, lp, fir_design="firwin", verbose=0)
    return Raw


def interpolate_bads(Raw):
    # Interpolate bad channels
    if len(Raw.info['bads']) > 0:
        Raw.interpolate_bads(reset_bads=False)
    return Raw


def reref(Raw, reference):
    # Re-reference
    if not Raw.info['custom_ref_applied']:
        Raw.set_eeg_reference(ref_channels=reference, projection=True, verbose=0)
    return Raw
