# Supplementary material for: Improved Manual Annotation of EEG Signals through Convolutional Neural Network Guidance
Source: eNeuro. 2022 Sep 27;9(5):ENEURO.0160-22.2022. doi: 10.1523/ENEURO.0160-22.2022 (PMC9532020; doi:10.1523/ENEURO.0160-22.2022)
Supplement: Extended Data 1 — The code used to perform preprocessing of the data and all experimental work. The zip file contains pipeline scripts arranged in subfolders indicating the order of execution, a txt file with all dependencies (requirements.txt), and a short description for each step of the pipeline (README.txt). Download Extended Data 1, ZIP file. [file enu-eN-MNT-0160-22-s03.zip › Extended_Data1/step2_cross_validation/DAS5/step2_test_CNN.sh]

#!/bin/bash
#SBATCH --time=00:30:00
#SBATCH --job-name=test_cnn
#SBATCH -N 1
#SBATCH --ntasks-per-node=1
#SBATCH -C TitanX
#SBATCH --gres=gpu:1
#SBATCH --output=cnn.ASGD.Test.SBambi.LOO.%j.out

module load cuda10.1/toolkit
module load cuDNN/cuda10.1

source /home/mdo520/.bashrc

# Base directory for the experiment
cd /var/scratch/mdo520/output

# Simple trick to create a unique directory for each run of the script
echo $$
mkdir o`echo $$`
cd o`echo $$`

# Copy files to the node's local file system
# cp -r /var/scratch/mdo520/data/SBAMBI /local/mdo520/

# Run the actual experiment 
python3 /home/mdo520/experiments/eeg/loo_cnn/step2_test_CNN.py /var/scratch/mdo520/data/SBAMBI -s 'Loo' -b 64 -e 70 -l 0.0001 -i 0

# to resume, add -r
# -i indicates the index of the seed to train with (in the range of 0-4)
