# Supplementary material for: Improved Manual Annotation of EEG Signals through Convolutional Neural Network Guidance
Source: eNeuro. 2022 Sep 27;9(5):ENEURO.0160-22.2022. doi: 10.1523/ENEURO.0160-22.2022 (PMC9532020; doi:10.1523/ENEURO.0160-22.2022)
Supplement: Extended Data 1 — The code used to perform preprocessing of the data and all experimental work. The zip file contains pipeline scripts arranged in subfolders indicating the order of execution, a txt file with all dependencies (requirements.txt), and a short description for each step of the pipeline (README.txt). Download Extended Data 1, ZIP file. [file enu-eN-MNT-0160-22-s03.zip › Extended_Data1/step2_cross_validation/utils/reader.py]

# -*- coding: utf-8 -*-

"""
    Description:
        Supporting module for the utility.py module from utils
    Note:
        Parts of code are taken from https://pytorch.org/docs/ or various Internet sources

"""

import pandas as pd
import numpy as np
from PIL import Image
from torchvision.transforms.functional import pad
import matplotlib.pyplot as plt
import torch
from torch.autograd import Variable


def get_padding(image):
    """ Get how much padding should be applied to meet the desired width and height """
    max_w = 100
    max_h = 855
    imsize = image.size

    h_padding = (max_w - imsize[0]) / 2
    v_padding = (max_h - imsize[1]) / 2
    l_pad = h_padding if h_padding % 1 == 0 else h_padding + 0.5
    t_pad = v_padding if v_padding % 1 == 0 else v_padding + 0.5
    r_pad = h_padding if h_padding % 1 == 0 else h_padding - 0.5
    b_pad = v_padding if v_padding % 1 == 0 else v_padding - 0.5

    padding = (int(l_pad), int(t_pad), int(r_pad), int(b_pad))

    return padding


def csv_reader(path):
    """ To read a csv file"""
    with open(path, 'r') as file:
        reader = pd.read_csv(file, delimiter=',')
        reader = reader.to_numpy().astype(np.float32)
        #padded = np.pad(reader, ((padding[1], padding[3]), (padding[0], padding[2])))
    return reader


def image_reader(path):
    # Open path as file to avoid ResourceWarning (https://github.com/python-pillow/Pillow/issues/835)
    with open(path, 'rb') as f:
        img = Image.open(f)
        width, height = img.size
        if width != 100 or height != 855:
            padding = get_padding(img)
            img = pad(img, padding)
        return img.convert('L')


class ReshapeTransform:
    def __init__(self, new_size):
        self.new_size = new_size

    def __call__(self, img):
        return torch.reshape(img, self.new_size)


class PaddingChannelsTransform:
    def __init__(self, pad):
        self.pad = pad

    def __call__(self, img):
        padding = Variable(torch.zeros(self.pad, len(img[0]), len(img[0][0])))
        return torch.cat((img, padding), 0)


def show_image(image, ax=None, normalize=True):
  """Imshow for Tensor"""
  if ax is None:
      fig, ax = plt.subplots()

  image = image.numpy().transpose((1, 2, 0))

  if normalize:
      mean = np.array([0.485, 0.456, 0.406])
      std = np.array([0.229, 0.224, 0.225])
      image = std * image + mean
      image = np.clip(image, 0, 1)

  ax.imshow(image)
  ax.spines['top'].set_visible(False)
  ax.spines['right'].set_visible(False)
  ax.spines['left'].set_visible(False)
  ax.spines['bottom'].set_visible(False)
  ax.tick_params(axis='both', length=0)
  ax.set_xticklabels('')
  ax.set_yticklabels('')

  return ax
