# Supplementary material for: Improved Manual Annotation of EEG Signals through Convolutional Neural Network Guidance
Source: eNeuro. 2022 Sep 27;9(5):ENEURO.0160-22.2022. doi: 10.1523/ENEURO.0160-22.2022 (PMC9532020; doi:10.1523/ENEURO.0160-22.2022)
Supplement: Extended Data 1 — The code used to perform preprocessing of the data and all experimental work. The zip file contains pipeline scripts arranged in subfolders indicating the order of execution, a txt file with all dependencies (requirements.txt), and a short description for each step of the pipeline (README.txt). Download Extended Data 1, ZIP file. [file enu-eN-MNT-0160-22-s03.zip › Extended_Data1/step2_cross_validation/model/board.py]

import torch
import matplotlib.pyplot as plt
import numpy as np
import torch.nn.functional as F


def matplotlib_imshow(img, one_channel=True):
    if one_channel:
        img = img.mean(dim=0)
    img = img / 2 + 0.5     # unnormalize
    npimg = img.cpu().numpy()
    if one_channel:
        plt.imshow(npimg, cmap="Greys")
    else:
        plt.imshow(np.transpose(npimg, (1, 2, 0)))


def images_to_probs(net, images):
    '''
    Generates predictions and corresponding probabilities from a trained
    network and a list of images
    '''
    output = net(images)
    # convert output probabilities to predicted class
    _, preds_tensor = torch.max(output, 1)
    preds = np.squeeze(preds_tensor.cpu().numpy())
    return preds, [F.softmax(el, dim=0)[i].item() for i, el in zip(preds, output)]


def plot_classes_preds(net, images, labels, classes):
    '''
    Generates matplotlib Figure using a trained network, along with images
    and labels from a batch, that shows the network's top prediction along
    with its probability, alongside the actual label, coloring this
    information based on whether the prediction was correct or not.
    Uses the "images_to_probs" function.
    '''
    preds, probs = images_to_probs(net, images)
    # plot the images in the batch, along with predicted and true labels
    fig = plt.figure(figsize=(12, 48))
    for idx in np.arange(4):
        ax = fig.add_subplot(1, 4, idx+1, xticks=[], yticks=[])
        matplotlib_imshow(images[idx], one_channel=True)
        ax.set_title("{0}, {1:.1f}%\n(label: {2})".format(
            classes[preds[idx]],
            probs[idx] * 100.0,
            classes[labels[idx]]),
                    color=("green" if preds[idx]==labels[idx].item() else "red"))
    return fig
