# Supplementary material for: Improved Manual Annotation of EEG Signals through Convolutional Neural Network Guidance
Source: eNeuro. 2022 Sep 27;9(5):ENEURO.0160-22.2022. doi: 10.1523/ENEURO.0160-22.2022 (PMC9532020; doi:10.1523/ENEURO.0160-22.2022)
Supplement: Extended Data 1 — The code used to perform preprocessing of the data and all experimental work. The zip file contains pipeline scripts arranged in subfolders indicating the order of execution, a txt file with all dependencies (requirements.txt), and a short description for each step of the pipeline (README.txt). Download Extended Data 1, ZIP file. [file enu-eN-MNT-0160-22-s03.zip › Extended_Data1/step4_revision/stage1/helperfunctions/sh_checkFileInclusion.m]

function includeFile = sh_checkFileInclusion(filename, includes, excludes)
    includeFile = 1;
    for includeStringIdx = 1 : length(includes)
        if isempty(strfind(filename, includes{includeStringIdx}))
            includeFile = 0;
        end
    end
    
    for excludeStringIdx = 1 : length(excludes)
        if ~isempty(strfind(filename, excludes{excludeStringIdx}))
            includeFile = 0;
        end
    end
end
