# Supplementary material for: Improved Manual Annotation of EEG Signals through Convolutional Neural Network Guidance
Source: eNeuro. 2022 Sep 27;9(5):ENEURO.0160-22.2022. doi: 10.1523/ENEURO.0160-22.2022 (PMC9532020; doi:10.1523/ENEURO.0160-22.2022)
Supplement: Extended Data 1 — The code used to perform preprocessing of the data and all experimental work. The zip file contains pipeline scripts arranged in subfolders indicating the order of execution, a txt file with all dependencies (requirements.txt), and a short description for each step of the pipeline (README.txt). Download Extended Data 1, ZIP file. [file enu-eN-MNT-0160-22-s03.zip › Extended_Data1/step4_revision/stage1/helperfunctions/sh_removeParents.m]

function items = sh_removeParents(items)
    removeIndices = [];
    for itemIdx = 1 : length(items)
        if ~isempty(strmatch(items(itemIdx).name, '.')) || ~isempty(strmatch(items(itemIdx).name, '..'))
            removeIndices = [removeIndices, itemIdx];
        end
    end
    keepIndices = setdiff(1:length(items), removeIndices);
    items = items(keepIndices);
end
