# Supplementary material for: Improved Manual Annotation of EEG Signals through Convolutional Neural Network Guidance
Source: eNeuro. 2022 Sep 27;9(5):ENEURO.0160-22.2022. doi: 10.1523/ENEURO.0160-22.2022 (PMC9532020; doi:10.1523/ENEURO.0160-22.2022)
Supplement: Extended Data 1 — The code used to perform preprocessing of the data and all experimental work. The zip file contains pipeline scripts arranged in subfolders indicating the order of execution, a txt file with all dependencies (requirements.txt), and a short description for each step of the pipeline (README.txt). Download Extended Data 1, ZIP file. [file enu-eN-MNT-0160-22-s03.zip › Extended_Data1/step4_revision/stage1/helperfunctions/sh_prepEEG.m]

function EEG = sh_prepEEG(Data, filename, chanlocs, fs)
    % Get Ns
    nChannels = size(Data, 1);
    nSamples = size(Data, 2);
    
    % Create an EEG empty set
    EEG = eeg_emptyset();
    EEG.setname = filename;
    EEG.filename = filename;
    EEG.nbchan = nChannels;
    EEG.trials = 1;
    EEG.pnts = nSamples;
    EEG.srate = fs;
    EEG.xmin = 0;
    EEG.xmax = nSamples/EEG.srate;
    EEG.times = 1/EEG.srate:1/EEG.srate:EEG.xmax;
    EEG.data = Data;
    EEG.chanlocs = chanlocs;
end
