# Supplementary material for: Improved Manual Annotation of EEG Signals through Convolutional Neural Network Guidance
Source: eNeuro. 2022 Sep 27;9(5):ENEURO.0160-22.2022. doi: 10.1523/ENEURO.0160-22.2022 (PMC9532020; doi:10.1523/ENEURO.0160-22.2022)
Supplement: Extended Data 1 — The code used to perform preprocessing of the data and all experimental work. The zip file contains pipeline scripts arranged in subfolders indicating the order of execution, a txt file with all dependencies (requirements.txt), and a short description for each step of the pipeline (README.txt). Download Extended Data 1, ZIP file. [file enu-eN-MNT-0160-22-s03.zip › Extended_Data1/step4_revision/stage1/helperfunctions/sh_checkFiles.m]

function sh_checkFiles(filenames)
    for fileIdx = 1 : length(filenames)
        % Check if signal-file exists
        if ~exist(filenames{fileIdx}, 'file')
            disp(['Signal-file for ', filenames{fileIdx}, ' is missing.']);
        end
        
        % Check if info-file exists
        infoFilename = strrep(filenames{fileIdx}, '.mat', '_info.mat');
        if ~exist(infoFilename, 'file')
            disp(['Info-file for ', filenames{fileIdx}, ' is missing.']);
        end
        
        % Check if analysis-file exists
        analysisFilename = strrep(filenames{fileIdx}, '.mat', '_info.mat');
        if ~exist(analysisFilename, 'file')
            disp(['Analysis-file for ', filenames{fileIdx}, ' is missing.']);
        end
        
        % Check if both ECR and EOR files exist
        filename = fliplr(strtok(fliplr(filenames{fileIdx}), '/'));
        [~, tail] = strtok(filename, '.');
        [~, tail] = strtok(tail, '.');
        [~, tail] = strtok(tail, '.');
        [conditionName, ~] = strtok(tail, '.');
        
        if ~isempty(strfind(conditionName, 'ECR'))
            EORFilename = strrep(filenames{fileIdx}, 'ECR', 'EOR');
            if ~exist(EORFilename, 'file')
                disp(['EOR-condition for ', filenames{fileIdx}, ' is missing.']);
            end
        end
        
        if ~isempty(strfind(conditionName, 'EOR'))
            EORFilename = strrep(filenames{fileIdx}, 'EOR', 'ECR');
            if ~exist(EORFilename, 'file')
                disp(['ECR-condition for ', filenames{fileIdx}, ' is missing.']);
            end
        end
    end
end
