# Supplementary material for: Improved Manual Annotation of EEG Signals through Convolutional Neural Network Guidance
Source: eNeuro. 2022 Sep 27;9(5):ENEURO.0160-22.2022. doi: 10.1523/ENEURO.0160-22.2022 (PMC9532020; doi:10.1523/ENEURO.0160-22.2022)
Supplement: Extended Data 1 — The code used to perform preprocessing of the data and all experimental work. The zip file contains pipeline scripts arranged in subfolders indicating the order of execution, a txt file with all dependencies (requirements.txt), and a short description for each step of the pipeline (README.txt). Download Extended Data 1, ZIP file. [file enu-eN-MNT-0160-22-s03.zip › Extended_Data1/step4_revision/stage1/helperfunctions/sh_rdir.m]

function filePaths = sh_rdir(currentPath, includes, excludes, includePath)
    % Index all items in folder
    items = dir(fullfile(currentPath));
    
    % Remove crap
    items = sh_removeParents(items);
    
    % Get number of items
    nItems = size(items, 1);
    
    % Iterate along all items and index the .mat files
    filePaths = [];
    for itemIdx = 1 : nItems
        if items(itemIdx).isdir && isempty(strfind(items(itemIdx).name, '_EXC'))
            % Run rdir for the subfolder
            filePaths = [filePaths, sh_rdir(fullfile(currentPath, items(itemIdx).name), includes, excludes, includePath)];
        else
            % Add the file to the list of files
            if sh_checkFileInclusion(items(itemIdx).name, includes, excludes)
                if includePath
                    filePaths{end+1} = fullfile(currentPath, items(itemIdx).name);
                else
                    filePaths{end+1} = items(itemIdx).name;
                end
            end
        end
    end
end
