# Supplementary material for: Improved Manual Annotation of EEG Signals through Convolutional Neural Network Guidance
Source: eNeuro. 2022 Sep 27;9(5):ENEURO.0160-22.2022. doi: 10.1523/ENEURO.0160-22.2022 (PMC9532020; doi:10.1523/ENEURO.0160-22.2022)
Supplement: Extended Data 1 — The code used to perform preprocessing of the data and all experimental work. The zip file contains pipeline scripts arranged in subfolders indicating the order of execution, a txt file with all dependencies (requirements.txt), and a short description for each step of the pipeline (README.txt). Download Extended Data 1, ZIP file. [file enu-eN-MNT-0160-22-s03.zip › Extended_Data1/step4_revision/stage1/helperfunctions/list_recordings.m]

function reclist = list_recordings(infolder)

    subfolders = list_dirs(infolder);
    reclist = {};
    
    if ~isempty(subfolders)
        for folder = 1:size(subfolders, 2)
            files = sh_rdir(fullfile(infolder, subfolders{folder}), ...
                {'.mat'}, {'analysis', 'info', 'BiomarkerBase', ...
                'ASDvsTDC', 'NBTelementBase', 'NBTstudy', 'BED', '_RocheLeap'}, 1);
            reclist = [reclist, files];
        end
    else
        reclist = sh_rdir(fullfile(infolder), ...
                {'.mat'}, {'analysis', 'info', 'BiomarkerBase', ...
                'ASDvsTDC', 'NBTelementBase', 'NBTstudy', 'BED', '_RocheLeap'}, 1);
    end

end
