# Supplementary material for: Improved Manual Annotation of EEG Signals through Convolutional Neural Network Guidance
Source: eNeuro. 2022 Sep 27;9(5):ENEURO.0160-22.2022. doi: 10.1523/ENEURO.0160-22.2022 (PMC9532020; doi:10.1523/ENEURO.0160-22.2022)
Supplement: Extended Data 1 — The code used to perform preprocessing of the data and all experimental work. The zip file contains pipeline scripts arranged in subfolders indicating the order of execution, a txt file with all dependencies (requirements.txt), and a short description for each step of the pipeline (README.txt). Download Extended Data 1, ZIP file. [file enu-eN-MNT-0160-22-s03.zip › Extended_Data1/step4_revision/stage1/helperfunctions/nicecolors.m]

% Nice colors

blue_light = [114, 147, 203]/255;
blue_dark = [57, 106, 177]/255;

orange_light = [225, 151, 76]/255;
orange_dark = [218, 124, 48]/255;

green_light = [132, 186, 91]/255;
green_dark = [62, 150, 81]/255;

red_light = [211, 94, 96]/255;
red_dark = [204, 37, 41]/255;

grey_light = [128, 133, 133]/255;
grey_dark = [83, 81, 84]/255;

purple_light = [144, 103, 167]/255;
purple_dark = [107, 76, 154]/255;

brown_light = [171, 104, 87]/255;
brown_dark = [146, 36, 40]/255;

yellow_light = [204, 194, 16]/255;
yellow_dark = [148, 139, 61]/255;
