# Supplementary material for: Improved Manual Annotation of EEG Signals through Convolutional Neural Network Guidance
Source: eNeuro. 2022 Sep 27;9(5):ENEURO.0160-22.2022. doi: 10.1523/ENEURO.0160-22.2022 (PMC9532020; doi:10.1523/ENEURO.0160-22.2022)
Supplement: Extended Data 1 — The code used to perform preprocessing of the data and all experimental work. The zip file contains pipeline scripts arranged in subfolders indicating the order of execution, a txt file with all dependencies (requirements.txt), and a short description for each step of the pipeline (README.txt). Download Extended Data 1, ZIP file. [file enu-eN-MNT-0160-22-s03.zip › Extended_Data1/step4_revision/stage1/data/df_fp_segments.txt]

start_time	end_time	filename	probability	true_label	true_class	predicted_class
9.5	10.499512	BAMBI.S501.yyyymmdd.ECRASD1	0.943373024463654	artifact	0	0
10	10.999512	BAMBI.S501.yyyymmdd.ECRASD1	0.930195152759552	nonartifact	1	0
10.5	11.499512	BAMBI.S501.yyyymmdd.ECRASD1	0.650289297103882	nonartifact	1	0
11	11.999512	BAMBI.S501.yyyymmdd.ECRASD1	0.633181035518646	nonartifact	1	0
11.5	12.499512	BAMBI.S501.yyyymmdd.ECRASD1	0.848004162311554	nonartifact	1	0
12	12.999512	BAMBI.S501.yyyymmdd.ECRASD1	0.902409732341766	nonartifact	1	0
12.5	13.499512	BAMBI.S501.yyyymmdd.ECRASD1	0.71986848115921	nonartifact	1	0
13	13.999512	BAMBI.S501.yyyymmdd.ECRASD1	0.806911945343018	nonartifact	1	0
13.5	14.499512	BAMBI.S501.yyyymmdd.ECRASD1	0.56913435459137	nonartifact	1	0
23.5	24.499512	BAMBI.S501.yyyymmdd.ECRASD1	0.734213471412659	artifact	0	0
24	24.999512	BAMBI.S501.yyyymmdd.ECRASD1	0.877313375473022	nonartifact	1	0
24.5	25.499512	BAMBI.S501.yyyymmdd.ECRASD1	0.897769451141357	nonartifact	1	0
25	25.999512	BAMBI.S501.yyyymmdd.ECRASD1	0.909875512123108	nonartifact	1	0
25.5	26.499512	BAMBI.S501.yyyymmdd.ECRASD1	0.919799089431763	nonartifact	1	0
26.5	27.499512	BAMBI.S501.yyyymmdd.ECRASD1	0.903074741363525	artifact	0	0
36.5	37.499512	BAMBI.S501.yyyymmdd.ECRASD1	0.629565119743347	nonartifact	1	0
37	37.999512	BAMBI.S501.yyyymmdd.ECRASD1	0.74083799123764	nonartifact	1	0
37.5	38.499512	BAMBI.S501.yyyymmdd.ECRASD1	0.734244287014008	nonartifact	1	0
38	38.999512	BAMBI.S501.yyyymmdd.ECRASD1	0.708241105079651	nonartifact	1	0
38.5	39.499512	BAMBI.S501.yyyymmdd.ECRASD1	0.730566084384918	nonartifact	1	0
39	39.999512	BAMBI.S501.yyyymmdd.ECRASD1	0.425241023302078	nonartifact	1	1
39.5	40.499512	BAMBI.S501.yyyymmdd.ECRASD1	0.555841028690338	nonartifact	1	0
40	40.999512	BAMBI.S501.yyyymmdd.ECRASD1	0.826721370220184	nonartifact	1	0
40.5	41.499512	BAMBI.S501.yyyymmdd.ECRASD1	0.792829751968384	nonartifact	1	0
41	41.999512	BAMBI.S501.yyyymmdd.ECRASD1	0.819702625274658	nonartifact	1	0
41.5	42.499512	BAMBI.S501.yyyymmdd.ECRASD1	0.514414012432098	artifact	0	0
70.5	71.499512	BAMBI.S501.yyyymmdd.ECRASD1	0.466814577579498	nonartifact	1	1
71	71.999512	BAMBI.S501.yyyymmdd.ECRASD1	0.74273943901062	nonartifact	1	0
71.5	72.499512	BAMBI.S501.yyyymmdd.ECRASD1	0.936334848403931	artifact	0	0
89.5	90.499512	BAMBI.S501.yyyymmdd.ECRASD1	0.91020679473877	artifact	0	0
90	90.999512	BAMBI.S501.yyyymmdd.ECRASD1	0.843803226947784	nonartifact	1	0
90.5	91.499512	BAMBI.S501.yyyymmdd.ECRASD1	0.905825078487396	artifact	0	0
92.5	93.499512	BAMBI.S501.yyyymmdd.ECRASD1	0.751595437526703	artifact	0	0
93	93.999512	BAMBI.S501.yyyymmdd.ECRASD1	0.927001178264618	nonartifact	1	0
93.5	94.499512	BAMBI.S501.yyyymmdd.ECRASD1	0.937615215778351	artifact	0	0
95.5	96.499512	BAMBI.S501.yyyymmdd.ECRASD1	0.860755503177643	artifact	0	0
96	96.999512	BAMBI.S501.yyyymmdd.ECRASD1	0.845765948295593	nonartifact	1	0
96.5	97.499512	BAMBI.S501.yyyymmdd.ECRASD1	0.911607027053833	nonartifact	1	0
97	97.999512	BAMBI.S501.yyyymmdd.ECRASD1	0.889945328235626	nonartifact	1	0
97.5	98.499512	BAMBI.S501.yyyymmdd.ECRASD1	0.878851175308228	nonartifact	1	0
98	98.999512	BAMBI.S501.yyyymmdd.ECRASD1	0.93642669916153	nonartifact	1	0
98.5	99.499512	BAMBI.S501.yyyymmdd.ECRASD1	0.898019850254059	nonartifact	1	0
99	99.999512	BAMBI.S501.yyyymmdd.ECRASD1	0.454593300819397	nonartifact	1	1
100	100.999512	BAMBI.S501.yyyymmdd.ECRASD1	0.636378884315491	nonartifact	1	0
100.5	101.499512	BAMBI.S501.yyyymmdd.ECRASD1	0.899919629096985	nonartifact	1	0
101	101.999512	BAMBI.S501.yyyymmdd.ECRASD1	0.920794188976288	nonartifact	1	0
101.5	102.499512	BAMBI.S501.yyyymmdd.ECRASD1	0.894151926040649	artifact	0	0
145	145.999512	BAMBI.S501.yyyymmdd.ECRASD1	0.766168594360352	artifact	0	0
145.5	146.499512	BAMBI.S501.yyyymmdd.ECRASD1	0.654589176177979	nonartifact	1	0
146	146.999512	BAMBI.S501.yyyymmdd.ECRASD1	0.372338235378265	nonartifact	1	1
4.5	5.499512	BAMBI.S501.yyyymmdd.EORASD1	0.542931318283081	nonartifact	1	0
5	5.999512	BAMBI.S501.yyyymmdd.EORASD1	0.676760852336884	nonartifact	1	0
5.5	6.499512	BAMBI.S501.yyyymmdd.EORASD1	0.668625712394714	nonartifact	1	0
6.5	7.499512	BAMBI.S501.yyyymmdd.EORASD1	0.919086158275604	artifact	0	0
23.5	24.499512	BAMBI.S501.yyyymmdd.EORASD1	0.927472472190857	artifact	0	0
24	24.999512	BAMBI.S501.yyyymmdd.EORASD1	0.940014541149139	nonartifact	1	0
24.5	25.499512	BAMBI.S501.yyyymmdd.EORASD1	0.934618234634399	artifact	0	0
55	55.999512	BAMBI.S501.yyyymmdd.EORASD1	0.756870925426483	artifact	0	0
55.5	56.499512	BAMBI.S501.yyyymmdd.EORASD1	0.709420263767242	nonartifact	1	0
56	56.999512	BAMBI.S501.yyyymmdd.EORASD1	0.684592366218567	nonartifact	1	0
56.5	57.499512	BAMBI.S501.yyyymmdd.EORASD1	0.573442816734314	nonartifact	1	0
58.5	59.499512	BAMBI.S501.yyyymmdd.EORASD1	0.587089717388153	nonartifact	1	0
59	59.999512	BAMBI.S501.yyyymmdd.EORASD1	0.826554477214813	nonartifact	1	0
59.5	60.499512	BAMBI.S501.yyyymmdd.EORASD1	0.860581874847412	nonartifact	1	0
60	60.999512	BAMBI.S501.yyyymmdd.EORASD1	0.908895969390869	nonartifact	1	0
60.5	61.499512	BAMBI.S501.yyyymmdd.EORASD1	0.780702471733093	nonartifact	1	0
61	61.999512	BAMBI.S501.yyyymmdd.EORASD1	0.599441766738892	nonartifact	1	0
71.5	72.499512	BAMBI.S501.yyyymmdd.EORASD1	0.440864592790604	nonartifact	1	1
72	72.999512	BAMBI.S501.yyyymmdd.EORASD1	0.674513757228851	nonartifact	1	0
72.5	73.499512	BAMBI.S501.yyyymmdd.EORASD1	0.699951648712158	nonartifact	1	0
73	73.999512	BAMBI.S501.yyyymmdd.EORASD1	0.461165279150009	nonartifact	1	1
79.5	80.499512	BAMBI.S501.yyyymmdd.EORASD1	0.935225307941437	artifact	0	0
80	80.999512	BAMBI.S501.yyyymmdd.EORASD1	0.868886291980743	nonartifact	1	0
80.5	81.499512	BAMBI.S501.yyyymmdd.EORASD1	0.561429142951965	nonartifact	1	0
81.5	82.499512	BAMBI.S501.yyyymmdd.EORASD1	0.228060126304626	nonartifact	1	1
82	82.999512	BAMBI.S501.yyyymmdd.EORASD1	0.868268251419067	nonartifact	1	0
82.5	83.499512	BAMBI.S501.yyyymmdd.EORASD1	0.936546623706818	artifact	0	0
86.5	87.499512	BAMBI.S501.yyyymmdd.EORASD1	0.796241044998169	artifact	0	0
87	87.999512	BAMBI.S501.yyyymmdd.EORASD1	0.662531077861786	nonartifact	1	0
87.5	88.499512	BAMBI.S501.yyyymmdd.EORASD1	0.460881948471069	nonartifact	1	1
114	114.999512	BAMBI.S501.yyyymmdd.EORASD1	0.466522604227066	nonartifact	1	1
114.5	115.499512	BAMBI.S501.yyyymmdd.EORASD1	0.925732970237732	nonartifact	1	0
115	115.999512	BAMBI.S501.yyyymmdd.EORASD1	0.936224937438965	artifact	0	0
121	121.999512	BAMBI.S501.yyyymmdd.EORASD1	0.941162109375	artifact	0	0
121.5	122.499512	BAMBI.S501.yyyymmdd.EORASD1	0.774007320404053	nonartifact	1	0
122	122.999512	BAMBI.S501.yyyymmdd.EORASD1	0.36535707116127	nonartifact	1	1
142	142.999512	BAMBI.S501.yyyymmdd.EORASD1	0.433667600154877	artifact	0	1
143	143.999512	BAMBI.S501.yyyymmdd.EORASD1	0.750353395938873	nonartifact	1	0
143.5	144.499512	BAMBI.S501.yyyymmdd.EORASD1	0.266589850187302	nonartifact	1	1
151	151.999512	BAMBI.S501.yyyymmdd.EORASD1	0.608951091766357	nonartifact	1	0
151.5	152.499512	BAMBI.S501.yyyymmdd.EORASD1	0.708143711090088	nonartifact	1	0
152	152.999512	BAMBI.S501.yyyymmdd.EORASD1	0.834967851638794	artifact	0	0
172.5	173.499512	BAMBI.S501.yyyymmdd.EORASD1	0.917377591133118	artifact	0	0
173	173.999512	BAMBI.S501.yyyymmdd.EORASD1	0.704172551631927	nonartifact	1	0
173.5	174.499512	BAMBI.S501.yyyymmdd.EORASD1	0.757973551750183	nonartifact	1	0
174	174.999512	BAMBI.S501.yyyymmdd.EORASD1	0.650268197059631	artifact	0	0
1	1.999512	BAMBI.S502.yyyymmdd.ECRASD1	0.935646533966064	artifact	0	0
1.5	2.499512	BAMBI.S502.yyyymmdd.ECRASD1	0.913094460964203	nonartifact	1	0
2	2.999512	BAMBI.S502.yyyymmdd.ECRASD1	0.384578227996826	nonartifact	1	1
15	15.999512	BAMBI.S502.yyyymmdd.ECRASD1	0.35815903544426	nonartifact	1	1
15.5	16.499512	BAMBI.S502.yyyymmdd.ECRASD1	0.816083192825317	nonartifact	1	0
16	16.999512	BAMBI.S502.yyyymmdd.ECRASD1	0.875393986701965	nonartifact	1	0
16.5	17.499512	BAMBI.S502.yyyymmdd.ECRASD1	0.853110194206238	nonartifact	1	0
17	17.999512	BAMBI.S502.yyyymmdd.ECRASD1	0.639765441417694	nonartifact	1	0
17.5	18.499512	BAMBI.S502.yyyymmdd.ECRASD1	0.560074210166931	nonartifact	1	0
18	18.999512	BAMBI.S502.yyyymmdd.ECRASD1	0.701707780361176	nonartifact	1	0
18.5	19.499512	BAMBI.S502.yyyymmdd.ECRASD1	0.773270666599274	nonartifact	1	0
19	19.999512	BAMBI.S502.yyyymmdd.ECRASD1	0.4500632584095	nonartifact	1	1
128.5	129.499512	BAMBI.S502.yyyymmdd.EORASD1	0.47039720416069	nonartifact	1	1
129	129.999512	BAMBI.S502.yyyymmdd.EORASD1	0.81239515542984	nonartifact	1	0
129.5	130.499512	BAMBI.S502.yyyymmdd.EORASD1	0.744447290897369	nonartifact	1	0
130	130.999512	BAMBI.S502.yyyymmdd.EORASD1	0.475041657686234	nonartifact	1	1
145.5	146.499512	BAMBI.S502.yyyymmdd.EORASD1	0.530437350273132	nonartifact	1	0
146	146.999512	BAMBI.S502.yyyymmdd.EORASD1	0.769477903842926	nonartifact	1	0
146.5	147.499512	BAMBI.S502.yyyymmdd.EORASD1	0.757516980171204	nonartifact	1	0
147	147.999512	BAMBI.S502.yyyymmdd.EORASD1	0.472034901380539	nonartifact	1	1
147.5	148.499512	BAMBI.S502.yyyymmdd.EORASD1	0.669179618358612	nonartifact	1	0
148	148.999512	BAMBI.S502.yyyymmdd.EORASD1	0.614330768585205	nonartifact	1	0
151	151.999512	BAMBI.S502.yyyymmdd.EORASD1	0.330508351325989	nonartifact	1	1
151.5	152.499512	BAMBI.S502.yyyymmdd.EORASD1	0.651041328907013	nonartifact	1	0
152	152.999512	BAMBI.S502.yyyymmdd.EORASD1	0.796797454357147	nonartifact	1	0
152.5	153.499512	BAMBI.S502.yyyymmdd.EORASD1	0.134604260325432	nonartifact	1	1
161.5	162.499512	BAMBI.S502.yyyymmdd.EORASD1	0.627774059772491	nonartifact	1	0
162	162.999512	BAMBI.S502.yyyymmdd.EORASD1	0.708063840866089	nonartifact	1	0
162.5	163.499512	BAMBI.S502.yyyymmdd.EORASD1	0.587575852870941	nonartifact	1	0
7	7.999512	BAMBI.S503.yyyymmdd.ECRASD1	0.876547634601593	artifact	0	0
7.5	8.499512	BAMBI.S503.yyyymmdd.ECRASD1	0.800568401813507	nonartifact	1	0
8	8.999512	BAMBI.S503.yyyymmdd.ECRASD1	0.532962441444397	nonartifact	1	0
18	18.999512	BAMBI.S503.yyyymmdd.ECRASD1	0.837229371070862	artifact	0	0
19	19.999512	BAMBI.S503.yyyymmdd.ECRASD1	0.919577956199646	nonartifact	1	0
19.5	20.499512	BAMBI.S503.yyyymmdd.ECRASD1	0.870628654956818	nonartifact	1	0
20	20.999512	BAMBI.S503.yyyymmdd.ECRASD1	0.63888156414032	nonartifact	1	0
65	65.999512	BAMBI.S503.yyyymmdd.ECRASD1	0.609444737434387	nonartifact	1	0
65.5	66.499512	BAMBI.S503.yyyymmdd.ECRASD1	0.650541424751282	nonartifact	1	0
66	66.999512	BAMBI.S503.yyyymmdd.ECRASD1	0.443340092897415	nonartifact	1	1
76	76.999512	BAMBI.S503.yyyymmdd.ECRASD1	0.795597851276398	artifact	0	0
76.5	77.499512	BAMBI.S503.yyyymmdd.ECRASD1	0.737347841262817	nonartifact	1	0
77	77.999512	BAMBI.S503.yyyymmdd.ECRASD1	0.908757746219635	nonartifact	1	0
77.5	78.499512	BAMBI.S503.yyyymmdd.ECRASD1	0.899335741996765	nonartifact	1	0
78	78.999512	BAMBI.S503.yyyymmdd.ECRASD1	0.855815947055817	artifact	0	0
82	82.999512	BAMBI.S503.yyyymmdd.ECRASD1	0.798772513866425	artifact	0	0
82.5	83.499512	BAMBI.S503.yyyymmdd.ECRASD1	0.807655572891235	nonartifact	1	0
83	83.999512	BAMBI.S503.yyyymmdd.ECRASD1	0.744152069091797	nonartifact	1	0
83.5	84.499512	BAMBI.S503.yyyymmdd.ECRASD1	0.214854925870895	nonartifact	1	1
88	88.999512	BAMBI.S503.yyyymmdd.ECRASD1	0.578069031238556	nonartifact	1	0
88.5	89.499512	BAMBI.S503.yyyymmdd.ECRASD1	0.691819071769714	nonartifact	1	0
89	89.999512	BAMBI.S503.yyyymmdd.ECRASD1	0.233147516846657	nonartifact	1	1
96	96.999512	BAMBI.S503.yyyymmdd.ECRASD1	0.212920129299164	nonartifact	1	1
96.5	97.499512	BAMBI.S503.yyyymmdd.ECRASD1	0.832435727119446	nonartifact	1	0
97	97.999512	BAMBI.S503.yyyymmdd.ECRASD1	0.809375941753387	nonartifact	1	0
97.5	98.499512	BAMBI.S503.yyyymmdd.ECRASD1	0.471047550439835	nonartifact	1	1
102	102.999512	BAMBI.S503.yyyymmdd.ECRASD1	0.454761117696762	nonartifact	1	1
102.5	103.499512	BAMBI.S503.yyyymmdd.ECRASD1	0.750884890556335	nonartifact	1	0
103	103.999512	BAMBI.S503.yyyymmdd.ECRASD1	0.824040770530701	nonartifact	1	0
103.5	104.499512	BAMBI.S503.yyyymmdd.ECRASD1	0.814894676208496	nonartifact	1	0
104	104.999512	BAMBI.S503.yyyymmdd.ECRASD1	0.493028253316879	nonartifact	1	1
110.5	111.499512	BAMBI.S503.yyyymmdd.ECRASD1	0.343795299530029	nonartifact	1	1
111	111.999512	BAMBI.S503.yyyymmdd.ECRASD1	0.753076434135437	nonartifact	1	0
111.5	112.499512	BAMBI.S503.yyyymmdd.ECRASD1	0.761374890804291	nonartifact	1	0
112	112.999512	BAMBI.S503.yyyymmdd.ECRASD1	0.369250416755676	nonartifact	1	1
115	115.999512	BAMBI.S503.yyyymmdd.ECRASD1	0.582526206970215	nonartifact	1	0
115.5	116.499512	BAMBI.S503.yyyymmdd.ECRASD1	0.673844695091248	nonartifact	1	0
116	116.999512	BAMBI.S503.yyyymmdd.ECRASD1	0.585602402687073	nonartifact	1	0
116.5	117.499512	BAMBI.S503.yyyymmdd.ECRASD1	0.766439199447632	nonartifact	1	0
117	117.999512	BAMBI.S503.yyyymmdd.ECRASD1	0.545186042785645	nonartifact	1	0
127.5	128.499512	BAMBI.S503.yyyymmdd.ECRASD1	0.875584661960602	artifact	0	0
128	128.999512	BAMBI.S503.yyyymmdd.ECRASD1	0.690010845661163	nonartifact	1	0
128.5	129.499512	BAMBI.S503.yyyymmdd.ECRASD1	0.295699775218964	nonartifact	1	1
133	133.999512	BAMBI.S503.yyyymmdd.ECRASD1	0.356875211000443	nonartifact	1	1
133.5	134.499512	BAMBI.S503.yyyymmdd.ECRASD1	0.694555222988129	nonartifact	1	0
134	134.999512	BAMBI.S503.yyyymmdd.ECRASD1	0.589534819126129	nonartifact	1	0
75.5	76.499512	BAMBI.S503.yyyymmdd.EORASD1	0.361805289983749	nonartifact	1	1
76	76.999512	BAMBI.S503.yyyymmdd.EORASD1	0.65513026714325	nonartifact	1	0
76.5	77.499512	BAMBI.S503.yyyymmdd.EORASD1	0.877294361591339	nonartifact	1	0
77	77.999512	BAMBI.S503.yyyymmdd.EORASD1	0.887514531612396	nonartifact	1	0
77.5	78.499512	BAMBI.S503.yyyymmdd.EORASD1	0.594236552715302	nonartifact	1	0
124	124.999512	BAMBI.S503.yyyymmdd.EORASD1	0.544536709785461	nonartifact	1	0
124.5	125.499512	BAMBI.S503.yyyymmdd.EORASD1	0.7183837890625	nonartifact	1	0
125	125.999512	BAMBI.S503.yyyymmdd.EORASD1	0.2552090883255	nonartifact	1	1
158	158.999512	BAMBI.S503.yyyymmdd.EORASD1	0.352421998977661	artifact	0	1
158.5	159.499512	BAMBI.S503.yyyymmdd.EORASD1	0.661287546157837	nonartifact	1	0
159	159.999512	BAMBI.S503.yyyymmdd.EORASD1	0.758370816707611	nonartifact	1	0
159.5	160.499512	BAMBI.S503.yyyymmdd.EORASD1	0.350150406360626	nonartifact	1	1
22	22.999512	BAMBI.S504.yyyymmdd.ECRASD1	0.833913624286652	artifact	0	0
22.5	23.499512	BAMBI.S504.yyyymmdd.ECRASD1	0.777368605136871	nonartifact	1	0
23	23.999512	BAMBI.S504.yyyymmdd.ECRASD1	0.233861148357391	nonartifact	1	1
66.5	67.499512	BAMBI.S504.yyyymmdd.ECRASD1	0.546184301376343	artifact	0	0
67.5	68.499512	BAMBI.S504.yyyymmdd.ECRASD1	0.916117370128632	nonartifact	1	0
68	68.999512	BAMBI.S504.yyyymmdd.ECRASD1	0.909212946891785	nonartifact	1	0
68.5	69.499512	BAMBI.S504.yyyymmdd.ECRASD1	0.925066232681274	nonartifact	1	0
69	69.999512	BAMBI.S504.yyyymmdd.ECRASD1	0.920428454875946	nonartifact	1	0
69.5	70.499512	BAMBI.S504.yyyymmdd.ECRASD1	0.887566745281219	nonartifact	1	0
70	70.999512	BAMBI.S504.yyyymmdd.ECRASD1	0.905874013900757	nonartifact	1	0
70.5	71.499512	BAMBI.S504.yyyymmdd.ECRASD1	0.885578870773315	nonartifact	1	0
71	71.999512	BAMBI.S504.yyyymmdd.ECRASD1	0.901838064193726	nonartifact	1	0
71.5	72.499512	BAMBI.S504.yyyymmdd.ECRASD1	0.735384464263916	nonartifact	1	0
72	72.999512	BAMBI.S504.yyyymmdd.ECRASD1	0.417387157678604	nonartifact	1	1
78.5	79.499512	BAMBI.S504.yyyymmdd.ECRASD1	0.536580681800842	nonartifact	1	0
79	79.999512	BAMBI.S504.yyyymmdd.ECRASD1	0.746226072311401	nonartifact	1	0
79.5	80.499512	BAMBI.S504.yyyymmdd.ECRASD1	0.741576910018921	nonartifact	1	0
80	80.999512	BAMBI.S504.yyyymmdd.ECRASD1	0.677275419235229	nonartifact	1	0
80.5	81.499512	BAMBI.S504.yyyymmdd.ECRASD1	0.904751479625702	nonartifact	1	0
81.5	82.499512	BAMBI.S504.yyyymmdd.ECRASD1	0.892661869525909	artifact	0	0
104.5	105.499512	BAMBI.S504.yyyymmdd.ECRASD1	0.373241394758224	nonartifact	1	1
105	105.999512	BAMBI.S504.yyyymmdd.ECRASD1	0.764115989208221	nonartifact	1	0
105.5	106.499512	BAMBI.S504.yyyymmdd.ECRASD1	0.829131364822388	nonartifact	1	0
106	106.999512	BAMBI.S504.yyyymmdd.ECRASD1	0.555742800235748	nonartifact	1	0
119	119.999512	BAMBI.S504.yyyymmdd.ECRASD1	0.427564829587936	nonartifact	1	1
119.5	120.499512	BAMBI.S504.yyyymmdd.ECRASD1	0.746038198471069	nonartifact	1	0
120	120.999512	BAMBI.S504.yyyymmdd.ECRASD1	0.902670502662659	nonartifact	1	0
120.5	121.499512	BAMBI.S504.yyyymmdd.ECRASD1	0.892187118530273	nonartifact	1	0
121	121.999512	BAMBI.S504.yyyymmdd.ECRASD1	0.887195765972137	artifact	0	0
123.5	124.499512	BAMBI.S504.yyyymmdd.ECRASD1	0.654839515686035	artifact	0	0
124.5	125.499512	BAMBI.S504.yyyymmdd.ECRASD1	0.727824866771698	nonartifact	1	0
125	125.999512	BAMBI.S504.yyyymmdd.ECRASD1	0.701221406459808	nonartifact	1	0
125.5	126.499512	BAMBI.S504.yyyymmdd.ECRASD1	0.863841891288757	nonartifact	1	0
126	126.999512	BAMBI.S504.yyyymmdd.ECRASD1	0.650969922542572	nonartifact	1	0
126.5	127.499512	BAMBI.S504.yyyymmdd.ECRASD1	0.89424055814743	artifact	0	0
145	145.999512	BAMBI.S504.yyyymmdd.ECRASD1	0.330857366323471	nonartifact	1	1
145.5	146.499512	BAMBI.S504.yyyymmdd.ECRASD1	0.693391084671021	nonartifact	1	0
146	146.999512	BAMBI.S504.yyyymmdd.ECRASD1	0.491388380527496	nonartifact	1	1
146.5	147.499512	BAMBI.S504.yyyymmdd.ECRASD1	0.557789206504822	nonartifact	1	0
147	147.999512	BAMBI.S504.yyyymmdd.ECRASD1	0.680213630199432	nonartifact	1	0
147.5	148.499512	BAMBI.S504.yyyymmdd.ECRASD1	0.454024195671082	nonartifact	1	1
177.5	178.499512	BAMBI.S504.yyyymmdd.ECRASD1	0.507728219032288	nonartifact	1	0
178	178.999512	BAMBI.S504.yyyymmdd.ECRASD1	0.850415587425232	nonartifact	1	0
178.5	179.499512	BAMBI.S504.yyyymmdd.ECRASD1	0.646418929100037	nonartifact	1	0
14	14.999512	BAMBI.S504.yyyymmdd.EORASD1	0.532643377780914	nonartifact	1	0
14.5	15.499512	BAMBI.S504.yyyymmdd.EORASD1	0.705158352851868	nonartifact	1	0
15	15.999512	BAMBI.S504.yyyymmdd.EORASD1	0.698182106018066	nonartifact	1	0
15.5	16.499512	BAMBI.S504.yyyymmdd.EORASD1	0.655201554298401	nonartifact	1	0
16	16.999512	BAMBI.S504.yyyymmdd.EORASD1	0.757768094539642	nonartifact	1	0
16.5	17.499512	BAMBI.S504.yyyymmdd.EORASD1	0.709506809711456	nonartifact	1	0
17	17.999512	BAMBI.S504.yyyymmdd.EORASD1	0.704084157943726	nonartifact	1	0
17.5	18.499512	BAMBI.S504.yyyymmdd.EORASD1	0.671629786491394	nonartifact	1	0
18	18.999512	BAMBI.S504.yyyymmdd.EORASD1	0.419369250535965	nonartifact	1	1
25	25.999512	BAMBI.S504.yyyymmdd.EORASD1	0.479503840208054	nonartifact	1	1
25.5	26.499512	BAMBI.S504.yyyymmdd.EORASD1	0.700859010219574	nonartifact	1	0
26	26.999512	BAMBI.S504.yyyymmdd.EORASD1	0.83747261762619	nonartifact	1	0
26.5	27.499512	BAMBI.S504.yyyymmdd.EORASD1	0.823093116283417	nonartifact	1	0
27	27.999512	BAMBI.S504.yyyymmdd.EORASD1	0.34679126739502	nonartifact	1	1
42.5	43.499512	BAMBI.S504.yyyymmdd.EORASD1	0.25230610370636	nonartifact	1	1
43	43.999512	BAMBI.S504.yyyymmdd.EORASD1	0.711086094379425	nonartifact	1	0
43.5	44.499512	BAMBI.S504.yyyymmdd.EORASD1	0.830798387527466	nonartifact	1	0
44	44.999512	BAMBI.S504.yyyymmdd.EORASD1	0.790112733840942	nonartifact	1	0
44.5	45.499512	BAMBI.S504.yyyymmdd.EORASD1	0.842065691947937	nonartifact	1	0
45	45.999512	BAMBI.S504.yyyymmdd.EORASD1	0.641623377799988	nonartifact	1	0
54	54.999512	BAMBI.S504.yyyymmdd.EORASD1	0.574877142906189	nonartifact	1	0
54.5	55.499512	BAMBI.S504.yyyymmdd.EORASD1	0.656952619552612	nonartifact	1	0
55	55.999512	BAMBI.S504.yyyymmdd.EORASD1	0.708505570888519	artifact	0	0
78.5	79.499512	BAMBI.S504.yyyymmdd.EORASD1	0.56608110666275	artifact	0	0
79.5	80.499512	BAMBI.S504.yyyymmdd.EORASD1	0.672414183616638	nonartifact	1	0
80	80.999512	BAMBI.S504.yyyymmdd.EORASD1	0.651746690273285	nonartifact	1	0
80.5	81.499512	BAMBI.S504.yyyymmdd.EORASD1	0.475016713142395	nonartifact	1	1
97.5	98.499512	BAMBI.S504.yyyymmdd.EORASD1	0.288971036672592	nonartifact	1	1
98	98.999512	BAMBI.S504.yyyymmdd.EORASD1	0.716686487197876	nonartifact	1	0
98.5	99.499512	BAMBI.S504.yyyymmdd.EORASD1	0.683086454868317	nonartifact	1	0
99	99.999512	BAMBI.S504.yyyymmdd.EORASD1	0.297673881053925	nonartifact	1	1
115	115.999512	BAMBI.S504.yyyymmdd.EORASD1	0.39144903421402	nonartifact	1	1
115.5	116.499512	BAMBI.S504.yyyymmdd.EORASD1	0.709900200366974	nonartifact	1	0
116	116.999512	BAMBI.S504.yyyymmdd.EORASD1	0.643644511699677	nonartifact	1	0
116.5	117.499512	BAMBI.S504.yyyymmdd.EORASD1	0.74033921957016	nonartifact	1	0
117	117.999512	BAMBI.S504.yyyymmdd.EORASD1	0.783358216285706	nonartifact	1	0
117.5	118.499512	BAMBI.S504.yyyymmdd.EORASD1	0.675024271011353	nonartifact	1	0
118	118.999512	BAMBI.S504.yyyymmdd.EORASD1	0.641061425209045	artifact	0	0
122	122.999512	BAMBI.S504.yyyymmdd.EORASD1	0.626212477684021	artifact	0	0
122.5	123.499512	BAMBI.S504.yyyymmdd.EORASD1	0.837153732776642	nonartifact	1	0
123	123.999512	BAMBI.S504.yyyymmdd.EORASD1	0.693057775497437	nonartifact	1	0
123.5	124.499512	BAMBI.S504.yyyymmdd.EORASD1	0.42645725607872	nonartifact	1	1
160.5	161.499512	BAMBI.S504.yyyymmdd.EORASD1	0.826287269592285	artifact	0	0
161	161.999512	BAMBI.S504.yyyymmdd.EORASD1	0.835343778133392	nonartifact	1	0
161.5	162.499512	BAMBI.S504.yyyymmdd.EORASD1	0.825825333595276	nonartifact	1	0
162	162.999512	BAMBI.S504.yyyymmdd.EORASD1	0.909205675125122	nonartifact	1	0
162.5	163.499512	BAMBI.S504.yyyymmdd.EORASD1	0.925441801548004	artifact	0	0
9.5	10.499512	BAMBI.S505.yyyymmdd.ECRASD1	0.787365078926086	artifact	0	0
10	10.999512	BAMBI.S505.yyyymmdd.ECRASD1	0.655076026916504	nonartifact	1	0
10.5	11.499512	BAMBI.S505.yyyymmdd.ECRASD1	0.551015853881836	nonartifact	1	0
21	21.999512	BAMBI.S505.yyyymmdd.ECRASD1	0.876225233078003	artifact	0	0
21.5	22.499512	BAMBI.S505.yyyymmdd.ECRASD1	0.91602748632431	nonartifact	1	0
22	22.999512	BAMBI.S505.yyyymmdd.ECRASD1	0.935974538326263	artifact	0	0
26.5	27.499512	BAMBI.S505.yyyymmdd.ECRASD1	0.91793030500412	artifact	0	0
27	27.999512	BAMBI.S505.yyyymmdd.ECRASD1	0.923363447189331	nonartifact	1	0
27.5	28.499512	BAMBI.S505.yyyymmdd.ECRASD1	0.66356897354126	nonartifact	1	0
28	28.999512	BAMBI.S505.yyyymmdd.ECRASD1	0.352227687835693	nonartifact	1	1
34	34.999512	BAMBI.S505.yyyymmdd.ECRASD1	0.611620783805847	nonartifact	1	0
34.5	35.499512	BAMBI.S505.yyyymmdd.ECRASD1	0.737582445144653	nonartifact	1	0
35	35.999512	BAMBI.S505.yyyymmdd.ECRASD1	0.790831089019775	nonartifact	1	0
35.5	36.499512	BAMBI.S505.yyyymmdd.ECRASD1	0.45364710688591	nonartifact	1	1
63.5	64.499512	BAMBI.S505.yyyymmdd.ECRASD1	0.26754042506218	nonartifact	1	1
64	64.999512	BAMBI.S505.yyyymmdd.ECRASD1	0.65790992975235	nonartifact	1	0
64.5	65.499512	BAMBI.S505.yyyymmdd.ECRASD1	0.514107048511505	nonartifact	1	0
107.5	108.499512	BAMBI.S505.yyyymmdd.ECRASD1	0.514969110488892	nonartifact	1	0
108	108.999512	BAMBI.S505.yyyymmdd.ECRASD1	0.694533705711365	nonartifact	1	0
108.5	109.499512	BAMBI.S505.yyyymmdd.ECRASD1	0.733243048191071	nonartifact	1	0
109	109.999512	BAMBI.S505.yyyymmdd.ECRASD1	0.718413472175598	nonartifact	1	0
109.5	110.499512	BAMBI.S505.yyyymmdd.ECRASD1	0.675816237926483	nonartifact	1	0
110	110.999512	BAMBI.S505.yyyymmdd.ECRASD1	0.889944195747375	nonartifact	1	0
110.5	111.499512	BAMBI.S505.yyyymmdd.ECRASD1	0.814190566539764	nonartifact	1	0
111	111.999512	BAMBI.S505.yyyymmdd.ECRASD1	0.479539602994919	nonartifact	1	1
111.5	112.499512	BAMBI.S505.yyyymmdd.ECRASD1	0.62151825428009	nonartifact	1	0
112	112.999512	BAMBI.S505.yyyymmdd.ECRASD1	0.909178078174591	nonartifact	1	0
112.5	113.499512	BAMBI.S505.yyyymmdd.ECRASD1	0.858408153057098	artifact	0	0
118.5	119.499512	BAMBI.S505.yyyymmdd.ECRASD1	0.921874821186066	artifact	0	0
119.5	120.499512	BAMBI.S505.yyyymmdd.ECRASD1	0.734939455986023	nonartifact	1	0
120	120.999512	BAMBI.S505.yyyymmdd.ECRASD1	0.558689534664154	nonartifact	1	0
120.5	121.499512	BAMBI.S505.yyyymmdd.ECRASD1	0.705768048763275	nonartifact	1	0
121	121.999512	BAMBI.S505.yyyymmdd.ECRASD1	0.572578489780426	nonartifact	1	0
121.5	122.499512	BAMBI.S505.yyyymmdd.ECRASD1	0.633951604366302	nonartifact	1	0
122	122.999512	BAMBI.S505.yyyymmdd.ECRASD1	0.776664018630981	nonartifact	1	0
122.5	123.499512	BAMBI.S505.yyyymmdd.ECRASD1	0.460326343774796	nonartifact	1	1
127.5	128.499512	BAMBI.S505.yyyymmdd.ECRASD1	0.906155049800873	artifact	0	0
128	128.999512	BAMBI.S505.yyyymmdd.ECRASD1	0.880381882190704	nonartifact	1	0
128.5	129.499512	BAMBI.S505.yyyymmdd.ECRASD1	0.886314034461975	nonartifact	1	0
129	129.999512	BAMBI.S505.yyyymmdd.ECRASD1	0.818163573741913	nonartifact	1	0
129.5	130.499512	BAMBI.S505.yyyymmdd.ECRASD1	0.724137961864471	nonartifact	1	0
130	130.999512	BAMBI.S505.yyyymmdd.ECRASD1	0.528396904468536	nonartifact	1	0
143	143.999512	BAMBI.S505.yyyymmdd.ECRASD1	0.284767895936966	nonartifact	1	1
143.5	144.499512	BAMBI.S505.yyyymmdd.ECRASD1	0.745195925235748	nonartifact	1	0
144	144.999512	BAMBI.S505.yyyymmdd.ECRASD1	0.82376092672348	nonartifact	1	0
144.5	145.499512	BAMBI.S505.yyyymmdd.ECRASD1	0.861822664737701	nonartifact	1	0
145	145.999512	BAMBI.S505.yyyymmdd.ECRASD1	0.798523545265198	nonartifact	1	0
145.5	146.499512	BAMBI.S505.yyyymmdd.ECRASD1	0.607708692550659	nonartifact	1	0
146	146.999512	BAMBI.S505.yyyymmdd.ECRASD1	0.508012115955353	nonartifact	1	0
146.5	147.499512	BAMBI.S505.yyyymmdd.ECRASD1	0.788154482841492	nonartifact	1	0
147	147.999512	BAMBI.S505.yyyymmdd.ECRASD1	0.740945935249329	nonartifact	1	0
147.5	148.499512	BAMBI.S505.yyyymmdd.ECRASD1	0.705912053585052	nonartifact	1	0
148	148.999512	BAMBI.S505.yyyymmdd.ECRASD1	0.636424958705902	nonartifact	1	0
159.5	160.499512	BAMBI.S505.yyyymmdd.ECRASD1	0.792952060699463	artifact	0	0
160	160.999512	BAMBI.S505.yyyymmdd.ECRASD1	0.683902144432068	nonartifact	1	0
160.5	161.499512	BAMBI.S505.yyyymmdd.ECRASD1	0.78997278213501	nonartifact	1	0
161	161.999512	BAMBI.S505.yyyymmdd.ECRASD1	0.660646557807922	nonartifact	1	0
161.5	162.499512	BAMBI.S505.yyyymmdd.ECRASD1	0.732019782066345	nonartifact	1	0
162	162.999512	BAMBI.S505.yyyymmdd.ECRASD1	0.889113187789917	nonartifact	1	0
162.5	163.499512	BAMBI.S505.yyyymmdd.ECRASD1	0.898548126220703	nonartifact	1	0
163	163.999512	BAMBI.S505.yyyymmdd.ECRASD1	0.742749512195587	nonartifact	1	0
163.5	164.499512	BAMBI.S505.yyyymmdd.ECRASD1	0.755216300487518	nonartifact	1	0
164	164.999512	BAMBI.S505.yyyymmdd.ECRASD1	0.920468032360077	nonartifact	1	0
164.5	165.499512	BAMBI.S505.yyyymmdd.ECRASD1	0.917837202548981	nonartifact	1	0
165	165.999512	BAMBI.S505.yyyymmdd.ECRASD1	0.877713680267334	nonartifact	1	0
165.5	166.499512	BAMBI.S505.yyyymmdd.ECRASD1	0.89376163482666	nonartifact	1	0
166	166.999512	BAMBI.S505.yyyymmdd.ECRASD1	0.888024866580963	nonartifact	1	0
166.5	167.499512	BAMBI.S505.yyyymmdd.ECRASD1	0.914317011833191	nonartifact	1	0
167	167.999512	BAMBI.S505.yyyymmdd.ECRASD1	0.908017694950104	nonartifact	1	0
167.5	168.499512	BAMBI.S505.yyyymmdd.ECRASD1	0.921916425228119	nonartifact	1	0
168	168.999512	BAMBI.S505.yyyymmdd.ECRASD1	0.905974805355072	nonartifact	1	0
168.5	169.499512	BAMBI.S505.yyyymmdd.ECRASD1	0.89292573928833	nonartifact	1	0
169	169.999512	BAMBI.S505.yyyymmdd.ECRASD1	0.889705538749695	nonartifact	1	0
169.5	170.499512	BAMBI.S505.yyyymmdd.ECRASD1	0.808488070964813	nonartifact	1	0
170	170.999512	BAMBI.S505.yyyymmdd.ECRASD1	0.73929351568222	nonartifact	1	0
170.5	171.499512	BAMBI.S505.yyyymmdd.ECRASD1	0.762906730175018	nonartifact	1	0
171	171.999512	BAMBI.S505.yyyymmdd.ECRASD1	0.332386195659637	nonartifact	1	1
175.5	176.499512	BAMBI.S505.yyyymmdd.ECRASD1	0.426260352134705	nonartifact	1	1
176	176.999512	BAMBI.S505.yyyymmdd.ECRASD1	0.769495487213135	nonartifact	1	0
176.5	177.499512	BAMBI.S505.yyyymmdd.ECRASD1	0.828019201755524	nonartifact	1	0
177	177.999512	BAMBI.S505.yyyymmdd.ECRASD1	0.659150302410126	nonartifact	1	0
177.5	178.499512	BAMBI.S505.yyyymmdd.ECRASD1	0.466820061206818	nonartifact	1	1
9.5	10.499512	BAMBI.S505.yyyymmdd.EORASD1	0.906410992145538	artifact	0	0
10	10.999512	BAMBI.S505.yyyymmdd.EORASD1	0.765302658081055	nonartifact	1	0
10.5	11.499512	BAMBI.S505.yyyymmdd.EORASD1	0.820174098014832	nonartifact	1	0
11	11.999512	BAMBI.S505.yyyymmdd.EORASD1	0.903269827365875	nonartifact	1	0
11.5	12.499512	BAMBI.S505.yyyymmdd.EORASD1	0.871876239776611	nonartifact	1	0
12	12.999512	BAMBI.S505.yyyymmdd.EORASD1	0.597697257995605	nonartifact	1	0
12.5	13.499512	BAMBI.S505.yyyymmdd.EORASD1	0.725566685199738	nonartifact	1	0
13	13.999512	BAMBI.S505.yyyymmdd.EORASD1	0.500673174858093	nonartifact	1	0
14	14.999512	BAMBI.S505.yyyymmdd.EORASD1	0.409712255001068	nonartifact	1	1
14.5	15.499512	BAMBI.S505.yyyymmdd.EORASD1	0.711430132389069	nonartifact	1	0
15	15.999512	BAMBI.S505.yyyymmdd.EORASD1	0.917359709739685	nonartifact	1	0
15.5	16.499512	BAMBI.S505.yyyymmdd.EORASD1	0.911936640739441	nonartifact	1	0
16	16.999512	BAMBI.S505.yyyymmdd.EORASD1	0.49900758266449	nonartifact	1	1
89.5	90.499512	BAMBI.S505.yyyymmdd.EORASD1	0.641414821147919	nonartifact	1	0
90	90.999512	BAMBI.S505.yyyymmdd.EORASD1	0.6507328748703	nonartifact	1	0
90.5	91.499512	BAMBI.S505.yyyymmdd.EORASD1	0.733832359313965	nonartifact	1	0
91	91.999512	BAMBI.S505.yyyymmdd.EORASD1	0.798553943634033	nonartifact	1	0
91.5	92.499512	BAMBI.S505.yyyymmdd.EORASD1	0.500260174274445	nonartifact	1	0
127	127.999512	BAMBI.S505.yyyymmdd.EORASD1	0.611157178878784	nonartifact	1	0
127.5	128.499512	BAMBI.S505.yyyymmdd.EORASD1	0.704959630966187	nonartifact	1	0
128.5	129.499512	BAMBI.S505.yyyymmdd.EORASD1	0.501795470714569	artifact	0	0
131	131.999512	BAMBI.S505.yyyymmdd.EORASD1	0.579195618629456	nonartifact	1	0
131.5	132.499512	BAMBI.S505.yyyymmdd.EORASD1	0.66672021150589	nonartifact	1	0
132	132.999512	BAMBI.S505.yyyymmdd.EORASD1	0.599340736865997	nonartifact	1	0
73	73.999512	BAMBI.S507.yyyymmdd.ECRASD1	0.443197071552277	nonartifact	1	1
73.5	74.499512	BAMBI.S507.yyyymmdd.ECRASD1	0.717519164085388	nonartifact	1	0
74	74.999512	BAMBI.S507.yyyymmdd.ECRASD1	0.550777733325958	nonartifact	1	0
129.5	130.499512	BAMBI.S507.yyyymmdd.ECRASD1	0.213205143809319	nonartifact	1	1
130	130.999512	BAMBI.S507.yyyymmdd.ECRASD1	0.728122889995575	nonartifact	1	0
130.5	131.499512	BAMBI.S507.yyyymmdd.ECRASD1	0.701628148555756	nonartifact	1	0
131	131.999512	BAMBI.S507.yyyymmdd.ECRASD1	0.258977711200714	nonartifact	1	1
68.5	69.499512	BAMBI.S507.yyyymmdd.EORASD1	0.512211799621582	nonartifact	1	0
69	69.999512	BAMBI.S507.yyyymmdd.EORASD1	0.916520118713379	nonartifact	1	0
69.5	70.499512	BAMBI.S507.yyyymmdd.EORASD1	0.913385450839996	nonartifact	1	0
70	70.999512	BAMBI.S507.yyyymmdd.EORASD1	0.916471540927887	nonartifact	1	0
70.5	71.499512	BAMBI.S507.yyyymmdd.EORASD1	0.887428641319275	nonartifact	1	0
71	71.999512	BAMBI.S507.yyyymmdd.EORASD1	0.518296658992767	nonartifact	1	0
1	1.999512	BAMBI.S509.yyyymmdd.ECRASD1	0.453746646642685	artifact	0	1
1.5	2.499512	BAMBI.S509.yyyymmdd.ECRASD1	0.838474452495575	nonartifact	1	0
2	2.999512	BAMBI.S509.yyyymmdd.ECRASD1	0.740860104560852	nonartifact	1	0
2.5	3.499512	BAMBI.S509.yyyymmdd.ECRASD1	0.41295850276947	nonartifact	1	1
60	60.999512	BAMBI.S509.yyyymmdd.ECRASD1	0.548738479614258	nonartifact	1	0
60.5	61.499512	BAMBI.S509.yyyymmdd.ECRASD1	0.785908758640289	nonartifact	1	0
61	61.999512	BAMBI.S509.yyyymmdd.ECRASD1	0.437297582626343	nonartifact	1	1
97	97.999512	BAMBI.S509.yyyymmdd.ECRASD1	0.453688085079193	nonartifact	1	1
97.5	98.499512	BAMBI.S509.yyyymmdd.ECRASD1	0.697817742824554	nonartifact	1	0
98	98.999512	BAMBI.S509.yyyymmdd.ECRASD1	0.494669944047928	nonartifact	1	1
109	109.999512	BAMBI.S509.yyyymmdd.ECRASD1	0.613762438297272	nonartifact	1	0
109.5	110.499512	BAMBI.S509.yyyymmdd.ECRASD1	0.733718693256378	nonartifact	1	0
110	110.999512	BAMBI.S509.yyyymmdd.ECRASD1	0.612133324146271	nonartifact	1	0
87.5	88.499512	BAMBI.S509.yyyymmdd.EORASD1	0.495370268821716	nonartifact	1	1
88	88.999512	BAMBI.S509.yyyymmdd.EORASD1	0.652060747146606	nonartifact	1	0
88.5	89.499512	BAMBI.S509.yyyymmdd.EORASD1	0.659135639667511	nonartifact	1	0
89	89.999512	BAMBI.S509.yyyymmdd.EORASD1	0.233715742826462	nonartifact	1	1
91	91.999512	BAMBI.S509.yyyymmdd.EORASD1	0.571287870407104	nonartifact	1	0
91.5	92.499512	BAMBI.S509.yyyymmdd.EORASD1	0.750241577625275	nonartifact	1	0
92.5	93.499512	BAMBI.S509.yyyymmdd.EORASD1	0.613033711910248	artifact	0	0
132.5	133.499512	BAMBI.S509.yyyymmdd.EORASD1	0.637806475162506	nonartifact	1	0
133	133.999512	BAMBI.S509.yyyymmdd.EORASD1	0.718796014785767	nonartifact	1	0
133.5	134.499512	BAMBI.S509.yyyymmdd.EORASD1	0.765581548213959	nonartifact	1	0
134	134.999512	BAMBI.S509.yyyymmdd.EORASD1	0.376341044902802	nonartifact	1	1
140.5	141.499512	BAMBI.S509.yyyymmdd.EORASD1	0.207426071166992	nonartifact	1	1
141	141.999512	BAMBI.S509.yyyymmdd.EORASD1	0.696057021617889	nonartifact	1	0
141.5	142.499512	BAMBI.S509.yyyymmdd.EORASD1	0.689770936965942	nonartifact	1	0
142.5	143.499512	BAMBI.S509.yyyymmdd.EORASD1	0.476381540298462	artifact	0	1
149.5	150.499512	BAMBI.S509.yyyymmdd.EORASD1	0.910291373729706	artifact	0	0
150	150.999512	BAMBI.S509.yyyymmdd.EORASD1	0.87471729516983	nonartifact	1	0
150.5	151.499512	BAMBI.S509.yyyymmdd.EORASD1	0.863535463809967	nonartifact	1	0
151	151.999512	BAMBI.S509.yyyymmdd.EORASD1	0.516230881214142	nonartifact	1	0
162	162.999512	BAMBI.S509.yyyymmdd.EORASD1	0.567834317684174	nonartifact	1	0
162.5	163.499512	BAMBI.S509.yyyymmdd.EORASD1	0.702767252922058	nonartifact	1	0
163	163.999512	BAMBI.S509.yyyymmdd.EORASD1	0.393900513648987	nonartifact	1	1
61	61.999512	BAMBI.S512.yyyymmdd.ECRASD1	0.339526772499084	nonartifact	1	1
61.5	62.499512	BAMBI.S512.yyyymmdd.ECRASD1	0.661529064178467	nonartifact	1	0
62	62.999512	BAMBI.S512.yyyymmdd.ECRASD1	0.875777840614319	nonartifact	1	0
62.5	63.499512	BAMBI.S512.yyyymmdd.ECRASD1	0.532333374023438	nonartifact	1	0
67	67.999512	BAMBI.S512.yyyymmdd.ECRASD1	0.656796753406525	artifact	0	0
67.5	68.499512	BAMBI.S512.yyyymmdd.ECRASD1	0.802913248538971	nonartifact	1	0
68	68.999512	BAMBI.S512.yyyymmdd.ECRASD1	0.334079444408417	nonartifact	1	1
87	87.999512	BAMBI.S512.yyyymmdd.ECRASD1	0.647592604160309	nonartifact	1	0
87.5	88.499512	BAMBI.S512.yyyymmdd.ECRASD1	0.722992837429047	nonartifact	1	0
88	88.999512	BAMBI.S512.yyyymmdd.ECRASD1	0.853038907051086	nonartifact	1	0
88.5	89.499512	BAMBI.S512.yyyymmdd.ECRASD1	0.836553514003754	nonartifact	1	0
89	89.999512	BAMBI.S512.yyyymmdd.ECRASD1	0.727230668067932	nonartifact	1	0
89.5	90.499512	BAMBI.S512.yyyymmdd.ECRASD1	0.64759361743927	nonartifact	1	0
90	90.999512	BAMBI.S512.yyyymmdd.ECRASD1	0.662930250167847	nonartifact	1	0
90.5	91.499512	BAMBI.S512.yyyymmdd.ECRASD1	0.541734933853149	nonartifact	1	0
91	91.999512	BAMBI.S512.yyyymmdd.ECRASD1	0.6416295170784	nonartifact	1	0
91.5	92.499512	BAMBI.S512.yyyymmdd.ECRASD1	0.763220131397247	nonartifact	1	0
92	92.999512	BAMBI.S512.yyyymmdd.ECRASD1	0.668695151805878	nonartifact	1	0
92.5	93.499512	BAMBI.S512.yyyymmdd.ECRASD1	0.395178109407425	nonartifact	1	1
96.5	97.499512	BAMBI.S512.yyyymmdd.ECRASD1	0.54852306842804	nonartifact	1	0
97	97.999512	BAMBI.S512.yyyymmdd.ECRASD1	0.651695311069489	nonartifact	1	0
97.5	98.499512	BAMBI.S512.yyyymmdd.ECRASD1	0.799411118030548	nonartifact	1	0
98	98.999512	BAMBI.S512.yyyymmdd.ECRASD1	0.700939357280731	nonartifact	1	0
98.5	99.499512	BAMBI.S512.yyyymmdd.ECRASD1	0.572668731212616	nonartifact	1	0
109.5	110.499512	BAMBI.S512.yyyymmdd.ECRASD1	0.577729046344757	artifact	0	0
110	110.999512	BAMBI.S512.yyyymmdd.ECRASD1	0.653022468090057	nonartifact	1	0
110.5	111.499512	BAMBI.S512.yyyymmdd.ECRASD1	0.688835382461548	nonartifact	1	0
111	111.999512	BAMBI.S512.yyyymmdd.ECRASD1	0.797563374042511	nonartifact	1	0
111.5	112.499512	BAMBI.S512.yyyymmdd.ECRASD1	0.767799615859985	nonartifact	1	0
112	112.999512	BAMBI.S512.yyyymmdd.ECRASD1	0.624366819858551	nonartifact	1	0
112.5	113.499512	BAMBI.S512.yyyymmdd.ECRASD1	0.72782564163208	nonartifact	1	0
113	113.999512	BAMBI.S512.yyyymmdd.ECRASD1	0.824550449848175	nonartifact	1	0
113.5	114.499512	BAMBI.S512.yyyymmdd.ECRASD1	0.544266819953918	nonartifact	1	0
8.5	9.499512	BAMBI.S512.yyyymmdd.EORASD1	0.562592089176178	nonartifact	1	0
9	9.999512	BAMBI.S512.yyyymmdd.EORASD1	0.739438951015472	nonartifact	1	0
9.5	10.499512	BAMBI.S512.yyyymmdd.EORASD1	0.756558895111084	nonartifact	1	0
10	10.999512	BAMBI.S512.yyyymmdd.EORASD1	0.755064249038696	nonartifact	1	0
10.5	11.499512	BAMBI.S512.yyyymmdd.EORASD1	0.682730615139008	nonartifact	1	0
11	11.999512	BAMBI.S512.yyyymmdd.EORASD1	0.152672380208969	nonartifact	1	1
29.5	30.499512	BAMBI.S512.yyyymmdd.EORASD1	0.644156992435455	nonartifact	1	0
30	30.999512	BAMBI.S512.yyyymmdd.EORASD1	0.662487864494324	nonartifact	1	0
30.5	31.499512	BAMBI.S512.yyyymmdd.EORASD1	0.749652147293091	nonartifact	1	0
31	31.999512	BAMBI.S512.yyyymmdd.EORASD1	0.700104832649231	artifact	0	0
37.5	38.499512	BAMBI.S512.yyyymmdd.EORASD1	0.883744239807129	artifact	0	0
38	38.999512	BAMBI.S512.yyyymmdd.EORASD1	0.900451898574829	nonartifact	1	0
38.5	39.499512	BAMBI.S512.yyyymmdd.EORASD1	0.845815002918243	nonartifact	1	0
39	39.999512	BAMBI.S512.yyyymmdd.EORASD1	0.729127168655396	nonartifact	1	0
39.5	40.499512	BAMBI.S512.yyyymmdd.EORASD1	0.608264923095703	nonartifact	1	0
40.5	41.499512	BAMBI.S512.yyyymmdd.EORASD1	0.485584497451782	nonartifact	1	1
41	41.999512	BAMBI.S512.yyyymmdd.EORASD1	0.66504979133606	nonartifact	1	0
41.5	42.499512	BAMBI.S512.yyyymmdd.EORASD1	0.727169215679169	nonartifact	1	0
42	42.999512	BAMBI.S512.yyyymmdd.EORASD1	0.50630247592926	nonartifact	1	0
42.5	43.499512	BAMBI.S512.yyyymmdd.EORASD1	0.610952019691467	nonartifact	1	0
43	43.999512	BAMBI.S512.yyyymmdd.EORASD1	0.849246859550476	nonartifact	1	0
43.5	44.499512	BAMBI.S512.yyyymmdd.EORASD1	0.860416829586029	artifact	0	0
49	49.999512	BAMBI.S512.yyyymmdd.EORASD1	0.726244747638702	artifact	0	0
50	50.999512	BAMBI.S512.yyyymmdd.EORASD1	0.668046236038208	nonartifact	1	0
50.5	51.499512	BAMBI.S512.yyyymmdd.EORASD1	0.589197099208832	nonartifact	1	0
51	51.999512	BAMBI.S512.yyyymmdd.EORASD1	0.680224657058716	nonartifact	1	0
51.5	52.499512	BAMBI.S512.yyyymmdd.EORASD1	0.746227622032166	nonartifact	1	0
52	52.999512	BAMBI.S512.yyyymmdd.EORASD1	0.475066691637039	nonartifact	1	1
55	55.999512	BAMBI.S512.yyyymmdd.EORASD1	0.577154517173767	nonartifact	1	0
55.5	56.499512	BAMBI.S512.yyyymmdd.EORASD1	0.725328862667084	nonartifact	1	0
56	56.999512	BAMBI.S512.yyyymmdd.EORASD1	0.797830760478973	nonartifact	1	0
56.5	57.499512	BAMBI.S512.yyyymmdd.EORASD1	0.758963286876678	nonartifact	1	0
57	57.999512	BAMBI.S512.yyyymmdd.EORASD1	0.789841890335083	nonartifact	1	0
57.5	58.499512	BAMBI.S512.yyyymmdd.EORASD1	0.594533801078796	nonartifact	1	0
59	59.999512	BAMBI.S512.yyyymmdd.EORASD1	0.537973999977112	nonartifact	1	0
59.5	60.499512	BAMBI.S512.yyyymmdd.EORASD1	0.847628772258759	nonartifact	1	0
60	60.999512	BAMBI.S512.yyyymmdd.EORASD1	0.876807153224945	nonartifact	1	0
60.5	61.499512	BAMBI.S512.yyyymmdd.EORASD1	0.85030460357666	nonartifact	1	0
61	61.999512	BAMBI.S512.yyyymmdd.EORASD1	0.529888868331909	nonartifact	1	0
61.5	62.499512	BAMBI.S512.yyyymmdd.EORASD1	0.849250972270966	nonartifact	1	0
62	62.999512	BAMBI.S512.yyyymmdd.EORASD1	0.874029278755188	nonartifact	1	0
62.5	63.499512	BAMBI.S512.yyyymmdd.EORASD1	0.779103100299835	nonartifact	1	0
63	63.999512	BAMBI.S512.yyyymmdd.EORASD1	0.687948882579803	nonartifact	1	0
63.5	64.499512	BAMBI.S512.yyyymmdd.EORASD1	0.879609405994415	nonartifact	1	0
64	64.999512	BAMBI.S512.yyyymmdd.EORASD1	0.898039817810059	nonartifact	1	0
64.5	65.499512	BAMBI.S512.yyyymmdd.EORASD1	0.853229701519012	nonartifact	1	0
65	65.999512	BAMBI.S512.yyyymmdd.EORASD1	0.862986385822296	nonartifact	1	0
65.5	66.499512	BAMBI.S512.yyyymmdd.EORASD1	0.554929971694946	artifact	0	0
75.5	76.499512	BAMBI.S512.yyyymmdd.EORASD1	0.606952846050262	nonartifact	1	0
76	76.999512	BAMBI.S512.yyyymmdd.EORASD1	0.766011655330658	nonartifact	1	0
76.5	77.499512	BAMBI.S512.yyyymmdd.EORASD1	0.713998019695282	nonartifact	1	0
77	77.999512	BAMBI.S512.yyyymmdd.EORASD1	0.469993591308594	nonartifact	1	1
78	78.999512	BAMBI.S512.yyyymmdd.EORASD1	0.57687908411026	nonartifact	1	0
78.5	79.499512	BAMBI.S512.yyyymmdd.EORASD1	0.834837138652802	nonartifact	1	0
79	79.999512	BAMBI.S512.yyyymmdd.EORASD1	0.857604682445526	nonartifact	1	0
79.5	80.499512	BAMBI.S512.yyyymmdd.EORASD1	0.883137166500092	nonartifact	1	0
80	80.999512	BAMBI.S512.yyyymmdd.EORASD1	0.866541266441345	nonartifact	1	0
80.5	81.499512	BAMBI.S512.yyyymmdd.EORASD1	0.626060962677002	nonartifact	1	0
81	81.999512	BAMBI.S512.yyyymmdd.EORASD1	0.77846771478653	nonartifact	1	0
81.5	82.499512	BAMBI.S512.yyyymmdd.EORASD1	0.807828724384308	nonartifact	1	0
82	82.999512	BAMBI.S512.yyyymmdd.EORASD1	0.781697154045105	nonartifact	1	0
82.5	83.499512	BAMBI.S512.yyyymmdd.EORASD1	0.861321210861206	nonartifact	1	0
83	83.999512	BAMBI.S512.yyyymmdd.EORASD1	0.550408482551575	nonartifact	1	0
83.5	84.499512	BAMBI.S512.yyyymmdd.EORASD1	0.824231445789337	nonartifact	1	0
84	84.999512	BAMBI.S512.yyyymmdd.EORASD1	0.85140472650528	nonartifact	1	0
84.5	85.499512	BAMBI.S512.yyyymmdd.EORASD1	0.476813346147537	nonartifact	1	1
91.5	92.499512	BAMBI.S512.yyyymmdd.EORASD1	0.631724119186401	nonartifact	1	0
92	92.999512	BAMBI.S512.yyyymmdd.EORASD1	0.672399520874023	nonartifact	1	0
92.5	93.499512	BAMBI.S512.yyyymmdd.EORASD1	0.440914928913116	nonartifact	1	1
115.5	116.499512	BAMBI.S512.yyyymmdd.EORASD1	0.602859437465668	nonartifact	1	0
116	116.999512	BAMBI.S512.yyyymmdd.EORASD1	0.776471495628357	nonartifact	1	0
116.5	117.499512	BAMBI.S512.yyyymmdd.EORASD1	0.828372776508331	nonartifact	1	0
117	117.999512	BAMBI.S512.yyyymmdd.EORASD1	0.813004553318024	nonartifact	1	0
117.5	118.499512	BAMBI.S512.yyyymmdd.EORASD1	0.715264737606049	nonartifact	1	0
118	118.999512	BAMBI.S512.yyyymmdd.EORASD1	0.753166079521179	nonartifact	1	0
118.5	119.499512	BAMBI.S512.yyyymmdd.EORASD1	0.729814291000366	nonartifact	1	0
119	119.999512	BAMBI.S512.yyyymmdd.EORASD1	0.659154176712036	nonartifact	1	0
119.5	120.499512	BAMBI.S512.yyyymmdd.EORASD1	0.785798847675323	nonartifact	1	0
120	120.999512	BAMBI.S512.yyyymmdd.EORASD1	0.840939581394196	nonartifact	1	0
120.5	121.499512	BAMBI.S512.yyyymmdd.EORASD1	0.434348315000534	nonartifact	1	1
121	121.999512	BAMBI.S512.yyyymmdd.EORASD1	0.457697987556458	nonartifact	1	1
121.5	122.499512	BAMBI.S512.yyyymmdd.EORASD1	0.706669509410858	nonartifact	1	0
122	122.999512	BAMBI.S512.yyyymmdd.EORASD1	0.808572351932526	nonartifact	1	0
122.5	123.499512	BAMBI.S512.yyyymmdd.EORASD1	0.865309238433838	nonartifact	1	0
123	123.999512	BAMBI.S512.yyyymmdd.EORASD1	0.88182407617569	nonartifact	1	0
123.5	124.499512	BAMBI.S512.yyyymmdd.EORASD1	0.796996712684631	nonartifact	1	0
124	124.999512	BAMBI.S512.yyyymmdd.EORASD1	0.911834955215454	nonartifact	1	0
124.5	125.499512	BAMBI.S512.yyyymmdd.EORASD1	0.814529418945312	nonartifact	1	0
125	125.999512	BAMBI.S512.yyyymmdd.EORASD1	0.748981475830078	nonartifact	1	0
125.5	126.499512	BAMBI.S512.yyyymmdd.EORASD1	0.84918612241745	artifact	0	0
135	135.999512	BAMBI.S512.yyyymmdd.EORASD1	0.38308447599411	nonartifact	1	1
135.5	136.499512	BAMBI.S512.yyyymmdd.EORASD1	0.688747942447662	nonartifact	1	0
136	136.999512	BAMBI.S512.yyyymmdd.EORASD1	0.714347243309021	nonartifact	1	0
136.5	137.499512	BAMBI.S512.yyyymmdd.EORASD1	0.649452209472656	nonartifact	1	0
137.5	138.499512	BAMBI.S512.yyyymmdd.EORASD1	0.35781666636467	nonartifact	1	1
138	138.999512	BAMBI.S512.yyyymmdd.EORASD1	0.723858416080475	nonartifact	1	0
138.5	139.499512	BAMBI.S512.yyyymmdd.EORASD1	0.756582200527191	nonartifact	1	0
139	139.999512	BAMBI.S512.yyyymmdd.EORASD1	0.680979192256927	nonartifact	1	0
139.5	140.499512	BAMBI.S512.yyyymmdd.EORASD1	0.689431965351105	nonartifact	1	0
140.5	141.499512	BAMBI.S512.yyyymmdd.EORASD1	0.882069408893585	artifact	0	0
145.5	146.499512	BAMBI.S512.yyyymmdd.EORASD1	0.655248403549194	artifact	0	0
146	146.999512	BAMBI.S512.yyyymmdd.EORASD1	0.797419667243958	nonartifact	1	0
146.5	147.499512	BAMBI.S512.yyyymmdd.EORASD1	0.78738933801651	nonartifact	1	0
147	147.999512	BAMBI.S512.yyyymmdd.EORASD1	0.856264531612396	nonartifact	1	0
147.5	148.499512	BAMBI.S512.yyyymmdd.EORASD1	0.835318386554718	artifact	0	0
151	151.999512	BAMBI.S512.yyyymmdd.EORASD1	0.459165513515472	artifact	0	1
151.5	152.499512	BAMBI.S512.yyyymmdd.EORASD1	0.670604705810547	nonartifact	1	0
152	152.999512	BAMBI.S512.yyyymmdd.EORASD1	0.701467216014862	nonartifact	1	0
152.5	153.499512	BAMBI.S512.yyyymmdd.EORASD1	0.72496509552002	nonartifact	1	0
153	153.999512	BAMBI.S512.yyyymmdd.EORASD1	0.663262069225311	nonartifact	1	0
153.5	154.499512	BAMBI.S512.yyyymmdd.EORASD1	0.688080430030823	nonartifact	1	0
154	154.999512	BAMBI.S512.yyyymmdd.EORASD1	0.420180141925812	nonartifact	1	1
156	156.999512	BAMBI.S512.yyyymmdd.EORASD1	0.582124471664429	nonartifact	1	0
156.5	157.499512	BAMBI.S512.yyyymmdd.EORASD1	0.76611453294754	nonartifact	1	0
157	157.999512	BAMBI.S512.yyyymmdd.EORASD1	0.785395622253418	nonartifact	1	0
157.5	158.499512	BAMBI.S512.yyyymmdd.EORASD1	0.753136217594147	nonartifact	1	0
158	158.999512	BAMBI.S512.yyyymmdd.EORASD1	0.673979759216309	nonartifact	1	0
158.5	159.499512	BAMBI.S512.yyyymmdd.EORASD1	0.536317765712738	nonartifact	1	0
159.5	160.499512	BAMBI.S512.yyyymmdd.EORASD1	0.620398163795471	nonartifact	1	0
160	160.999512	BAMBI.S512.yyyymmdd.EORASD1	0.847594082355499	nonartifact	1	0
160.5	161.499512	BAMBI.S512.yyyymmdd.EORASD1	0.782104909420013	nonartifact	1	0
161	161.999512	BAMBI.S512.yyyymmdd.EORASD1	0.860035717487335	nonartifact	1	0
161.5	162.499512	BAMBI.S512.yyyymmdd.EORASD1	0.830934703350067	nonartifact	1	0
162	162.999512	BAMBI.S512.yyyymmdd.EORASD1	0.490421265363693	nonartifact	1	1
162.5	163.499512	BAMBI.S512.yyyymmdd.EORASD1	0.636813044548035	nonartifact	1	0
163	163.999512	BAMBI.S512.yyyymmdd.EORASD1	0.656893849372864	nonartifact	1	0
163.5	164.499512	BAMBI.S512.yyyymmdd.EORASD1	0.442902594804764	nonartifact	1	1
165	165.999512	BAMBI.S512.yyyymmdd.EORASD1	0.54792994260788	nonartifact	1	0
165.5	166.499512	BAMBI.S512.yyyymmdd.EORASD1	0.758093476295471	nonartifact	1	0
166	166.999512	BAMBI.S512.yyyymmdd.EORASD1	0.439004778862	nonartifact	1	1
167	167.999512	BAMBI.S512.yyyymmdd.EORASD1	0.306859999895096	nonartifact	1	1
167.5	168.499512	BAMBI.S512.yyyymmdd.EORASD1	0.860599100589752	nonartifact	1	0
168	168.999512	BAMBI.S512.yyyymmdd.EORASD1	0.86700052022934	nonartifact	1	0
168.5	169.499512	BAMBI.S512.yyyymmdd.EORASD1	0.833359718322754	nonartifact	1	0
169	169.999512	BAMBI.S512.yyyymmdd.EORASD1	0.6733318567276	nonartifact	1	0
169.5	170.499512	BAMBI.S512.yyyymmdd.EORASD1	0.857036113739014	nonartifact	1	0
170	170.999512	BAMBI.S512.yyyymmdd.EORASD1	0.815759837627411	nonartifact	1	0
170.5	171.499512	BAMBI.S512.yyyymmdd.EORASD1	0.664345383644104	nonartifact	1	0
171	171.999512	BAMBI.S512.yyyymmdd.EORASD1	0.767863392829895	nonartifact	1	0
171.5	172.499512	BAMBI.S512.yyyymmdd.EORASD1	0.616382300853729	nonartifact	1	0
9.5	10.499512	BAMBI.S513.yyyymmdd.ECRASD1	0.883317470550537	artifact	0	0
10	10.999512	BAMBI.S513.yyyymmdd.ECRASD1	0.655564188957214	nonartifact	1	0
10.5	11.499512	BAMBI.S513.yyyymmdd.ECRASD1	0.357374757528305	nonartifact	1	1
27	27.999512	BAMBI.S513.yyyymmdd.ECRASD1	0.561220765113831	nonartifact	1	0
27.5	28.499512	BAMBI.S513.yyyymmdd.ECRASD1	0.837123870849609	nonartifact	1	0
28	28.999512	BAMBI.S513.yyyymmdd.ECRASD1	0.917803645133972	nonartifact	1	0
28.5	29.499512	BAMBI.S513.yyyymmdd.ECRASD1	0.930487871170044	nonartifact	1	0
29	29.999512	BAMBI.S513.yyyymmdd.ECRASD1	0.900466680526733	nonartifact	1	0
29.5	30.499512	BAMBI.S513.yyyymmdd.ECRASD1	0.698063373565674	nonartifact	1	0
30	30.999512	BAMBI.S513.yyyymmdd.ECRASD1	0.31884491443634	nonartifact	1	1
31	31.999512	BAMBI.S513.yyyymmdd.ECRASD1	0.451653182506561	nonartifact	1	1
31.5	32.499512	BAMBI.S513.yyyymmdd.ECRASD1	0.718961000442505	nonartifact	1	0
32	32.999512	BAMBI.S513.yyyymmdd.ECRASD1	0.424897611141205	nonartifact	1	1
36	36.999512	BAMBI.S513.yyyymmdd.ECRASD1	0.449012637138367	nonartifact	1	1
36.5	37.499512	BAMBI.S513.yyyymmdd.ECRASD1	0.806451320648193	nonartifact	1	0
37	37.999512	BAMBI.S513.yyyymmdd.ECRASD1	0.873530685901642	nonartifact	1	0
37.5	38.499512	BAMBI.S513.yyyymmdd.ECRASD1	0.680167675018311	nonartifact	1	0
38	38.999512	BAMBI.S513.yyyymmdd.ECRASD1	0.298775345087051	nonartifact	1	1
53	53.999512	BAMBI.S513.yyyymmdd.ECRASD1	0.545460760593414	nonartifact	1	0
53.5	54.499512	BAMBI.S513.yyyymmdd.ECRASD1	0.693110346794128	nonartifact	1	0
54	54.999512	BAMBI.S513.yyyymmdd.ECRASD1	0.434579074382782	nonartifact	1	1
55	55.999512	BAMBI.S513.yyyymmdd.ECRASD1	0.506691873073578	nonartifact	1	0
55.5	56.499512	BAMBI.S513.yyyymmdd.ECRASD1	0.700369715690613	nonartifact	1	0
56	56.999512	BAMBI.S513.yyyymmdd.ECRASD1	0.772384881973267	nonartifact	1	0
56.5	57.499512	BAMBI.S513.yyyymmdd.ECRASD1	0.419900447130203	artifact	0	1
65	65.999512	BAMBI.S513.yyyymmdd.ECRASD1	0.823574125766754	artifact	0	0
65.5	66.499512	BAMBI.S513.yyyymmdd.ECRASD1	0.658306419849396	nonartifact	1	0
66	66.999512	BAMBI.S513.yyyymmdd.ECRASD1	0.152217864990234	nonartifact	1	1
80	80.999512	BAMBI.S513.yyyymmdd.ECRASD1	0.479305475950241	nonartifact	1	1
80.5	81.499512	BAMBI.S513.yyyymmdd.ECRASD1	0.664368867874146	nonartifact	1	0
81	81.999512	BAMBI.S513.yyyymmdd.ECRASD1	0.735383331775665	nonartifact	1	0
81.5	82.499512	BAMBI.S513.yyyymmdd.ECRASD1	0.64709085226059	nonartifact	1	0
86.5	87.499512	BAMBI.S513.yyyymmdd.ECRASD1	0.537583291530609	nonartifact	1	0
87	87.999512	BAMBI.S513.yyyymmdd.ECRASD1	0.762881577014923	nonartifact	1	0
87.5	88.499512	BAMBI.S513.yyyymmdd.ECRASD1	0.595276355743408	nonartifact	1	0
124.5	125.499512	BAMBI.S513.yyyymmdd.ECRASD1	0.903756856918335	artifact	0	0
125.5	126.499512	BAMBI.S513.yyyymmdd.ECRASD1	0.907072484493256	nonartifact	1	0
126.5	127.499512	BAMBI.S513.yyyymmdd.ECRASD1	0.914240300655365	artifact	0	0
130.5	131.499512	BAMBI.S513.yyyymmdd.ECRASD1	0.893759548664093	artifact	0	0
131	131.999512	BAMBI.S513.yyyymmdd.ECRASD1	0.901699423789978	nonartifact	1	0
131.5	132.499512	BAMBI.S513.yyyymmdd.ECRASD1	0.835227727890015	nonartifact	1	0
132	132.999512	BAMBI.S513.yyyymmdd.ECRASD1	0.408231228590012	nonartifact	1	1
151.5	152.499512	BAMBI.S513.yyyymmdd.ECRASD1	0.332826554775238	nonartifact	1	1
152	152.999512	BAMBI.S513.yyyymmdd.ECRASD1	0.661035060882568	nonartifact	1	0
152.5	153.499512	BAMBI.S513.yyyymmdd.ECRASD1	0.76963996887207	nonartifact	1	0
153	153.999512	BAMBI.S513.yyyymmdd.ECRASD1	0.682301223278046	nonartifact	1	0
153.5	154.499512	BAMBI.S513.yyyymmdd.ECRASD1	0.3799709379673	nonartifact	1	1
155.5	156.499512	BAMBI.S513.yyyymmdd.ECRASD1	0.547464907169342	nonartifact	1	0
156	156.999512	BAMBI.S513.yyyymmdd.ECRASD1	0.692346334457397	nonartifact	1	0
156.5	157.499512	BAMBI.S513.yyyymmdd.ECRASD1	0.524434804916382	nonartifact	1	0
162.5	163.499512	BAMBI.S513.yyyymmdd.ECRASD1	0.614071309566498	nonartifact	1	0
163	163.999512	BAMBI.S513.yyyymmdd.ECRASD1	0.713491022586823	nonartifact	1	0
163.5	164.499512	BAMBI.S513.yyyymmdd.ECRASD1	0.433185875415802	nonartifact	1	1
1	1.999512	BAMBI.S513.yyyymmdd.EORASD1	0.624747812747955	artifact	0	0
1.5	2.499512	BAMBI.S513.yyyymmdd.EORASD1	0.841513931751251	nonartifact	1	0
2	2.999512	BAMBI.S513.yyyymmdd.EORASD1	0.909340381622314	nonartifact	1	0
2.5	3.499512	BAMBI.S513.yyyymmdd.EORASD1	0.831706285476685	nonartifact	1	0
3	3.999512	BAMBI.S513.yyyymmdd.EORASD1	0.5110764503479	nonartifact	1	0
11	11.999512	BAMBI.S513.yyyymmdd.EORASD1	0.50410795211792	nonartifact	1	0
11.5	12.499512	BAMBI.S513.yyyymmdd.EORASD1	0.841662466526031	nonartifact	1	0
12	12.999512	BAMBI.S513.yyyymmdd.EORASD1	0.834456384181976	nonartifact	1	0
12.5	13.499512	BAMBI.S513.yyyymmdd.EORASD1	0.387146860361099	nonartifact	1	1
25	25.999512	BAMBI.S513.yyyymmdd.EORASD1	0.379823714494705	nonartifact	1	1
25.5	26.499512	BAMBI.S513.yyyymmdd.EORASD1	0.782730638980865	nonartifact	1	0
26	26.999512	BAMBI.S513.yyyymmdd.EORASD1	0.82003527879715	nonartifact	1	0
26.5	27.499512	BAMBI.S513.yyyymmdd.EORASD1	0.434115767478943	nonartifact	1	1
39	39.999512	BAMBI.S513.yyyymmdd.EORASD1	0.318752318620682	nonartifact	1	1
39.5	40.499512	BAMBI.S513.yyyymmdd.EORASD1	0.660520911216736	nonartifact	1	0
40	40.999512	BAMBI.S513.yyyymmdd.EORASD1	0.70783394575119	nonartifact	1	0
40.5	41.499512	BAMBI.S513.yyyymmdd.EORASD1	0.216886103153229	nonartifact	1	1
55	55.999512	BAMBI.S513.yyyymmdd.EORASD1	0.335384964942932	nonartifact	1	1
55.5	56.499512	BAMBI.S513.yyyymmdd.EORASD1	0.824255704879761	nonartifact	1	0
56	56.999512	BAMBI.S513.yyyymmdd.EORASD1	0.569297194480896	nonartifact	1	0
58	58.999512	BAMBI.S513.yyyymmdd.EORASD1	0.538610696792603	nonartifact	1	0
58.5	59.499512	BAMBI.S513.yyyymmdd.EORASD1	0.703922867774963	nonartifact	1	0
59	59.999512	BAMBI.S513.yyyymmdd.EORASD1	0.8828125	nonartifact	1	0
59.5	60.499512	BAMBI.S513.yyyymmdd.EORASD1	0.867204129695892	nonartifact	1	0
60	60.999512	BAMBI.S513.yyyymmdd.EORASD1	0.374897599220276	nonartifact	1	1
99.5	100.499512	BAMBI.S513.yyyymmdd.EORASD1	0.644628822803497	nonartifact	1	0
100	100.999512	BAMBI.S513.yyyymmdd.EORASD1	0.800139784812927	nonartifact	1	0
100.5	101.499512	BAMBI.S513.yyyymmdd.EORASD1	0.536983609199524	nonartifact	1	0
127	127.999512	BAMBI.S513.yyyymmdd.EORASD1	0.784422755241394	artifact	0	0
127.5	128.499512	BAMBI.S513.yyyymmdd.EORASD1	0.669318079948425	nonartifact	1	0
128	128.999512	BAMBI.S513.yyyymmdd.EORASD1	0.724159419536591	nonartifact	1	0
128.5	129.499512	BAMBI.S513.yyyymmdd.EORASD1	0.59314090013504	nonartifact	1	0
145	145.999512	BAMBI.S513.yyyymmdd.EORASD1	0.574346899986267	nonartifact	1	0
145.5	146.499512	BAMBI.S513.yyyymmdd.EORASD1	0.670193254947662	nonartifact	1	0
146	146.999512	BAMBI.S513.yyyymmdd.EORASD1	0.795723080635071	nonartifact	1	0
146.5	147.499512	BAMBI.S513.yyyymmdd.EORASD1	0.791208148002625	nonartifact	1	0
147	147.999512	BAMBI.S513.yyyymmdd.EORASD1	0.62533301115036	nonartifact	1	0
151	151.999512	BAMBI.S513.yyyymmdd.EORASD1	0.614011704921722	nonartifact	1	0
151.5	152.499512	BAMBI.S513.yyyymmdd.EORASD1	0.710876703262329	nonartifact	1	0
152	152.999512	BAMBI.S513.yyyymmdd.EORASD1	0.702695965766907	nonartifact	1	0
152.5	153.499512	BAMBI.S513.yyyymmdd.EORASD1	0.471901476383209	nonartifact	1	1
153	153.999512	BAMBI.S513.yyyymmdd.EORASD1	0.500581979751587	nonartifact	1	0
153.5	154.499512	BAMBI.S513.yyyymmdd.EORASD1	0.669918477535248	nonartifact	1	0
154	154.999512	BAMBI.S513.yyyymmdd.EORASD1	0.779544115066528	nonartifact	1	0
154.5	155.499512	BAMBI.S513.yyyymmdd.EORASD1	0.738783359527588	nonartifact	1	0
155	155.999512	BAMBI.S513.yyyymmdd.EORASD1	0.678102374076843	nonartifact	1	0
155.5	156.499512	BAMBI.S513.yyyymmdd.EORASD1	0.808052837848663	nonartifact	1	0
156	156.999512	BAMBI.S513.yyyymmdd.EORASD1	0.801158607006073	nonartifact	1	0
156.5	157.499512	BAMBI.S513.yyyymmdd.EORASD1	0.559771955013275	nonartifact	1	0
160.5	161.499512	BAMBI.S513.yyyymmdd.EORASD1	0.620256125926971	nonartifact	1	0
161	161.999512	BAMBI.S513.yyyymmdd.EORASD1	0.728416323661804	nonartifact	1	0
161.5	162.499512	BAMBI.S513.yyyymmdd.EORASD1	0.552653551101685	nonartifact	1	0
169.5	170.499512	BAMBI.S513.yyyymmdd.EORASD1	0.856288313865662	artifact	0	0
170	170.999512	BAMBI.S513.yyyymmdd.EORASD1	0.910841822624207	nonartifact	1	0
170.5	171.499512	BAMBI.S513.yyyymmdd.EORASD1	0.881725549697876	nonartifact	1	0
171	171.999512	BAMBI.S513.yyyymmdd.EORASD1	0.535074830055237	nonartifact	1	0
44	44.999512	BAMBI.S515.yyyymmdd.ECRASD1	0.474029034376144	nonartifact	1	1
44.5	45.499512	BAMBI.S515.yyyymmdd.ECRASD1	0.657596230506897	nonartifact	1	0
45	45.999512	BAMBI.S515.yyyymmdd.ECRASD1	0.476997703313828	nonartifact	1	1
65.5	66.499512	BAMBI.S515.yyyymmdd.ECRASD1	0.538693845272064	nonartifact	1	0
66	66.999512	BAMBI.S515.yyyymmdd.ECRASD1	0.667165994644165	nonartifact	1	0
66.5	67.499512	BAMBI.S515.yyyymmdd.ECRASD1	0.391951024532318	nonartifact	1	1
118	118.999512	BAMBI.S515.yyyymmdd.ECRASD1	0.408253937959671	nonartifact	1	1
118.5	119.499512	BAMBI.S515.yyyymmdd.ECRASD1	0.65062803030014	nonartifact	1	0
119	119.999512	BAMBI.S515.yyyymmdd.ECRASD1	0.393030643463135	artifact	0	1
71.5	72.499512	BAMBI.S515.yyyymmdd.EORASD1	0.81649374961853	artifact	0	0
72.5	73.499512	BAMBI.S515.yyyymmdd.EORASD1	0.712870955467224	nonartifact	1	0
73	73.999512	BAMBI.S515.yyyymmdd.EORASD1	0.420670598745346	nonartifact	1	1
77.5	78.499512	BAMBI.S515.yyyymmdd.EORASD1	0.5837242603302	nonartifact	1	0
78	78.999512	BAMBI.S515.yyyymmdd.EORASD1	0.69038850069046	nonartifact	1	0
78.5	79.499512	BAMBI.S515.yyyymmdd.EORASD1	0.860166728496552	nonartifact	1	0
79	79.999512	BAMBI.S515.yyyymmdd.EORASD1	0.886057436466217	nonartifact	1	0
79.5	80.499512	BAMBI.S515.yyyymmdd.EORASD1	0.865575730800629	nonartifact	1	0
80	80.999512	BAMBI.S515.yyyymmdd.EORASD1	0.816363990306854	nonartifact	1	0
80.5	81.499512	BAMBI.S515.yyyymmdd.EORASD1	0.270624369382858	nonartifact	1	1
90	90.999512	BAMBI.S515.yyyymmdd.EORASD1	0.592584788799286	nonartifact	1	0
90.5	91.499512	BAMBI.S515.yyyymmdd.EORASD1	0.799969017505646	nonartifact	1	0
91	91.999512	BAMBI.S515.yyyymmdd.EORASD1	0.750064373016357	nonartifact	1	0
91.5	92.499512	BAMBI.S515.yyyymmdd.EORASD1	0.498572438955307	nonartifact	1	1
146	146.999512	BAMBI.S515.yyyymmdd.EORASD1	0.48487314581871	nonartifact	1	1
146.5	147.499512	BAMBI.S515.yyyymmdd.EORASD1	0.75463330745697	nonartifact	1	0
147	147.999512	BAMBI.S515.yyyymmdd.EORASD1	0.714262545108795	nonartifact	1	0
147.5	148.499512	BAMBI.S515.yyyymmdd.EORASD1	0.323556780815125	nonartifact	1	1
1	1.999512	BAMBI.S516.yyyymmdd.ECRASD1	0.924882650375366	artifact	0	0
1.5	2.499512	BAMBI.S516.yyyymmdd.ECRASD1	0.921413481235504	nonartifact	1	0
2	2.999512	BAMBI.S516.yyyymmdd.ECRASD1	0.918091654777527	nonartifact	1	0
2.5	3.499512	BAMBI.S516.yyyymmdd.ECRASD1	0.907586097717285	nonartifact	1	0
3	3.999512	BAMBI.S516.yyyymmdd.ECRASD1	0.839263379573822	nonartifact	1	0
4	4.999512	BAMBI.S516.yyyymmdd.ECRASD1	0.168773218989372	artifact	0	1
29.5	30.499512	BAMBI.S516.yyyymmdd.ECRASD1	0.301501750946045	nonartifact	1	1
30	30.999512	BAMBI.S516.yyyymmdd.ECRASD1	0.655959963798523	nonartifact	1	0
30.5	31.499512	BAMBI.S516.yyyymmdd.ECRASD1	0.44420063495636	nonartifact	1	1
50.5	51.499512	BAMBI.S516.yyyymmdd.ECRASD1	0.361500322818756	nonartifact	1	1
51	51.999512	BAMBI.S516.yyyymmdd.ECRASD1	0.670191824436188	nonartifact	1	0
51.5	52.499512	BAMBI.S516.yyyymmdd.ECRASD1	0.451044648885727	nonartifact	1	1
61.5	62.499512	BAMBI.S516.yyyymmdd.ECRASD1	0.0795488581061363	nonartifact	1	1
62	62.999512	BAMBI.S516.yyyymmdd.ECRASD1	0.759602248668671	nonartifact	1	0
62.5	63.499512	BAMBI.S516.yyyymmdd.ECRASD1	0.932956576347351	nonartifact	1	0
63	63.999512	BAMBI.S516.yyyymmdd.ECRASD1	0.943509936332703	nonartifact	1	0
63.5	64.499512	BAMBI.S516.yyyymmdd.ECRASD1	0.942302644252777	nonartifact	1	0
64	64.999512	BAMBI.S516.yyyymmdd.ECRASD1	0.945432603359222	nonartifact	1	0
64.5	65.499512	BAMBI.S516.yyyymmdd.ECRASD1	0.922355353832245	nonartifact	1	0
65	65.999512	BAMBI.S516.yyyymmdd.ECRASD1	0.477037996053696	nonartifact	1	1
31.5	32.499512	BAMBI.S516.yyyymmdd.EORASD1	0.675945699214935	artifact	0	0
32	32.999512	BAMBI.S516.yyyymmdd.EORASD1	0.845314085483551	nonartifact	1	0
32.5	33.499512	BAMBI.S516.yyyymmdd.EORASD1	0.834767580032349	nonartifact	1	0
33	33.999512	BAMBI.S516.yyyymmdd.EORASD1	0.596454560756683	nonartifact	1	0
37.5	38.499512	BAMBI.S516.yyyymmdd.EORASD1	0.05330590903759	nonartifact	1	1
38	38.999512	BAMBI.S516.yyyymmdd.EORASD1	0.655725240707397	nonartifact	1	0
38.5	39.499512	BAMBI.S516.yyyymmdd.EORASD1	0.86297595500946	nonartifact	1	0
39	39.999512	BAMBI.S516.yyyymmdd.EORASD1	0.762511610984802	nonartifact	1	0
39.5	40.499512	BAMBI.S516.yyyymmdd.EORASD1	0.288985043764114	artifact	0	1
57.5	58.499512	BAMBI.S516.yyyymmdd.EORASD1	0.56172502040863	nonartifact	1	0
58	58.999512	BAMBI.S516.yyyymmdd.EORASD1	0.808256268501282	nonartifact	1	0
58.5	59.499512	BAMBI.S516.yyyymmdd.EORASD1	0.76752769947052	nonartifact	1	0
59	59.999512	BAMBI.S516.yyyymmdd.EORASD1	0.569140017032623	nonartifact	1	0
64.5	65.499512	BAMBI.S516.yyyymmdd.EORASD1	0.643366694450378	nonartifact	1	0
65	65.999512	BAMBI.S516.yyyymmdd.EORASD1	0.749871492385864	nonartifact	1	0
65.5	66.499512	BAMBI.S516.yyyymmdd.EORASD1	0.601872682571411	nonartifact	1	0
79.5	80.499512	BAMBI.S516.yyyymmdd.EORASD1	0.855209231376648	artifact	0	0
80	80.999512	BAMBI.S516.yyyymmdd.EORASD1	0.739831268787384	nonartifact	1	0
80.5	81.499512	BAMBI.S516.yyyymmdd.EORASD1	0.554243385791779	nonartifact	1	0
82.5	83.499512	BAMBI.S516.yyyymmdd.EORASD1	0.496199160814285	nonartifact	1	1
83	83.999512	BAMBI.S516.yyyymmdd.EORASD1	0.726970374584198	nonartifact	1	0
83.5	84.499512	BAMBI.S516.yyyymmdd.EORASD1	0.830617666244507	nonartifact	1	0
84	84.999512	BAMBI.S516.yyyymmdd.EORASD1	0.815478563308716	nonartifact	1	0
84.5	85.499512	BAMBI.S516.yyyymmdd.EORASD1	0.657548308372498	nonartifact	1	0
85	85.999512	BAMBI.S516.yyyymmdd.EORASD1	0.44407793879509	nonartifact	1	1
93	93.999512	BAMBI.S516.yyyymmdd.EORASD1	0.522915363311768	nonartifact	1	0
93.5	94.499512	BAMBI.S516.yyyymmdd.EORASD1	0.869190573692322	nonartifact	1	0
94	94.999512	BAMBI.S516.yyyymmdd.EORASD1	0.811015248298645	nonartifact	1	0
94.5	95.499512	BAMBI.S516.yyyymmdd.EORASD1	0.67365550994873	nonartifact	1	0
95	95.999512	BAMBI.S516.yyyymmdd.EORASD1	0.737419188022614	nonartifact	1	0
95.5	96.499512	BAMBI.S516.yyyymmdd.EORASD1	0.75015914440155	nonartifact	1	0
96	96.999512	BAMBI.S516.yyyymmdd.EORASD1	0.383110165596008	nonartifact	1	1
101	101.999512	BAMBI.S516.yyyymmdd.EORASD1	0.644901216030121	nonartifact	1	0
101.5	102.499512	BAMBI.S516.yyyymmdd.EORASD1	0.742545306682587	nonartifact	1	0
102	102.999512	BAMBI.S516.yyyymmdd.EORASD1	0.84482353925705	nonartifact	1	0
102.5	103.499512	BAMBI.S516.yyyymmdd.EORASD1	0.577297806739807	nonartifact	1	0
122	122.999512	BAMBI.S516.yyyymmdd.EORASD1	0.532122313976288	nonartifact	1	0
122.5	123.499512	BAMBI.S516.yyyymmdd.EORASD1	0.697030365467072	nonartifact	1	0
123	123.999512	BAMBI.S516.yyyymmdd.EORASD1	0.606517195701599	nonartifact	1	0
129	129.999512	BAMBI.S516.yyyymmdd.EORASD1	0.320255845785141	nonartifact	1	1
129.5	130.499512	BAMBI.S516.yyyymmdd.EORASD1	0.652473330497742	nonartifact	1	0
130	130.999512	BAMBI.S516.yyyymmdd.EORASD1	0.578370034694672	nonartifact	1	0
165.5	166.499512	BAMBI.S516.yyyymmdd.EORASD1	0.928005278110504	artifact	0	0
166.5	167.499512	BAMBI.S516.yyyymmdd.EORASD1	0.909768402576447	nonartifact	1	0
167	167.999512	BAMBI.S516.yyyymmdd.EORASD1	0.857562363147736	nonartifact	1	0
167.5	168.499512	BAMBI.S516.yyyymmdd.EORASD1	0.803810179233551	nonartifact	1	0
168	168.999512	BAMBI.S516.yyyymmdd.EORASD1	0.394200176000595	nonartifact	1	1
176.5	177.499512	BAMBI.S516.yyyymmdd.EORASD1	0.295280754566193	nonartifact	1	1
177	177.999512	BAMBI.S516.yyyymmdd.EORASD1	0.701180458068848	nonartifact	1	0
177.5	178.499512	BAMBI.S516.yyyymmdd.EORASD1	0.762797653675079	nonartifact	1	0
178	178.999512	BAMBI.S516.yyyymmdd.EORASD1	0.751175463199615	nonartifact	1	0
178.5	179.499512	BAMBI.S516.yyyymmdd.EORASD1	0.238259583711624	nonartifact	1	1
20	20.999512	BAMBI.S517.yyyymmdd.ECRASD1	0.506699025630951	nonartifact	1	0
20.5	21.499512	BAMBI.S517.yyyymmdd.ECRASD1	0.778207123279572	nonartifact	1	0
21	21.999512	BAMBI.S517.yyyymmdd.ECRASD1	0.768666326999664	nonartifact	1	0
21.5	22.499512	BAMBI.S517.yyyymmdd.ECRASD1	0.542153835296631	nonartifact	1	0
34	34.999512	BAMBI.S517.yyyymmdd.ECRASD1	0.801606893539429	artifact	0	0
34.5	35.499512	BAMBI.S517.yyyymmdd.ECRASD1	0.789371192455292	nonartifact	1	0
35	35.999512	BAMBI.S517.yyyymmdd.ECRASD1	0.285831928253174	nonartifact	1	1
44	44.999512	BAMBI.S517.yyyymmdd.ECRASD1	0.596380710601807	nonartifact	1	0
44.5	45.499512	BAMBI.S517.yyyymmdd.ECRASD1	0.777869820594788	nonartifact	1	0
45	45.999512	BAMBI.S517.yyyymmdd.ECRASD1	0.765217959880829	nonartifact	1	0
45.5	46.499512	BAMBI.S517.yyyymmdd.ECRASD1	0.327718406915665	nonartifact	1	1
47.5	48.499512	BAMBI.S517.yyyymmdd.ECRASD1	0.556594491004944	nonartifact	1	0
48	48.999512	BAMBI.S517.yyyymmdd.ECRASD1	0.84120500087738	nonartifact	1	0
48.5	49.499512	BAMBI.S517.yyyymmdd.ECRASD1	0.84517228603363	nonartifact	1	0
49	49.999512	BAMBI.S517.yyyymmdd.ECRASD1	0.351562738418579	nonartifact	1	1
64	64.999512	BAMBI.S517.yyyymmdd.ECRASD1	0.55841338634491	nonartifact	1	0
64.5	65.499512	BAMBI.S517.yyyymmdd.ECRASD1	0.78018182516098	nonartifact	1	0
65	65.999512	BAMBI.S517.yyyymmdd.ECRASD1	0.667303502559662	nonartifact	1	0
65.5	66.499512	BAMBI.S517.yyyymmdd.ECRASD1	0.699357688426971	nonartifact	1	0
66	66.999512	BAMBI.S517.yyyymmdd.ECRASD1	0.810179531574249	nonartifact	1	0
66.5	67.499512	BAMBI.S517.yyyymmdd.ECRASD1	0.622306048870087	artifact	0	0
77.5	78.499512	BAMBI.S517.yyyymmdd.ECRASD1	0.933050811290741	artifact	0	0
78.5	79.499512	BAMBI.S517.yyyymmdd.ECRASD1	0.840739011764526	nonartifact	1	0
79.5	80.499512	BAMBI.S517.yyyymmdd.ECRASD1	0.689935505390167	artifact	0	0
83.5	84.499512	BAMBI.S517.yyyymmdd.ECRASD1	0.678935587406158	artifact	0	0
84.5	85.499512	BAMBI.S517.yyyymmdd.ECRASD1	0.790177345275879	nonartifact	1	0
85	85.999512	BAMBI.S517.yyyymmdd.ECRASD1	0.454864829778671	nonartifact	1	1
86.5	87.499512	BAMBI.S517.yyyymmdd.ECRASD1	0.64405483007431	nonartifact	1	0
87	87.999512	BAMBI.S517.yyyymmdd.ECRASD1	0.812060594558716	nonartifact	1	0
87.5	88.499512	BAMBI.S517.yyyymmdd.ECRASD1	0.835725426673889	nonartifact	1	0
88	88.999512	BAMBI.S517.yyyymmdd.ECRASD1	0.802159070968628	nonartifact	1	0
88.5	89.499512	BAMBI.S517.yyyymmdd.ECRASD1	0.437416642904282	nonartifact	1	1
100	100.999512	BAMBI.S517.yyyymmdd.ECRASD1	0.600967228412628	nonartifact	1	0
100.5	101.499512	BAMBI.S517.yyyymmdd.ECRASD1	0.730554342269897	nonartifact	1	0
101	101.999512	BAMBI.S517.yyyymmdd.ECRASD1	0.694354116916656	nonartifact	1	0
101.5	102.499512	BAMBI.S517.yyyymmdd.ECRASD1	0.395590990781784	nonartifact	1	1
106.5	107.499512	BAMBI.S517.yyyymmdd.ECRASD1	0.644375622272491	nonartifact	1	0
107	107.999512	BAMBI.S517.yyyymmdd.ECRASD1	0.780164778232574	nonartifact	1	0
107.5	108.499512	BAMBI.S517.yyyymmdd.ECRASD1	0.588562071323395	nonartifact	1	0
124.5	125.499512	BAMBI.S517.yyyymmdd.ECRASD1	0.943995654582977	artifact	0	0
125.5	126.499512	BAMBI.S517.yyyymmdd.ECRASD1	0.829613208770752	nonartifact	1	0
126	126.999512	BAMBI.S517.yyyymmdd.ECRASD1	0.517592370510101	nonartifact	1	0
127	127.999512	BAMBI.S517.yyyymmdd.ECRASD1	0.562702059745789	nonartifact	1	0
127.5	128.499512	BAMBI.S517.yyyymmdd.ECRASD1	0.75427520275116	nonartifact	1	0
128	128.999512	BAMBI.S517.yyyymmdd.ECRASD1	0.798838675022125	nonartifact	1	0
128.5	129.499512	BAMBI.S517.yyyymmdd.ECRASD1	0.887551128864288	nonartifact	1	0
129	129.999512	BAMBI.S517.yyyymmdd.ECRASD1	0.853318214416504	nonartifact	1	0
130	130.999512	BAMBI.S517.yyyymmdd.ECRASD1	0.937182486057281	artifact	0	0
138.5	139.499512	BAMBI.S517.yyyymmdd.ECRASD1	0.892929553985596	artifact	0	0
139	139.999512	BAMBI.S517.yyyymmdd.ECRASD1	0.926134407520294	nonartifact	1	0
139.5	140.499512	BAMBI.S517.yyyymmdd.ECRASD1	0.712525546550751	nonartifact	1	0
140	140.999512	BAMBI.S517.yyyymmdd.ECRASD1	0.279845476150513	nonartifact	1	1
140.5	141.499512	BAMBI.S517.yyyymmdd.ECRASD1	0.364700049161911	nonartifact	1	1
141	141.999512	BAMBI.S517.yyyymmdd.ECRASD1	0.651577293872833	nonartifact	1	0
141.5	142.499512	BAMBI.S517.yyyymmdd.ECRASD1	0.723784506320953	nonartifact	1	0
142	142.999512	BAMBI.S517.yyyymmdd.ECRASD1	0.51820182800293	nonartifact	1	0
143.5	144.499512	BAMBI.S517.yyyymmdd.ECRASD1	0.45505365729332	nonartifact	1	1
144	144.999512	BAMBI.S517.yyyymmdd.ECRASD1	0.698860466480255	nonartifact	1	0
144.5	145.499512	BAMBI.S517.yyyymmdd.ECRASD1	0.592900037765503	nonartifact	1	0
148	148.999512	BAMBI.S517.yyyymmdd.ECRASD1	0.555965602397919	nonartifact	1	0
148.5	149.499512	BAMBI.S517.yyyymmdd.ECRASD1	0.718649446964264	nonartifact	1	0
149	149.999512	BAMBI.S517.yyyymmdd.ECRASD1	0.513493478298187	nonartifact	1	0
149.5	150.499512	BAMBI.S517.yyyymmdd.ECRASD1	0.839969158172607	nonartifact	1	0
150	150.999512	BAMBI.S517.yyyymmdd.ECRASD1	0.890193939208984	nonartifact	1	0
150.5	151.499512	BAMBI.S517.yyyymmdd.ECRASD1	0.756207585334778	nonartifact	1	0
151	151.999512	BAMBI.S517.yyyymmdd.ECRASD1	0.476918041706085	nonartifact	1	1
153	153.999512	BAMBI.S517.yyyymmdd.ECRASD1	0.272054582834244	nonartifact	1	1
153.5	154.499512	BAMBI.S517.yyyymmdd.ECRASD1	0.727119266986847	nonartifact	1	0
154	154.999512	BAMBI.S517.yyyymmdd.ECRASD1	0.748517513275146	nonartifact	1	0
154.5	155.499512	BAMBI.S517.yyyymmdd.ECRASD1	0.777048587799072	nonartifact	1	0
155	155.999512	BAMBI.S517.yyyymmdd.ECRASD1	0.769247591495514	nonartifact	1	0
155.5	156.499512	BAMBI.S517.yyyymmdd.ECRASD1	0.760051369667053	nonartifact	1	0
156	156.999512	BAMBI.S517.yyyymmdd.ECRASD1	0.800359487533569	nonartifact	1	0
156.5	157.499512	BAMBI.S517.yyyymmdd.ECRASD1	0.810828328132629	nonartifact	1	0
157	157.999512	BAMBI.S517.yyyymmdd.ECRASD1	0.520229339599609	nonartifact	1	0
157.5	158.499512	BAMBI.S517.yyyymmdd.ECRASD1	0.692744076251984	nonartifact	1	0
158	158.999512	BAMBI.S517.yyyymmdd.ECRASD1	0.740412592887878	nonartifact	1	0
158.5	159.499512	BAMBI.S517.yyyymmdd.ECRASD1	0.674404740333557	nonartifact	1	0
159	159.999512	BAMBI.S517.yyyymmdd.ECRASD1	0.389164507389069	nonartifact	1	1
162	162.999512	BAMBI.S517.yyyymmdd.ECRASD1	0.625582933425903	nonartifact	1	0
162.5	163.499512	BAMBI.S517.yyyymmdd.ECRASD1	0.746622502803802	nonartifact	1	0
163	163.999512	BAMBI.S517.yyyymmdd.ECRASD1	0.721198320388794	nonartifact	1	0
163.5	164.499512	BAMBI.S517.yyyymmdd.ECRASD1	0.379668712615967	nonartifact	1	1
169	169.999512	BAMBI.S517.yyyymmdd.ECRASD1	0.584376811981201	nonartifact	1	0
169.5	170.499512	BAMBI.S517.yyyymmdd.ECRASD1	0.786596894264221	nonartifact	1	0
170	170.999512	BAMBI.S517.yyyymmdd.ECRASD1	0.821237683296204	nonartifact	1	0
170.5	171.499512	BAMBI.S517.yyyymmdd.ECRASD1	0.422879934310913	nonartifact	1	1
186	186.999512	BAMBI.S517.yyyymmdd.ECRASD1	0.378212958574295	nonartifact	1	1
186.5	187.499512	BAMBI.S517.yyyymmdd.ECRASD1	0.693144619464874	nonartifact	1	0
187.5	188.499512	BAMBI.S517.yyyymmdd.ECRASD1	0.29717892408371	artifact	0	1
202.5	203.499512	BAMBI.S517.yyyymmdd.ECRASD1	0.452639043331146	nonartifact	1	1
203	203.999512	BAMBI.S517.yyyymmdd.ECRASD1	0.790244162082672	nonartifact	1	0
203.5	204.499512	BAMBI.S517.yyyymmdd.ECRASD1	0.835134267807007	nonartifact	1	0
204	204.999512	BAMBI.S517.yyyymmdd.ECRASD1	0.298302739858627	nonartifact	1	1
208	208.999512	BAMBI.S517.yyyymmdd.ECRASD1	0.519795417785645	nonartifact	1	0
208.5	209.499512	BAMBI.S517.yyyymmdd.ECRASD1	0.812751948833466	nonartifact	1	0
209	209.999512	BAMBI.S517.yyyymmdd.ECRASD1	0.797373294830322	nonartifact	1	0
209.5	210.499512	BAMBI.S517.yyyymmdd.ECRASD1	0.823012948036194	nonartifact	1	0
210	210.999512	BAMBI.S517.yyyymmdd.ECRASD1	0.83708119392395	nonartifact	1	0
210.5	211.499512	BAMBI.S517.yyyymmdd.ECRASD1	0.817359268665314	nonartifact	1	0
211	211.999512	BAMBI.S517.yyyymmdd.ECRASD1	0.756686329841614	nonartifact	1	0
211.5	212.499512	BAMBI.S517.yyyymmdd.ECRASD1	0.493595153093338	nonartifact	1	1
212	212.999512	BAMBI.S517.yyyymmdd.ECRASD1	0.834575653076172	nonartifact	1	0
212.5	213.499512	BAMBI.S517.yyyymmdd.ECRASD1	0.898604691028595	nonartifact	1	0
213	213.999512	BAMBI.S517.yyyymmdd.ECRASD1	0.531038165092468	nonartifact	1	0
276	276.999512	BAMBI.S517.yyyymmdd.ECRASD1	0.890535354614258	artifact	0	0
276.5	277.499512	BAMBI.S517.yyyymmdd.ECRASD1	0.92605447769165	nonartifact	1	0
277	277.999512	BAMBI.S517.yyyymmdd.ECRASD1	0.888096392154694	artifact	0	0
289.5	290.499512	BAMBI.S517.yyyymmdd.ECRASD1	0.909454643726349	artifact	0	0
290.5	291.499512	BAMBI.S517.yyyymmdd.ECRASD1	0.718145370483398	nonartifact	1	0
291	291.999512	BAMBI.S517.yyyymmdd.ECRASD1	0.587961554527283	nonartifact	1	0
296	296.999512	BAMBI.S517.yyyymmdd.ECRASD1	0.531691014766693	nonartifact	1	0
296.5	297.499512	BAMBI.S517.yyyymmdd.ECRASD1	0.819796741008759	nonartifact	1	0
297	297.999512	BAMBI.S517.yyyymmdd.ECRASD1	0.844931542873383	artifact	0	0
23.5	24.499512	BAMBI.S517.yyyymmdd.EORASD1	0.926401793956757	artifact	0	0
24.5	25.499512	BAMBI.S517.yyyymmdd.EORASD1	0.809128403663635	nonartifact	1	0
25	25.999512	BAMBI.S517.yyyymmdd.EORASD1	0.338014513254166	nonartifact	1	1
59.5	60.499512	BAMBI.S517.yyyymmdd.EORASD1	0.643031537532806	artifact	0	0
60	60.999512	BAMBI.S517.yyyymmdd.EORASD1	0.702723741531372	nonartifact	1	0
60.5	61.499512	BAMBI.S517.yyyymmdd.EORASD1	0.866047084331512	artifact	0	0
69	69.999512	BAMBI.S517.yyyymmdd.EORASD1	0.838885486125946	artifact	0	0
70	70.999512	BAMBI.S517.yyyymmdd.EORASD1	0.867215156555176	nonartifact	1	0
70.5	71.499512	BAMBI.S517.yyyymmdd.EORASD1	0.715989828109741	nonartifact	1	0
71	71.999512	BAMBI.S517.yyyymmdd.EORASD1	0.39227306842804	nonartifact	1	1
76	76.999512	BAMBI.S517.yyyymmdd.EORASD1	0.504001200199127	nonartifact	1	0
76.5	77.499512	BAMBI.S517.yyyymmdd.EORASD1	0.700003683567047	nonartifact	1	0
77	77.999512	BAMBI.S517.yyyymmdd.EORASD1	0.586158335208893	nonartifact	1	0
84	84.999512	BAMBI.S517.yyyymmdd.EORASD1	0.333489805459976	nonartifact	1	1
84.5	85.499512	BAMBI.S517.yyyymmdd.EORASD1	0.80355829000473	nonartifact	1	0
85	85.999512	BAMBI.S517.yyyymmdd.EORASD1	0.836525797843933	nonartifact	1	0
85.5	86.499512	BAMBI.S517.yyyymmdd.EORASD1	0.885690629482269	nonartifact	1	0
86	86.999512	BAMBI.S517.yyyymmdd.EORASD1	0.87916100025177	nonartifact	1	0
86.5	87.499512	BAMBI.S517.yyyymmdd.EORASD1	0.458330631256104	nonartifact	1	1
87	87.999512	BAMBI.S517.yyyymmdd.EORASD1	0.579907834529877	nonartifact	1	0
87.5	88.499512	BAMBI.S517.yyyymmdd.EORASD1	0.824774563312531	nonartifact	1	0
88	88.999512	BAMBI.S517.yyyymmdd.EORASD1	0.661680579185486	artifact	0	0
94.5	95.499512	BAMBI.S517.yyyymmdd.EORASD1	0.631746888160706	nonartifact	1	0
95	95.999512	BAMBI.S517.yyyymmdd.EORASD1	0.857115149497986	nonartifact	1	0
95.5	96.499512	BAMBI.S517.yyyymmdd.EORASD1	0.766177654266357	nonartifact	1	0
96	96.999512	BAMBI.S517.yyyymmdd.EORASD1	0.846610605716705	nonartifact	1	0
96.5	97.499512	BAMBI.S517.yyyymmdd.EORASD1	0.677220702171326	nonartifact	1	0
97	97.999512	BAMBI.S517.yyyymmdd.EORASD1	0.824503421783447	nonartifact	1	0
97.5	98.499512	BAMBI.S517.yyyymmdd.EORASD1	0.890453398227692	nonartifact	1	0
98	98.999512	BAMBI.S517.yyyymmdd.EORASD1	0.734788835048676	nonartifact	1	0
98.5	99.499512	BAMBI.S517.yyyymmdd.EORASD1	0.709586441516876	nonartifact	1	0
99	99.999512	BAMBI.S517.yyyymmdd.EORASD1	0.791141510009766	nonartifact	1	0
99.5	100.499512	BAMBI.S517.yyyymmdd.EORASD1	0.661182761192322	nonartifact	1	0
100	100.999512	BAMBI.S517.yyyymmdd.EORASD1	0.228346914052963	nonartifact	1	1
103	103.999512	BAMBI.S517.yyyymmdd.EORASD1	0.315874695777893	nonartifact	1	1
103.5	104.499512	BAMBI.S517.yyyymmdd.EORASD1	0.671380758285522	nonartifact	1	0
104	104.999512	BAMBI.S517.yyyymmdd.EORASD1	0.648480832576752	nonartifact	1	0
104.5	105.499512	BAMBI.S517.yyyymmdd.EORASD1	0.375252485275269	nonartifact	1	1
105	105.999512	BAMBI.S517.yyyymmdd.EORASD1	0.651883065700531	nonartifact	1	0
106	106.999512	BAMBI.S517.yyyymmdd.EORASD1	0.782885134220123	artifact	0	0
152	152.999512	BAMBI.S517.yyyymmdd.EORASD1	0.803126394748688	artifact	0	0
153	153.999512	BAMBI.S517.yyyymmdd.EORASD1	0.913736879825592	nonartifact	1	0
153.5	154.499512	BAMBI.S517.yyyymmdd.EORASD1	0.86743837594986	nonartifact	1	0
154	154.999512	BAMBI.S517.yyyymmdd.EORASD1	0.387404590845108	nonartifact	1	1
156	156.999512	BAMBI.S517.yyyymmdd.EORASD1	0.562695384025574	nonartifact	1	0
156.5	157.499512	BAMBI.S517.yyyymmdd.EORASD1	0.6518434882164	nonartifact	1	0
157	157.999512	BAMBI.S517.yyyymmdd.EORASD1	0.47426438331604	nonartifact	1	1
164	164.999512	BAMBI.S517.yyyymmdd.EORASD1	0.466325849294662	nonartifact	1	1
164.5	165.499512	BAMBI.S517.yyyymmdd.EORASD1	0.691755056381226	nonartifact	1	0
165	165.999512	BAMBI.S517.yyyymmdd.EORASD1	0.660753786563873	nonartifact	1	0
165.5	166.499512	BAMBI.S517.yyyymmdd.EORASD1	0.565040707588196	nonartifact	1	0
175.5	176.499512	BAMBI.S517.yyyymmdd.EORASD1	0.80140346288681	artifact	0	0
176.5	177.499512	BAMBI.S517.yyyymmdd.EORASD1	0.724041402339935	nonartifact	1	0
177.5	178.499512	BAMBI.S517.yyyymmdd.EORASD1	0.868175983428955	artifact	0	0
179.5	180.499512	BAMBI.S517.yyyymmdd.EORASD1	0.840165913105011	artifact	0	0
180	180.999512	BAMBI.S517.yyyymmdd.EORASD1	0.839893341064453	nonartifact	1	0
180.5	181.499512	BAMBI.S517.yyyymmdd.EORASD1	0.867189347743988	nonartifact	1	0
181	181.999512	BAMBI.S517.yyyymmdd.EORASD1	0.556960821151733	nonartifact	1	0
199.5	200.499512	BAMBI.S517.yyyymmdd.EORASD1	0.874792575836182	artifact	0	0
200.5	201.499512	BAMBI.S517.yyyymmdd.EORASD1	0.826075851917267	nonartifact	1	0
201	201.999512	BAMBI.S517.yyyymmdd.EORASD1	0.739931523799896	nonartifact	1	0
201.5	202.499512	BAMBI.S517.yyyymmdd.EORASD1	0.195527210831642	nonartifact	1	1
210	210.999512	BAMBI.S517.yyyymmdd.EORASD1	0.492784768342972	nonartifact	1	1
210.5	211.499512	BAMBI.S517.yyyymmdd.EORASD1	0.84517776966095	nonartifact	1	0
211	211.999512	BAMBI.S517.yyyymmdd.EORASD1	0.741584599018097	nonartifact	1	0
211.5	212.499512	BAMBI.S517.yyyymmdd.EORASD1	0.584981381893158	artifact	0	0
216	216.999512	BAMBI.S517.yyyymmdd.EORASD1	0.897831857204437	artifact	0	0
216.5	217.499512	BAMBI.S517.yyyymmdd.EORASD1	0.836729407310486	nonartifact	1	0
217	217.999512	BAMBI.S517.yyyymmdd.EORASD1	0.828045189380646	nonartifact	1	0
217.5	218.499512	BAMBI.S517.yyyymmdd.EORASD1	0.91769152879715	artifact	0	0
219.5	220.499512	BAMBI.S517.yyyymmdd.EORASD1	0.873206973075867	artifact	0	0
220	220.999512	BAMBI.S517.yyyymmdd.EORASD1	0.854467153549194	nonartifact	1	0
220.5	221.499512	BAMBI.S517.yyyymmdd.EORASD1	0.558057725429535	nonartifact	1	0
222.5	223.499512	BAMBI.S517.yyyymmdd.EORASD1	0.315454483032227	nonartifact	1	1
223	223.999512	BAMBI.S517.yyyymmdd.EORASD1	0.721058905124664	nonartifact	1	0
223.5	224.499512	BAMBI.S517.yyyymmdd.EORASD1	0.77529913187027	nonartifact	1	0
224	224.999512	BAMBI.S517.yyyymmdd.EORASD1	0.860506415367126	nonartifact	1	0
224.5	225.499512	BAMBI.S517.yyyymmdd.EORASD1	0.368525147438049	nonartifact	1	1
229.5	230.499512	BAMBI.S517.yyyymmdd.EORASD1	0.90347945690155	artifact	0	0
230	230.999512	BAMBI.S517.yyyymmdd.EORASD1	0.881474256515503	nonartifact	1	0
230.5	231.499512	BAMBI.S517.yyyymmdd.EORASD1	0.843451797962189	nonartifact	1	0
231	231.999512	BAMBI.S517.yyyymmdd.EORASD1	0.639919459819794	nonartifact	1	0
231.5	232.499512	BAMBI.S517.yyyymmdd.EORASD1	0.84093713760376	nonartifact	1	0
232.5	233.499512	BAMBI.S517.yyyymmdd.EORASD1	0.898030817508698	artifact	0	0
238	238.999512	BAMBI.S517.yyyymmdd.EORASD1	0.878944158554077	artifact	0	0
238.5	239.499512	BAMBI.S517.yyyymmdd.EORASD1	0.914623439311981	nonartifact	1	0
239	239.999512	BAMBI.S517.yyyymmdd.EORASD1	0.783108651638031	nonartifact	1	0
239.5	240.499512	BAMBI.S517.yyyymmdd.EORASD1	0.565070807933807	nonartifact	1	0
240	240.999512	BAMBI.S517.yyyymmdd.EORASD1	0.737704992294312	nonartifact	1	0
240.5	241.499512	BAMBI.S517.yyyymmdd.EORASD1	0.724360406398773	nonartifact	1	0
241	241.999512	BAMBI.S517.yyyymmdd.EORASD1	0.259817332029343	nonartifact	1	1
250.5	251.499512	BAMBI.S517.yyyymmdd.EORASD1	0.589168965816498	nonartifact	1	0
251	251.999512	BAMBI.S517.yyyymmdd.EORASD1	0.74459320306778	nonartifact	1	0
251.5	252.499512	BAMBI.S517.yyyymmdd.EORASD1	0.623878717422485	nonartifact	1	0
253	253.999512	BAMBI.S517.yyyymmdd.EORASD1	0.437686771154404	nonartifact	1	1
253.5	254.499512	BAMBI.S517.yyyymmdd.EORASD1	0.679970383644104	nonartifact	1	0
254	254.999512	BAMBI.S517.yyyymmdd.EORASD1	0.773642361164093	nonartifact	1	0
254.5	255.499512	BAMBI.S517.yyyymmdd.EORASD1	0.438391149044037	nonartifact	1	1
259.5	260.499512	BAMBI.S517.yyyymmdd.EORASD1	0.902545809745789	artifact	0	0
260	260.999512	BAMBI.S517.yyyymmdd.EORASD1	0.928460717201233	nonartifact	1	0
260.5	261.499512	BAMBI.S517.yyyymmdd.EORASD1	0.888563573360443	nonartifact	1	0
261	261.999512	BAMBI.S517.yyyymmdd.EORASD1	0.640113353729248	nonartifact	1	0
262.5	263.499512	BAMBI.S517.yyyymmdd.EORASD1	0.295951575040817	nonartifact	1	1
263	263.999512	BAMBI.S517.yyyymmdd.EORASD1	0.706156671047211	nonartifact	1	0
263.5	264.499512	BAMBI.S517.yyyymmdd.EORASD1	0.834535241127014	nonartifact	1	0
264	264.999512	BAMBI.S517.yyyymmdd.EORASD1	0.513287663459778	nonartifact	1	0
264.5	265.499512	BAMBI.S517.yyyymmdd.EORASD1	0.83586174249649	nonartifact	1	0
265	265.999512	BAMBI.S517.yyyymmdd.EORASD1	0.811621904373169	nonartifact	1	0
265.5	266.499512	BAMBI.S517.yyyymmdd.EORASD1	0.85355943441391	nonartifact	1	0
266	266.999512	BAMBI.S517.yyyymmdd.EORASD1	0.751977324485779	nonartifact	1	0
266.5	267.499512	BAMBI.S517.yyyymmdd.EORASD1	0.707196891307831	nonartifact	1	0
267	267.999512	BAMBI.S517.yyyymmdd.EORASD1	0.896209299564362	nonartifact	1	0
267.5	268.499512	BAMBI.S517.yyyymmdd.EORASD1	0.920257985591888	nonartifact	1	0
268	268.999512	BAMBI.S517.yyyymmdd.EORASD1	0.895641326904297	nonartifact	1	0
268.5	269.499512	BAMBI.S517.yyyymmdd.EORASD1	0.902843058109283	artifact	0	0
271	271.999512	BAMBI.S517.yyyymmdd.EORASD1	0.570205867290497	nonartifact	1	0
271.5	272.499512	BAMBI.S517.yyyymmdd.EORASD1	0.824012577533722	nonartifact	1	0
272	272.999512	BAMBI.S517.yyyymmdd.EORASD1	0.812447071075439	nonartifact	1	0
272.5	273.499512	BAMBI.S517.yyyymmdd.EORASD1	0.670903444290161	nonartifact	1	0
273	273.999512	BAMBI.S517.yyyymmdd.EORASD1	0.2469362616539	nonartifact	1	1
285.5	286.499512	BAMBI.S517.yyyymmdd.EORASD1	0.399007797241211	nonartifact	1	1
286	286.999512	BAMBI.S517.yyyymmdd.EORASD1	0.68129974603653	nonartifact	1	0
286.5	287.499512	BAMBI.S517.yyyymmdd.EORASD1	0.761053860187531	nonartifact	1	0
287	287.999512	BAMBI.S517.yyyymmdd.EORASD1	0.805484056472778	artifact	0	0
292.5	293.499512	BAMBI.S517.yyyymmdd.EORASD1	0.944938123226166	artifact	0	0
293	293.999512	BAMBI.S517.yyyymmdd.EORASD1	0.927259087562561	nonartifact	1	0
293.5	294.499512	BAMBI.S517.yyyymmdd.EORASD1	0.813926637172699	nonartifact	1	0
294	294.999512	BAMBI.S517.yyyymmdd.EORASD1	0.864545047283173	nonartifact	1	0
294.5	295.499512	BAMBI.S517.yyyymmdd.EORASD1	0.720363199710846	nonartifact	1	0
295	295.999512	BAMBI.S517.yyyymmdd.EORASD1	0.638277351856232	nonartifact	1	0
296	296.999512	BAMBI.S517.yyyymmdd.EORASD1	0.64489221572876	nonartifact	1	0
296.5	297.499512	BAMBI.S517.yyyymmdd.EORASD1	0.747109055519104	nonartifact	1	0
297	297.999512	BAMBI.S517.yyyymmdd.EORASD1	0.92128050327301	nonartifact	1	0
297.5	298.499512	BAMBI.S517.yyyymmdd.EORASD1	0.904807507991791	nonartifact	1	0
298	298.999512	BAMBI.S517.yyyymmdd.EORASD1	0.916670858860016	nonartifact	1	0
298.5	299.499512	BAMBI.S517.yyyymmdd.EORASD1	0.90980464220047	nonartifact	1	0
299.5	300.499512	BAMBI.S517.yyyymmdd.EORASD1	0.924891531467438	artifact	0	0
306	306.999512	BAMBI.S517.yyyymmdd.EORASD1	0.374861359596252	nonartifact	1	1
306.5	307.499512	BAMBI.S517.yyyymmdd.EORASD1	0.688696801662445	nonartifact	1	0
307	307.999512	BAMBI.S517.yyyymmdd.EORASD1	0.593636155128479	nonartifact	1	0
307.5	308.499512	BAMBI.S517.yyyymmdd.EORASD1	0.787874460220337	nonartifact	1	0
308	308.999512	BAMBI.S517.yyyymmdd.EORASD1	0.768129169940948	nonartifact	1	0
308.5	309.499512	BAMBI.S517.yyyymmdd.EORASD1	0.387038588523865	nonartifact	1	1
61.5	62.499512	BAMBI.S518.yyyymmdd.ECRASD1	0.473571985960007	nonartifact	1	1
62	62.999512	BAMBI.S518.yyyymmdd.ECRASD1	0.722607254981995	nonartifact	1	0
62.5	63.499512	BAMBI.S518.yyyymmdd.ECRASD1	0.688329577445984	nonartifact	1	0
63	63.999512	BAMBI.S518.yyyymmdd.ECRASD1	0.407913148403168	nonartifact	1	1
66	66.999512	BAMBI.S518.yyyymmdd.ECRASD1	0.385255038738251	nonartifact	1	1
66.5	67.499512	BAMBI.S518.yyyymmdd.ECRASD1	0.661690175533295	nonartifact	1	0
67	67.999512	BAMBI.S518.yyyymmdd.ECRASD1	0.312224686145782	nonartifact	1	1
68.5	69.499512	BAMBI.S518.yyyymmdd.ECRASD1	0.437022000551224	nonartifact	1	1
69	69.999512	BAMBI.S518.yyyymmdd.ECRASD1	0.720645725727081	nonartifact	1	0
69.5	70.499512	BAMBI.S518.yyyymmdd.ECRASD1	0.749017119407654	nonartifact	1	0
70	70.999512	BAMBI.S518.yyyymmdd.ECRASD1	0.524612486362457	nonartifact	1	0
70.5	71.499512	BAMBI.S518.yyyymmdd.ECRASD1	0.478365272283554	nonartifact	1	1
71	71.999512	BAMBI.S518.yyyymmdd.ECRASD1	0.676997065544128	nonartifact	1	0
71.5	72.499512	BAMBI.S518.yyyymmdd.ECRASD1	0.527677774429321	nonartifact	1	0
80	80.999512	BAMBI.S518.yyyymmdd.ECRASD1	0.509863674640656	nonartifact	1	0
80.5	81.499512	BAMBI.S518.yyyymmdd.ECRASD1	0.75859010219574	nonartifact	1	0
81	81.999512	BAMBI.S518.yyyymmdd.ECRASD1	0.66900247335434	nonartifact	1	0
81.5	82.499512	BAMBI.S518.yyyymmdd.ECRASD1	0.242367938160896	artifact	0	1
97.5	98.499512	BAMBI.S518.yyyymmdd.ECRASD1	0.328873097896576	nonartifact	1	1
98	98.999512	BAMBI.S518.yyyymmdd.ECRASD1	0.690482378005981	nonartifact	1	0
98.5	99.499512	BAMBI.S518.yyyymmdd.ECRASD1	0.549536108970642	nonartifact	1	0
120	120.999512	BAMBI.S518.yyyymmdd.ECRASD1	0.419437944889069	nonartifact	1	1
120.5	121.499512	BAMBI.S518.yyyymmdd.ECRASD1	0.664217233657837	nonartifact	1	0
121	121.999512	BAMBI.S518.yyyymmdd.ECRASD1	0.766701757907867	nonartifact	1	0
121.5	122.499512	BAMBI.S518.yyyymmdd.ECRASD1	0.512857496738434	nonartifact	1	0
131	131.999512	BAMBI.S518.yyyymmdd.ECRASD1	0.552184224128723	nonartifact	1	0
131.5	132.499512	BAMBI.S518.yyyymmdd.ECRASD1	0.688875198364258	nonartifact	1	0
132	132.999512	BAMBI.S518.yyyymmdd.ECRASD1	0.327222049236298	nonartifact	1	1
144.5	145.499512	BAMBI.S518.yyyymmdd.ECRASD1	0.215666726231575	nonartifact	1	1
145	145.999512	BAMBI.S518.yyyymmdd.ECRASD1	0.761009275913239	nonartifact	1	0
145.5	146.499512	BAMBI.S518.yyyymmdd.ECRASD1	0.739309430122375	nonartifact	1	0
146	146.999512	BAMBI.S518.yyyymmdd.ECRASD1	0.77429187297821	nonartifact	1	0
146.5	147.499512	BAMBI.S518.yyyymmdd.ECRASD1	0.589832901954651	nonartifact	1	0
169.5	170.499512	BAMBI.S518.yyyymmdd.ECRASD1	0.859463334083557	artifact	0	0
170	170.999512	BAMBI.S518.yyyymmdd.ECRASD1	0.85411262512207	nonartifact	1	0
170.5	171.499512	BAMBI.S518.yyyymmdd.ECRASD1	0.706016421318054	nonartifact	1	0
171	171.999512	BAMBI.S518.yyyymmdd.ECRASD1	0.464073449373245	nonartifact	1	1
178	178.999512	BAMBI.S518.yyyymmdd.ECRASD1	0.522467195987701	nonartifact	1	0
178.5	179.499512	BAMBI.S518.yyyymmdd.ECRASD1	0.652861297130585	nonartifact	1	0
179	179.999512	BAMBI.S518.yyyymmdd.ECRASD1	0.424477905035019	nonartifact	1	1
12	12.999512	BAMBI.S518.yyyymmdd.EORASD1	0.289626270532608	nonartifact	1	1
12.5	13.499512	BAMBI.S518.yyyymmdd.EORASD1	0.720794200897217	nonartifact	1	0
13	13.999512	BAMBI.S518.yyyymmdd.EORASD1	0.663945198059082	nonartifact	1	0
13.5	14.499512	BAMBI.S518.yyyymmdd.EORASD1	0.291216522455215	nonartifact	1	1
22.5	23.499512	BAMBI.S518.yyyymmdd.EORASD1	0.563732802867889	nonartifact	1	0
23	23.999512	BAMBI.S518.yyyymmdd.EORASD1	0.68012273311615	nonartifact	1	0
23.5	24.499512	BAMBI.S518.yyyymmdd.EORASD1	0.551141321659088	nonartifact	1	0
24.5	25.499512	BAMBI.S518.yyyymmdd.EORASD1	0.601657867431641	nonartifact	1	0
25	25.999512	BAMBI.S518.yyyymmdd.EORASD1	0.680581748485565	nonartifact	1	0
25.5	26.499512	BAMBI.S518.yyyymmdd.EORASD1	0.547736525535583	nonartifact	1	0
37.5	38.499512	BAMBI.S518.yyyymmdd.EORASD1	0.573500216007233	nonartifact	1	0
38	38.999512	BAMBI.S518.yyyymmdd.EORASD1	0.674066007137299	nonartifact	1	0
38.5	39.499512	BAMBI.S518.yyyymmdd.EORASD1	0.342727273702621	nonartifact	1	1
82.5	83.499512	BAMBI.S518.yyyymmdd.EORASD1	0.554300427436829	nonartifact	1	0
83	83.999512	BAMBI.S518.yyyymmdd.EORASD1	0.732569694519043	nonartifact	1	0
83.5	84.499512	BAMBI.S518.yyyymmdd.EORASD1	0.763177692890167	nonartifact	1	0
84	84.999512	BAMBI.S518.yyyymmdd.EORASD1	0.411020308732986	nonartifact	1	1
94	94.999512	BAMBI.S519.yyyymmdd.ECRASD1	0.321524143218994	nonartifact	1	1
94.5	95.499512	BAMBI.S519.yyyymmdd.ECRASD1	0.687202394008636	nonartifact	1	0
95	95.999512	BAMBI.S519.yyyymmdd.ECRASD1	0.427945345640182	nonartifact	1	1
133.5	134.499512	BAMBI.S519.yyyymmdd.ECRASD1	0.453185468912125	nonartifact	1	1
134	134.999512	BAMBI.S519.yyyymmdd.ECRASD1	0.692951202392578	nonartifact	1	0
134.5	135.499512	BAMBI.S519.yyyymmdd.ECRASD1	0.797904491424561	nonartifact	1	0
135	135.999512	BAMBI.S519.yyyymmdd.ECRASD1	0.579611539840698	nonartifact	1	0
135.5	136.499512	BAMBI.S519.yyyymmdd.ECRASD1	0.854205548763275	nonartifact	1	0
136	136.999512	BAMBI.S519.yyyymmdd.ECRASD1	0.821946799755096	nonartifact	1	0
136.5	137.499512	BAMBI.S519.yyyymmdd.ECRASD1	0.379532426595688	nonartifact	1	1
137	137.999512	BAMBI.S519.yyyymmdd.ECRASD1	0.308856338262558	nonartifact	1	1
137.5	138.499512	BAMBI.S519.yyyymmdd.ECRASD1	0.705169320106506	nonartifact	1	0
138	138.999512	BAMBI.S519.yyyymmdd.ECRASD1	0.673502087593079	nonartifact	1	0
138.5	139.499512	BAMBI.S519.yyyymmdd.ECRASD1	0.665913581848145	nonartifact	1	0
139	139.999512	BAMBI.S519.yyyymmdd.ECRASD1	0.320319682359695	nonartifact	1	1
182	182.999512	BAMBI.S519.yyyymmdd.ECRASD1	0.420131206512451	nonartifact	1	1
182.5	183.499512	BAMBI.S519.yyyymmdd.ECRASD1	0.741187036037445	nonartifact	1	0
183	183.999512	BAMBI.S519.yyyymmdd.ECRASD1	0.839677631855011	artifact	0	0
207	207.999512	BAMBI.S519.yyyymmdd.ECRASD1	0.409657329320908	nonartifact	1	1
207.5	208.499512	BAMBI.S519.yyyymmdd.ECRASD1	0.743335545063019	nonartifact	1	0
208	208.999512	BAMBI.S519.yyyymmdd.ECRASD1	0.494025230407715	nonartifact	1	1
288	288.999512	BAMBI.S519.yyyymmdd.ECRASD1	0.422218501567841	nonartifact	1	1
288.5	289.499512	BAMBI.S519.yyyymmdd.ECRASD1	0.917733550071716	nonartifact	1	0
289.5	290.499512	BAMBI.S519.yyyymmdd.ECRASD1	0.926186800003052	artifact	0	0
296.5	297.499512	BAMBI.S519.yyyymmdd.ECRASD1	0.932547271251678	artifact	0	0
297	297.999512	BAMBI.S519.yyyymmdd.ECRASD1	0.925347566604614	nonartifact	1	0
297.5	298.499512	BAMBI.S519.yyyymmdd.ECRASD1	0.916270136833191	nonartifact	1	0
298	298.999512	BAMBI.S519.yyyymmdd.ECRASD1	0.871787786483765	nonartifact	1	0
298.5	299.499512	BAMBI.S519.yyyymmdd.ECRASD1	0.787036538124084	nonartifact	1	0
299	299.999512	BAMBI.S519.yyyymmdd.ECRASD1	0.442742049694061	nonartifact	1	1
7	7.999512	BAMBI.S519.yyyymmdd.EORASD1	0.8744877576828	artifact	0	0
7.5	8.499512	BAMBI.S519.yyyymmdd.EORASD1	0.812814950942993	nonartifact	1	0
8	8.999512	BAMBI.S519.yyyymmdd.EORASD1	0.608220636844635	nonartifact	1	0
8.5	9.499512	BAMBI.S519.yyyymmdd.EORASD1	0.722177982330322	nonartifact	1	0
9	9.999512	BAMBI.S519.yyyymmdd.EORASD1	0.374537736177444	nonartifact	1	1
123.5	124.499512	BAMBI.S519.yyyymmdd.EORASD1	0.923740565776825	artifact	0	0
124	124.999512	BAMBI.S519.yyyymmdd.EORASD1	0.683918714523315	nonartifact	1	0
124.5	125.499512	BAMBI.S519.yyyymmdd.EORASD1	0.190661951899529	nonartifact	1	1
140.5	141.499512	BAMBI.S519.yyyymmdd.EORASD1	0.490983366966248	nonartifact	1	1
141	141.999512	BAMBI.S519.yyyymmdd.EORASD1	0.69525146484375	nonartifact	1	0
141.5	142.499512	BAMBI.S519.yyyymmdd.EORASD1	0.355841070413589	nonartifact	1	1
164	164.999512	BAMBI.S519.yyyymmdd.EORASD1	0.164169996976852	nonartifact	1	1
164.5	165.499512	BAMBI.S519.yyyymmdd.EORASD1	0.674385666847229	nonartifact	1	0
165	165.999512	BAMBI.S519.yyyymmdd.EORASD1	0.630072951316833	nonartifact	1	0
12.5	13.499512	BAMBI.S520.yyyymmdd.ECRASD1	0.395467430353165	nonartifact	1	1
13	13.999512	BAMBI.S520.yyyymmdd.ECRASD1	0.694360852241516	nonartifact	1	0
13.5	14.499512	BAMBI.S520.yyyymmdd.ECRASD1	0.530986845493317	nonartifact	1	0
69.5	70.499512	BAMBI.S520.yyyymmdd.ECRASD1	0.460598140954971	nonartifact	1	1
70	70.999512	BAMBI.S520.yyyymmdd.ECRASD1	0.6820268034935	nonartifact	1	0
70.5	71.499512	BAMBI.S520.yyyymmdd.ECRASD1	0.692028701305389	nonartifact	1	0
71	71.999512	BAMBI.S520.yyyymmdd.ECRASD1	0.517343163490295	nonartifact	1	0
71.5	72.499512	BAMBI.S520.yyyymmdd.ECRASD1	0.601320683956146	nonartifact	1	0
72	72.999512	BAMBI.S520.yyyymmdd.ECRASD1	0.787921667098999	nonartifact	1	0
72.5	73.499512	BAMBI.S520.yyyymmdd.ECRASD1	0.615063846111298	nonartifact	1	0
73.5	74.499512	BAMBI.S520.yyyymmdd.ECRASD1	0.521338403224945	nonartifact	1	0
74	74.999512	BAMBI.S520.yyyymmdd.ECRASD1	0.698199450969696	nonartifact	1	0
74.5	75.499512	BAMBI.S520.yyyymmdd.ECRASD1	0.583275377750397	nonartifact	1	0
118	118.999512	BAMBI.S520.yyyymmdd.ECRASD1	0.545694470405579	nonartifact	1	0
118.5	119.499512	BAMBI.S520.yyyymmdd.ECRASD1	0.834148526191711	nonartifact	1	0
119	119.999512	BAMBI.S520.yyyymmdd.ECRASD1	0.744192779064178	nonartifact	1	0
119.5	120.499512	BAMBI.S520.yyyymmdd.ECRASD1	0.520134925842285	nonartifact	1	0
120	120.999512	BAMBI.S520.yyyymmdd.ECRASD1	0.637668073177338	nonartifact	1	0
120.5	121.499512	BAMBI.S520.yyyymmdd.ECRASD1	0.651006102561951	nonartifact	1	0
121	121.999512	BAMBI.S520.yyyymmdd.ECRASD1	0.552489042282104	nonartifact	1	0
124.5	125.499512	BAMBI.S520.yyyymmdd.ECRASD1	0.292303144931793	nonartifact	1	1
125	125.999512	BAMBI.S520.yyyymmdd.ECRASD1	0.723099529743195	nonartifact	1	0
125.5	126.499512	BAMBI.S520.yyyymmdd.ECRASD1	0.651292145252228	nonartifact	1	0
126	126.999512	BAMBI.S520.yyyymmdd.ECRASD1	0.523582518100739	nonartifact	1	0
133	133.999512	BAMBI.S520.yyyymmdd.ECRASD1	0.581122815608978	nonartifact	1	0
133.5	134.499512	BAMBI.S520.yyyymmdd.ECRASD1	0.769534289836884	nonartifact	1	0
134	134.999512	BAMBI.S520.yyyymmdd.ECRASD1	0.737469136714935	nonartifact	1	0
134.5	135.499512	BAMBI.S520.yyyymmdd.ECRASD1	0.51086413860321	nonartifact	1	0
90	90.999512	BAMBI.S520.yyyymmdd.EORASD1	0.597408652305603	nonartifact	1	0
90.5	91.499512	BAMBI.S520.yyyymmdd.EORASD1	0.755049586296082	nonartifact	1	0
91	91.999512	BAMBI.S520.yyyymmdd.EORASD1	0.441797375679016	nonartifact	1	1
208.5	209.499512	BAMBI.S520.yyyymmdd.EORASD1	0.323013424873352	nonartifact	1	1
209	209.999512	BAMBI.S520.yyyymmdd.EORASD1	0.774903357028961	nonartifact	1	0
209.5	210.499512	BAMBI.S520.yyyymmdd.EORASD1	0.761430084705353	nonartifact	1	0
210	210.999512	BAMBI.S520.yyyymmdd.EORASD1	0.381813168525696	nonartifact	1	1
262	262.999512	BAMBI.S520.yyyymmdd.EORASD1	0.0449227653443813	nonartifact	1	1
262.5	263.499512	BAMBI.S520.yyyymmdd.EORASD1	0.695857524871826	nonartifact	1	0
263	263.999512	BAMBI.S520.yyyymmdd.EORASD1	0.730915009975433	nonartifact	1	0
263.5	264.499512	BAMBI.S520.yyyymmdd.EORASD1	0.171376779675484	nonartifact	1	1
27.5	28.499512	BAMBI.S521.yyyymmdd.ECRASD1	0.542123317718506	artifact	0	0
28.5	29.499512	BAMBI.S521.yyyymmdd.ECRASD1	0.677124202251434	nonartifact	1	0
29	29.999512	BAMBI.S521.yyyymmdd.ECRASD1	0.583650231361389	nonartifact	1	0
111	111.999512	BAMBI.S521.yyyymmdd.ECRASD1	0.819410145282745	artifact	0	0
111.5	112.499512	BAMBI.S521.yyyymmdd.ECRASD1	0.781845569610596	nonartifact	1	0
112	112.999512	BAMBI.S521.yyyymmdd.ECRASD1	0.244476735591888	nonartifact	1	1
115.5	116.499512	BAMBI.S521.yyyymmdd.ECRASD1	0.302556455135345	nonartifact	1	1
116	116.999512	BAMBI.S521.yyyymmdd.ECRASD1	0.661324620246887	nonartifact	1	0
116.5	117.499512	BAMBI.S521.yyyymmdd.ECRASD1	0.69977068901062	nonartifact	1	0
117	117.999512	BAMBI.S521.yyyymmdd.ECRASD1	0.360003679990768	nonartifact	1	1
124.5	125.499512	BAMBI.S521.yyyymmdd.ECRASD1	0.694249927997589	artifact	0	0
125	125.999512	BAMBI.S521.yyyymmdd.ECRASD1	0.697243630886078	nonartifact	1	0
125.5	126.499512	BAMBI.S521.yyyymmdd.ECRASD1	0.507708668708801	nonartifact	1	0
149	149.999512	BAMBI.S521.yyyymmdd.ECRASD1	0.532916307449341	nonartifact	1	0
149.5	150.499512	BAMBI.S521.yyyymmdd.ECRASD1	0.790248274803162	nonartifact	1	0
150	150.999512	BAMBI.S521.yyyymmdd.ECRASD1	0.508797585964203	nonartifact	1	0
165	165.999512	BAMBI.S521.yyyymmdd.ECRASD1	0.62512993812561	nonartifact	1	0
165.5	166.499512	BAMBI.S521.yyyymmdd.ECRASD1	0.686382532119751	nonartifact	1	0
166	166.999512	BAMBI.S521.yyyymmdd.ECRASD1	0.312153965234756	nonartifact	1	1
172.5	173.499512	BAMBI.S521.yyyymmdd.ECRASD1	0.179727986454964	nonartifact	1	1
173	173.999512	BAMBI.S521.yyyymmdd.ECRASD1	0.730205118656158	nonartifact	1	0
173.5	174.499512	BAMBI.S521.yyyymmdd.ECRASD1	0.683170020580292	nonartifact	1	0
174	174.999512	BAMBI.S521.yyyymmdd.ECRASD1	0.215922072529793	nonartifact	1	1
187.5	188.499512	BAMBI.S521.yyyymmdd.ECRASD1	0.470026671886444	nonartifact	1	1
188	188.999512	BAMBI.S521.yyyymmdd.ECRASD1	0.750302076339722	nonartifact	1	0
188.5	189.499512	BAMBI.S521.yyyymmdd.ECRASD1	0.745454013347626	nonartifact	1	0
189	189.999512	BAMBI.S521.yyyymmdd.ECRASD1	0.141820579767227	nonartifact	1	1
256.5	257.499512	BAMBI.S521.yyyymmdd.ECRASD1	0.103512853384018	nonartifact	1	1
257	257.999512	BAMBI.S521.yyyymmdd.ECRASD1	0.762547194957733	nonartifact	1	0
257.5	258.499512	BAMBI.S521.yyyymmdd.ECRASD1	0.662912726402283	nonartifact	1	0
258	258.999512	BAMBI.S521.yyyymmdd.ECRASD1	0.459323436021805	nonartifact	1	1
258.5	259.499512	BAMBI.S521.yyyymmdd.ECRASD1	0.484799057245255	nonartifact	1	1
259	259.999512	BAMBI.S521.yyyymmdd.ECRASD1	0.816638350486755	nonartifact	1	0
259.5	260.499512	BAMBI.S521.yyyymmdd.ECRASD1	0.849259197711945	nonartifact	1	0
260	260.999512	BAMBI.S521.yyyymmdd.ECRASD1	0.643082857131958	nonartifact	1	0
278.5	279.499512	BAMBI.S521.yyyymmdd.ECRASD1	0.389196455478668	nonartifact	1	1
279	279.999512	BAMBI.S521.yyyymmdd.ECRASD1	0.732356250286102	nonartifact	1	0
279.5	280.499512	BAMBI.S521.yyyymmdd.ECRASD1	0.87232381105423	nonartifact	1	0
280	280.999512	BAMBI.S521.yyyymmdd.ECRASD1	0.734245717525482	nonartifact	1	0
280.5	281.499512	BAMBI.S521.yyyymmdd.ECRASD1	0.202272400259972	nonartifact	1	1
290	290.999512	BAMBI.S521.yyyymmdd.ECRASD1	0.435646384954453	nonartifact	1	1
290.5	291.499512	BAMBI.S521.yyyymmdd.ECRASD1	0.756312072277069	nonartifact	1	0
291	291.999512	BAMBI.S521.yyyymmdd.ECRASD1	0.806329905986786	nonartifact	1	0
291.5	292.499512	BAMBI.S521.yyyymmdd.ECRASD1	0.877778947353363	nonartifact	1	0
292	292.999512	BAMBI.S521.yyyymmdd.ECRASD1	0.891784369945526	nonartifact	1	0
292.5	293.499512	BAMBI.S521.yyyymmdd.ECRASD1	0.741886258125305	nonartifact	1	0
293	293.999512	BAMBI.S521.yyyymmdd.ECRASD1	0.388123840093613	nonartifact	1	1
293.5	294.499512	BAMBI.S521.yyyymmdd.ECRASD1	0.512029767036438	nonartifact	1	0
294	294.999512	BAMBI.S521.yyyymmdd.ECRASD1	0.706583201885223	nonartifact	1	0
294.5	295.499512	BAMBI.S521.yyyymmdd.ECRASD1	0.736210227012634	nonartifact	1	0
295	295.999512	BAMBI.S521.yyyymmdd.ECRASD1	0.441774129867554	nonartifact	1	1
15	15.999512	BAMBI.S521.yyyymmdd.EORASD1	0.387727022171021	nonartifact	1	1
15.5	16.499512	BAMBI.S521.yyyymmdd.EORASD1	0.750214695930481	nonartifact	1	0
16	16.999512	BAMBI.S521.yyyymmdd.EORASD1	0.663993239402771	nonartifact	1	0
16.5	17.499512	BAMBI.S521.yyyymmdd.EORASD1	0.500178158283234	nonartifact	1	0
19.5	20.499512	BAMBI.S521.yyyymmdd.EORASD1	0.626906216144562	nonartifact	1	0
20	20.999512	BAMBI.S521.yyyymmdd.EORASD1	0.7493497133255	nonartifact	1	0
20.5	21.499512	BAMBI.S521.yyyymmdd.EORASD1	0.772253036499023	artifact	0	0
46.5	47.499512	BAMBI.S521.yyyymmdd.EORASD1	0.528266668319702	nonartifact	1	0
47	47.999512	BAMBI.S521.yyyymmdd.EORASD1	0.67647522687912	nonartifact	1	0
47.5	48.499512	BAMBI.S521.yyyymmdd.EORASD1	0.541361689567566	nonartifact	1	0
48	48.999512	BAMBI.S521.yyyymmdd.EORASD1	0.383612811565399	nonartifact	1	1
48.5	49.499512	BAMBI.S521.yyyymmdd.EORASD1	0.684697926044464	nonartifact	1	0
49	49.999512	BAMBI.S521.yyyymmdd.EORASD1	0.570964157581329	nonartifact	1	0
68	68.999512	BAMBI.S521.yyyymmdd.EORASD1	0.61514675617218	nonartifact	1	0
68.5	69.499512	BAMBI.S521.yyyymmdd.EORASD1	0.745873153209686	nonartifact	1	0
69	69.999512	BAMBI.S521.yyyymmdd.EORASD1	0.754956305027008	nonartifact	1	0
69.5	70.499512	BAMBI.S521.yyyymmdd.EORASD1	0.326464593410492	nonartifact	1	1
98.5	99.499512	BAMBI.S521.yyyymmdd.EORASD1	0.354832768440247	nonartifact	1	1
99	99.999512	BAMBI.S521.yyyymmdd.EORASD1	0.665175080299377	nonartifact	1	0
99.5	100.499512	BAMBI.S521.yyyymmdd.EORASD1	0.658971965312958	nonartifact	1	0
100	100.999512	BAMBI.S521.yyyymmdd.EORASD1	0.512062847614288	nonartifact	1	0
131	131.999512	BAMBI.S521.yyyymmdd.EORASD1	0.903306782245636	artifact	0	0
131.5	132.499512	BAMBI.S521.yyyymmdd.EORASD1	0.765426397323608	nonartifact	1	0
132	132.999512	BAMBI.S521.yyyymmdd.EORASD1	0.575230181217194	nonartifact	1	0
201	201.999512	BAMBI.S521.yyyymmdd.EORASD1	0.415993571281433	nonartifact	1	1
201.5	202.499512	BAMBI.S521.yyyymmdd.EORASD1	0.699604749679565	nonartifact	1	0
202	202.999512	BAMBI.S521.yyyymmdd.EORASD1	0.401783555746078	nonartifact	1	1
219	219.999512	BAMBI.S521.yyyymmdd.EORASD1	0.89223313331604	artifact	0	0
219.5	220.499512	BAMBI.S521.yyyymmdd.EORASD1	0.671139299869537	nonartifact	1	0
220	220.999512	BAMBI.S521.yyyymmdd.EORASD1	0.646115720272064	nonartifact	1	0
220.5	221.499512	BAMBI.S521.yyyymmdd.EORASD1	0.697549045085907	nonartifact	1	0
221	221.999512	BAMBI.S521.yyyymmdd.EORASD1	0.44860714673996	nonartifact	1	1
222	222.999512	BAMBI.S521.yyyymmdd.EORASD1	0.472791105508804	nonartifact	1	1
222.5	223.499512	BAMBI.S521.yyyymmdd.EORASD1	0.743005752563477	nonartifact	1	0
223	223.999512	BAMBI.S521.yyyymmdd.EORASD1	0.752139031887054	nonartifact	1	0
223.5	224.499512	BAMBI.S521.yyyymmdd.EORASD1	0.734374403953552	nonartifact	1	0
224	224.999512	BAMBI.S521.yyyymmdd.EORASD1	0.724211156368256	nonartifact	1	0
224.5	225.499512	BAMBI.S521.yyyymmdd.EORASD1	0.559868991374969	nonartifact	1	0
247.5	248.499512	BAMBI.S521.yyyymmdd.EORASD1	0.43106535077095	nonartifact	1	1
248	248.999512	BAMBI.S521.yyyymmdd.EORASD1	0.727145552635193	nonartifact	1	0
248.5	249.499512	BAMBI.S521.yyyymmdd.EORASD1	0.632754147052765	nonartifact	1	0
255.5	256.499512	BAMBI.S521.yyyymmdd.EORASD1	0.574670732021332	nonartifact	1	0
256	256.999512	BAMBI.S521.yyyymmdd.EORASD1	0.756150007247925	nonartifact	1	0
256.5	257.499512	BAMBI.S521.yyyymmdd.EORASD1	0.655951976776123	nonartifact	1	0
257	257.999512	BAMBI.S521.yyyymmdd.EORASD1	0.184843778610229	nonartifact	1	1
258.5	259.499512	BAMBI.S521.yyyymmdd.EORASD1	0.580378592014313	nonartifact	1	0
259	259.999512	BAMBI.S521.yyyymmdd.EORASD1	0.709729433059692	nonartifact	1	0
259.5	260.499512	BAMBI.S521.yyyymmdd.EORASD1	0.292972475290298	nonartifact	1	1
284.5	285.499512	BAMBI.S521.yyyymmdd.EORASD1	0.491150766611099	nonartifact	1	1
285	285.999512	BAMBI.S521.yyyymmdd.EORASD1	0.724573850631714	nonartifact	1	0
285.5	286.499512	BAMBI.S521.yyyymmdd.EORASD1	0.743337452411652	nonartifact	1	0
286	286.999512	BAMBI.S521.yyyymmdd.EORASD1	0.66619211435318	nonartifact	1	0
286.5	287.499512	BAMBI.S521.yyyymmdd.EORASD1	0.764115631580353	nonartifact	1	0
287	287.999512	BAMBI.S521.yyyymmdd.EORASD1	0.785736322402954	nonartifact	1	0
287.5	288.499512	BAMBI.S521.yyyymmdd.EORASD1	0.584357023239136	nonartifact	1	0
288	288.999512	BAMBI.S521.yyyymmdd.EORASD1	0.63113260269165	nonartifact	1	0
288.5	289.499512	BAMBI.S521.yyyymmdd.EORASD1	0.698678970336914	nonartifact	1	0
289	289.999512	BAMBI.S521.yyyymmdd.EORASD1	0.849584341049194	nonartifact	1	0
289.5	290.499512	BAMBI.S521.yyyymmdd.EORASD1	0.818717896938324	nonartifact	1	0
290	290.999512	BAMBI.S521.yyyymmdd.EORASD1	0.463502764701843	nonartifact	1	1
295.5	296.499512	BAMBI.S521.yyyymmdd.EORASD1	0.540754914283752	nonartifact	1	0
296	296.999512	BAMBI.S521.yyyymmdd.EORASD1	0.850590765476227	nonartifact	1	0
296.5	297.499512	BAMBI.S521.yyyymmdd.EORASD1	0.661342978477478	nonartifact	1	0
297	297.999512	BAMBI.S521.yyyymmdd.EORASD1	0.382364958524704	nonartifact	1	1
17.5	18.499512	BAMBI.S523.yyyymmdd.ECRASD1	0.450983464717865	artifact	0	1
18.5	19.499512	BAMBI.S523.yyyymmdd.ECRASD1	0.747243702411652	nonartifact	1	0
19	19.999512	BAMBI.S523.yyyymmdd.ECRASD1	0.780457496643066	nonartifact	1	0
19.5	20.499512	BAMBI.S523.yyyymmdd.ECRASD1	0.639216959476471	artifact	0	0
32	32.999512	BAMBI.S523.yyyymmdd.ECRASD1	0.121880561113358	nonartifact	1	1
32.5	33.499512	BAMBI.S523.yyyymmdd.ECRASD1	0.697350442409515	nonartifact	1	0
33	33.999512	BAMBI.S523.yyyymmdd.ECRASD1	0.667002201080322	nonartifact	1	0
33.5	34.499512	BAMBI.S523.yyyymmdd.ECRASD1	0.198180988430977	nonartifact	1	1
37	37.999512	BAMBI.S523.yyyymmdd.ECRASD1	0.30627366900444	nonartifact	1	1
37.5	38.499512	BAMBI.S523.yyyymmdd.ECRASD1	0.691555798053741	nonartifact	1	0
38	38.999512	BAMBI.S523.yyyymmdd.ECRASD1	0.857559263706207	nonartifact	1	0
38.5	39.499512	BAMBI.S523.yyyymmdd.ECRASD1	0.443656861782074	nonartifact	1	1
51	51.999512	BAMBI.S523.yyyymmdd.ECRASD1	0.578754246234894	nonartifact	1	0
51.5	52.499512	BAMBI.S523.yyyymmdd.ECRASD1	0.687151968479156	nonartifact	1	0
52	52.999512	BAMBI.S523.yyyymmdd.ECRASD1	0.571736812591553	nonartifact	1	0
58	58.999512	BAMBI.S523.yyyymmdd.ECRASD1	0.285323828458786	nonartifact	1	1
58.5	59.499512	BAMBI.S523.yyyymmdd.ECRASD1	0.675012290477753	nonartifact	1	0
59	59.999512	BAMBI.S523.yyyymmdd.ECRASD1	0.588304162025452	nonartifact	1	0
79.5	80.499512	BAMBI.S523.yyyymmdd.ECRASD1	0.862259149551392	artifact	0	0
80	80.999512	BAMBI.S523.yyyymmdd.ECRASD1	0.79853892326355	nonartifact	1	0
80.5	81.499512	BAMBI.S523.yyyymmdd.ECRASD1	0.43421396613121	nonartifact	1	1
130.5	131.499512	BAMBI.S523.yyyymmdd.ECRASD1	0.534191012382507	nonartifact	1	0
131	131.999512	BAMBI.S523.yyyymmdd.ECRASD1	0.701173484325409	nonartifact	1	0
131.5	132.499512	BAMBI.S523.yyyymmdd.ECRASD1	0.394351750612259	nonartifact	1	1
132.5	133.499512	BAMBI.S523.yyyymmdd.ECRASD1	0.601153492927551	nonartifact	1	0
133	133.999512	BAMBI.S523.yyyymmdd.ECRASD1	0.83218252658844	nonartifact	1	0
133.5	134.499512	BAMBI.S523.yyyymmdd.ECRASD1	0.743983268737793	nonartifact	1	0
134	134.999512	BAMBI.S523.yyyymmdd.ECRASD1	0.19242587685585	nonartifact	1	1
145	145.999512	BAMBI.S523.yyyymmdd.ECRASD1	0.357773959636688	nonartifact	1	1
145.5	146.499512	BAMBI.S523.yyyymmdd.ECRASD1	0.840809881687164	nonartifact	1	0
146	146.999512	BAMBI.S523.yyyymmdd.ECRASD1	0.889145135879517	nonartifact	1	0
146.5	147.499512	BAMBI.S523.yyyymmdd.ECRASD1	0.873713195323944	nonartifact	1	0
147	147.999512	BAMBI.S523.yyyymmdd.ECRASD1	0.776622414588928	nonartifact	1	0
147.5	148.499512	BAMBI.S523.yyyymmdd.ECRASD1	0.256156980991364	nonartifact	1	1
209.5	210.499512	BAMBI.S523.yyyymmdd.ECRASD1	0.238581910729408	artifact	0	1
210.5	211.499512	BAMBI.S523.yyyymmdd.ECRASD1	0.79070258140564	nonartifact	1	0
211	211.999512	BAMBI.S523.yyyymmdd.ECRASD1	0.739192724227905	nonartifact	1	0
211.5	212.499512	BAMBI.S523.yyyymmdd.ECRASD1	0.283850133419037	nonartifact	1	1
213.5	214.499512	BAMBI.S523.yyyymmdd.ECRASD1	0.626142740249634	nonartifact	1	0
214	214.999512	BAMBI.S523.yyyymmdd.ECRASD1	0.733619689941406	nonartifact	1	0
215	215.999512	BAMBI.S523.yyyymmdd.ECRASD1	0.187885075807571	artifact	0	1
252	252.999512	BAMBI.S523.yyyymmdd.ECRASD1	0.300768315792084	nonartifact	1	1
252.5	253.499512	BAMBI.S523.yyyymmdd.ECRASD1	0.682532846927643	nonartifact	1	0
253	253.999512	BAMBI.S523.yyyymmdd.ECRASD1	0.291344046592712	nonartifact	1	1
268	268.999512	BAMBI.S523.yyyymmdd.ECRASD1	0.596447885036469	nonartifact	1	0
268.5	269.499512	BAMBI.S523.yyyymmdd.ECRASD1	0.817740201950073	nonartifact	1	0
269	269.999512	BAMBI.S523.yyyymmdd.ECRASD1	0.29900074005127	nonartifact	1	1
299	299.999512	BAMBI.S523.yyyymmdd.ECRASD1	0.388011246919632	nonartifact	1	1
299.5	300.499512	BAMBI.S523.yyyymmdd.ECRASD1	0.717168271541595	nonartifact	1	0
300	300.999512	BAMBI.S523.yyyymmdd.ECRASD1	0.713964819908142	nonartifact	1	0
2.5	3.499512	BAMBI.S523.yyyymmdd.EORASD1	0.175744667649269	artifact	0	1
3	3.999512	BAMBI.S523.yyyymmdd.EORASD1	0.669208228588104	nonartifact	1	0
3.5	4.499512	BAMBI.S523.yyyymmdd.EORASD1	0.816525161266327	nonartifact	1	0
4	4.999512	BAMBI.S523.yyyymmdd.EORASD1	0.701521456241608	nonartifact	1	0
4.5	5.499512	BAMBI.S523.yyyymmdd.EORASD1	0.350173026323318	nonartifact	1	1
5	5.999512	BAMBI.S523.yyyymmdd.EORASD1	0.36336275935173	nonartifact	1	1
5.5	6.499512	BAMBI.S523.yyyymmdd.EORASD1	0.686556875705719	nonartifact	1	0
6	6.999512	BAMBI.S523.yyyymmdd.EORASD1	0.736660897731781	artifact	0	0
8	8.999512	BAMBI.S523.yyyymmdd.EORASD1	0.437667012214661	artifact	0	1
8.5	9.499512	BAMBI.S523.yyyymmdd.EORASD1	0.766706645488739	nonartifact	1	0
9	9.999512	BAMBI.S523.yyyymmdd.EORASD1	0.417642682790756	nonartifact	1	1
9.5	10.499512	BAMBI.S523.yyyymmdd.EORASD1	0.858244180679321	nonartifact	1	0
10	10.999512	BAMBI.S523.yyyymmdd.EORASD1	0.817785263061523	nonartifact	1	0
10.5	11.499512	BAMBI.S523.yyyymmdd.EORASD1	0.672817230224609	nonartifact	1	0
11	11.999512	BAMBI.S523.yyyymmdd.EORASD1	0.573506653308868	nonartifact	1	0
11.5	12.499512	BAMBI.S523.yyyymmdd.EORASD1	0.530530869960785	nonartifact	1	0
12	12.999512	BAMBI.S523.yyyymmdd.EORASD1	0.655447125434875	nonartifact	1	0
12.5	13.499512	BAMBI.S523.yyyymmdd.EORASD1	0.625314235687256	nonartifact	1	0
13.5	14.499512	BAMBI.S523.yyyymmdd.EORASD1	0.246177226305008	nonartifact	1	1
14	14.999512	BAMBI.S523.yyyymmdd.EORASD1	0.723165273666382	nonartifact	1	0
14.5	15.499512	BAMBI.S523.yyyymmdd.EORASD1	0.705358684062958	nonartifact	1	0
15	15.999512	BAMBI.S523.yyyymmdd.EORASD1	0.332998543977737	nonartifact	1	1
15.5	16.499512	BAMBI.S523.yyyymmdd.EORASD1	0.734617292881012	nonartifact	1	0
16	16.999512	BAMBI.S523.yyyymmdd.EORASD1	0.726120233535767	nonartifact	1	0
16.5	17.499512	BAMBI.S523.yyyymmdd.EORASD1	0.842707574367523	nonartifact	1	0
17	17.999512	BAMBI.S523.yyyymmdd.EORASD1	0.792167007923126	artifact	0	0
23.5	24.499512	BAMBI.S523.yyyymmdd.EORASD1	0.910845339298248	artifact	0	0
24	24.999512	BAMBI.S523.yyyymmdd.EORASD1	0.816456913948059	nonartifact	1	0
24.5	25.499512	BAMBI.S523.yyyymmdd.EORASD1	0.590215861797333	nonartifact	1	0
31	31.999512	BAMBI.S523.yyyymmdd.EORASD1	0.349142074584961	artifact	0	1
31.5	32.499512	BAMBI.S523.yyyymmdd.EORASD1	0.652616262435913	nonartifact	1	0
32	32.999512	BAMBI.S523.yyyymmdd.EORASD1	0.517592370510101	nonartifact	1	0
33	33.999512	BAMBI.S523.yyyymmdd.EORASD1	0.218757212162018	nonartifact	1	1
33.5	34.499512	BAMBI.S523.yyyymmdd.EORASD1	0.675496160984039	nonartifact	1	0
34	34.999512	BAMBI.S523.yyyymmdd.EORASD1	0.58721786737442	nonartifact	1	0
40.5	41.499512	BAMBI.S523.yyyymmdd.EORASD1	0.468337833881378	nonartifact	1	1
41	41.999512	BAMBI.S523.yyyymmdd.EORASD1	0.678928911685944	nonartifact	1	0
41.5	42.499512	BAMBI.S523.yyyymmdd.EORASD1	0.706687927246094	nonartifact	1	0
42	42.999512	BAMBI.S523.yyyymmdd.EORASD1	0.178797990083694	nonartifact	1	1
49	49.999512	BAMBI.S523.yyyymmdd.EORASD1	0.0859606042504311	nonartifact	1	1
49.5	50.499512	BAMBI.S523.yyyymmdd.EORASD1	0.665799200534821	nonartifact	1	0
50.5	51.499512	BAMBI.S523.yyyymmdd.EORASD1	0.424544721841812	artifact	0	1
56	56.999512	BAMBI.S523.yyyymmdd.EORASD1	0.385861933231354	nonartifact	1	1
56.5	57.499512	BAMBI.S523.yyyymmdd.EORASD1	0.656649172306061	nonartifact	1	0
57	57.999512	BAMBI.S523.yyyymmdd.EORASD1	0.688455045223236	nonartifact	1	0
57.5	58.499512	BAMBI.S523.yyyymmdd.EORASD1	0.427026331424713	nonartifact	1	1
61	61.999512	BAMBI.S523.yyyymmdd.EORASD1	0.597190022468567	nonartifact	1	0
61.5	62.499512	BAMBI.S523.yyyymmdd.EORASD1	0.881726026535034	nonartifact	1	0
62	62.999512	BAMBI.S523.yyyymmdd.EORASD1	0.80168753862381	nonartifact	1	0
62.5	63.499512	BAMBI.S523.yyyymmdd.EORASD1	0.617477476596832	nonartifact	1	0
72.5	73.499512	BAMBI.S523.yyyymmdd.EORASD1	0.187185525894165	artifact	0	1
73	73.999512	BAMBI.S523.yyyymmdd.EORASD1	0.680253326892853	nonartifact	1	0
73.5	74.499512	BAMBI.S523.yyyymmdd.EORASD1	0.662209391593933	nonartifact	1	0
74	74.999512	BAMBI.S523.yyyymmdd.EORASD1	0.404294431209564	artifact	0	1
76.5	77.499512	BAMBI.S523.yyyymmdd.EORASD1	0.470734417438507	nonartifact	1	1
77	77.999512	BAMBI.S523.yyyymmdd.EORASD1	0.660578012466431	nonartifact	1	0
77.5	78.499512	BAMBI.S523.yyyymmdd.EORASD1	0.285813927650452	artifact	0	1
84	84.999512	BAMBI.S523.yyyymmdd.EORASD1	0.550150811672211	nonartifact	1	0
84.5	85.499512	BAMBI.S523.yyyymmdd.EORASD1	0.717862367630005	nonartifact	1	0
85	85.999512	BAMBI.S523.yyyymmdd.EORASD1	0.816211760044098	nonartifact	1	0
85.5	86.499512	BAMBI.S523.yyyymmdd.EORASD1	0.736478209495544	nonartifact	1	0
86	86.999512	BAMBI.S523.yyyymmdd.EORASD1	0.260668158531189	nonartifact	1	1
96.5	97.499512	BAMBI.S523.yyyymmdd.EORASD1	0.535834789276123	nonartifact	1	0
97	97.999512	BAMBI.S523.yyyymmdd.EORASD1	0.725633442401886	nonartifact	1	0
97.5	98.499512	BAMBI.S523.yyyymmdd.EORASD1	0.729218423366547	nonartifact	1	0
98	98.999512	BAMBI.S523.yyyymmdd.EORASD1	0.793959140777588	nonartifact	1	0
98.5	99.499512	BAMBI.S523.yyyymmdd.EORASD1	0.748326361179352	nonartifact	1	0
99	99.999512	BAMBI.S523.yyyymmdd.EORASD1	0.288984924554825	nonartifact	1	1
103	103.999512	BAMBI.S523.yyyymmdd.EORASD1	0.868081271648407	artifact	0	0
103.5	104.499512	BAMBI.S523.yyyymmdd.EORASD1	0.835147559642792	nonartifact	1	0
104	104.999512	BAMBI.S523.yyyymmdd.EORASD1	0.592373132705688	artifact	0	0
112	112.999512	BAMBI.S523.yyyymmdd.EORASD1	0.920164585113525	artifact	0	0
113	113.999512	BAMBI.S523.yyyymmdd.EORASD1	0.78019905090332	nonartifact	1	0
113.5	114.499512	BAMBI.S523.yyyymmdd.EORASD1	0.771940410137177	nonartifact	1	0
114	114.999512	BAMBI.S523.yyyymmdd.EORASD1	0.801952302455902	nonartifact	1	0
114.5	115.499512	BAMBI.S523.yyyymmdd.EORASD1	0.496962189674377	nonartifact	1	1
120.5	121.499512	BAMBI.S523.yyyymmdd.EORASD1	0.486277192831039	nonartifact	1	1
121	121.999512	BAMBI.S523.yyyymmdd.EORASD1	0.82619321346283	nonartifact	1	0
121.5	122.499512	BAMBI.S523.yyyymmdd.EORASD1	0.755460023880005	nonartifact	1	0
122	122.999512	BAMBI.S523.yyyymmdd.EORASD1	0.6619553565979	nonartifact	1	0
122.5	123.499512	BAMBI.S523.yyyymmdd.EORASD1	0.629495680332184	nonartifact	1	0
123	123.999512	BAMBI.S523.yyyymmdd.EORASD1	0.726351320743561	nonartifact	1	0
123.5	124.499512	BAMBI.S523.yyyymmdd.EORASD1	0.77134782075882	nonartifact	1	0
124	124.999512	BAMBI.S523.yyyymmdd.EORASD1	0.601872444152832	nonartifact	1	0
129.5	130.499512	BAMBI.S523.yyyymmdd.EORASD1	0.654295325279236	artifact	0	0
130	130.999512	BAMBI.S523.yyyymmdd.EORASD1	0.670979499816895	nonartifact	1	0
130.5	131.499512	BAMBI.S523.yyyymmdd.EORASD1	0.43940731883049	nonartifact	1	1
137	137.999512	BAMBI.S523.yyyymmdd.EORASD1	0.135419055819511	nonartifact	1	1
137.5	138.499512	BAMBI.S523.yyyymmdd.EORASD1	0.797201573848724	nonartifact	1	0
138	138.999512	BAMBI.S523.yyyymmdd.EORASD1	0.866439044475555	nonartifact	1	0
138.5	139.499512	BAMBI.S523.yyyymmdd.EORASD1	0.859307527542114	nonartifact	1	0
139	139.999512	BAMBI.S523.yyyymmdd.EORASD1	0.876779675483704	nonartifact	1	0
139.5	140.499512	BAMBI.S523.yyyymmdd.EORASD1	0.773368418216705	artifact	0	0
141	141.999512	BAMBI.S523.yyyymmdd.EORASD1	0.718782305717468	artifact	0	0
142	142.999512	BAMBI.S523.yyyymmdd.EORASD1	0.680000066757202	nonartifact	1	0
142.5	143.499512	BAMBI.S523.yyyymmdd.EORASD1	0.726180851459503	nonartifact	1	0
143.5	144.499512	BAMBI.S523.yyyymmdd.EORASD1	0.774040639400482	artifact	0	0
164	164.999512	BAMBI.S523.yyyymmdd.EORASD1	0.926934599876404	artifact	0	0
164.5	165.499512	BAMBI.S523.yyyymmdd.EORASD1	0.772622525691986	nonartifact	1	0
165.5	166.499512	BAMBI.S523.yyyymmdd.EORASD1	0.644278287887573	artifact	0	0
171	171.999512	BAMBI.S523.yyyymmdd.EORASD1	0.425880074501038	nonartifact	1	1
171.5	172.499512	BAMBI.S523.yyyymmdd.EORASD1	0.740265488624573	nonartifact	1	0
172	172.999512	BAMBI.S523.yyyymmdd.EORASD1	0.544005990028381	nonartifact	1	0
172.5	173.499512	BAMBI.S523.yyyymmdd.EORASD1	0.567228257656097	nonartifact	1	0
173	173.999512	BAMBI.S523.yyyymmdd.EORASD1	0.717023909091949	nonartifact	1	0
173.5	174.499512	BAMBI.S523.yyyymmdd.EORASD1	0.711857318878174	nonartifact	1	0
174	174.999512	BAMBI.S523.yyyymmdd.EORASD1	0.746173202991486	nonartifact	1	0
174.5	175.499512	BAMBI.S523.yyyymmdd.EORASD1	0.653097152709961	nonartifact	1	0
175	175.999512	BAMBI.S523.yyyymmdd.EORASD1	0.429995685815811	nonartifact	1	1
175.5	176.499512	BAMBI.S523.yyyymmdd.EORASD1	0.717560589313507	nonartifact	1	0
176	176.999512	BAMBI.S523.yyyymmdd.EORASD1	0.719557344913483	nonartifact	1	0
176.5	177.499512	BAMBI.S523.yyyymmdd.EORASD1	0.246049985289574	nonartifact	1	1
178.5	179.499512	BAMBI.S523.yyyymmdd.EORASD1	0.43665686249733	nonartifact	1	1
179	179.999512	BAMBI.S523.yyyymmdd.EORASD1	0.795674681663513	nonartifact	1	0
179.5	180.499512	BAMBI.S523.yyyymmdd.EORASD1	0.72167581319809	nonartifact	1	0
180	180.999512	BAMBI.S523.yyyymmdd.EORASD1	0.194257125258446	nonartifact	1	1
190	190.999512	BAMBI.S523.yyyymmdd.EORASD1	0.296119570732117	nonartifact	1	1
190.5	191.499512	BAMBI.S523.yyyymmdd.EORASD1	0.750291407108307	nonartifact	1	0
191	191.999512	BAMBI.S523.yyyymmdd.EORASD1	0.709345400333405	nonartifact	1	0
191.5	192.499512	BAMBI.S523.yyyymmdd.EORASD1	0.101633414626122	nonartifact	1	1
192.5	193.499512	BAMBI.S523.yyyymmdd.EORASD1	0.427314877510071	nonartifact	1	1
193	193.999512	BAMBI.S523.yyyymmdd.EORASD1	0.729615211486816	nonartifact	1	0
193.5	194.499512	BAMBI.S523.yyyymmdd.EORASD1	0.746451139450073	nonartifact	1	0
194	194.999512	BAMBI.S523.yyyymmdd.EORASD1	0.701623737812042	nonartifact	1	0
194.5	195.499512	BAMBI.S523.yyyymmdd.EORASD1	0.573594272136688	nonartifact	1	0
202.5	203.499512	BAMBI.S523.yyyymmdd.EORASD1	0.704547941684723	artifact	0	0
203	203.999512	BAMBI.S523.yyyymmdd.EORASD1	0.848991632461548	nonartifact	1	0
203.5	204.499512	BAMBI.S523.yyyymmdd.EORASD1	0.819233357906342	nonartifact	1	0
204	204.999512	BAMBI.S523.yyyymmdd.EORASD1	0.559942007064819	nonartifact	1	0
204.5	205.499512	BAMBI.S523.yyyymmdd.EORASD1	0.716143131256104	nonartifact	1	0
205	205.999512	BAMBI.S523.yyyymmdd.EORASD1	0.385475397109985	nonartifact	1	1
222	222.999512	BAMBI.S523.yyyymmdd.EORASD1	0.534756541252136	nonartifact	1	0
222.5	223.499512	BAMBI.S523.yyyymmdd.EORASD1	0.762874901294708	nonartifact	1	0
223	223.999512	BAMBI.S523.yyyymmdd.EORASD1	0.808352112770081	nonartifact	1	0
223.5	224.499512	BAMBI.S523.yyyymmdd.EORASD1	0.767597734928131	nonartifact	1	0
224	224.999512	BAMBI.S523.yyyymmdd.EORASD1	0.790278255939484	nonartifact	1	0
224.5	225.499512	BAMBI.S523.yyyymmdd.EORASD1	0.417337149381638	nonartifact	1	1
227.5	228.499512	BAMBI.S523.yyyymmdd.EORASD1	0.63545149564743	nonartifact	1	0
228	228.999512	BAMBI.S523.yyyymmdd.EORASD1	0.741981446743011	nonartifact	1	0
228.5	229.499512	BAMBI.S523.yyyymmdd.EORASD1	0.383001089096069	nonartifact	1	1
231	231.999512	BAMBI.S523.yyyymmdd.EORASD1	0.21622334420681	nonartifact	1	1
231.5	232.499512	BAMBI.S523.yyyymmdd.EORASD1	0.775728046894073	nonartifact	1	0
232	232.999512	BAMBI.S523.yyyymmdd.EORASD1	0.775817096233368	nonartifact	1	0
232.5	233.499512	BAMBI.S523.yyyymmdd.EORASD1	0.670897662639618	nonartifact	1	0
233	233.999512	BAMBI.S523.yyyymmdd.EORASD1	0.563665390014648	nonartifact	1	0
233.5	234.499512	BAMBI.S523.yyyymmdd.EORASD1	0.655628323554993	nonartifact	1	0
234	234.999512	BAMBI.S523.yyyymmdd.EORASD1	0.474394679069519	nonartifact	1	1
234.5	235.499512	BAMBI.S523.yyyymmdd.EORASD1	0.550244212150574	nonartifact	1	0
235	235.999512	BAMBI.S523.yyyymmdd.EORASD1	0.769187927246094	nonartifact	1	0
235.5	236.499512	BAMBI.S523.yyyymmdd.EORASD1	0.806082367897034	nonartifact	1	0
236	236.999512	BAMBI.S523.yyyymmdd.EORASD1	0.36635160446167	nonartifact	1	1
240	240.999512	BAMBI.S523.yyyymmdd.EORASD1	0.465594887733459	nonartifact	1	1
240.5	241.499512	BAMBI.S523.yyyymmdd.EORASD1	0.775263965129852	nonartifact	1	0
241	241.999512	BAMBI.S523.yyyymmdd.EORASD1	0.713559210300446	artifact	0	0
248	248.999512	BAMBI.S523.yyyymmdd.EORASD1	0.552674412727356	artifact	0	0
249	249.999512	BAMBI.S523.yyyymmdd.EORASD1	0.851532340049744	nonartifact	1	0
249.5	250.499512	BAMBI.S523.yyyymmdd.EORASD1	0.305872708559036	nonartifact	1	1
250.5	251.499512	BAMBI.S523.yyyymmdd.EORASD1	0.557125747203827	nonartifact	1	0
251	251.999512	BAMBI.S523.yyyymmdd.EORASD1	0.766155362129211	nonartifact	1	0
251.5	252.499512	BAMBI.S523.yyyymmdd.EORASD1	0.720438897609711	nonartifact	1	0
252	252.999512	BAMBI.S523.yyyymmdd.EORASD1	0.203094780445099	nonartifact	1	1
257.5	258.499512	BAMBI.S523.yyyymmdd.EORASD1	0.15505313873291	nonartifact	1	1
258	258.999512	BAMBI.S523.yyyymmdd.EORASD1	0.689421832561493	nonartifact	1	0
258.5	259.499512	BAMBI.S523.yyyymmdd.EORASD1	0.600786030292511	nonartifact	1	0
260	260.999512	BAMBI.S523.yyyymmdd.EORASD1	0.453196734189987	nonartifact	1	1
260.5	261.499512	BAMBI.S523.yyyymmdd.EORASD1	0.799245119094849	nonartifact	1	0
261	261.999512	BAMBI.S523.yyyymmdd.EORASD1	0.763393342494965	nonartifact	1	0
261.5	262.499512	BAMBI.S523.yyyymmdd.EORASD1	0.175613075494766	nonartifact	1	1
263	263.999512	BAMBI.S523.yyyymmdd.EORASD1	0.463851153850555	nonartifact	1	1
263.5	264.499512	BAMBI.S523.yyyymmdd.EORASD1	0.715214550495148	nonartifact	1	0
264	264.999512	BAMBI.S523.yyyymmdd.EORASD1	0.589375436306	nonartifact	1	0
274	274.999512	BAMBI.S523.yyyymmdd.EORASD1	0.238238915801048	artifact	0	1
274.5	275.499512	BAMBI.S523.yyyymmdd.EORASD1	0.760576903820038	nonartifact	1	0
275	275.999512	BAMBI.S523.yyyymmdd.EORASD1	0.716783881187439	nonartifact	1	0
275.5	276.499512	BAMBI.S523.yyyymmdd.EORASD1	0.280159622430801	nonartifact	1	1
276.5	277.499512	BAMBI.S523.yyyymmdd.EORASD1	0.351826667785645	nonartifact	1	1
277	277.999512	BAMBI.S523.yyyymmdd.EORASD1	0.676622211933136	nonartifact	1	0
277.5	278.499512	BAMBI.S523.yyyymmdd.EORASD1	0.628411412239075	nonartifact	1	0
278	278.999512	BAMBI.S523.yyyymmdd.EORASD1	0.230590507388115	nonartifact	1	1
278.5	279.499512	BAMBI.S523.yyyymmdd.EORASD1	0.786702454090118	nonartifact	1	0
279	279.999512	BAMBI.S523.yyyymmdd.EORASD1	0.712917566299438	nonartifact	1	0
279.5	280.499512	BAMBI.S523.yyyymmdd.EORASD1	0.578525185585022	nonartifact	1	0
280.5	281.499512	BAMBI.S523.yyyymmdd.EORASD1	0.303001046180725	nonartifact	1	1
281	281.999512	BAMBI.S523.yyyymmdd.EORASD1	0.693730235099792	nonartifact	1	0
281.5	282.499512	BAMBI.S523.yyyymmdd.EORASD1	0.714533030986786	nonartifact	1	0
282	282.999512	BAMBI.S523.yyyymmdd.EORASD1	0.227367341518402	nonartifact	1	1
284	284.999512	BAMBI.S523.yyyymmdd.EORASD1	0.633234441280365	nonartifact	1	0
284.5	285.499512	BAMBI.S523.yyyymmdd.EORASD1	0.680237650871277	nonartifact	1	0
285	285.999512	BAMBI.S523.yyyymmdd.EORASD1	0.579492568969727	nonartifact	1	0
286.5	287.499512	BAMBI.S523.yyyymmdd.EORASD1	0.256981819868088	nonartifact	1	1
287	287.999512	BAMBI.S523.yyyymmdd.EORASD1	0.705780148506165	nonartifact	1	0
287.5	288.499512	BAMBI.S523.yyyymmdd.EORASD1	0.611872792243958	nonartifact	1	0
289	289.999512	BAMBI.S523.yyyymmdd.EORASD1	0.152413815259933	nonartifact	1	1
289.5	290.499512	BAMBI.S523.yyyymmdd.EORASD1	0.653005182743073	nonartifact	1	0
290	290.999512	BAMBI.S523.yyyymmdd.EORASD1	0.776327013969421	nonartifact	1	0
290.5	291.499512	BAMBI.S523.yyyymmdd.EORASD1	0.615820288658142	nonartifact	1	0
291	291.999512	BAMBI.S523.yyyymmdd.EORASD1	0.77212792634964	nonartifact	1	0
291.5	292.499512	BAMBI.S523.yyyymmdd.EORASD1	0.740130841732025	nonartifact	1	0
292	292.999512	BAMBI.S523.yyyymmdd.EORASD1	0.710779190063477	nonartifact	1	0
292.5	293.499512	BAMBI.S523.yyyymmdd.EORASD1	0.390180379152298	nonartifact	1	1
293	293.999512	BAMBI.S523.yyyymmdd.EORASD1	0.609853744506836	nonartifact	1	0
293.5	294.499512	BAMBI.S523.yyyymmdd.EORASD1	0.650680005550385	nonartifact	1	0
294	294.999512	BAMBI.S523.yyyymmdd.EORASD1	0.405313581228256	nonartifact	1	1
297	297.999512	BAMBI.S523.yyyymmdd.EORASD1	0.157222747802734	nonartifact	1	1
297.5	298.499512	BAMBI.S523.yyyymmdd.EORASD1	0.772629201412201	nonartifact	1	0
298	298.999512	BAMBI.S523.yyyymmdd.EORASD1	0.739599347114563	nonartifact	1	0
298.5	299.499512	BAMBI.S523.yyyymmdd.EORASD1	0.264845579862595	nonartifact	1	1
300	300.999512	BAMBI.S523.yyyymmdd.EORASD1	0.289114773273468	nonartifact	1	1
300.5	301.499512	BAMBI.S523.yyyymmdd.EORASD1	0.678859949111938	nonartifact	1	0
301	301.999512	BAMBI.S523.yyyymmdd.EORASD1	0.75497031211853	nonartifact	1	0
301.5	302.499512	BAMBI.S523.yyyymmdd.EORASD1	0.407460480928421	artifact	0	1
1	1.999512	BAMBI.S525.yyyymmdd.ECRASD1	0.7670858502388	artifact	0	0
1.5	2.499512	BAMBI.S525.yyyymmdd.ECRASD1	0.714764952659607	nonartifact	1	0
2	2.999512	BAMBI.S525.yyyymmdd.ECRASD1	0.673132181167603	nonartifact	1	0
2.5	3.499512	BAMBI.S525.yyyymmdd.ECRASD1	0.592538118362427	nonartifact	1	0
3	3.999512	BAMBI.S525.yyyymmdd.ECRASD1	0.744710087776184	nonartifact	1	0
3.5	4.499512	BAMBI.S525.yyyymmdd.ECRASD1	0.33607417345047	nonartifact	1	1
13.5	14.499512	BAMBI.S525.yyyymmdd.ECRASD1	0.359509646892548	nonartifact	1	1
14	14.999512	BAMBI.S525.yyyymmdd.ECRASD1	0.658938646316528	nonartifact	1	0
14.5	15.499512	BAMBI.S525.yyyymmdd.ECRASD1	0.40086829662323	nonartifact	1	1
64	64.999512	BAMBI.S525.yyyymmdd.ECRASD1	0.899214565753937	artifact	0	0
64.5	65.499512	BAMBI.S525.yyyymmdd.ECRASD1	0.716468870639801	nonartifact	1	0
65	65.999512	BAMBI.S525.yyyymmdd.ECRASD1	0.629572629928589	nonartifact	1	0
90	90.999512	BAMBI.S525.yyyymmdd.ECRASD1	0.420399606227875	nonartifact	1	1
90.5	91.499512	BAMBI.S525.yyyymmdd.ECRASD1	0.80596649646759	nonartifact	1	0
91	91.999512	BAMBI.S525.yyyymmdd.ECRASD1	0.888557434082031	nonartifact	1	0
91.5	92.499512	BAMBI.S525.yyyymmdd.ECRASD1	0.833956718444824	nonartifact	1	0
92	92.999512	BAMBI.S525.yyyymmdd.ECRASD1	0.846730887889862	nonartifact	1	0
92.5	93.499512	BAMBI.S525.yyyymmdd.ECRASD1	0.695453882217407	nonartifact	1	0
93	93.999512	BAMBI.S525.yyyymmdd.ECRASD1	0.287305504083633	nonartifact	1	1
130.5	131.499512	BAMBI.S525.yyyymmdd.ECRASD1	0.575991570949554	nonartifact	1	0
131	131.999512	BAMBI.S525.yyyymmdd.ECRASD1	0.80081570148468	nonartifact	1	0
131.5	132.499512	BAMBI.S525.yyyymmdd.ECRASD1	0.691744148731232	nonartifact	1	0
132	132.999512	BAMBI.S525.yyyymmdd.ECRASD1	0.137605130672455	nonartifact	1	1
151	151.999512	BAMBI.S525.yyyymmdd.ECRASD1	0.426059424877167	nonartifact	1	1
151.5	152.499512	BAMBI.S525.yyyymmdd.ECRASD1	0.793198704719543	nonartifact	1	0
152	152.999512	BAMBI.S525.yyyymmdd.ECRASD1	0.822749972343445	artifact	0	0
157.5	158.499512	BAMBI.S525.yyyymmdd.ECRASD1	0.634231448173523	nonartifact	1	0
158	158.999512	BAMBI.S525.yyyymmdd.ECRASD1	0.683039963245392	nonartifact	1	0
158.5	159.499512	BAMBI.S525.yyyymmdd.ECRASD1	0.830951035022736	nonartifact	1	0
159	159.999512	BAMBI.S525.yyyymmdd.ECRASD1	0.573313176631927	nonartifact	1	0
160	160.999512	BAMBI.S525.yyyymmdd.ECRASD1	0.468891203403473	nonartifact	1	1
160.5	161.499512	BAMBI.S525.yyyymmdd.ECRASD1	0.798266232013702	nonartifact	1	0
161	161.999512	BAMBI.S525.yyyymmdd.ECRASD1	0.714322328567505	nonartifact	1	0
161.5	162.499512	BAMBI.S525.yyyymmdd.ECRASD1	0.377329856157303	nonartifact	1	1
169	169.999512	BAMBI.S525.yyyymmdd.ECRASD1	0.399892121553421	nonartifact	1	1
169.5	170.499512	BAMBI.S525.yyyymmdd.ECRASD1	0.739121317863464	nonartifact	1	0
170	170.999512	BAMBI.S525.yyyymmdd.ECRASD1	0.839717328548431	nonartifact	1	0
170.5	171.499512	BAMBI.S525.yyyymmdd.ECRASD1	0.752487242221832	nonartifact	1	0
171	171.999512	BAMBI.S525.yyyymmdd.ECRASD1	0.358146369457245	nonartifact	1	1
223.5	224.499512	BAMBI.S525.yyyymmdd.ECRASD1	0.145796194672585	nonartifact	1	1
224	224.999512	BAMBI.S525.yyyymmdd.ECRASD1	0.671635806560516	nonartifact	1	0
224.5	225.499512	BAMBI.S525.yyyymmdd.ECRASD1	0.657901167869568	nonartifact	1	0
225	225.999512	BAMBI.S525.yyyymmdd.ECRASD1	0.720123767852783	nonartifact	1	0
225.5	226.499512	BAMBI.S525.yyyymmdd.ECRASD1	0.427584767341614	nonartifact	1	1
226.5	227.499512	BAMBI.S525.yyyymmdd.ECRASD1	0.470678865909576	nonartifact	1	1
227	227.999512	BAMBI.S525.yyyymmdd.ECRASD1	0.724703967571259	nonartifact	1	0
227.5	228.499512	BAMBI.S525.yyyymmdd.ECRASD1	0.692815661430359	nonartifact	1	0
228	228.999512	BAMBI.S525.yyyymmdd.ECRASD1	0.851348221302032	nonartifact	1	0
228.5	229.499512	BAMBI.S525.yyyymmdd.ECRASD1	0.742590069770813	nonartifact	1	0
229	229.999512	BAMBI.S525.yyyymmdd.ECRASD1	0.555353045463562	nonartifact	1	0
230.5	231.499512	BAMBI.S525.yyyymmdd.ECRASD1	0.59938770532608	nonartifact	1	0
231	231.999512	BAMBI.S525.yyyymmdd.ECRASD1	0.660340070724487	nonartifact	1	0
231.5	232.499512	BAMBI.S525.yyyymmdd.ECRASD1	0.457366198301315	nonartifact	1	1
234	234.999512	BAMBI.S525.yyyymmdd.ECRASD1	0.3197201192379	nonartifact	1	1
234.5	235.499512	BAMBI.S525.yyyymmdd.ECRASD1	0.75769180059433	nonartifact	1	0
235	235.999512	BAMBI.S525.yyyymmdd.ECRASD1	0.875613629817963	nonartifact	1	0
235.5	236.499512	BAMBI.S525.yyyymmdd.ECRASD1	0.713395833969116	nonartifact	1	0
236	236.999512	BAMBI.S525.yyyymmdd.ECRASD1	0.221677973866463	nonartifact	1	1
243.5	244.499512	BAMBI.S525.yyyymmdd.ECRASD1	0.925196051597595	artifact	0	0
244	244.999512	BAMBI.S525.yyyymmdd.ECRASD1	0.712461233139038	nonartifact	1	0
244.5	245.499512	BAMBI.S525.yyyymmdd.ECRASD1	0.581545293331146	nonartifact	1	0
276.5	277.499512	BAMBI.S525.yyyymmdd.ECRASD1	0.612774014472961	nonartifact	1	0
277	277.999512	BAMBI.S525.yyyymmdd.ECRASD1	0.675076603889465	nonartifact	1	0
277.5	278.499512	BAMBI.S525.yyyymmdd.ECRASD1	0.359381765127182	nonartifact	1	1
279.5	280.499512	BAMBI.S525.yyyymmdd.ECRASD1	0.430153757333755	nonartifact	1	1
280	280.999512	BAMBI.S525.yyyymmdd.ECRASD1	0.871318817138672	nonartifact	1	0
280.5	281.499512	BAMBI.S525.yyyymmdd.ECRASD1	0.873934686183929	nonartifact	1	0
281	281.999512	BAMBI.S525.yyyymmdd.ECRASD1	0.768149673938751	nonartifact	1	0
281.5	282.499512	BAMBI.S525.yyyymmdd.ECRASD1	0.387662678956985	nonartifact	1	1
287.5	288.499512	BAMBI.S525.yyyymmdd.ECRASD1	0.450722396373749	nonartifact	1	1
288	288.999512	BAMBI.S525.yyyymmdd.ECRASD1	0.749367952346802	nonartifact	1	0
288.5	289.499512	BAMBI.S525.yyyymmdd.ECRASD1	0.798720002174377	nonartifact	1	0
289	289.999512	BAMBI.S525.yyyymmdd.ECRASD1	0.475560665130615	nonartifact	1	1
290	290.999512	BAMBI.S525.yyyymmdd.ECRASD1	0.54131668806076	nonartifact	1	0
290.5	291.499512	BAMBI.S525.yyyymmdd.ECRASD1	0.811241805553436	nonartifact	1	0
291	291.999512	BAMBI.S525.yyyymmdd.ECRASD1	0.772507727146149	nonartifact	1	0
291.5	292.499512	BAMBI.S525.yyyymmdd.ECRASD1	0.432999521493912	nonartifact	1	1
292.5	293.499512	BAMBI.S525.yyyymmdd.ECRASD1	0.526073575019836	nonartifact	1	0
293	293.999512	BAMBI.S525.yyyymmdd.ECRASD1	0.651952028274536	nonartifact	1	0
293.5	294.499512	BAMBI.S525.yyyymmdd.ECRASD1	0.643030405044556	nonartifact	1	0
110	110.999512	BAMBI.S525.yyyymmdd.EORASD1	0.465699046850204	nonartifact	1	1
110.5	111.499512	BAMBI.S525.yyyymmdd.EORASD1	0.682923793792725	nonartifact	1	0
111	111.999512	BAMBI.S525.yyyymmdd.EORASD1	0.687342941761017	nonartifact	1	0
111.5	112.499512	BAMBI.S525.yyyymmdd.EORASD1	0.274098634719849	nonartifact	1	1
236.5	237.499512	BAMBI.S525.yyyymmdd.EORASD1	0.811269760131836	artifact	0	0
237	237.999512	BAMBI.S525.yyyymmdd.EORASD1	0.666390717029572	nonartifact	1	0
237.5	238.499512	BAMBI.S525.yyyymmdd.EORASD1	0.553578734397888	nonartifact	1	0
3.5	4.499512	BAMBI.S527.yyyymmdd.ECRASD1	0.732656717300415	artifact	0	0
4	4.999512	BAMBI.S527.yyyymmdd.ECRASD1	0.757595300674438	nonartifact	1	0
4.5	5.499512	BAMBI.S527.yyyymmdd.ECRASD1	0.496287494897842	nonartifact	1	1
10	10.999512	BAMBI.S527.yyyymmdd.ECRASD1	0.63998943567276	nonartifact	1	0
10.5	11.499512	BAMBI.S527.yyyymmdd.ECRASD1	0.832578718662262	nonartifact	1	0
11	11.999512	BAMBI.S527.yyyymmdd.ECRASD1	0.485690474510193	nonartifact	1	1
15.5	16.499512	BAMBI.S527.yyyymmdd.ECRASD1	0.910912394523621	artifact	0	0
16	16.999512	BAMBI.S527.yyyymmdd.ECRASD1	0.750429153442383	nonartifact	1	0
16.5	17.499512	BAMBI.S527.yyyymmdd.ECRASD1	0.791355669498444	nonartifact	1	0
17	17.999512	BAMBI.S527.yyyymmdd.ECRASD1	0.840485811233521	nonartifact	1	0
17.5	18.499512	BAMBI.S527.yyyymmdd.ECRASD1	0.381476730108261	nonartifact	1	1
19.5	20.499512	BAMBI.S527.yyyymmdd.ECRASD1	0.925081312656403	artifact	0	0
20	20.999512	BAMBI.S527.yyyymmdd.ECRASD1	0.749366164207458	nonartifact	1	0
20.5	21.499512	BAMBI.S527.yyyymmdd.ECRASD1	0.275642544031143	nonartifact	1	1
28	28.999512	BAMBI.S527.yyyymmdd.ECRASD1	0.478613793849945	nonartifact	1	1
28.5	29.499512	BAMBI.S527.yyyymmdd.ECRASD1	0.701570510864258	nonartifact	1	0
29	29.999512	BAMBI.S527.yyyymmdd.ECRASD1	0.412678986787796	nonartifact	1	1
63	63.999512	BAMBI.S527.yyyymmdd.ECRASD1	0.482070326805115	nonartifact	1	1
63.5	64.499512	BAMBI.S527.yyyymmdd.ECRASD1	0.771775007247925	nonartifact	1	0
64.5	65.499512	BAMBI.S527.yyyymmdd.ECRASD1	0.526964128017426	artifact	0	0
72.5	73.499512	BAMBI.S527.yyyymmdd.ECRASD1	0.902132987976074	artifact	0	0
73	73.999512	BAMBI.S527.yyyymmdd.ECRASD1	0.920142590999603	nonartifact	1	0
73.5	74.499512	BAMBI.S527.yyyymmdd.ECRASD1	0.518557012081146	nonartifact	1	0
98.5	99.499512	BAMBI.S527.yyyymmdd.ECRASD1	0.236422255635262	nonartifact	1	1
99	99.999512	BAMBI.S527.yyyymmdd.ECRASD1	0.743546843528748	nonartifact	1	0
99.5	100.499512	BAMBI.S527.yyyymmdd.ECRASD1	0.802249252796173	nonartifact	1	0
100	100.999512	BAMBI.S527.yyyymmdd.ECRASD1	0.765768945217133	nonartifact	1	0
100.5	101.499512	BAMBI.S527.yyyymmdd.ECRASD1	0.172852724790573	nonartifact	1	1
274.5	275.499512	BAMBI.S527.yyyymmdd.ECRASD1	0.548723638057709	nonartifact	1	0
275	275.999512	BAMBI.S527.yyyymmdd.ECRASD1	0.915975987911224	nonartifact	1	0
275.5	276.499512	BAMBI.S527.yyyymmdd.ECRASD1	0.931082785129547	nonartifact	1	0
276	276.999512	BAMBI.S527.yyyymmdd.ECRASD1	0.931792378425598	nonartifact	1	0
276.5	277.499512	BAMBI.S527.yyyymmdd.ECRASD1	0.878591060638428	nonartifact	1	0
277	277.999512	BAMBI.S527.yyyymmdd.ECRASD1	0.916658997535706	nonartifact	1	0
277.5	278.499512	BAMBI.S527.yyyymmdd.ECRASD1	0.935957074165344	nonartifact	1	0
278	278.999512	BAMBI.S527.yyyymmdd.ECRASD1	0.935597658157349	nonartifact	1	0
278.5	279.499512	BAMBI.S527.yyyymmdd.ECRASD1	0.93078202009201	nonartifact	1	0
279.5	280.499512	BAMBI.S527.yyyymmdd.ECRASD1	0.491846859455109	artifact	0	1
2.5	3.499512	BAMBI.S527.yyyymmdd.EORASD1	0.519048929214478	artifact	0	0
3	3.999512	BAMBI.S527.yyyymmdd.EORASD1	0.798127353191376	nonartifact	1	0
3.5	4.499512	BAMBI.S527.yyyymmdd.EORASD1	0.821763455867767	nonartifact	1	0
4	4.999512	BAMBI.S527.yyyymmdd.EORASD1	0.296304523944855	nonartifact	1	1
6.5	7.499512	BAMBI.S527.yyyymmdd.EORASD1	0.64373791217804	nonartifact	1	0
7	7.999512	BAMBI.S527.yyyymmdd.EORASD1	0.720481336116791	nonartifact	1	0
7.5	8.499512	BAMBI.S527.yyyymmdd.EORASD1	0.696816205978394	nonartifact	1	0
8	8.999512	BAMBI.S527.yyyymmdd.EORASD1	0.329787939786911	nonartifact	1	1
66.5	67.499512	BAMBI.S527.yyyymmdd.EORASD1	0.819326400756836	artifact	0	0
67	67.999512	BAMBI.S527.yyyymmdd.EORASD1	0.831950604915619	nonartifact	1	0
67.5	68.499512	BAMBI.S527.yyyymmdd.EORASD1	0.301917374134064	nonartifact	1	1
203	203.999512	BAMBI.S527.yyyymmdd.EORASD1	0.389728963375092	nonartifact	1	1
203.5	204.499512	BAMBI.S527.yyyymmdd.EORASD1	0.651428937911987	nonartifact	1	0
204	204.999512	BAMBI.S527.yyyymmdd.EORASD1	0.546008467674255	nonartifact	1	0
9.5	10.499512	BAMBI.S528.yyyymmdd.ECRASD1	0.353214949369431	artifact	0	1
10.5	11.499512	BAMBI.S528.yyyymmdd.ECRASD1	0.848090767860413	nonartifact	1	0
11	11.999512	BAMBI.S528.yyyymmdd.ECRASD1	0.697926580905914	nonartifact	1	0
11.5	12.499512	BAMBI.S528.yyyymmdd.ECRASD1	0.32611820101738	nonartifact	1	1
21	21.999512	BAMBI.S528.yyyymmdd.ECRASD1	0.403611242771149	nonartifact	1	1
21.5	22.499512	BAMBI.S528.yyyymmdd.ECRASD1	0.724853336811066	nonartifact	1	0
22	22.999512	BAMBI.S528.yyyymmdd.ECRASD1	0.688189148902893	nonartifact	1	0
22.5	23.499512	BAMBI.S528.yyyymmdd.ECRASD1	0.561836421489716	nonartifact	1	0
38	38.999512	BAMBI.S528.yyyymmdd.ECRASD1	0.33218988776207	nonartifact	1	1
38.5	39.499512	BAMBI.S528.yyyymmdd.ECRASD1	0.695168495178223	nonartifact	1	0
39	39.999512	BAMBI.S528.yyyymmdd.ECRASD1	0.666904449462891	nonartifact	1	0
39.5	40.499512	BAMBI.S528.yyyymmdd.ECRASD1	0.362211465835571	nonartifact	1	1
104.5	105.499512	BAMBI.S528.yyyymmdd.ECRASD1	0.865503311157227	artifact	0	0
105	105.999512	BAMBI.S528.yyyymmdd.ECRASD1	0.861314594745636	nonartifact	1	0
105.5	106.499512	BAMBI.S528.yyyymmdd.ECRASD1	0.286702781915665	nonartifact	1	1
112	112.999512	BAMBI.S528.yyyymmdd.ECRASD1	0.412880897521973	nonartifact	1	1
112.5	113.499512	BAMBI.S528.yyyymmdd.ECRASD1	0.742466032505035	nonartifact	1	0
113	113.999512	BAMBI.S528.yyyymmdd.ECRASD1	0.730495095252991	nonartifact	1	0
113.5	114.499512	BAMBI.S528.yyyymmdd.ECRASD1	0.532910823822021	nonartifact	1	0
116	116.999512	BAMBI.S528.yyyymmdd.ECRASD1	0.535574555397034	nonartifact	1	0
116.5	117.499512	BAMBI.S528.yyyymmdd.ECRASD1	0.759092330932617	nonartifact	1	0
117	117.999512	BAMBI.S528.yyyymmdd.ECRASD1	0.755193531513214	nonartifact	1	0
117.5	118.499512	BAMBI.S528.yyyymmdd.ECRASD1	0.340236037969589	nonartifact	1	1
119	119.999512	BAMBI.S528.yyyymmdd.ECRASD1	0.638500392436981	nonartifact	1	0
119.5	120.499512	BAMBI.S528.yyyymmdd.ECRASD1	0.727173924446106	nonartifact	1	0
120	120.999512	BAMBI.S528.yyyymmdd.ECRASD1	0.512182235717773	nonartifact	1	0
123	123.999512	BAMBI.S528.yyyymmdd.ECRASD1	0.40144094824791	nonartifact	1	1
123.5	124.499512	BAMBI.S528.yyyymmdd.ECRASD1	0.722279727458954	nonartifact	1	0
124	124.999512	BAMBI.S528.yyyymmdd.ECRASD1	0.682502210140228	nonartifact	1	0
124.5	125.499512	BAMBI.S528.yyyymmdd.ECRASD1	0.313692480325699	nonartifact	1	1
161	161.999512	BAMBI.S528.yyyymmdd.ECRASD1	0.367351204156876	nonartifact	1	1
161.5	162.499512	BAMBI.S528.yyyymmdd.ECRASD1	0.696812272071838	nonartifact	1	0
162	162.999512	BAMBI.S528.yyyymmdd.ECRASD1	0.784643948078156	nonartifact	1	0
162.5	163.499512	BAMBI.S528.yyyymmdd.ECRASD1	0.430669993162155	nonartifact	1	1
182	182.999512	BAMBI.S528.yyyymmdd.ECRASD1	0.612581193447113	nonartifact	1	0
182.5	183.499512	BAMBI.S528.yyyymmdd.ECRASD1	0.830094158649445	nonartifact	1	0
183	183.999512	BAMBI.S528.yyyymmdd.ECRASD1	0.774016618728638	nonartifact	1	0
183.5	184.499512	BAMBI.S528.yyyymmdd.ECRASD1	0.379678279161453	nonartifact	1	1
204	204.999512	BAMBI.S528.yyyymmdd.ECRASD1	0.63241308927536	nonartifact	1	0
204.5	205.499512	BAMBI.S528.yyyymmdd.ECRASD1	0.83978533744812	nonartifact	1	0
205	205.999512	BAMBI.S528.yyyymmdd.ECRASD1	0.839343070983887	nonartifact	1	0
205.5	206.499512	BAMBI.S528.yyyymmdd.ECRASD1	0.870755255222321	nonartifact	1	0
206	206.999512	BAMBI.S528.yyyymmdd.ECRASD1	0.845368623733521	nonartifact	1	0
206.5	207.499512	BAMBI.S528.yyyymmdd.ECRASD1	0.400414317846298	nonartifact	1	1
216	216.999512	BAMBI.S528.yyyymmdd.ECRASD1	0.474659353494644	nonartifact	1	1
216.5	217.499512	BAMBI.S528.yyyymmdd.ECRASD1	0.667657554149628	nonartifact	1	0
217	217.999512	BAMBI.S528.yyyymmdd.ECRASD1	0.624895095825195	nonartifact	1	0
244	244.999512	BAMBI.S528.yyyymmdd.ECRASD1	0.655863463878632	artifact	0	0
244.5	245.499512	BAMBI.S528.yyyymmdd.ECRASD1	0.694581866264343	nonartifact	1	0
245	245.999512	BAMBI.S528.yyyymmdd.ECRASD1	0.444724649190903	nonartifact	1	1
265	265.999512	BAMBI.S528.yyyymmdd.ECRASD1	0.486962676048279	nonartifact	1	1
265.5	266.499512	BAMBI.S528.yyyymmdd.ECRASD1	0.779356956481934	nonartifact	1	0
266	266.999512	BAMBI.S528.yyyymmdd.ECRASD1	0.533369719982147	nonartifact	1	0
272.5	273.499512	BAMBI.S528.yyyymmdd.ECRASD1	0.561707556247711	nonartifact	1	0
273	273.999512	BAMBI.S528.yyyymmdd.ECRASD1	0.709684789180756	nonartifact	1	0
273.5	274.499512	BAMBI.S528.yyyymmdd.ECRASD1	0.777969360351562	nonartifact	1	0
274	274.999512	BAMBI.S528.yyyymmdd.ECRASD1	0.662940502166748	nonartifact	1	0
274.5	275.499512	BAMBI.S528.yyyymmdd.ECRASD1	0.384000808000565	nonartifact	1	1
275	275.999512	BAMBI.S528.yyyymmdd.ECRASD1	0.3784319460392	nonartifact	1	1
275.5	276.499512	BAMBI.S528.yyyymmdd.ECRASD1	0.787258803844452	nonartifact	1	0
276	276.999512	BAMBI.S528.yyyymmdd.ECRASD1	0.673864364624023	nonartifact	1	0
276.5	277.499512	BAMBI.S528.yyyymmdd.ECRASD1	0.494648426771164	nonartifact	1	1
303	303.999512	BAMBI.S528.yyyymmdd.ECRASD1	0.529503583908081	nonartifact	1	0
303.5	304.499512	BAMBI.S528.yyyymmdd.ECRASD1	0.724527597427368	nonartifact	1	0
304	304.999512	BAMBI.S528.yyyymmdd.ECRASD1	0.683184862136841	nonartifact	1	0
304.5	305.499512	BAMBI.S528.yyyymmdd.ECRASD1	0.483936965465546	nonartifact	1	1
267	267.999512	BAMBI.S528.yyyymmdd.EORASD1	0.393483936786652	nonartifact	1	1
267.5	268.499512	BAMBI.S528.yyyymmdd.EORASD1	0.73755007982254	nonartifact	1	0
268	268.999512	BAMBI.S528.yyyymmdd.EORASD1	0.712287366390228	nonartifact	1	0
268.5	269.499512	BAMBI.S528.yyyymmdd.EORASD1	0.329420834779739	nonartifact	1	1
272	272.999512	BAMBI.S528.yyyymmdd.EORASD1	0.263454556465149	nonartifact	1	1
272.5	273.499512	BAMBI.S528.yyyymmdd.EORASD1	0.673693954944611	nonartifact	1	0
273	273.999512	BAMBI.S528.yyyymmdd.EORASD1	0.751274645328522	nonartifact	1	0
273.5	274.499512	BAMBI.S528.yyyymmdd.EORASD1	0.362282991409302	nonartifact	1	1
277	277.999512	BAMBI.S528.yyyymmdd.EORASD1	0.385777056217194	nonartifact	1	1
277.5	278.499512	BAMBI.S528.yyyymmdd.EORASD1	0.68301910161972	nonartifact	1	0
278	278.999512	BAMBI.S528.yyyymmdd.EORASD1	0.616455972194672	nonartifact	1	0
7	7.999512	BAMBI.S529.yyyymmdd.ECRASD1	0.618419647216797	artifact	0	0
7.5	8.499512	BAMBI.S529.yyyymmdd.ECRASD1	0.804640769958496	nonartifact	1	0
8	8.999512	BAMBI.S529.yyyymmdd.ECRASD1	0.761729061603546	nonartifact	1	0
8.5	9.499512	BAMBI.S529.yyyymmdd.ECRASD1	0.725216031074524	nonartifact	1	0
9	9.999512	BAMBI.S529.yyyymmdd.ECRASD1	0.673528790473938	nonartifact	1	0
9.5	10.499512	BAMBI.S529.yyyymmdd.ECRASD1	0.723724484443665	artifact	0	0
17	17.999512	BAMBI.S529.yyyymmdd.ECRASD1	0.839972496032715	artifact	0	0
17.5	18.499512	BAMBI.S529.yyyymmdd.ECRASD1	0.800234735012054	nonartifact	1	0
18	18.999512	BAMBI.S529.yyyymmdd.ECRASD1	0.506467938423157	nonartifact	1	0
18.5	19.499512	BAMBI.S529.yyyymmdd.ECRASD1	0.712812662124634	nonartifact	1	0
19.5	20.499512	BAMBI.S529.yyyymmdd.ECRASD1	0.893157243728638	artifact	0	0
28.5	29.499512	BAMBI.S529.yyyymmdd.ECRASD1	0.910552799701691	artifact	0	0
29	29.999512	BAMBI.S529.yyyymmdd.ECRASD1	0.816537141799927	nonartifact	1	0
29.5	30.499512	BAMBI.S529.yyyymmdd.ECRASD1	0.532059252262115	nonartifact	1	0
33	33.999512	BAMBI.S529.yyyymmdd.ECRASD1	0.871337652206421	artifact	0	0
33.5	34.499512	BAMBI.S529.yyyymmdd.ECRASD1	0.699855864048004	nonartifact	1	0
34	34.999512	BAMBI.S529.yyyymmdd.ECRASD1	0.670701742172241	nonartifact	1	0
34.5	35.499512	BAMBI.S529.yyyymmdd.ECRASD1	0.634238362312317	nonartifact	1	0
47.5	48.499512	BAMBI.S529.yyyymmdd.ECRASD1	0.321020156145096	nonartifact	1	1
48	48.999512	BAMBI.S529.yyyymmdd.ECRASD1	0.675715208053589	nonartifact	1	0
48.5	49.499512	BAMBI.S529.yyyymmdd.ECRASD1	0.688374757766724	nonartifact	1	0
49	49.999512	BAMBI.S529.yyyymmdd.ECRASD1	0.401161074638367	nonartifact	1	1
78	78.999512	BAMBI.S529.yyyymmdd.ECRASD1	0.353724271059036	nonartifact	1	1
78.5	79.499512	BAMBI.S529.yyyymmdd.ECRASD1	0.698607087135315	nonartifact	1	0
79	79.999512	BAMBI.S529.yyyymmdd.ECRASD1	0.801371991634369	nonartifact	1	0
79.5	80.499512	BAMBI.S529.yyyymmdd.ECRASD1	0.779973149299622	nonartifact	1	0
80	80.999512	BAMBI.S529.yyyymmdd.ECRASD1	0.574647188186646	nonartifact	1	0
89	89.999512	BAMBI.S529.yyyymmdd.ECRASD1	0.843725740909576	artifact	0	0
89.5	90.499512	BAMBI.S529.yyyymmdd.ECRASD1	0.774990856647491	nonartifact	1	0
90	90.999512	BAMBI.S529.yyyymmdd.ECRASD1	0.846359372138977	nonartifact	1	0
90.5	91.499512	BAMBI.S529.yyyymmdd.ECRASD1	0.840751469135284	nonartifact	1	0
91	91.999512	BAMBI.S529.yyyymmdd.ECRASD1	0.529841423034668	nonartifact	1	0
91.5	92.499512	BAMBI.S529.yyyymmdd.ECRASD1	0.701127886772156	nonartifact	1	0
92	92.999512	BAMBI.S529.yyyymmdd.ECRASD1	0.867256700992584	nonartifact	1	0
92.5	93.499512	BAMBI.S529.yyyymmdd.ECRASD1	0.802445113658905	nonartifact	1	0
93	93.999512	BAMBI.S529.yyyymmdd.ECRASD1	0.497129321098328	nonartifact	1	1
119.5	120.499512	BAMBI.S529.yyyymmdd.ECRASD1	0.925486922264099	artifact	0	0
120	120.999512	BAMBI.S529.yyyymmdd.ECRASD1	0.898595929145813	nonartifact	1	0
120.5	121.499512	BAMBI.S529.yyyymmdd.ECRASD1	0.675992667675018	nonartifact	1	0
121	121.999512	BAMBI.S529.yyyymmdd.ECRASD1	0.596817851066589	nonartifact	1	0
121.5	122.499512	BAMBI.S529.yyyymmdd.ECRASD1	0.684909522533417	nonartifact	1	0
122	122.999512	BAMBI.S529.yyyymmdd.ECRASD1	0.745952963829041	nonartifact	1	0
122.5	123.499512	BAMBI.S529.yyyymmdd.ECRASD1	0.684980571269989	nonartifact	1	0
123	123.999512	BAMBI.S529.yyyymmdd.ECRASD1	0.632341682910919	nonartifact	1	0
125.5	126.499512	BAMBI.S529.yyyymmdd.ECRASD1	0.508709132671356	nonartifact	1	0
126	126.999512	BAMBI.S529.yyyymmdd.ECRASD1	0.698868036270142	nonartifact	1	0
126.5	127.499512	BAMBI.S529.yyyymmdd.ECRASD1	0.790172040462494	nonartifact	1	0
127	127.999512	BAMBI.S529.yyyymmdd.ECRASD1	0.851445436477661	nonartifact	1	0
127.5	128.499512	BAMBI.S529.yyyymmdd.ECRASD1	0.662439703941345	nonartifact	1	0
128	128.999512	BAMBI.S529.yyyymmdd.ECRASD1	0.267821252346039	nonartifact	1	1
129.5	130.499512	BAMBI.S529.yyyymmdd.ECRASD1	0.369260847568512	nonartifact	1	1
130	130.999512	BAMBI.S529.yyyymmdd.ECRASD1	0.690846085548401	nonartifact	1	0
130.5	131.499512	BAMBI.S529.yyyymmdd.ECRASD1	0.590786337852478	nonartifact	1	0
131	131.999512	BAMBI.S529.yyyymmdd.ECRASD1	0.741396963596344	nonartifact	1	0
131.5	132.499512	BAMBI.S529.yyyymmdd.ECRASD1	0.547364175319672	nonartifact	1	0
138.5	139.499512	BAMBI.S529.yyyymmdd.ECRASD1	0.481911540031433	nonartifact	1	1
139	139.999512	BAMBI.S529.yyyymmdd.ECRASD1	0.661989510059357	nonartifact	1	0
139.5	140.499512	BAMBI.S529.yyyymmdd.ECRASD1	0.372075527906418	nonartifact	1	1
159.5	160.499512	BAMBI.S529.yyyymmdd.ECRASD1	0.885081052780151	artifact	0	0
160	160.999512	BAMBI.S529.yyyymmdd.ECRASD1	0.90793377161026	nonartifact	1	0
160.5	161.499512	BAMBI.S529.yyyymmdd.ECRASD1	0.818041503429413	nonartifact	1	0
161	161.999512	BAMBI.S529.yyyymmdd.ECRASD1	0.695931911468506	nonartifact	1	0
162	162.999512	BAMBI.S529.yyyymmdd.ECRASD1	0.699497878551483	artifact	0	0
184.5	185.499512	BAMBI.S529.yyyymmdd.ECRASD1	0.640289008617401	nonartifact	1	0
185	185.999512	BAMBI.S529.yyyymmdd.ECRASD1	0.772085726261139	nonartifact	1	0
185.5	186.499512	BAMBI.S529.yyyymmdd.ECRASD1	0.764526665210724	nonartifact	1	0
186	186.999512	BAMBI.S529.yyyymmdd.ECRASD1	0.824567019939423	artifact	0	0
188.5	189.499512	BAMBI.S529.yyyymmdd.ECRASD1	0.395782083272934	nonartifact	1	1
189	189.999512	BAMBI.S529.yyyymmdd.ECRASD1	0.650473773479462	nonartifact	1	0
189.5	190.499512	BAMBI.S529.yyyymmdd.ECRASD1	0.641067862510681	nonartifact	1	0
199.5	200.499512	BAMBI.S529.yyyymmdd.ECRASD1	0.874137282371521	artifact	0	0
200	200.999512	BAMBI.S529.yyyymmdd.ECRASD1	0.909650027751923	nonartifact	1	0
200.5	201.499512	BAMBI.S529.yyyymmdd.ECRASD1	0.895426988601685	nonartifact	1	0
201	201.999512	BAMBI.S529.yyyymmdd.ECRASD1	0.917482912540436	artifact	0	0
209.5	210.499512	BAMBI.S529.yyyymmdd.ECRASD1	0.868342399597168	artifact	0	0
210	210.999512	BAMBI.S529.yyyymmdd.ECRASD1	0.897662341594696	nonartifact	1	0
210.5	211.499512	BAMBI.S529.yyyymmdd.ECRASD1	0.932770967483521	artifact	0	0
215	215.999512	BAMBI.S529.yyyymmdd.ECRASD1	0.849546313285828	artifact	0	0
216	216.999512	BAMBI.S529.yyyymmdd.ECRASD1	0.71693354845047	nonartifact	1	0
216.5	217.499512	BAMBI.S529.yyyymmdd.ECRASD1	0.805915772914886	nonartifact	1	0
217	217.999512	BAMBI.S529.yyyymmdd.ECRASD1	0.883135199546814	nonartifact	1	0
218	218.999512	BAMBI.S529.yyyymmdd.ECRASD1	0.892213761806488	artifact	0	0
239.5	240.499512	BAMBI.S529.yyyymmdd.ECRASD1	0.940500319004059	artifact	0	0
240	240.999512	BAMBI.S529.yyyymmdd.ECRASD1	0.930376946926117	nonartifact	1	0
240.5	241.499512	BAMBI.S529.yyyymmdd.ECRASD1	0.933455288410187	nonartifact	1	0
241	241.999512	BAMBI.S529.yyyymmdd.ECRASD1	0.933228075504303	nonartifact	1	0
241.5	242.499512	BAMBI.S529.yyyymmdd.ECRASD1	0.895225822925568	nonartifact	1	0
242	242.999512	BAMBI.S529.yyyymmdd.ECRASD1	0.842913269996643	nonartifact	1	0
242.5	243.499512	BAMBI.S529.yyyymmdd.ECRASD1	0.824300050735474	nonartifact	1	0
243	243.999512	BAMBI.S529.yyyymmdd.ECRASD1	0.856773614883423	nonartifact	1	0
243.5	244.499512	BAMBI.S529.yyyymmdd.ECRASD1	0.755080580711365	nonartifact	1	0
244	244.999512	BAMBI.S529.yyyymmdd.ECRASD1	0.674067497253418	nonartifact	1	0
244.5	245.499512	BAMBI.S529.yyyymmdd.ECRASD1	0.373876720666885	nonartifact	1	1
267.5	268.499512	BAMBI.S529.yyyymmdd.ECRASD1	0.536661386489868	nonartifact	1	0
268	268.999512	BAMBI.S529.yyyymmdd.ECRASD1	0.678693056106567	nonartifact	1	0
268.5	269.499512	BAMBI.S529.yyyymmdd.ECRASD1	0.670597732067108	nonartifact	1	0
269	269.999512	BAMBI.S529.yyyymmdd.ECRASD1	0.80441415309906	nonartifact	1	0
269.5	270.499512	BAMBI.S529.yyyymmdd.ECRASD1	0.910106301307678	artifact	0	0
276.5	277.499512	BAMBI.S529.yyyymmdd.ECRASD1	0.567393779754639	nonartifact	1	0
277	277.999512	BAMBI.S529.yyyymmdd.ECRASD1	0.832239985466003	nonartifact	1	0
277.5	278.499512	BAMBI.S529.yyyymmdd.ECRASD1	0.911298632621765	artifact	0	0
283.5	284.499512	BAMBI.S529.yyyymmdd.ECRASD1	0.440251290798187	nonartifact	1	1
284	284.999512	BAMBI.S529.yyyymmdd.ECRASD1	0.7061647772789	nonartifact	1	0
284.5	285.499512	BAMBI.S529.yyyymmdd.ECRASD1	0.473031997680664	nonartifact	1	1
90	90.999512	BAMBI.S529.yyyymmdd.EORASD1	0.58971506357193	nonartifact	1	0
90.5	91.499512	BAMBI.S529.yyyymmdd.EORASD1	0.751886367797852	nonartifact	1	0
91	91.999512	BAMBI.S529.yyyymmdd.EORASD1	0.799512088298798	nonartifact	1	0
91.5	92.499512	BAMBI.S529.yyyymmdd.EORASD1	0.763963997364044	nonartifact	1	0
92	92.999512	BAMBI.S529.yyyymmdd.EORASD1	0.572430551052094	nonartifact	1	0
95.5	96.499512	BAMBI.S529.yyyymmdd.EORASD1	0.511247396469116	nonartifact	1	0
96	96.999512	BAMBI.S529.yyyymmdd.EORASD1	0.681610465049744	nonartifact	1	0
96.5	97.499512	BAMBI.S529.yyyymmdd.EORASD1	0.471590459346771	artifact	0	1
151.5	152.499512	BAMBI.S529.yyyymmdd.EORASD1	0.271805137395859	artifact	0	1
152	152.999512	BAMBI.S529.yyyymmdd.EORASD1	0.870498299598694	nonartifact	1	0
152.5	153.499512	BAMBI.S529.yyyymmdd.EORASD1	0.916327714920044	artifact	0	0
164.5	165.499512	BAMBI.S529.yyyymmdd.EORASD1	0.482202589511871	artifact	0	1
165.5	166.499512	BAMBI.S529.yyyymmdd.EORASD1	0.725413262844086	nonartifact	1	0
166	166.999512	BAMBI.S529.yyyymmdd.EORASD1	0.515326619148254	nonartifact	1	0
170	170.999512	BAMBI.S529.yyyymmdd.EORASD1	0.616890966892242	nonartifact	1	0
170.5	171.499512	BAMBI.S529.yyyymmdd.EORASD1	0.664565086364746	nonartifact	1	0
171	171.999512	BAMBI.S529.yyyymmdd.EORASD1	0.346328109502792	nonartifact	1	1
173	173.999512	BAMBI.S529.yyyymmdd.EORASD1	0.617984592914581	nonartifact	1	0
173.5	174.499512	BAMBI.S529.yyyymmdd.EORASD1	0.859028398990631	nonartifact	1	0
174	174.999512	BAMBI.S529.yyyymmdd.EORASD1	0.856422424316406	nonartifact	1	0
174.5	175.499512	BAMBI.S529.yyyymmdd.EORASD1	0.765771508216858	nonartifact	1	0
175	175.999512	BAMBI.S529.yyyymmdd.EORASD1	0.628275036811829	nonartifact	1	0
189.5	190.499512	BAMBI.S529.yyyymmdd.EORASD1	0.526437819004059	nonartifact	1	0
190	190.999512	BAMBI.S529.yyyymmdd.EORASD1	0.660443425178528	nonartifact	1	0
190.5	191.499512	BAMBI.S529.yyyymmdd.EORASD1	0.826348483562469	nonartifact	1	0
191	191.999512	BAMBI.S529.yyyymmdd.EORASD1	0.72366863489151	nonartifact	1	0
191.5	192.499512	BAMBI.S529.yyyymmdd.EORASD1	0.446409374475479	nonartifact	1	1
206	206.999512	BAMBI.S529.yyyymmdd.EORASD1	0.632929265499115	nonartifact	1	0
206.5	207.499512	BAMBI.S529.yyyymmdd.EORASD1	0.672288954257965	nonartifact	1	0
207	207.999512	BAMBI.S529.yyyymmdd.EORASD1	0.600184500217438	nonartifact	1	0
211	211.999512	BAMBI.S529.yyyymmdd.EORASD1	0.788284718990326	artifact	0	0
211.5	212.499512	BAMBI.S529.yyyymmdd.EORASD1	0.714844882488251	nonartifact	1	0
212	212.999512	BAMBI.S529.yyyymmdd.EORASD1	0.526922702789307	nonartifact	1	0
227	227.999512	BAMBI.S529.yyyymmdd.EORASD1	0.898869514465332	artifact	0	0
227.5	228.499512	BAMBI.S529.yyyymmdd.EORASD1	0.797435462474823	nonartifact	1	0
228	228.999512	BAMBI.S529.yyyymmdd.EORASD1	0.441776812076569	nonartifact	1	1
229	229.999512	BAMBI.S529.yyyymmdd.EORASD1	0.418021768331528	nonartifact	1	1
229.5	230.499512	BAMBI.S529.yyyymmdd.EORASD1	0.687667012214661	nonartifact	1	0
230	230.999512	BAMBI.S529.yyyymmdd.EORASD1	0.622068822383881	artifact	0	0
273	273.999512	BAMBI.S529.yyyymmdd.EORASD1	0.3500756919384	nonartifact	1	1
273.5	274.499512	BAMBI.S529.yyyymmdd.EORASD1	0.808648407459259	nonartifact	1	0
274	274.999512	BAMBI.S529.yyyymmdd.EORASD1	0.705954074859619	nonartifact	1	0
275	275.999512	BAMBI.S529.yyyymmdd.EORASD1	0.785031080245972	artifact	0	0
276.5	277.499512	BAMBI.S529.yyyymmdd.EORASD1	0.793678283691406	artifact	0	0
277	277.999512	BAMBI.S529.yyyymmdd.EORASD1	0.767633199691772	nonartifact	1	0
277.5	278.499512	BAMBI.S529.yyyymmdd.EORASD1	0.674010694026947	nonartifact	1	0
278	278.999512	BAMBI.S529.yyyymmdd.EORASD1	0.596355140209198	nonartifact	1	0
285.5	286.499512	BAMBI.S529.yyyymmdd.EORASD1	0.817990839481354	artifact	0	0
286	286.999512	BAMBI.S529.yyyymmdd.EORASD1	0.701051771640778	nonartifact	1	0
286.5	287.499512	BAMBI.S529.yyyymmdd.EORASD1	0.576344728469849	nonartifact	1	0
287	287.999512	BAMBI.S529.yyyymmdd.EORASD1	0.492074728012085	nonartifact	1	1
287.5	288.499512	BAMBI.S529.yyyymmdd.EORASD1	0.781954109668732	nonartifact	1	0
288	288.999512	BAMBI.S529.yyyymmdd.EORASD1	0.80581933259964	nonartifact	1	0
288.5	289.499512	BAMBI.S529.yyyymmdd.EORASD1	0.811014533042908	nonartifact	1	0
289	289.999512	BAMBI.S529.yyyymmdd.EORASD1	0.883126437664032	nonartifact	1	0
289.5	290.499512	BAMBI.S529.yyyymmdd.EORASD1	0.79005378484726	nonartifact	1	0
290	290.999512	BAMBI.S529.yyyymmdd.EORASD1	0.620373249053955	nonartifact	1	0
12.5	13.499512	BAMBI.S532.yyyymmdd.ECRASD1	0.898720622062683	artifact	0	0
13	13.999512	BAMBI.S532.yyyymmdd.ECRASD1	0.891966223716736	nonartifact	1	0
13.5	14.499512	BAMBI.S532.yyyymmdd.ECRASD1	0.882682740688324	nonartifact	1	0
14	14.999512	BAMBI.S532.yyyymmdd.ECRASD1	0.85236930847168	nonartifact	1	0
14.5	15.499512	BAMBI.S532.yyyymmdd.ECRASD1	0.254946410655975	nonartifact	1	1
15.5	16.499512	BAMBI.S532.yyyymmdd.ECRASD1	0.474090784788132	nonartifact	1	1
16	16.999512	BAMBI.S532.yyyymmdd.ECRASD1	0.669708430767059	nonartifact	1	0
16.5	17.499512	BAMBI.S532.yyyymmdd.ECRASD1	0.862433969974518	nonartifact	1	0
17	17.999512	BAMBI.S532.yyyymmdd.ECRASD1	0.0825596302747726	nonartifact	1	1
47.5	48.499512	BAMBI.S532.yyyymmdd.ECRASD1	0.487005352973938	nonartifact	1	1
48	48.999512	BAMBI.S532.yyyymmdd.ECRASD1	0.673520088195801	nonartifact	1	0
48.5	49.499512	BAMBI.S532.yyyymmdd.ECRASD1	0.609706342220306	nonartifact	1	0
62.5	63.499512	BAMBI.S532.yyyymmdd.ECRASD1	0.559648156166077	nonartifact	1	0
63	63.999512	BAMBI.S532.yyyymmdd.ECRASD1	0.701221346855164	nonartifact	1	0
63.5	64.499512	BAMBI.S532.yyyymmdd.ECRASD1	0.489020735025406	nonartifact	1	1
76.5	77.499512	BAMBI.S532.yyyymmdd.ECRASD1	0.4869784116745	nonartifact	1	1
77	77.999512	BAMBI.S532.yyyymmdd.ECRASD1	0.690089046955109	nonartifact	1	0
77.5	78.499512	BAMBI.S532.yyyymmdd.ECRASD1	0.698603510856628	nonartifact	1	0
78	78.999512	BAMBI.S532.yyyymmdd.ECRASD1	0.351886868476868	nonartifact	1	1
83.5	84.499512	BAMBI.S532.yyyymmdd.ECRASD1	0.465485602617264	nonartifact	1	1
84	84.999512	BAMBI.S532.yyyymmdd.ECRASD1	0.852350533008575	nonartifact	1	0
84.5	85.499512	BAMBI.S532.yyyymmdd.ECRASD1	0.83502984046936	nonartifact	1	0
85	85.999512	BAMBI.S532.yyyymmdd.ECRASD1	0.79569286108017	nonartifact	1	0
85.5	86.499512	BAMBI.S532.yyyymmdd.ECRASD1	0.433539241552353	nonartifact	1	1
87	87.999512	BAMBI.S532.yyyymmdd.ECRASD1	0.346363663673401	nonartifact	1	1
87.5	88.499512	BAMBI.S532.yyyymmdd.ECRASD1	0.768424987792969	nonartifact	1	0
88	88.999512	BAMBI.S532.yyyymmdd.ECRASD1	0.680167734622955	nonartifact	1	0
88.5	89.499512	BAMBI.S532.yyyymmdd.ECRASD1	0.736833989620209	nonartifact	1	0
89	89.999512	BAMBI.S532.yyyymmdd.ECRASD1	0.507090151309967	nonartifact	1	0
129.5	130.499512	BAMBI.S532.yyyymmdd.ECRASD1	0.93405282497406	artifact	0	0
130	130.999512	BAMBI.S532.yyyymmdd.ECRASD1	0.898795902729034	nonartifact	1	0
130.5	131.499512	BAMBI.S532.yyyymmdd.ECRASD1	0.797650933265686	nonartifact	1	0
131	131.999512	BAMBI.S532.yyyymmdd.ECRASD1	0.762627124786377	nonartifact	1	0
131.5	132.499512	BAMBI.S532.yyyymmdd.ECRASD1	0.55207484960556	nonartifact	1	0
155.5	156.499512	BAMBI.S532.yyyymmdd.ECRASD1	0.778341114521027	artifact	0	0
156	156.999512	BAMBI.S532.yyyymmdd.ECRASD1	0.775279939174652	nonartifact	1	0
156.5	157.499512	BAMBI.S532.yyyymmdd.ECRASD1	0.878134310245514	nonartifact	1	0
157	157.999512	BAMBI.S532.yyyymmdd.ECRASD1	0.817002236843109	nonartifact	1	0
157.5	158.499512	BAMBI.S532.yyyymmdd.ECRASD1	0.800853490829468	nonartifact	1	0
158	158.999512	BAMBI.S532.yyyymmdd.ECRASD1	0.664173364639282	nonartifact	1	0
[truncated: 18,455 more rows]
