# Supplementary material for: Improved Manual Annotation of EEG Signals through Convolutional Neural Network Guidance
Source: eNeuro. 2022 Sep 27;9(5):ENEURO.0160-22.2022. doi: 10.1523/ENEURO.0160-22.2022 (PMC9532020; doi:10.1523/ENEURO.0160-22.2022)
Supplement: Extended Data 1 — The code used to perform preprocessing of the data and all experimental work. The zip file contains pipeline scripts arranged in subfolders indicating the order of execution, a txt file with all dependencies (requirements.txt), and a short description for each step of the pipeline (README.txt). Download Extended Data 1, ZIP file. [file enu-eN-MNT-0160-22-s03.zip › Extended_Data1/step4_revision/stage1/data/df_fn_segments.txt]

start_time	end_time	filename	probability	true_label	true_class	predicted_class
3	3.999512	BAMBI.S501.yyyymmdd.ECRASD1	0.8139402	artifact	0	0
3.5	4.499512	BAMBI.S501.yyyymmdd.ECRASD1	0.33045048	artifact	0	1
4	4.999512	BAMBI.S501.yyyymmdd.ECRASD1	0.2910433	artifact	0	1
4.5	5.499512	BAMBI.S501.yyyymmdd.ECRASD1	0.282447	artifact	0	1
5	5.999512	BAMBI.S501.yyyymmdd.ECRASD1	0.4200607	artifact	0	1
6.5	7.499512	BAMBI.S501.yyyymmdd.ECRASD1	0.85002583	artifact	0	0
7	7.999512	BAMBI.S501.yyyymmdd.ECRASD1	0.39029542	artifact	0	1
7.5	8.499512	BAMBI.S501.yyyymmdd.ECRASD1	0.3093505	artifact	0	1
8	8.999512	BAMBI.S501.yyyymmdd.ECRASD1	0.88762516	artifact	0	0
19.5	20.499512	BAMBI.S501.yyyymmdd.ECRASD1	0.43175796	nonartifact	1	1
20.5	21.499512	BAMBI.S501.yyyymmdd.ECRASD1	0.28781772	artifact	0	1
21	21.999512	BAMBI.S501.yyyymmdd.ECRASD1	0.37096003	artifact	0	1
21.5	22.499512	BAMBI.S501.yyyymmdd.ECRASD1	0.33611757	artifact	0	1
22	22.999512	BAMBI.S501.yyyymmdd.ECRASD1	0.7439905	artifact	0	0
42	42.999512	BAMBI.S501.yyyymmdd.ECRASD1	0.42641184	artifact	0	1
42.5	43.499512	BAMBI.S501.yyyymmdd.ECRASD1	0.3815617	artifact	0	1
44	44.999512	BAMBI.S501.yyyymmdd.ECRASD1	0.8565579	artifact	0	0
66.5	67.499512	BAMBI.S501.yyyymmdd.ECRASD1	0.64595467	artifact	0	0
67	67.999512	BAMBI.S501.yyyymmdd.ECRASD1	0.38958922	artifact	0	1
67.5	68.499512	BAMBI.S501.yyyymmdd.ECRASD1	0.31082055	artifact	0	1
68	68.999512	BAMBI.S501.yyyymmdd.ECRASD1	0.34544408	artifact	0	1
68.5	69.499512	BAMBI.S501.yyyymmdd.ECRASD1	0.55774593	artifact	0	0
85.5	86.499512	BAMBI.S501.yyyymmdd.ECRASD1	0.40164837	artifact	0	1
86	86.999512	BAMBI.S501.yyyymmdd.ECRASD1	0.3840306	artifact	0	1
86.5	87.499512	BAMBI.S501.yyyymmdd.ECRASD1	0.41225982	artifact	0	1
159	159.999512	BAMBI.S501.yyyymmdd.ECRASD1	0.39576116	nonartifact	1	1
160	160.999512	BAMBI.S501.yyyymmdd.ECRASD1	0.39148566	artifact	0	1
160.5	161.499512	BAMBI.S501.yyyymmdd.ECRASD1	0.3358042	artifact	0	1
161	161.999512	BAMBI.S501.yyyymmdd.ECRASD1	0.3589737	artifact	0	1
161.5	162.499512	BAMBI.S501.yyyymmdd.ECRASD1	0.88350207	artifact	0	0
164	164.999512	BAMBI.S501.yyyymmdd.ECRASD1	0.41490614	artifact	0	1
164.5	165.499512	BAMBI.S501.yyyymmdd.ECRASD1	0.35039264	artifact	0	1
165	165.999512	BAMBI.S501.yyyymmdd.ECRASD1	0.36464173	artifact	0	1
165.5	166.499512	BAMBI.S501.yyyymmdd.ECRASD1	0.37709084	artifact	0	1
166	166.999512	BAMBI.S501.yyyymmdd.ECRASD1	0.41056776	artifact	0	1
2	2.999512	BAMBI.S502.yyyymmdd.ECRASD1	0.38457823	nonartifact	1	1
2.5	3.499512	BAMBI.S502.yyyymmdd.ECRASD1	0.35885963	artifact	0	1
3	3.999512	BAMBI.S502.yyyymmdd.ECRASD1	0.36627272	artifact	0	1
3.5	4.499512	BAMBI.S502.yyyymmdd.ECRASD1	0.3524935	artifact	0	1
4	4.999512	BAMBI.S502.yyyymmdd.ECRASD1	0.35754153	artifact	0	1
4.5	5.499512	BAMBI.S502.yyyymmdd.ECRASD1	0.24769889	artifact	0	1
5.5	6.499512	BAMBI.S502.yyyymmdd.ECRASD1	0.27608335	nonartifact	1	1
24.5	25.499512	BAMBI.S502.yyyymmdd.ECRASD1	0.08482771	nonartifact	1	1
25	25.999512	BAMBI.S502.yyyymmdd.ECRASD1	0.27194896	artifact	0	1
25.5	26.499512	BAMBI.S502.yyyymmdd.ECRASD1	0.26893505	artifact	0	1
26	26.999512	BAMBI.S502.yyyymmdd.ECRASD1	0.50450486	artifact	0	0
37	37.999512	BAMBI.S502.yyyymmdd.ECRASD1	0.4636951	artifact	0	1
37.5	38.499512	BAMBI.S502.yyyymmdd.ECRASD1	0.3266707	artifact	0	1
38	38.999512	BAMBI.S502.yyyymmdd.ECRASD1	0.2700005	nonartifact	1	1
38.5	39.499512	BAMBI.S502.yyyymmdd.ECRASD1	0.21241793	artifact	0	1
39	39.999512	BAMBI.S502.yyyymmdd.ECRASD1	0.22506334	artifact	0	1
39.5	40.499512	BAMBI.S502.yyyymmdd.ECRASD1	0.2813371	artifact	0	1
40	40.999512	BAMBI.S502.yyyymmdd.ECRASD1	0.11475453	nonartifact	1	1
42	42.999512	BAMBI.S502.yyyymmdd.ECRASD1	0.17885244	nonartifact	1	1
42.5	43.499512	BAMBI.S502.yyyymmdd.ECRASD1	0.24008404	artifact	0	1
43	43.999512	BAMBI.S502.yyyymmdd.ECRASD1	0.39955613	artifact	0	1
43.5	44.499512	BAMBI.S502.yyyymmdd.ECRASD1	0.42894164	artifact	0	1
44	44.999512	BAMBI.S502.yyyymmdd.ECRASD1	0.24580751	artifact	0	1
44.5	45.499512	BAMBI.S502.yyyymmdd.ECRASD1	0.2550147	artifact	0	1
45	45.999512	BAMBI.S502.yyyymmdd.ECRASD1	0.24454954	artifact	0	1
45.5	46.499512	BAMBI.S502.yyyymmdd.ECRASD1	0.14502393	nonartifact	1	1
89	89.999512	BAMBI.S502.yyyymmdd.ECRASD1	0.23225366	nonartifact	1	1
89.5	90.499512	BAMBI.S502.yyyymmdd.ECRASD1	0.13834016	artifact	0	1
90	90.999512	BAMBI.S502.yyyymmdd.ECRASD1	0.18236358	artifact	0	1
90.5	91.499512	BAMBI.S502.yyyymmdd.ECRASD1	0.30306828	artifact	0	1
91	91.999512	BAMBI.S502.yyyymmdd.ECRASD1	0.24053164	artifact	0	1
91.5	92.499512	BAMBI.S502.yyyymmdd.ECRASD1	0.30708203	artifact	0	1
92	92.999512	BAMBI.S502.yyyymmdd.ECRASD1	0.63716424	artifact	0	0
92.5	93.499512	BAMBI.S502.yyyymmdd.ECRASD1	0.49224275	artifact	0	1
93	93.999512	BAMBI.S502.yyyymmdd.ECRASD1	0.12340929	artifact	0	1
93.5	94.499512	BAMBI.S502.yyyymmdd.ECRASD1	0.17623058	nonartifact	1	1
130	130.999512	BAMBI.S502.yyyymmdd.ECRASD1	0.041916534	nonartifact	1	1
130.5	131.499512	BAMBI.S502.yyyymmdd.ECRASD1	0.11512998	artifact	0	1
131	131.999512	BAMBI.S502.yyyymmdd.ECRASD1	0.2141885	artifact	0	1
131.5	132.499512	BAMBI.S502.yyyymmdd.ECRASD1	0.25164464	artifact	0	1
132	132.999512	BAMBI.S502.yyyymmdd.ECRASD1	0.25536966	nonartifact	1	1
169.5	170.499512	BAMBI.S502.yyyymmdd.ECRASD1	0.15997544	nonartifact	1	1
170.5	171.499512	BAMBI.S502.yyyymmdd.ECRASD1	0.37553194	artifact	0	1
171	171.999512	BAMBI.S502.yyyymmdd.ECRASD1	0.89099914	artifact	0	0
175	175.999512	BAMBI.S502.yyyymmdd.ECRASD1	0.23896861	nonartifact	1	1
175.5	176.499512	BAMBI.S502.yyyymmdd.ECRASD1	0.26774836	artifact	0	1
176	176.999512	BAMBI.S502.yyyymmdd.ECRASD1	0.28922778	artifact	0	1
176.5	177.499512	BAMBI.S502.yyyymmdd.ECRASD1	0.23163298	artifact	0	1
177	177.999512	BAMBI.S502.yyyymmdd.ECRASD1	0.23323455	artifact	0	1
177.5	178.499512	BAMBI.S502.yyyymmdd.ECRASD1	0.3888008	artifact	0	1
178	178.999512	BAMBI.S502.yyyymmdd.ECRASD1	0.24996828	artifact	0	1
178.5	179.499512	BAMBI.S502.yyyymmdd.ECRASD1	0.26438472	nonartifact	1	1
191.5	192.499512	BAMBI.S502.yyyymmdd.ECRASD1	0.19358797	nonartifact	1	1
192	192.999512	BAMBI.S502.yyyymmdd.ECRASD1	0.114989854	artifact	0	1
192.5	193.499512	BAMBI.S502.yyyymmdd.ECRASD1	0.17587703	artifact	0	1
193	193.999512	BAMBI.S502.yyyymmdd.ECRASD1	0.22528689	artifact	0	1
0	0.999512	BAMBI.S502.yyyymmdd.EORASD1	0.5067443	artifact	0	0
0.5	1.499512	BAMBI.S502.yyyymmdd.EORASD1	0.354682	artifact	0	1
1	1.999512	BAMBI.S502.yyyymmdd.EORASD1	0.07989674	artifact	0	1
1.5	2.499512	BAMBI.S502.yyyymmdd.EORASD1	0.14887305	nonartifact	1	1
18.5	19.499512	BAMBI.S502.yyyymmdd.EORASD1	0.03244669	nonartifact	1	1
19	19.999512	BAMBI.S502.yyyymmdd.EORASD1	0.086947784	artifact	0	1
19.5	20.499512	BAMBI.S502.yyyymmdd.EORASD1	0.300953	artifact	0	1
20	20.999512	BAMBI.S502.yyyymmdd.EORASD1	0.33843207	artifact	0	1
20.5	21.499512	BAMBI.S502.yyyymmdd.EORASD1	0.27246577	artifact	0	1
21.5	22.499512	BAMBI.S502.yyyymmdd.EORASD1	0.08360272	nonartifact	1	1
27.5	28.499512	BAMBI.S502.yyyymmdd.EORASD1	0.16053788	nonartifact	1	1
28	28.999512	BAMBI.S502.yyyymmdd.EORASD1	0.15239573	artifact	0	1
28.5	29.499512	BAMBI.S502.yyyymmdd.EORASD1	0.35572442	artifact	0	1
29	29.999512	BAMBI.S502.yyyymmdd.EORASD1	0.10182295	artifact	0	1
29.5	30.499512	BAMBI.S502.yyyymmdd.EORASD1	0.032132015	artifact	0	1
30	30.999512	BAMBI.S502.yyyymmdd.EORASD1	0.08499449	nonartifact	1	1
33	33.999512	BAMBI.S502.yyyymmdd.EORASD1	0.5437319	artifact	0	0
33.5	34.499512	BAMBI.S502.yyyymmdd.EORASD1	0.10558003	artifact	0	1
34	34.999512	BAMBI.S502.yyyymmdd.EORASD1	0.24741879	nonartifact	1	1
45.5	46.499512	BAMBI.S502.yyyymmdd.EORASD1	0.058408026	nonartifact	1	1
46	46.999512	BAMBI.S502.yyyymmdd.EORASD1	0.035265666	artifact	0	1
46.5	47.499512	BAMBI.S502.yyyymmdd.EORASD1	0.2032221	artifact	0	1
47	47.999512	BAMBI.S502.yyyymmdd.EORASD1	0.11545732	artifact	0	1
47.5	48.499512	BAMBI.S502.yyyymmdd.EORASD1	0.08786811	artifact	0	1
48	48.999512	BAMBI.S502.yyyymmdd.EORASD1	0.16968985	artifact	0	1
48.5	49.499512	BAMBI.S502.yyyymmdd.EORASD1	0.524126	artifact	0	0
49	49.999512	BAMBI.S502.yyyymmdd.EORASD1	0.39538622	artifact	0	1
49.5	50.499512	BAMBI.S502.yyyymmdd.EORASD1	0.040918604	artifact	0	1
50	50.999512	BAMBI.S502.yyyymmdd.EORASD1	0.039347116	nonartifact	1	1
55	55.999512	BAMBI.S502.yyyymmdd.EORASD1	0.44209465	artifact	0	1
55.5	56.499512	BAMBI.S502.yyyymmdd.EORASD1	0.35976696	artifact	0	1
56	56.999512	BAMBI.S502.yyyymmdd.EORASD1	0.35312682	artifact	0	1
56.5	57.499512	BAMBI.S502.yyyymmdd.EORASD1	0.29411063	artifact	0	1
57	57.999512	BAMBI.S502.yyyymmdd.EORASD1	0.48261958	nonartifact	1	1
90.5	91.499512	BAMBI.S502.yyyymmdd.EORASD1	0.71942407	artifact	0	0
91	91.999512	BAMBI.S502.yyyymmdd.EORASD1	0.19691938	artifact	0	1
91.5	92.499512	BAMBI.S502.yyyymmdd.EORASD1	0.27160662	artifact	0	1
92	92.999512	BAMBI.S502.yyyymmdd.EORASD1	0.28750032	artifact	0	1
92.5	93.499512	BAMBI.S502.yyyymmdd.EORASD1	0.36924812	artifact	0	1
93	93.999512	BAMBI.S502.yyyymmdd.EORASD1	0.34663403	nonartifact	1	1
95.5	96.499512	BAMBI.S502.yyyymmdd.EORASD1	0.48550662	artifact	0	1
96	96.999512	BAMBI.S502.yyyymmdd.EORASD1	0.36958355	artifact	0	1
96.5	97.499512	BAMBI.S502.yyyymmdd.EORASD1	0.34919214	artifact	0	1
97.5	98.499512	BAMBI.S502.yyyymmdd.EORASD1	0.2797632	nonartifact	1	1
99.5	100.499512	BAMBI.S502.yyyymmdd.EORASD1	0.3599157	nonartifact	1	1
100.5	101.499512	BAMBI.S502.yyyymmdd.EORASD1	0.33168903	artifact	0	1
101	101.999512	BAMBI.S502.yyyymmdd.EORASD1	0.5198804	artifact	0	0
102.5	103.499512	BAMBI.S502.yyyymmdd.EORASD1	0.48019698	artifact	0	1
103	103.999512	BAMBI.S502.yyyymmdd.EORASD1	0.37981293	artifact	0	1
103.5	104.499512	BAMBI.S502.yyyymmdd.EORASD1	0.24314994	artifact	0	1
104	104.999512	BAMBI.S502.yyyymmdd.EORASD1	0.20587444	nonartifact	1	1
104.5	105.499512	BAMBI.S502.yyyymmdd.EORASD1	0.26389107	nonartifact	1	1
105	105.999512	BAMBI.S502.yyyymmdd.EORASD1	0.2660805	artifact	0	1
105.5	106.499512	BAMBI.S502.yyyymmdd.EORASD1	0.69024235	artifact	0	0
106	106.999512	BAMBI.S502.yyyymmdd.EORASD1	0.6733069	artifact	0	0
106.5	107.499512	BAMBI.S502.yyyymmdd.EORASD1	0.2175164	artifact	0	1
107	107.999512	BAMBI.S502.yyyymmdd.EORASD1	0.13838455	nonartifact	1	1
130	130.999512	BAMBI.S502.yyyymmdd.EORASD1	0.47504166	nonartifact	1	1
130.5	131.499512	BAMBI.S502.yyyymmdd.EORASD1	0.14247715	artifact	0	1
131	131.999512	BAMBI.S502.yyyymmdd.EORASD1	0.76258993	artifact	0	0
138	138.999512	BAMBI.S502.yyyymmdd.EORASD1	0.405883	artifact	0	1
138.5	139.499512	BAMBI.S502.yyyymmdd.EORASD1	0.31440467	artifact	0	1
139	139.999512	BAMBI.S502.yyyymmdd.EORASD1	0.4216932	nonartifact	1	1
139.5	140.499512	BAMBI.S502.yyyymmdd.EORASD1	0.4692334	nonartifact	1	1
140.5	141.499512	BAMBI.S502.yyyymmdd.EORASD1	0.29818216	artifact	0	1
141	141.999512	BAMBI.S502.yyyymmdd.EORASD1	0.6895893	artifact	0	0
153	153.999512	BAMBI.S502.yyyymmdd.EORASD1	0.16388425	nonartifact	1	1
153.5	154.499512	BAMBI.S502.yyyymmdd.EORASD1	0.375126	artifact	0	1
154	154.999512	BAMBI.S502.yyyymmdd.EORASD1	0.36125043	artifact	0	1
154.5	155.499512	BAMBI.S502.yyyymmdd.EORASD1	0.29001933	artifact	0	1
155	155.999512	BAMBI.S502.yyyymmdd.EORASD1	0.44462344	artifact	0	1
156	156.999512	BAMBI.S502.yyyymmdd.EORASD1	0.56972206	artifact	0	0
156.5	157.499512	BAMBI.S502.yyyymmdd.EORASD1	0.37667423	artifact	0	1
157.5	158.499512	BAMBI.S502.yyyymmdd.EORASD1	0.2138798	nonartifact	1	1
174	174.999512	BAMBI.S502.yyyymmdd.EORASD1	0.21208039	nonartifact	1	1
174.5	175.499512	BAMBI.S502.yyyymmdd.EORASD1	0.23292165	artifact	0	1
175	175.999512	BAMBI.S502.yyyymmdd.EORASD1	0.64159554	artifact	0	0
176	176.999512	BAMBI.S502.yyyymmdd.EORASD1	0.4996671	artifact	0	1
176.5	177.499512	BAMBI.S502.yyyymmdd.EORASD1	0.17117292	artifact	0	1
177	177.999512	BAMBI.S502.yyyymmdd.EORASD1	0.17136274	artifact	0	1
177.5	178.499512	BAMBI.S502.yyyymmdd.EORASD1	0.07382172	artifact	0	1
178	178.999512	BAMBI.S502.yyyymmdd.EORASD1	0.06991683	artifact	0	1
178.5	179.499512	BAMBI.S502.yyyymmdd.EORASD1	0.13147578	nonartifact	1	1
179	179.999512	BAMBI.S502.yyyymmdd.EORASD1	0.30142662	artifact	0	1
179.5	180.499512	BAMBI.S502.yyyymmdd.EORASD1	0.5034642	artifact	0	0
0.5	1.499512	BAMBI.S503.yyyymmdd.ECRASD1	0.5318748	artifact	0	0
1	1.999512	BAMBI.S503.yyyymmdd.ECRASD1	0.38534763	artifact	0	1
1.5	2.499512	BAMBI.S503.yyyymmdd.ECRASD1	0.76241857	artifact	0	0
2	2.999512	BAMBI.S503.yyyymmdd.ECRASD1	0.6528654	artifact	0	0
2.5	3.499512	BAMBI.S503.yyyymmdd.ECRASD1	0.26687476	artifact	0	1
3	3.999512	BAMBI.S503.yyyymmdd.ECRASD1	0.32887226	artifact	0	1
3.5	4.499512	BAMBI.S503.yyyymmdd.ECRASD1	0.72230875	artifact	0	0
15.5	16.499512	BAMBI.S503.yyyymmdd.ECRASD1	0.5001161	artifact	0	0
16	16.999512	BAMBI.S503.yyyymmdd.ECRASD1	0.19728686	artifact	0	1
16.5	17.499512	BAMBI.S503.yyyymmdd.ECRASD1	0.82867974	artifact	0	0
37	37.999512	BAMBI.S503.yyyymmdd.ECRASD1	0.4361657	artifact	0	1
37.5	38.499512	BAMBI.S503.yyyymmdd.ECRASD1	0.2945614	artifact	0	1
38	38.999512	BAMBI.S503.yyyymmdd.ECRASD1	0.32709444	artifact	0	1
38.5	39.499512	BAMBI.S503.yyyymmdd.ECRASD1	0.18666025	artifact	0	1
39	39.999512	BAMBI.S503.yyyymmdd.ECRASD1	0.3331572	artifact	0	1
40	40.999512	BAMBI.S503.yyyymmdd.ECRASD1	0.20084839	nonartifact	1	1
73	73.999512	BAMBI.S503.yyyymmdd.ECRASD1	0.20227966	nonartifact	1	1
73.5	74.499512	BAMBI.S503.yyyymmdd.ECRASD1	0.32779413	artifact	0	1
74	74.999512	BAMBI.S503.yyyymmdd.ECRASD1	0.8790982	artifact	0	0
86	86.999512	BAMBI.S503.yyyymmdd.ECRASD1	0.46524802	artifact	0	1
86.5	87.499512	BAMBI.S503.yyyymmdd.ECRASD1	0.39884144	artifact	0	1
87	87.999512	BAMBI.S503.yyyymmdd.ECRASD1	0.23704714	artifact	0	1
88	88.999512	BAMBI.S503.yyyymmdd.ECRASD1	0.57806903	nonartifact	1	0
181.5	182.499512	BAMBI.S503.yyyymmdd.ECRASD1	0.30972993	nonartifact	1	1
182	182.999512	BAMBI.S503.yyyymmdd.ECRASD1	0.3282263	artifact	0	1
182.5	183.499512	BAMBI.S503.yyyymmdd.ECRASD1	0.32638648	artifact	0	1
183	183.999512	BAMBI.S503.yyyymmdd.ECRASD1	0.25084597	artifact	0	1
39	39.999512	BAMBI.S503.yyyymmdd.EORASD1	0.02498467	nonartifact	1	1
39.5	40.499512	BAMBI.S503.yyyymmdd.EORASD1	0.17249614	artifact	0	1
40	40.999512	BAMBI.S503.yyyymmdd.EORASD1	0.18059103	artifact	0	1
40.5	41.499512	BAMBI.S503.yyyymmdd.EORASD1	0.114779346	artifact	0	1
41	41.999512	BAMBI.S503.yyyymmdd.EORASD1	0.05071794	artifact	0	1
41.5	42.499512	BAMBI.S503.yyyymmdd.EORASD1	0.042182628	nonartifact	1	1
64	64.999512	BAMBI.S503.yyyymmdd.EORASD1	0.03566897	nonartifact	1	1
64.5	65.499512	BAMBI.S503.yyyymmdd.EORASD1	0.03551582	artifact	0	1
65	65.999512	BAMBI.S503.yyyymmdd.EORASD1	0.074121535	artifact	0	1
65.5	66.499512	BAMBI.S503.yyyymmdd.EORASD1	0.22499876	artifact	0	1
66	66.999512	BAMBI.S503.yyyymmdd.EORASD1	0.13293166	nonartifact	1	1
79.5	80.499512	BAMBI.S503.yyyymmdd.EORASD1	0.23553404	nonartifact	1	1
80.5	81.499512	BAMBI.S503.yyyymmdd.EORASD1	0.23996405	artifact	0	1
81	81.999512	BAMBI.S503.yyyymmdd.EORASD1	0.08853652	artifact	0	1
81.5	82.499512	BAMBI.S503.yyyymmdd.EORASD1	0.25295356	artifact	0	1
82.5	83.499512	BAMBI.S503.yyyymmdd.EORASD1	0.20847154	nonartifact	1	1
99.5	100.499512	BAMBI.S503.yyyymmdd.EORASD1	0.029059298	nonartifact	1	1
100	100.999512	BAMBI.S503.yyyymmdd.EORASD1	0.18539943	artifact	0	1
100.5	101.499512	BAMBI.S503.yyyymmdd.EORASD1	0.2528045	artifact	0	1
101	101.999512	BAMBI.S503.yyyymmdd.EORASD1	0.17491166	artifact	0	1
101.5	102.499512	BAMBI.S503.yyyymmdd.EORASD1	0.10392125	nonartifact	1	1
149.5	150.499512	BAMBI.S503.yyyymmdd.EORASD1	0.7901964	artifact	0	0
150	150.999512	BAMBI.S503.yyyymmdd.EORASD1	0.30741486	artifact	0	1
150.5	151.499512	BAMBI.S503.yyyymmdd.EORASD1	0.37288773	artifact	0	1
151.5	152.499512	BAMBI.S503.yyyymmdd.EORASD1	0.32355788	nonartifact	1	1
156.5	157.499512	BAMBI.S503.yyyymmdd.EORASD1	0.22033158	nonartifact	1	1
157.5	158.499512	BAMBI.S503.yyyymmdd.EORASD1	0.29735604	artifact	0	1
158	158.999512	BAMBI.S503.yyyymmdd.EORASD1	0.352422	artifact	0	1
158.5	159.499512	BAMBI.S503.yyyymmdd.EORASD1	0.66128755	nonartifact	1	0
170.5	171.499512	BAMBI.S503.yyyymmdd.EORASD1	0.06928409	nonartifact	1	1
171	171.999512	BAMBI.S503.yyyymmdd.EORASD1	0.06812637	artifact	0	1
171.5	172.499512	BAMBI.S503.yyyymmdd.EORASD1	0.10979681	artifact	0	1
172	172.999512	BAMBI.S503.yyyymmdd.EORASD1	0.13067478	artifact	0	1
172.5	173.499512	BAMBI.S503.yyyymmdd.EORASD1	0.19971086	nonartifact	1	1
176	176.999512	BAMBI.S503.yyyymmdd.EORASD1	0.41650254	artifact	0	1
176.5	177.499512	BAMBI.S503.yyyymmdd.EORASD1	0.24690944	artifact	0	1
177	177.999512	BAMBI.S503.yyyymmdd.EORASD1	0.15492508	nonartifact	1	1
177.5	178.499512	BAMBI.S503.yyyymmdd.EORASD1	0.07851349	artifact	0	1
178	178.999512	BAMBI.S503.yyyymmdd.EORASD1	0.14746845	artifact	0	1
178.5	179.499512	BAMBI.S503.yyyymmdd.EORASD1	0.06492937	artifact	0	1
179	179.999512	BAMBI.S503.yyyymmdd.EORASD1	0.03805331	nonartifact	1	1
183.5	184.499512	BAMBI.S503.yyyymmdd.EORASD1	0.20527843	nonartifact	1	1
184	184.999512	BAMBI.S503.yyyymmdd.EORASD1	0.1294397	artifact	0	1
184.5	185.499512	BAMBI.S503.yyyymmdd.EORASD1	0.5055258	artifact	0	0
14	14.999512	BAMBI.S504.yyyymmdd.ECRASD1	0.29561874	nonartifact	1	1
14.5	15.499512	BAMBI.S504.yyyymmdd.ECRASD1	0.37999153	artifact	0	1
15	15.999512	BAMBI.S504.yyyymmdd.ECRASD1	0.7409857	artifact	0	0
23	23.999512	BAMBI.S504.yyyymmdd.ECRASD1	0.23386115	nonartifact	1	1
23.5	24.499512	BAMBI.S504.yyyymmdd.ECRASD1	0.19593923	artifact	0	1
24	24.999512	BAMBI.S504.yyyymmdd.ECRASD1	0.2758137	artifact	0	1
24.5	25.499512	BAMBI.S504.yyyymmdd.ECRASD1	0.56940794	artifact	0	0
25	25.999512	BAMBI.S504.yyyymmdd.ECRASD1	0.18534817	artifact	0	1
25.5	26.499512	BAMBI.S504.yyyymmdd.ECRASD1	0.115659036	nonartifact	1	1
38.5	39.499512	BAMBI.S504.yyyymmdd.ECRASD1	0.41155168	artifact	0	1
39	39.999512	BAMBI.S504.yyyymmdd.ECRASD1	0.18293466	artifact	0	1
39.5	40.499512	BAMBI.S504.yyyymmdd.ECRASD1	0.16156045	artifact	0	1
40.5	41.499512	BAMBI.S504.yyyymmdd.ECRASD1	0.5911956	artifact	0	0
47	47.999512	BAMBI.S504.yyyymmdd.ECRASD1	0.27073154	nonartifact	1	1
48	48.999512	BAMBI.S504.yyyymmdd.ECRASD1	0.305577	artifact	0	1
48.5	49.499512	BAMBI.S504.yyyymmdd.ECRASD1	0.2678312	artifact	0	1
49.5	50.499512	BAMBI.S504.yyyymmdd.ECRASD1	0.3793989	nonartifact	1	1
74.5	75.499512	BAMBI.S504.yyyymmdd.ECRASD1	0.12128061	nonartifact	1	1
75	75.999512	BAMBI.S504.yyyymmdd.ECRASD1	0.12349567	artifact	0	1
75.5	76.499512	BAMBI.S504.yyyymmdd.ECRASD1	0.19007252	artifact	0	1
76	76.999512	BAMBI.S504.yyyymmdd.ECRASD1	0.65776896	artifact	0	0
159.5	160.499512	BAMBI.S504.yyyymmdd.ECRASD1	0.3116215	nonartifact	1	1
160	160.999512	BAMBI.S504.yyyymmdd.ECRASD1	0.39090934	artifact	0	1
160.5	161.499512	BAMBI.S504.yyyymmdd.ECRASD1	0.8198772	artifact	0	0
4.5	5.499512	BAMBI.S504.yyyymmdd.EORASD1	0.12601921	nonartifact	1	1
5	5.999512	BAMBI.S504.yyyymmdd.EORASD1	0.15179901	artifact	0	1
5.5	6.499512	BAMBI.S504.yyyymmdd.EORASD1	0.060778085	artifact	0	1
6	6.999512	BAMBI.S504.yyyymmdd.EORASD1	0.7004087	artifact	0	0
6.5	7.499512	BAMBI.S504.yyyymmdd.EORASD1	0.6854368	artifact	0	0
7	7.999512	BAMBI.S504.yyyymmdd.EORASD1	0.08871453	artifact	0	1
7.5	8.499512	BAMBI.S504.yyyymmdd.EORASD1	0.18937127	nonartifact	1	1
21.5	22.499512	BAMBI.S504.yyyymmdd.EORASD1	0.28351316	nonartifact	1	1
22	22.999512	BAMBI.S504.yyyymmdd.EORASD1	0.39771187	artifact	0	1
22.5	23.499512	BAMBI.S504.yyyymmdd.EORASD1	0.6960725	artifact	0	0
38	38.999512	BAMBI.S504.yyyymmdd.EORASD1	0.25786042	nonartifact	1	1
38.5	39.499512	BAMBI.S504.yyyymmdd.EORASD1	0.39346585	artifact	0	1
39	39.999512	BAMBI.S504.yyyymmdd.EORASD1	0.32170093	artifact	0	1
40	40.999512	BAMBI.S504.yyyymmdd.EORASD1	0.30790126	nonartifact	1	1
46.5	47.499512	BAMBI.S504.yyyymmdd.EORASD1	0.48809424	nonartifact	1	1
47	47.999512	BAMBI.S504.yyyymmdd.EORASD1	0.24869391	artifact	0	1
47.5	48.499512	BAMBI.S504.yyyymmdd.EORASD1	0.26414087	artifact	0	1
48	48.999512	BAMBI.S504.yyyymmdd.EORASD1	0.39297366	artifact	0	1
48.5	49.499512	BAMBI.S504.yyyymmdd.EORASD1	0.17674042	artifact	0	1
49	49.999512	BAMBI.S504.yyyymmdd.EORASD1	0.3773835	nonartifact	1	1
57	57.999512	BAMBI.S504.yyyymmdd.EORASD1	0.45829767	artifact	0	1
57.5	58.499512	BAMBI.S504.yyyymmdd.EORASD1	0.2964084	artifact	0	1
58	58.999512	BAMBI.S504.yyyymmdd.EORASD1	0.47694317	artifact	0	1
70.5	71.499512	BAMBI.S504.yyyymmdd.EORASD1	0.31879935	nonartifact	1	1
71.5	72.499512	BAMBI.S504.yyyymmdd.EORASD1	0.34392643	artifact	0	1
72	72.999512	BAMBI.S504.yyyymmdd.EORASD1	0.66696775	artifact	0	0
106	106.999512	BAMBI.S504.yyyymmdd.EORASD1	0.027702805	nonartifact	1	1
106.5	107.499512	BAMBI.S504.yyyymmdd.EORASD1	0.13286752	artifact	0	1
107	107.999512	BAMBI.S504.yyyymmdd.EORASD1	0.34294388	artifact	0	1
107.5	108.499512	BAMBI.S504.yyyymmdd.EORASD1	0.45133603	artifact	0	1
109	109.999512	BAMBI.S504.yyyymmdd.EORASD1	0.4396637	artifact	0	1
109.5	110.499512	BAMBI.S504.yyyymmdd.EORASD1	0.32426837	artifact	0	1
110	110.999512	BAMBI.S504.yyyymmdd.EORASD1	0.40105906	artifact	0	1
110.5	111.499512	BAMBI.S504.yyyymmdd.EORASD1	0.40727	artifact	0	1
111	111.999512	BAMBI.S504.yyyymmdd.EORASD1	0.23234983	artifact	0	1
111.5	112.499512	BAMBI.S504.yyyymmdd.EORASD1	0.38160998	artifact	0	1
112	112.999512	BAMBI.S504.yyyymmdd.EORASD1	0.39915043	artifact	0	1
112.5	113.499512	BAMBI.S504.yyyymmdd.EORASD1	0.4181712	artifact	0	1
113.5	114.499512	BAMBI.S504.yyyymmdd.EORASD1	0.41084555	artifact	0	1
114	114.999512	BAMBI.S504.yyyymmdd.EORASD1	0.39165035	artifact	0	1
114.5	115.499512	BAMBI.S504.yyyymmdd.EORASD1	0.5044648	artifact	0	0
128.5	129.499512	BAMBI.S504.yyyymmdd.EORASD1	0.1697782	nonartifact	1	1
129.5	130.499512	BAMBI.S504.yyyymmdd.EORASD1	0.27237928	artifact	0	1
130	130.999512	BAMBI.S504.yyyymmdd.EORASD1	0.5537313	artifact	0	0
130.5	131.499512	BAMBI.S504.yyyymmdd.EORASD1	0.56830186	artifact	0	0
131	131.999512	BAMBI.S504.yyyymmdd.EORASD1	0.23575664	artifact	0	1
131.5	132.499512	BAMBI.S504.yyyymmdd.EORASD1	0.3099874	nonartifact	1	1
150.5	151.499512	BAMBI.S504.yyyymmdd.EORASD1	0.74121755	artifact	0	0
151	151.999512	BAMBI.S504.yyyymmdd.EORASD1	0.28574002	artifact	0	1
151.5	152.499512	BAMBI.S504.yyyymmdd.EORASD1	0.41708884	artifact	0	1
172.5	173.499512	BAMBI.S504.yyyymmdd.EORASD1	0.33877343	nonartifact	1	1
173	173.999512	BAMBI.S504.yyyymmdd.EORASD1	0.3169534	artifact	0	1
173.5	174.499512	BAMBI.S504.yyyymmdd.EORASD1	0.48108533	artifact	0	1
174	174.999512	BAMBI.S504.yyyymmdd.EORASD1	0.32230198	artifact	0	1
174.5	175.499512	BAMBI.S504.yyyymmdd.EORASD1	0.2509706	artifact	0	1
175	175.999512	BAMBI.S504.yyyymmdd.EORASD1	0.33433652	artifact	0	1
175.5	176.499512	BAMBI.S504.yyyymmdd.EORASD1	0.35497773	artifact	0	1
176	176.999512	BAMBI.S504.yyyymmdd.EORASD1	0.5221838	artifact	0	0
177.5	178.499512	BAMBI.S504.yyyymmdd.EORASD1	0.5838307	artifact	0	0
178	178.999512	BAMBI.S504.yyyymmdd.EORASD1	0.27314404	artifact	0	1
178.5	179.499512	BAMBI.S504.yyyymmdd.EORASD1	0.25479746	nonartifact	1	1
6	6.999512	BAMBI.S505.yyyymmdd.ECRASD1	0.50410306	artifact	0	0
6.5	7.499512	BAMBI.S505.yyyymmdd.ECRASD1	0.33391562	artifact	0	1
7	7.999512	BAMBI.S505.yyyymmdd.ECRASD1	0.31393656	artifact	0	1
7.5	8.499512	BAMBI.S505.yyyymmdd.ECRASD1	0.40298203	artifact	0	1
43.5	44.499512	BAMBI.S505.yyyymmdd.ECRASD1	0.59341264	artifact	0	0
44	44.999512	BAMBI.S505.yyyymmdd.ECRASD1	0.26696208	artifact	0	1
44.5	45.499512	BAMBI.S505.yyyymmdd.ECRASD1	0.19483267	artifact	0	1
45	45.999512	BAMBI.S505.yyyymmdd.ECRASD1	0.18871194	nonartifact	1	1
86.5	87.499512	BAMBI.S505.yyyymmdd.ECRASD1	0.20486818	nonartifact	1	1
87	87.999512	BAMBI.S505.yyyymmdd.ECRASD1	0.21735157	artifact	0	1
87.5	88.499512	BAMBI.S505.yyyymmdd.ECRASD1	0.8349957	artifact	0	0
97	97.999512	BAMBI.S505.yyyymmdd.ECRASD1	0.440905	artifact	0	1
97.5	98.499512	BAMBI.S505.yyyymmdd.ECRASD1	0.2941853	artifact	0	1
98	98.999512	BAMBI.S505.yyyymmdd.ECRASD1	0.6989205	artifact	0	0
136.5	137.499512	BAMBI.S505.yyyymmdd.ECRASD1	0.49874777	artifact	0	1
137	137.999512	BAMBI.S505.yyyymmdd.ECRASD1	0.302738	artifact	0	1
137.5	138.499512	BAMBI.S505.yyyymmdd.ECRASD1	0.53501153	nonartifact	1	0
0	0.999512	BAMBI.S505.yyyymmdd.EORASD1	0.36846757	artifact	0	1
0.5	1.499512	BAMBI.S505.yyyymmdd.EORASD1	0.5109919	artifact	0	0
5.5	6.499512	BAMBI.S505.yyyymmdd.EORASD1	0.4749694	artifact	0	1
6	6.999512	BAMBI.S505.yyyymmdd.EORASD1	0.31960502	artifact	0	1
6.5	7.499512	BAMBI.S505.yyyymmdd.EORASD1	0.6845881	artifact	0	0
42.5	43.499512	BAMBI.S505.yyyymmdd.EORASD1	0.56038326	nonartifact	1	0
43.5	44.499512	BAMBI.S505.yyyymmdd.EORASD1	0.34829167	artifact	0	1
44	44.999512	BAMBI.S505.yyyymmdd.EORASD1	0.6517396	artifact	0	0
46	46.999512	BAMBI.S505.yyyymmdd.EORASD1	0.5235619	artifact	0	0
46.5	47.499512	BAMBI.S505.yyyymmdd.EORASD1	0.19248872	artifact	0	1
47	47.999512	BAMBI.S505.yyyymmdd.EORASD1	0.16390826	artifact	0	1
47.5	48.499512	BAMBI.S505.yyyymmdd.EORASD1	0.06848809	artifact	0	1
48	48.999512	BAMBI.S505.yyyymmdd.EORASD1	0.11264663	nonartifact	1	1
57	57.999512	BAMBI.S505.yyyymmdd.EORASD1	0.5684733	artifact	0	0
57.5	58.499512	BAMBI.S505.yyyymmdd.EORASD1	0.39000943	artifact	0	1
58.5	59.499512	BAMBI.S505.yyyymmdd.EORASD1	0.39498156	nonartifact	1	1
70	70.999512	BAMBI.S505.yyyymmdd.EORASD1	0.4202957	artifact	0	1
70.5	71.499512	BAMBI.S505.yyyymmdd.EORASD1	0.2929235	artifact	0	1
71	71.999512	BAMBI.S505.yyyymmdd.EORASD1	0.26816073	nonartifact	1	1
74	74.999512	BAMBI.S505.yyyymmdd.EORASD1	0.04081628	nonartifact	1	1
74.5	75.499512	BAMBI.S505.yyyymmdd.EORASD1	0.35095817	artifact	0	1
75	75.999512	BAMBI.S505.yyyymmdd.EORASD1	0.56672484	artifact	0	0
76.5	77.499512	BAMBI.S505.yyyymmdd.EORASD1	0.41503233	artifact	0	1
77	77.999512	BAMBI.S505.yyyymmdd.EORASD1	0.22502108	artifact	0	1
78	78.999512	BAMBI.S505.yyyymmdd.EORASD1	0.30313495	nonartifact	1	1
81.5	82.499512	BAMBI.S505.yyyymmdd.EORASD1	0.25344738	nonartifact	1	1
82.5	83.499512	BAMBI.S505.yyyymmdd.EORASD1	0.25418353	artifact	0	1
83	83.999512	BAMBI.S505.yyyymmdd.EORASD1	0.31005937	artifact	0	1
83.5	84.499512	BAMBI.S505.yyyymmdd.EORASD1	0.3244925	artifact	0	1
84	84.999512	BAMBI.S505.yyyymmdd.EORASD1	0.39053017	artifact	0	1
84.5	85.499512	BAMBI.S505.yyyymmdd.EORASD1	0.45342937	artifact	0	1
85	85.999512	BAMBI.S505.yyyymmdd.EORASD1	0.12736945	artifact	0	1
85.5	86.499512	BAMBI.S505.yyyymmdd.EORASD1	0.22975852	artifact	0	1
86	86.999512	BAMBI.S505.yyyymmdd.EORASD1	0.26279512	artifact	0	1
86.5	87.499512	BAMBI.S505.yyyymmdd.EORASD1	0.3360236	artifact	0	1
87	87.999512	BAMBI.S505.yyyymmdd.EORASD1	0.31406054	artifact	0	1
87.5	88.499512	BAMBI.S505.yyyymmdd.EORASD1	0.43391922	artifact	0	1
100.5	101.499512	BAMBI.S505.yyyymmdd.EORASD1	0.6060983	artifact	0	0
101	101.999512	BAMBI.S505.yyyymmdd.EORASD1	0.35946542	artifact	0	1
101.5	102.499512	BAMBI.S505.yyyymmdd.EORASD1	0.30375737	nonartifact	1	1
104.5	105.499512	BAMBI.S505.yyyymmdd.EORASD1	0.4690607	artifact	0	1
105	105.999512	BAMBI.S505.yyyymmdd.EORASD1	0.3546779	artifact	0	1
105.5	106.499512	BAMBI.S505.yyyymmdd.EORASD1	0.7420511	artifact	0	0
110.5	111.499512	BAMBI.S505.yyyymmdd.EORASD1	0.40600902	nonartifact	1	1
111	111.999512	BAMBI.S505.yyyymmdd.EORASD1	0.3481553	artifact	0	1
111.5	112.499512	BAMBI.S505.yyyymmdd.EORASD1	0.33668312	artifact	0	1
112	112.999512	BAMBI.S505.yyyymmdd.EORASD1	0.546181	artifact	0	0
112.5	113.499512	BAMBI.S505.yyyymmdd.EORASD1	0.33765465	artifact	0	1
113	113.999512	BAMBI.S505.yyyymmdd.EORASD1	0.23745157	artifact	0	1
113.5	114.499512	BAMBI.S505.yyyymmdd.EORASD1	0.5049267	nonartifact	1	0
119.5	120.499512	BAMBI.S505.yyyymmdd.EORASD1	0.5199796	nonartifact	1	0
120	120.999512	BAMBI.S505.yyyymmdd.EORASD1	0.33380222	artifact	0	1
120.5	121.499512	BAMBI.S505.yyyymmdd.EORASD1	0.28954807	artifact	0	1
121	121.999512	BAMBI.S505.yyyymmdd.EORASD1	0.49443707	artifact	0	1
138.5	139.499512	BAMBI.S505.yyyymmdd.EORASD1	0.15876235	nonartifact	1	1
139.5	140.499512	BAMBI.S505.yyyymmdd.EORASD1	0.36057094	artifact	0	1
140	140.999512	BAMBI.S505.yyyymmdd.EORASD1	0.45635414	artifact	0	1
141.5	142.499512	BAMBI.S505.yyyymmdd.EORASD1	0.4809447	artifact	0	1
142	142.999512	BAMBI.S505.yyyymmdd.EORASD1	0.3780662	artifact	0	1
142.5	143.499512	BAMBI.S505.yyyymmdd.EORASD1	0.3203476	artifact	0	1
143	143.999512	BAMBI.S505.yyyymmdd.EORASD1	0.32321692	nonartifact	1	1
148.5	149.499512	BAMBI.S505.yyyymmdd.EORASD1	0.31068215	nonartifact	1	1
149.5	150.499512	BAMBI.S505.yyyymmdd.EORASD1	0.39479813	artifact	0	1
150	150.999512	BAMBI.S505.yyyymmdd.EORASD1	0.23615305	artifact	0	1
150.5	151.499512	BAMBI.S505.yyyymmdd.EORASD1	0.1520015	artifact	0	1
151	151.999512	BAMBI.S505.yyyymmdd.EORASD1	0.23006125	artifact	0	1
151.5	152.499512	BAMBI.S505.yyyymmdd.EORASD1	0.36394358	artifact	0	1
152.5	153.499512	BAMBI.S505.yyyymmdd.EORASD1	0.37532777	nonartifact	1	1
171.5	172.499512	BAMBI.S505.yyyymmdd.EORASD1	0.22696677	nonartifact	1	1
172	172.999512	BAMBI.S505.yyyymmdd.EORASD1	0.37874028	artifact	0	1
172.5	173.499512	BAMBI.S505.yyyymmdd.EORASD1	0.40258655	artifact	0	1
173	173.999512	BAMBI.S505.yyyymmdd.EORASD1	0.5168761	artifact	0	0
173.5	174.499512	BAMBI.S505.yyyymmdd.EORASD1	0.30208018	artifact	0	1
174	174.999512	BAMBI.S505.yyyymmdd.EORASD1	0.07020299	nonartifact	1	1
178.5	179.499512	BAMBI.S505.yyyymmdd.EORASD1	0.3158408	nonartifact	1	1
179	179.999512	BAMBI.S505.yyyymmdd.EORASD1	0.12956424	artifact	0	1
179.5	180.499512	BAMBI.S505.yyyymmdd.EORASD1	0.12515393	artifact	0	1
180	180.999512	BAMBI.S505.yyyymmdd.EORASD1	0.2466353	artifact	0	1
0	0.999512	BAMBI.S507.yyyymmdd.ECRASD1	0.264254	artifact	0	1
0.5	1.499512	BAMBI.S507.yyyymmdd.ECRASD1	0.29314783	artifact	0	1
1	1.999512	BAMBI.S507.yyyymmdd.ECRASD1	0.2655907	artifact	0	1
1.5	2.499512	BAMBI.S507.yyyymmdd.ECRASD1	0.25650355	nonartifact	1	1
2	2.999512	BAMBI.S507.yyyymmdd.ECRASD1	0.27863052	nonartifact	1	1
2.5	3.499512	BAMBI.S507.yyyymmdd.ECRASD1	0.24776854	artifact	0	1
3	3.999512	BAMBI.S507.yyyymmdd.ECRASD1	0.28167874	artifact	0	1
3.5	4.499512	BAMBI.S507.yyyymmdd.ECRASD1	0.24179977	artifact	0	1
4	4.999512	BAMBI.S507.yyyymmdd.ECRASD1	0.25472352	artifact	0	1
5	5.999512	BAMBI.S507.yyyymmdd.ECRASD1	0.2526868	nonartifact	1	1
33	33.999512	BAMBI.S507.yyyymmdd.ECRASD1	0.23837079	nonartifact	1	1
33.5	34.499512	BAMBI.S507.yyyymmdd.ECRASD1	0.2613592	artifact	0	1
34	34.999512	BAMBI.S507.yyyymmdd.ECRASD1	0.24921614	artifact	0	1
34.5	35.499512	BAMBI.S507.yyyymmdd.ECRASD1	0.16932896	artifact	0	1
35	35.999512	BAMBI.S507.yyyymmdd.ECRASD1	0.24961905	artifact	0	1
35.5	36.499512	BAMBI.S507.yyyymmdd.ECRASD1	0.25494927	artifact	0	1
36	36.999512	BAMBI.S507.yyyymmdd.ECRASD1	0.23185676	artifact	0	1
36.5	37.499512	BAMBI.S507.yyyymmdd.ECRASD1	0.11714151	artifact	0	1
37	37.999512	BAMBI.S507.yyyymmdd.ECRASD1	0.24361143	nonartifact	1	1
41.5	42.499512	BAMBI.S507.yyyymmdd.ECRASD1	0.23270424	nonartifact	1	1
42	42.999512	BAMBI.S507.yyyymmdd.ECRASD1	0.21139607	artifact	0	1
42.5	43.499512	BAMBI.S507.yyyymmdd.ECRASD1	0.2117211	artifact	0	1
43	43.999512	BAMBI.S507.yyyymmdd.ECRASD1	0.17232017	artifact	0	1
43.5	44.499512	BAMBI.S507.yyyymmdd.ECRASD1	0.2061508	artifact	0	1
44	44.999512	BAMBI.S507.yyyymmdd.ECRASD1	0.27156568	artifact	0	1
44.5	45.499512	BAMBI.S507.yyyymmdd.ECRASD1	0.34359246	artifact	0	1
45.5	46.499512	BAMBI.S507.yyyymmdd.ECRASD1	0.2431815	nonartifact	1	1
55.5	56.499512	BAMBI.S507.yyyymmdd.ECRASD1	0.22044285	nonartifact	1	1
56	56.999512	BAMBI.S507.yyyymmdd.ECRASD1	0.2751642	artifact	0	1
56.5	57.499512	BAMBI.S507.yyyymmdd.ECRASD1	0.13246073	artifact	0	1
57	57.999512	BAMBI.S507.yyyymmdd.ECRASD1	0.21094336	artifact	0	1
57.5	58.499512	BAMBI.S507.yyyymmdd.ECRASD1	0.21094301	artifact	0	1
58	58.999512	BAMBI.S507.yyyymmdd.ECRASD1	0.2738433	nonartifact	1	1
64	64.999512	BAMBI.S507.yyyymmdd.ECRASD1	0.1667491	nonartifact	1	1
64.5	65.499512	BAMBI.S507.yyyymmdd.ECRASD1	0.2181165	artifact	0	1
65	65.999512	BAMBI.S507.yyyymmdd.ECRASD1	0.16067247	artifact	0	1
65.5	66.499512	BAMBI.S507.yyyymmdd.ECRASD1	0.100422636	artifact	0	1
66	66.999512	BAMBI.S507.yyyymmdd.ECRASD1	0.21200308	artifact	0	1
66.5	67.499512	BAMBI.S507.yyyymmdd.ECRASD1	0.11550113	nonartifact	1	1
90.5	91.499512	BAMBI.S507.yyyymmdd.ECRASD1	0.2761162	nonartifact	1	1
91	91.999512	BAMBI.S507.yyyymmdd.ECRASD1	0.2433553	artifact	0	1
91.5	92.499512	BAMBI.S507.yyyymmdd.ECRASD1	0.26301625	artifact	0	1
92	92.999512	BAMBI.S507.yyyymmdd.ECRASD1	0.31624237	artifact	0	1
92.5	93.499512	BAMBI.S507.yyyymmdd.ECRASD1	0.36985654	artifact	0	1
93	93.999512	BAMBI.S507.yyyymmdd.ECRASD1	0.27992588	artifact	0	1
94	94.999512	BAMBI.S507.yyyymmdd.ECRASD1	0.24016574	nonartifact	1	1
164	164.999512	BAMBI.S507.yyyymmdd.ECRASD1	0.31634215	nonartifact	1	1
164.5	165.499512	BAMBI.S507.yyyymmdd.ECRASD1	0.18962778	artifact	0	1
165	165.999512	BAMBI.S507.yyyymmdd.ECRASD1	0.23504916	artifact	0	1
165.5	166.499512	BAMBI.S507.yyyymmdd.ECRASD1	0.24874303	artifact	0	1
166	166.999512	BAMBI.S507.yyyymmdd.ECRASD1	0.19720167	artifact	0	1
166.5	167.499512	BAMBI.S507.yyyymmdd.ECRASD1	0.18823546	artifact	0	1
167.5	168.499512	BAMBI.S507.yyyymmdd.ECRASD1	0.23092861	nonartifact	1	1
177.5	178.499512	BAMBI.S507.yyyymmdd.ECRASD1	0.21239279	nonartifact	1	1
178	178.999512	BAMBI.S507.yyyymmdd.ECRASD1	0.24459487	artifact	0	1
178.5	179.499512	BAMBI.S507.yyyymmdd.ECRASD1	0.22223459	artifact	0	1
179	179.999512	BAMBI.S507.yyyymmdd.ECRASD1	0.299444	artifact	0	1
0.5	1.499512	BAMBI.S507.yyyymmdd.EORASD1	0.48155665	artifact	0	1
1	1.999512	BAMBI.S507.yyyymmdd.EORASD1	0.2150018	artifact	0	1
1.5	2.499512	BAMBI.S507.yyyymmdd.EORASD1	0.17978238	nonartifact	1	1
64	64.999512	BAMBI.S507.yyyymmdd.EORASD1	0.12940668	nonartifact	1	1
64.5	65.499512	BAMBI.S507.yyyymmdd.EORASD1	0.22843567	artifact	0	1
65	65.999512	BAMBI.S507.yyyymmdd.EORASD1	0.37442765	artifact	0	1
65.5	66.499512	BAMBI.S507.yyyymmdd.EORASD1	0.36948603	artifact	0	1
66	66.999512	BAMBI.S507.yyyymmdd.EORASD1	0.39797327	artifact	0	1
66.5	67.499512	BAMBI.S507.yyyymmdd.EORASD1	0.42992806	artifact	0	1
67	67.999512	BAMBI.S507.yyyymmdd.EORASD1	0.356487	artifact	0	1
67.5	68.499512	BAMBI.S507.yyyymmdd.EORASD1	0.2899022	nonartifact	1	1
76	76.999512	BAMBI.S507.yyyymmdd.EORASD1	0.13591048	nonartifact	1	1
76.5	77.499512	BAMBI.S507.yyyymmdd.EORASD1	0.32371017	artifact	0	1
77	77.999512	BAMBI.S507.yyyymmdd.EORASD1	0.34694776	artifact	0	1
77.5	78.499512	BAMBI.S507.yyyymmdd.EORASD1	0.4165434	artifact	0	1
79	79.999512	BAMBI.S507.yyyymmdd.EORASD1	0.5849222	artifact	0	0
79.5	80.499512	BAMBI.S507.yyyymmdd.EORASD1	0.30810323	artifact	0	1
80	80.999512	BAMBI.S507.yyyymmdd.EORASD1	0.12445553	nonartifact	1	1
84.5	85.499512	BAMBI.S507.yyyymmdd.EORASD1	0.26398408	nonartifact	1	1
85	85.999512	BAMBI.S507.yyyymmdd.EORASD1	0.3065155	artifact	0	1
85.5	86.499512	BAMBI.S507.yyyymmdd.EORASD1	0.4354096	artifact	0	1
86.5	87.499512	BAMBI.S507.yyyymmdd.EORASD1	0.45028237	artifact	0	1
87	87.999512	BAMBI.S507.yyyymmdd.EORASD1	0.3853646	artifact	0	1
87.5	88.499512	BAMBI.S507.yyyymmdd.EORASD1	0.34033483	artifact	0	1
88	88.999512	BAMBI.S507.yyyymmdd.EORASD1	0.47689563	nonartifact	1	1
140.5	141.499512	BAMBI.S507.yyyymmdd.EORASD1	0.329817	nonartifact	1	1
141.5	142.499512	BAMBI.S507.yyyymmdd.EORASD1	0.3076983	artifact	0	1
142	142.999512	BAMBI.S507.yyyymmdd.EORASD1	0.42003706	artifact	0	1
145.5	146.499512	BAMBI.S507.yyyymmdd.EORASD1	0.43646136	artifact	0	1
146	146.999512	BAMBI.S507.yyyymmdd.EORASD1	0.3320297	artifact	0	1
146.5	147.499512	BAMBI.S507.yyyymmdd.EORASD1	0.2280845	artifact	0	1
147	147.999512	BAMBI.S507.yyyymmdd.EORASD1	0.3141202	artifact	0	1
147.5	148.499512	BAMBI.S507.yyyymmdd.EORASD1	0.4286777	artifact	0	1
149.5	150.499512	BAMBI.S507.yyyymmdd.EORASD1	0.46069396	artifact	0	1
150	150.999512	BAMBI.S507.yyyymmdd.EORASD1	0.2627733	artifact	0	1
150.5	151.499512	BAMBI.S507.yyyymmdd.EORASD1	0.40425587	artifact	0	1
151	151.999512	BAMBI.S507.yyyymmdd.EORASD1	0.3883214	artifact	0	1
151.5	152.499512	BAMBI.S507.yyyymmdd.EORASD1	0.2811846	artifact	0	1
152	152.999512	BAMBI.S507.yyyymmdd.EORASD1	0.34277612	nonartifact	1	1
158.5	159.499512	BAMBI.S507.yyyymmdd.EORASD1	0.41235986	artifact	0	1
159	159.999512	BAMBI.S507.yyyymmdd.EORASD1	0.2931827	artifact	0	1
160	160.999512	BAMBI.S507.yyyymmdd.EORASD1	0.25972468	nonartifact	1	1
162.5	163.499512	BAMBI.S507.yyyymmdd.EORASD1	0.5636133	nonartifact	1	0
163	163.999512	BAMBI.S507.yyyymmdd.EORASD1	0.38982353	artifact	0	1
163.5	164.499512	BAMBI.S507.yyyymmdd.EORASD1	0.34450713	artifact	0	1
164	164.999512	BAMBI.S507.yyyymmdd.EORASD1	0.37699124	artifact	0	1
164.5	165.499512	BAMBI.S507.yyyymmdd.EORASD1	0.27762073	artifact	0	1
165	165.999512	BAMBI.S507.yyyymmdd.EORASD1	0.34552297	artifact	0	1
165.5	166.499512	BAMBI.S507.yyyymmdd.EORASD1	0.37484023	artifact	0	1
166	166.999512	BAMBI.S507.yyyymmdd.EORASD1	0.30482587	artifact	0	1
166.5	167.499512	BAMBI.S507.yyyymmdd.EORASD1	0.4207314	artifact	0	1
168	168.999512	BAMBI.S507.yyyymmdd.EORASD1	0.41746202	artifact	0	1
168.5	169.499512	BAMBI.S507.yyyymmdd.EORASD1	0.26535285	artifact	0	1
169	169.999512	BAMBI.S507.yyyymmdd.EORASD1	0.3401848	artifact	0	1
169.5	170.499512	BAMBI.S507.yyyymmdd.EORASD1	0.34044975	artifact	0	1
170	170.999512	BAMBI.S507.yyyymmdd.EORASD1	0.29098946	nonartifact	1	1
177.5	178.499512	BAMBI.S507.yyyymmdd.EORASD1	0.24873894	nonartifact	1	1
178	178.999512	BAMBI.S507.yyyymmdd.EORASD1	0.23705202	artifact	0	1
178.5	179.499512	BAMBI.S507.yyyymmdd.EORASD1	0.18880467	artifact	0	1
179	179.999512	BAMBI.S507.yyyymmdd.EORASD1	0.16242988	artifact	0	1
3.5	4.499512	BAMBI.S509.yyyymmdd.ECRASD1	0.51164633	nonartifact	1	0
4	4.999512	BAMBI.S509.yyyymmdd.ECRASD1	0.26723284	artifact	0	1
4.5	5.499512	BAMBI.S509.yyyymmdd.ECRASD1	0.16311687	artifact	0	1
5	5.999512	BAMBI.S509.yyyymmdd.ECRASD1	0.21145482	artifact	0	1
5.5	6.499512	BAMBI.S509.yyyymmdd.ECRASD1	0.27491772	artifact	0	1
6	6.999512	BAMBI.S509.yyyymmdd.ECRASD1	0.23309873	artifact	0	1
6.5	7.499512	BAMBI.S509.yyyymmdd.ECRASD1	0.2679226	artifact	0	1
7	7.999512	BAMBI.S509.yyyymmdd.ECRASD1	0.26977873	artifact	0	1
7.5	8.499512	BAMBI.S509.yyyymmdd.ECRASD1	0.30054814	artifact	0	1
8	8.999512	BAMBI.S509.yyyymmdd.ECRASD1	0.18409921	nonartifact	1	1
33.5	34.499512	BAMBI.S509.yyyymmdd.ECRASD1	0.22468004	nonartifact	1	1
34.5	35.499512	BAMBI.S509.yyyymmdd.ECRASD1	0.21915509	artifact	0	1
35	35.999512	BAMBI.S509.yyyymmdd.ECRASD1	0.30406255	artifact	0	1
35.5	36.499512	BAMBI.S509.yyyymmdd.ECRASD1	0.30640587	artifact	0	1
36.5	37.499512	BAMBI.S509.yyyymmdd.ECRASD1	0.08135375	nonartifact	1	1
37	37.999512	BAMBI.S509.yyyymmdd.ECRASD1	0.109149024	artifact	0	1
37.5	38.499512	BAMBI.S509.yyyymmdd.ECRASD1	0.12607674	artifact	0	1
38	38.999512	BAMBI.S509.yyyymmdd.ECRASD1	0.24000897	artifact	0	1
38.5	39.499512	BAMBI.S509.yyyymmdd.ECRASD1	0.33237422	artifact	0	1
39	39.999512	BAMBI.S509.yyyymmdd.ECRASD1	0.43827912	artifact	0	1
41	41.999512	BAMBI.S509.yyyymmdd.ECRASD1	0.70035905	artifact	0	0
41.5	42.499512	BAMBI.S509.yyyymmdd.ECRASD1	0.27639538	artifact	0	1
42.5	43.499512	BAMBI.S509.yyyymmdd.ECRASD1	0.109942235	nonartifact	1	1
69.5	70.499512	BAMBI.S509.yyyymmdd.ECRASD1	0.23579834	nonartifact	1	1
70.5	71.499512	BAMBI.S509.yyyymmdd.ECRASD1	0.24262217	artifact	0	1
71	71.999512	BAMBI.S509.yyyymmdd.ECRASD1	0.3477067	artifact	0	1
71.5	72.499512	BAMBI.S509.yyyymmdd.ECRASD1	0.31076482	artifact	0	1
72	72.999512	BAMBI.S509.yyyymmdd.ECRASD1	0.38330042	artifact	0	1
72.5	73.499512	BAMBI.S509.yyyymmdd.ECRASD1	0.43433312	artifact	0	1
73	73.999512	BAMBI.S509.yyyymmdd.ECRASD1	0.3570604	artifact	0	1
73.5	74.499512	BAMBI.S509.yyyymmdd.ECRASD1	0.33910477	artifact	0	1
74	74.999512	BAMBI.S509.yyyymmdd.ECRASD1	0.5702427	artifact	0	0
75	75.999512	BAMBI.S509.yyyymmdd.ECRASD1	0.48888418	artifact	0	1
75.5	76.499512	BAMBI.S509.yyyymmdd.ECRASD1	0.33882657	artifact	0	1
76	76.999512	BAMBI.S509.yyyymmdd.ECRASD1	0.32477546	artifact	0	1
76.5	77.499512	BAMBI.S509.yyyymmdd.ECRASD1	0.2816341	artifact	0	1
77	77.999512	BAMBI.S509.yyyymmdd.ECRASD1	0.29058012	artifact	0	1
77.5	78.499512	BAMBI.S509.yyyymmdd.ECRASD1	0.3120796	artifact	0	1
78	78.999512	BAMBI.S509.yyyymmdd.ECRASD1	0.31816912	artifact	0	1
78.5	79.499512	BAMBI.S509.yyyymmdd.ECRASD1	0.2744161	artifact	0	1
79	79.999512	BAMBI.S509.yyyymmdd.ECRASD1	0.24667828	nonartifact	1	1
83.5	84.499512	BAMBI.S509.yyyymmdd.ECRASD1	0.24118593	nonartifact	1	1
84	84.999512	BAMBI.S509.yyyymmdd.ECRASD1	0.23517549	artifact	0	1
84.5	85.499512	BAMBI.S509.yyyymmdd.ECRASD1	0.2510954	artifact	0	1
85	85.999512	BAMBI.S509.yyyymmdd.ECRASD1	0.4604859	artifact	0	1
87.5	88.499512	BAMBI.S509.yyyymmdd.ECRASD1	0.41552612	artifact	0	1
88	88.999512	BAMBI.S509.yyyymmdd.ECRASD1	0.39763743	artifact	0	1
88.5	89.499512	BAMBI.S509.yyyymmdd.ECRASD1	0.73673135	artifact	0	0
90	90.999512	BAMBI.S509.yyyymmdd.ECRASD1	0.5559725	artifact	0	0
90.5	91.499512	BAMBI.S509.yyyymmdd.ECRASD1	0.3875487	artifact	0	1
91	91.999512	BAMBI.S509.yyyymmdd.ECRASD1	0.36810985	artifact	0	1
91.5	92.499512	BAMBI.S509.yyyymmdd.ECRASD1	0.37605944	artifact	0	1
92	92.999512	BAMBI.S509.yyyymmdd.ECRASD1	0.3640218	artifact	0	1
92.5	93.499512	BAMBI.S509.yyyymmdd.ECRASD1	0.317965	artifact	0	1
93	93.999512	BAMBI.S509.yyyymmdd.ECRASD1	0.2707656	artifact	0	1
93.5	94.499512	BAMBI.S509.yyyymmdd.ECRASD1	0.2745282	artifact	0	1
94	94.999512	BAMBI.S509.yyyymmdd.ECRASD1	0.23003314	artifact	0	1
94.5	95.499512	BAMBI.S509.yyyymmdd.ECRASD1	0.2861829	artifact	0	1
95	95.999512	BAMBI.S509.yyyymmdd.ECRASD1	0.32685784	artifact	0	1
95.5	96.499512	BAMBI.S509.yyyymmdd.ECRASD1	0.48641947	artifact	0	1
111	111.999512	BAMBI.S509.yyyymmdd.ECRASD1	0.13747083	nonartifact	1	1
111.5	112.499512	BAMBI.S509.yyyymmdd.ECRASD1	0.2608204	artifact	0	1
112	112.999512	BAMBI.S509.yyyymmdd.ECRASD1	0.27919716	artifact	0	1
112.5	113.499512	BAMBI.S509.yyyymmdd.ECRASD1	0.8347749	artifact	0	0
114	114.999512	BAMBI.S509.yyyymmdd.ECRASD1	0.6057125	artifact	0	0
114.5	115.499512	BAMBI.S509.yyyymmdd.ECRASD1	0.2609218	artifact	0	1
115	115.999512	BAMBI.S509.yyyymmdd.ECRASD1	0.10738284	artifact	0	1
115.5	116.499512	BAMBI.S509.yyyymmdd.ECRASD1	0.14300027	nonartifact	1	1
129	129.999512	BAMBI.S509.yyyymmdd.ECRASD1	0.4878572	artifact	0	1
129.5	130.499512	BAMBI.S509.yyyymmdd.ECRASD1	0.37174565	artifact	0	1
130	130.999512	BAMBI.S509.yyyymmdd.ECRASD1	0.35070717	artifact	0	1
130.5	131.499512	BAMBI.S509.yyyymmdd.ECRASD1	0.33934847	artifact	0	1
131	131.999512	BAMBI.S509.yyyymmdd.ECRASD1	0.27681512	artifact	0	1
131.5	132.499512	BAMBI.S509.yyyymmdd.ECRASD1	0.3104713	artifact	0	1
132	132.999512	BAMBI.S509.yyyymmdd.ECRASD1	0.38274902	artifact	0	1
132.5	133.499512	BAMBI.S509.yyyymmdd.ECRASD1	0.4736687	artifact	0	1
133	133.999512	BAMBI.S509.yyyymmdd.ECRASD1	0.35500556	artifact	0	1
133.5	134.499512	BAMBI.S509.yyyymmdd.ECRASD1	0.23102929	nonartifact	1	1
139.5	140.499512	BAMBI.S509.yyyymmdd.ECRASD1	0.25464466	nonartifact	1	1
140	140.999512	BAMBI.S509.yyyymmdd.ECRASD1	0.34634772	artifact	0	1
140.5	141.499512	BAMBI.S509.yyyymmdd.ECRASD1	0.8347078	artifact	0	0
142.5	143.499512	BAMBI.S509.yyyymmdd.ECRASD1	0.7308947	artifact	0	0
143	143.999512	BAMBI.S509.yyyymmdd.ECRASD1	0.3619953	artifact	0	1
143.5	144.499512	BAMBI.S509.yyyymmdd.ECRASD1	0.25550196	nonartifact	1	1
153.5	154.499512	BAMBI.S509.yyyymmdd.ECRASD1	0.29781365	nonartifact	1	1
154.5	155.499512	BAMBI.S509.yyyymmdd.ECRASD1	0.20539214	artifact	0	1
155	155.999512	BAMBI.S509.yyyymmdd.ECRASD1	0.5418322	artifact	0	0
165.5	166.499512	BAMBI.S509.yyyymmdd.ECRASD1	0.8010359	artifact	0	0
166	166.999512	BAMBI.S509.yyyymmdd.ECRASD1	0.28577396	artifact	0	1
166.5	167.499512	BAMBI.S509.yyyymmdd.ECRASD1	0.20098461	artifact	0	1
167	167.999512	BAMBI.S509.yyyymmdd.ECRASD1	0.93205494	artifact	0	0
177.5	178.499512	BAMBI.S509.yyyymmdd.ECRASD1	0.6371055	artifact	0	0
178	178.999512	BAMBI.S509.yyyymmdd.ECRASD1	0.3168839	artifact	0	1
178.5	179.499512	BAMBI.S509.yyyymmdd.ECRASD1	0.21246451	artifact	0	1
179	179.999512	BAMBI.S509.yyyymmdd.ECRASD1	0.25824964	artifact	0	1
179.5	180.499512	BAMBI.S509.yyyymmdd.ECRASD1	0.44594368	artifact	0	1
182.5	183.499512	BAMBI.S509.yyyymmdd.ECRASD1	0.8454689	artifact	0	0
183	183.999512	BAMBI.S509.yyyymmdd.ECRASD1	0.36722028	artifact	0	1
0	0.999512	BAMBI.S509.yyyymmdd.EORASD1	0.48223957	artifact	0	1
0.5	1.499512	BAMBI.S509.yyyymmdd.EORASD1	0.3543371	artifact	0	1
1	1.999512	BAMBI.S509.yyyymmdd.EORASD1	0.26230326	artifact	0	1
1.5	2.499512	BAMBI.S509.yyyymmdd.EORASD1	0.1988408	artifact	0	1
2	2.999512	BAMBI.S509.yyyymmdd.EORASD1	0.35739097	artifact	0	1
2.5	3.499512	BAMBI.S509.yyyymmdd.EORASD1	0.69556886	artifact	0	0
5.5	6.499512	BAMBI.S509.yyyymmdd.EORASD1	0.44595876	nonartifact	1	1
6.5	7.499512	BAMBI.S509.yyyymmdd.EORASD1	0.3246732	artifact	0	1
7	7.999512	BAMBI.S509.yyyymmdd.EORASD1	0.31765166	artifact	0	1
7.5	8.499512	BAMBI.S509.yyyymmdd.EORASD1	0.32273892	artifact	0	1
8	8.999512	BAMBI.S509.yyyymmdd.EORASD1	0.49797347	artifact	0	1
8.5	9.499512	BAMBI.S509.yyyymmdd.EORASD1	0.2836091	artifact	0	1
9.5	10.499512	BAMBI.S509.yyyymmdd.EORASD1	0.40231252	artifact	0	1
10	10.999512	BAMBI.S509.yyyymmdd.EORASD1	0.41641635	artifact	0	1
10.5	11.499512	BAMBI.S509.yyyymmdd.EORASD1	0.16053021	artifact	0	1
11	11.999512	BAMBI.S509.yyyymmdd.EORASD1	0.26922226	artifact	0	1
11.5	12.499512	BAMBI.S509.yyyymmdd.EORASD1	0.5412448	artifact	0	0
12	12.999512	BAMBI.S509.yyyymmdd.EORASD1	0.71449566	artifact	0	0
12.5	13.499512	BAMBI.S509.yyyymmdd.EORASD1	0.12361552	artifact	0	1
13.5	14.499512	BAMBI.S509.yyyymmdd.EORASD1	0.32362232	artifact	0	1
14	14.999512	BAMBI.S509.yyyymmdd.EORASD1	0.8390383	artifact	0	0
26.5	27.499512	BAMBI.S509.yyyymmdd.EORASD1	0.3012897	nonartifact	1	1
27	27.999512	BAMBI.S509.yyyymmdd.EORASD1	0.17125142	artifact	0	1
27.5	28.499512	BAMBI.S509.yyyymmdd.EORASD1	0.62780434	artifact	0	0
29	29.999512	BAMBI.S509.yyyymmdd.EORASD1	0.457787	artifact	0	1
29.5	30.499512	BAMBI.S509.yyyymmdd.EORASD1	0.3281752	artifact	0	1
30	30.999512	BAMBI.S509.yyyymmdd.EORASD1	0.3567613	nonartifact	1	1
34.5	35.499512	BAMBI.S509.yyyymmdd.EORASD1	0.5060254	artifact	0	0
35	35.999512	BAMBI.S509.yyyymmdd.EORASD1	0.34808907	artifact	0	1
35.5	36.499512	BAMBI.S509.yyyymmdd.EORASD1	0.7328304	artifact	0	0
45.5	46.499512	BAMBI.S509.yyyymmdd.EORASD1	0.20671736	nonartifact	1	1
46	46.999512	BAMBI.S509.yyyymmdd.EORASD1	0.3794127	artifact	0	1
46.5	47.499512	BAMBI.S509.yyyymmdd.EORASD1	0.5961165	artifact	0	0
55.5	56.499512	BAMBI.S509.yyyymmdd.EORASD1	0.89887655	artifact	0	0
56	56.999512	BAMBI.S509.yyyymmdd.EORASD1	0.37211704	artifact	0	1
56.5	57.499512	BAMBI.S509.yyyymmdd.EORASD1	0.2612948	artifact	0	1
57	57.999512	BAMBI.S509.yyyymmdd.EORASD1	0.17092948	artifact	0	1
57.5	58.499512	BAMBI.S509.yyyymmdd.EORASD1	0.3106685	artifact	0	1
58	58.999512	BAMBI.S509.yyyymmdd.EORASD1	0.6740783	artifact	0	0
59	59.999512	BAMBI.S509.yyyymmdd.EORASD1	0.6044096	artifact	0	0
59.5	60.499512	BAMBI.S509.yyyymmdd.EORASD1	0.39564887	artifact	0	1
60	60.999512	BAMBI.S509.yyyymmdd.EORASD1	0.7715842	artifact	0	0
74.5	75.499512	BAMBI.S509.yyyymmdd.EORASD1	0.42022106	artifact	0	1
75	75.999512	BAMBI.S509.yyyymmdd.EORASD1	0.27878305	artifact	0	1
75.5	76.499512	BAMBI.S509.yyyymmdd.EORASD1	0.29120427	nonartifact	1	1
83.5	84.499512	BAMBI.S509.yyyymmdd.EORASD1	0.53708905	nonartifact	1	0
84.5	85.499512	BAMBI.S509.yyyymmdd.EORASD1	0.37336588	artifact	0	1
85	85.999512	BAMBI.S509.yyyymmdd.EORASD1	0.71061003	artifact	0	0
94.5	95.499512	BAMBI.S509.yyyymmdd.EORASD1	0.4844899	artifact	0	1
95	95.999512	BAMBI.S509.yyyymmdd.EORASD1	0.1743718	artifact	0	1
96	96.999512	BAMBI.S509.yyyymmdd.EORASD1	0.12663981	nonartifact	1	1
99	99.999512	BAMBI.S509.yyyymmdd.EORASD1	0.28644753	nonartifact	1	1
99.5	100.499512	BAMBI.S509.yyyymmdd.EORASD1	0.26822844	artifact	0	1
100	100.999512	BAMBI.S509.yyyymmdd.EORASD1	0.44988763	artifact	0	1
102	102.999512	BAMBI.S509.yyyymmdd.EORASD1	0.70616776	artifact	0	0
102.5	103.499512	BAMBI.S509.yyyymmdd.EORASD1	0.25093088	artifact	0	1
103	103.999512	BAMBI.S509.yyyymmdd.EORASD1	0.15593375	nonartifact	1	1
103.5	104.499512	BAMBI.S509.yyyymmdd.EORASD1	0.13907434	nonartifact	1	1
104.5	105.499512	BAMBI.S509.yyyymmdd.EORASD1	0.28995308	artifact	0	1
105	105.999512	BAMBI.S509.yyyymmdd.EORASD1	0.57810056	artifact	0	0
112.5	113.499512	BAMBI.S509.yyyymmdd.EORASD1	0.6204223	artifact	0	0
113.5	114.499512	BAMBI.S509.yyyymmdd.EORASD1	0.39426148	artifact	0	1
114	114.999512	BAMBI.S509.yyyymmdd.EORASD1	0.78214324	artifact	0	0
118	118.999512	BAMBI.S509.yyyymmdd.EORASD1	0.7179002	artifact	0	0
118.5	119.499512	BAMBI.S509.yyyymmdd.EORASD1	0.31630245	artifact	0	1
119	119.999512	BAMBI.S509.yyyymmdd.EORASD1	0.27996513	artifact	0	1
119.5	120.499512	BAMBI.S509.yyyymmdd.EORASD1	0.729118	artifact	0	0
135.5	136.499512	BAMBI.S509.yyyymmdd.EORASD1	0.23536065	nonartifact	1	1
136.5	137.499512	BAMBI.S509.yyyymmdd.EORASD1	0.30285752	artifact	0	1
137	137.999512	BAMBI.S509.yyyymmdd.EORASD1	0.42479488	artifact	0	1
138	138.999512	BAMBI.S509.yyyymmdd.EORASD1	0.5883951	artifact	0	0
138.5	139.499512	BAMBI.S509.yyyymmdd.EORASD1	0.28590876	artifact	0	1
139	139.999512	BAMBI.S509.yyyymmdd.EORASD1	0.14013799	nonartifact	1	1
169.5	170.499512	BAMBI.S509.yyyymmdd.EORASD1	0.28488433	nonartifact	1	1
170	170.999512	BAMBI.S509.yyyymmdd.EORASD1	0.3796997	artifact	0	1
170.5	171.499512	BAMBI.S509.yyyymmdd.EORASD1	0.62244004	artifact	0	0
0	0.999512	BAMBI.S512.yyyymmdd.ECRASD1	0.43146917	artifact	0	1
0.5	1.499512	BAMBI.S512.yyyymmdd.ECRASD1	0.2907257	artifact	0	1
1	1.999512	BAMBI.S512.yyyymmdd.ECRASD1	0.39920896	artifact	0	1
1.5	2.499512	BAMBI.S512.yyyymmdd.ECRASD1	0.3146777	nonartifact	1	1
3	3.999512	BAMBI.S512.yyyymmdd.ECRASD1	0.3218991	nonartifact	1	1
4	4.999512	BAMBI.S512.yyyymmdd.ECRASD1	0.34452754	artifact	0	1
4.5	5.499512	BAMBI.S512.yyyymmdd.ECRASD1	0.30062735	artifact	0	1
5	5.999512	BAMBI.S512.yyyymmdd.ECRASD1	0.23613101	artifact	0	1
5.5	6.499512	BAMBI.S512.yyyymmdd.ECRASD1	0.26139084	nonartifact	1	1
17.5	18.499512	BAMBI.S512.yyyymmdd.ECRASD1	0.29356533	nonartifact	1	1
18	18.999512	BAMBI.S512.yyyymmdd.ECRASD1	0.2893304	artifact	0	1
18.5	19.499512	BAMBI.S512.yyyymmdd.ECRASD1	0.32305315	artifact	0	1
19	19.999512	BAMBI.S512.yyyymmdd.ECRASD1	0.24159749	artifact	0	1
19.5	20.499512	BAMBI.S512.yyyymmdd.ECRASD1	0.2564831	nonartifact	1	1
25	25.999512	BAMBI.S512.yyyymmdd.ECRASD1	0.25541356	nonartifact	1	1
25.5	26.499512	BAMBI.S512.yyyymmdd.ECRASD1	0.2437062	artifact	0	1
26	26.999512	BAMBI.S512.yyyymmdd.ECRASD1	0.24715745	artifact	0	1
26.5	27.499512	BAMBI.S512.yyyymmdd.ECRASD1	0.29361534	artifact	0	1
27	27.999512	BAMBI.S512.yyyymmdd.ECRASD1	0.29938832	artifact	0	1
27.5	28.499512	BAMBI.S512.yyyymmdd.ECRASD1	0.39583713	artifact	0	1
28	28.999512	BAMBI.S512.yyyymmdd.ECRASD1	0.3450726	artifact	0	1
28.5	29.499512	BAMBI.S512.yyyymmdd.ECRASD1	0.64614683	artifact	0	0
30	30.999512	BAMBI.S512.yyyymmdd.ECRASD1	0.82695895	artifact	0	0
30.5	31.499512	BAMBI.S512.yyyymmdd.ECRASD1	0.37546626	artifact	0	1
31.5	32.499512	BAMBI.S512.yyyymmdd.ECRASD1	0.27763778	artifact	0	1
32	32.999512	BAMBI.S512.yyyymmdd.ECRASD1	0.3067416	artifact	0	1
32.5	33.499512	BAMBI.S512.yyyymmdd.ECRASD1	0.2850217	artifact	0	1
33	33.999512	BAMBI.S512.yyyymmdd.ECRASD1	0.2730235	artifact	0	1
33.5	34.499512	BAMBI.S512.yyyymmdd.ECRASD1	0.28260228	artifact	0	1
34	34.999512	BAMBI.S512.yyyymmdd.ECRASD1	0.3349337	artifact	0	1
34.5	35.499512	BAMBI.S512.yyyymmdd.ECRASD1	0.2875225	artifact	0	1
35	35.999512	BAMBI.S512.yyyymmdd.ECRASD1	0.22148792	artifact	0	1
35.5	36.499512	BAMBI.S512.yyyymmdd.ECRASD1	0.34451795	artifact	0	1
36	36.999512	BAMBI.S512.yyyymmdd.ECRASD1	0.38611567	nonartifact	1	1
39	39.999512	BAMBI.S512.yyyymmdd.ECRASD1	0.37398154	nonartifact	1	1
39.5	40.499512	BAMBI.S512.yyyymmdd.ECRASD1	0.30401376	artifact	0	1
40	40.999512	BAMBI.S512.yyyymmdd.ECRASD1	0.347464	artifact	0	1
40.5	41.499512	BAMBI.S512.yyyymmdd.ECRASD1	0.28490308	artifact	0	1
41	41.999512	BAMBI.S512.yyyymmdd.ECRASD1	0.22670053	nonartifact	1	1
65.5	66.499512	BAMBI.S512.yyyymmdd.ECRASD1	0.2768826	nonartifact	1	1
66	66.999512	BAMBI.S512.yyyymmdd.ECRASD1	0.23067893	artifact	0	1
66.5	67.499512	BAMBI.S512.yyyymmdd.ECRASD1	0.26294386	artifact	0	1
67	67.999512	BAMBI.S512.yyyymmdd.ECRASD1	0.65679675	artifact	0	0
69	69.999512	BAMBI.S512.yyyymmdd.ECRASD1	0.2914455	nonartifact	1	1
69.5	70.499512	BAMBI.S512.yyyymmdd.ECRASD1	0.32151595	artifact	0	1
70	70.999512	BAMBI.S512.yyyymmdd.ECRASD1	0.29260314	artifact	0	1
70.5	71.499512	BAMBI.S512.yyyymmdd.ECRASD1	0.2819713	artifact	0	1
71	71.999512	BAMBI.S512.yyyymmdd.ECRASD1	0.33683273	artifact	0	1
71.5	72.499512	BAMBI.S512.yyyymmdd.ECRASD1	0.7534719	artifact	0	0
72	72.999512	BAMBI.S512.yyyymmdd.ECRASD1	0.69090384	artifact	0	0
72.5	73.499512	BAMBI.S512.yyyymmdd.ECRASD1	0.29538858	artifact	0	1
73	73.999512	BAMBI.S512.yyyymmdd.ECRASD1	0.32005417	artifact	0	1
73.5	74.499512	BAMBI.S512.yyyymmdd.ECRASD1	0.30757213	artifact	0	1
74	74.999512	BAMBI.S512.yyyymmdd.ECRASD1	0.35862315	artifact	0	1
74.5	75.499512	BAMBI.S512.yyyymmdd.ECRASD1	0.45691326	artifact	0	1
79.5	80.499512	BAMBI.S512.yyyymmdd.ECRASD1	0.2182374	nonartifact	1	1
80.5	81.499512	BAMBI.S512.yyyymmdd.ECRASD1	0.18023327	artifact	0	1
81	81.999512	BAMBI.S512.yyyymmdd.ECRASD1	0.3174907	artifact	0	1
81.5	82.499512	BAMBI.S512.yyyymmdd.ECRASD1	0.29398927	artifact	0	1
82	82.999512	BAMBI.S512.yyyymmdd.ECRASD1	0.31442118	artifact	0	1
82.5	83.499512	BAMBI.S512.yyyymmdd.ECRASD1	0.37852362	nonartifact	1	1
83	83.999512	BAMBI.S512.yyyymmdd.ECRASD1	0.31242874	nonartifact	1	1
83.5	84.499512	BAMBI.S512.yyyymmdd.ECRASD1	0.38862592	artifact	0	1
84	84.999512	BAMBI.S512.yyyymmdd.ECRASD1	0.44537508	artifact	0	1
85	85.999512	BAMBI.S512.yyyymmdd.ECRASD1	0.47825897	artifact	0	1
85.5	86.499512	BAMBI.S512.yyyymmdd.ECRASD1	0.36611512	artifact	0	1
86	86.999512	BAMBI.S512.yyyymmdd.ECRASD1	0.32552826	nonartifact	1	1
130	130.999512	BAMBI.S512.yyyymmdd.ECRASD1	0.34831783	nonartifact	1	1
130.5	131.499512	BAMBI.S512.yyyymmdd.ECRASD1	0.38630554	artifact	0	1
131	131.999512	BAMBI.S512.yyyymmdd.ECRASD1	0.29274952	artifact	0	1
131.5	132.499512	BAMBI.S512.yyyymmdd.ECRASD1	0.38039535	artifact	0	1
132	132.999512	BAMBI.S512.yyyymmdd.ECRASD1	0.23119217	artifact	0	1
132.5	133.499512	BAMBI.S512.yyyymmdd.ECRASD1	0.32174146	artifact	0	1
133	133.999512	BAMBI.S512.yyyymmdd.ECRASD1	0.2630901	nonartifact	1	1
182.5	183.499512	BAMBI.S512.yyyymmdd.ECRASD1	0.44648477	artifact	0	1
183	183.999512	BAMBI.S512.yyyymmdd.ECRASD1	0.34818935	artifact	0	1
0.5	1.499512	BAMBI.S512.yyyymmdd.EORASD1	0.85187525	artifact	0	0
1	1.999512	BAMBI.S512.yyyymmdd.EORASD1	0.38209087	artifact	0	1
1.5	2.499512	BAMBI.S512.yyyymmdd.EORASD1	0.29577866	nonartifact	1	1
104	104.999512	BAMBI.S512.yyyymmdd.EORASD1	0.4783393	artifact	0	1
104.5	105.499512	BAMBI.S512.yyyymmdd.EORASD1	0.21696176	artifact	0	1
105.5	106.499512	BAMBI.S512.yyyymmdd.EORASD1	0.5874197	nonartifact	1	0
0	0.999512	BAMBI.S513.yyyymmdd.ECRASD1	0.3873974	artifact	0	1
0.5	1.499512	BAMBI.S513.yyyymmdd.ECRASD1	0.25214168	artifact	0	1
1	1.999512	BAMBI.S513.yyyymmdd.ECRASD1	0.26268527	artifact	0	1
1.5	2.499512	BAMBI.S513.yyyymmdd.ECRASD1	0.15487896	nonartifact	1	1
39.5	40.499512	BAMBI.S513.yyyymmdd.ECRASD1	0.08784555	nonartifact	1	1
40.5	41.499512	BAMBI.S513.yyyymmdd.ECRASD1	0.15643665	artifact	0	1
41	41.999512	BAMBI.S513.yyyymmdd.ECRASD1	0.54299635	artifact	0	0
63.5	64.499512	BAMBI.S513.yyyymmdd.ECRASD1	0.779011	artifact	0	0
64	64.999512	BAMBI.S513.yyyymmdd.ECRASD1	0.35942855	artifact	0	1
64.5	65.499512	BAMBI.S513.yyyymmdd.ECRASD1	0.6079087	artifact	0	0
75.5	76.499512	BAMBI.S513.yyyymmdd.ECRASD1	0.447439	artifact	0	1
76	76.999512	BAMBI.S513.yyyymmdd.ECRASD1	0.260826	artifact	0	1
76.5	77.499512	BAMBI.S513.yyyymmdd.ECRASD1	0.13049561	artifact	0	1
77	77.999512	BAMBI.S513.yyyymmdd.ECRASD1	0.14295465	artifact	0	1
77.5	78.499512	BAMBI.S513.yyyymmdd.ECRASD1	0.34845707	artifact	0	1
78	78.999512	BAMBI.S513.yyyymmdd.ECRASD1	0.2937934	artifact	0	1
78.5	79.499512	BAMBI.S513.yyyymmdd.ECRASD1	0.57534784	nonartifact	1	0
97.5	98.499512	BAMBI.S513.yyyymmdd.ECRASD1	0.033729415	nonartifact	1	1
98	98.999512	BAMBI.S513.yyyymmdd.ECRASD1	0.10116903	artifact	0	1
98.5	99.499512	BAMBI.S513.yyyymmdd.ECRASD1	0.39237136	artifact	0	1
99	99.999512	BAMBI.S513.yyyymmdd.ECRASD1	0.7616284	artifact	0	0
101	101.999512	BAMBI.S513.yyyymmdd.ECRASD1	0.8430402	artifact	0	0
101.5	102.499512	BAMBI.S513.yyyymmdd.ECRASD1	0.20006467	artifact	0	1
102	102.999512	BAMBI.S513.yyyymmdd.ECRASD1	0.3853594	artifact	0	1
102.5	103.499512	BAMBI.S513.yyyymmdd.ECRASD1	0.3834607	artifact	0	1
103	103.999512	BAMBI.S513.yyyymmdd.ECRASD1	0.20093115	artifact	0	1
103.5	104.499512	BAMBI.S513.yyyymmdd.ECRASD1	0.07305069	artifact	0	1
104	104.999512	BAMBI.S513.yyyymmdd.ECRASD1	0.2222481	nonartifact	1	1
112.5	113.499512	BAMBI.S513.yyyymmdd.ECRASD1	0.37685195	nonartifact	1	1
113.5	114.499512	BAMBI.S513.yyyymmdd.ECRASD1	0.084700644	artifact	0	1
114	114.999512	BAMBI.S513.yyyymmdd.ECRASD1	0.37754044	artifact	0	1
114.5	115.499512	BAMBI.S513.yyyymmdd.ECRASD1	0.47188216	artifact	0	1
140	140.999512	BAMBI.S513.yyyymmdd.ECRASD1	0.23435628	nonartifact	1	1
141	141.999512	BAMBI.S513.yyyymmdd.ECRASD1	0.27898085	artifact	0	1
141.5	142.499512	BAMBI.S513.yyyymmdd.ECRASD1	0.22907987	artifact	0	1
142	142.999512	BAMBI.S513.yyyymmdd.ECRASD1	0.3201571	artifact	0	1
142.5	143.499512	BAMBI.S513.yyyymmdd.ECRASD1	0.2729173	artifact	0	1
143	143.999512	BAMBI.S513.yyyymmdd.ECRASD1	0.2852891	artifact	0	1
143.5	144.499512	BAMBI.S513.yyyymmdd.ECRASD1	0.119153485	artifact	0	1
144	144.999512	BAMBI.S513.yyyymmdd.ECRASD1	0.12269387	artifact	0	1
144.5	145.499512	BAMBI.S513.yyyymmdd.ECRASD1	0.0746259	artifact	0	1
145	145.999512	BAMBI.S513.yyyymmdd.ECRASD1	0.13433969	artifact	0	1
145.5	146.499512	BAMBI.S513.yyyymmdd.ECRASD1	0.47355944	artifact	0	1
188	188.999512	BAMBI.S513.yyyymmdd.ECRASD1	0.4939745	artifact	0	1
188.5	189.499512	BAMBI.S513.yyyymmdd.ECRASD1	0.34043604	artifact	0	1
189	189.999512	BAMBI.S513.yyyymmdd.ECRASD1	0.17330122	nonartifact	1	1
198.5	199.499512	BAMBI.S513.yyyymmdd.ECRASD1	0.33995974	nonartifact	1	1
199	199.999512	BAMBI.S513.yyyymmdd.ECRASD1	0.21021569	artifact	0	1
199.5	200.499512	BAMBI.S513.yyyymmdd.ECRASD1	0.33788654	artifact	0	1
200	200.999512	BAMBI.S513.yyyymmdd.ECRASD1	0.43768454	artifact	0	1
26.5	27.499512	BAMBI.S513.yyyymmdd.EORASD1	0.43411577	nonartifact	1	1
27.5	28.499512	BAMBI.S513.yyyymmdd.EORASD1	0.36083305	artifact	0	1
28	28.999512	BAMBI.S513.yyyymmdd.EORASD1	0.5055868	artifact	0	0
68.5	69.499512	BAMBI.S513.yyyymmdd.EORASD1	0.73392034	artifact	0	0
69	69.999512	BAMBI.S513.yyyymmdd.EORASD1	0.36217612	artifact	0	1
69.5	70.499512	BAMBI.S513.yyyymmdd.EORASD1	0.3859926	artifact	0	1
70	70.999512	BAMBI.S513.yyyymmdd.EORASD1	0.24506688	nonartifact	1	1
72.5	73.499512	BAMBI.S513.yyyymmdd.EORASD1	0.22001977	nonartifact	1	1
73.5	74.499512	BAMBI.S513.yyyymmdd.EORASD1	0.38276973	artifact	0	1
74	74.999512	BAMBI.S513.yyyymmdd.EORASD1	0.74911904	artifact	0	0
75	75.999512	BAMBI.S513.yyyymmdd.EORASD1	0.49080127	artifact	0	1
75.5	76.499512	BAMBI.S513.yyyymmdd.EORASD1	0.26970658	artifact	0	1
76	76.999512	BAMBI.S513.yyyymmdd.EORASD1	0.31336144	artifact	0	1
76.5	77.499512	BAMBI.S513.yyyymmdd.EORASD1	0.25286245	artifact	0	1
77.5	78.499512	BAMBI.S513.yyyymmdd.EORASD1	0.4613783	nonartifact	1	1
90	90.999512	BAMBI.S513.yyyymmdd.EORASD1	0.62471855	artifact	0	0
90.5	91.499512	BAMBI.S513.yyyymmdd.EORASD1	0.342916	artifact	0	1
91	91.999512	BAMBI.S513.yyyymmdd.EORASD1	0.1741225	artifact	0	1
91.5	92.499512	BAMBI.S513.yyyymmdd.EORASD1	0.16348276	artifact	0	1
92	92.999512	BAMBI.S513.yyyymmdd.EORASD1	0.22257262	artifact	0	1
92.5	93.499512	BAMBI.S513.yyyymmdd.EORASD1	0.09581593	artifact	0	1
93	93.999512	BAMBI.S513.yyyymmdd.EORASD1	0.35549027	artifact	0	1
93.5	94.499512	BAMBI.S513.yyyymmdd.EORASD1	0.601874	artifact	0	0
111.5	112.499512	BAMBI.S513.yyyymmdd.EORASD1	0.6912537	artifact	0	0
112	112.999512	BAMBI.S513.yyyymmdd.EORASD1	0.34137273	artifact	0	1
112.5	113.499512	BAMBI.S513.yyyymmdd.EORASD1	0.21213105	nonartifact	1	1
138.5	139.499512	BAMBI.S513.yyyymmdd.EORASD1	0.35590288	nonartifact	1	1
139.5	140.499512	BAMBI.S513.yyyymmdd.EORASD1	0.1044763	artifact	0	1
140	140.999512	BAMBI.S513.yyyymmdd.EORASD1	0.41093886	artifact	0	1
171.5	172.499512	BAMBI.S513.yyyymmdd.EORASD1	0.4685014	nonartifact	1	1
172	172.999512	BAMBI.S513.yyyymmdd.EORASD1	0.38740844	artifact	0	1
172.5	173.499512	BAMBI.S513.yyyymmdd.EORASD1	0.818418	artifact	0	0
0	0.999512	BAMBI.S515.yyyymmdd.ECRASD1	0.32513127	artifact	0	1
0.5	1.499512	BAMBI.S515.yyyymmdd.ECRASD1	0.18035668	artifact	0	1
1	1.999512	BAMBI.S515.yyyymmdd.ECRASD1	0.1897225	artifact	0	1
1.5	2.499512	BAMBI.S515.yyyymmdd.ECRASD1	0.09089147	nonartifact	1	1
26.5	27.499512	BAMBI.S515.yyyymmdd.ECRASD1	0.40249756	artifact	0	1
27	27.999512	BAMBI.S515.yyyymmdd.ECRASD1	0.37654248	artifact	0	1
27.5	28.499512	BAMBI.S515.yyyymmdd.ECRASD1	0.91652715	artifact	0	0
36.5	37.499512	BAMBI.S515.yyyymmdd.ECRASD1	0.15812285	nonartifact	1	1
37	37.999512	BAMBI.S515.yyyymmdd.ECRASD1	0.31677696	artifact	0	1
37.5	38.499512	BAMBI.S515.yyyymmdd.ECRASD1	0.6069113	artifact	0	0
54.5	55.499512	BAMBI.S515.yyyymmdd.ECRASD1	0.19866808	nonartifact	1	1
55	55.999512	BAMBI.S515.yyyymmdd.ECRASD1	0.12395862	artifact	0	1
55.5	56.499512	BAMBI.S515.yyyymmdd.ECRASD1	0.13513647	artifact	0	1
56	56.999512	BAMBI.S515.yyyymmdd.ECRASD1	0.113991655	artifact	0	1
56.5	57.499512	BAMBI.S515.yyyymmdd.ECRASD1	0.13891643	artifact	0	1
57	57.999512	BAMBI.S515.yyyymmdd.ECRASD1	0.14683412	artifact	0	1
57.5	58.499512	BAMBI.S515.yyyymmdd.ECRASD1	0.27089715	artifact	0	1
58	58.999512	BAMBI.S515.yyyymmdd.ECRASD1	0.53226197	artifact	0	0
67	67.999512	BAMBI.S515.yyyymmdd.ECRASD1	0.36293778	nonartifact	1	1
67.5	68.499512	BAMBI.S515.yyyymmdd.ECRASD1	0.36082414	artifact	0	1
68	68.999512	BAMBI.S515.yyyymmdd.ECRASD1	0.83713746	artifact	0	0
77	77.999512	BAMBI.S515.yyyymmdd.ECRASD1	0.6583048	artifact	0	0
77.5	78.499512	BAMBI.S515.yyyymmdd.ECRASD1	0.23429963	artifact	0	1
78	78.999512	BAMBI.S515.yyyymmdd.ECRASD1	0.30594268	artifact	0	1
78.5	79.499512	BAMBI.S515.yyyymmdd.ECRASD1	0.24706323	nonartifact	1	1
88.5	89.499512	BAMBI.S515.yyyymmdd.ECRASD1	0.59164953	artifact	0	0
89	89.999512	BAMBI.S515.yyyymmdd.ECRASD1	0.1916568	artifact	0	1
89.5	90.499512	BAMBI.S515.yyyymmdd.ECRASD1	0.19583294	nonartifact	1	1
95	95.999512	BAMBI.S515.yyyymmdd.ECRASD1	0.15580937	nonartifact	1	1
96	96.999512	BAMBI.S515.yyyymmdd.ECRASD1	0.30926335	artifact	0	1
96.5	97.499512	BAMBI.S515.yyyymmdd.ECRASD1	0.5644481	artifact	0	0
101	101.999512	BAMBI.S515.yyyymmdd.ECRASD1	0.6229332	artifact	0	0
101.5	102.499512	BAMBI.S515.yyyymmdd.ECRASD1	0.31492066	artifact	0	1
102.5	103.499512	BAMBI.S515.yyyymmdd.ECRASD1	0.16432367	nonartifact	1	1
104	104.999512	BAMBI.S515.yyyymmdd.ECRASD1	0.21912684	nonartifact	1	1
104.5	105.499512	BAMBI.S515.yyyymmdd.ECRASD1	0.29969797	artifact	0	1
105	105.999512	BAMBI.S515.yyyymmdd.ECRASD1	0.18564402	artifact	0	1
105.5	106.499512	BAMBI.S515.yyyymmdd.ECRASD1	0.50009835	artifact	0	0
111	111.999512	BAMBI.S515.yyyymmdd.ECRASD1	0.46756458	artifact	0	1
111.5	112.499512	BAMBI.S515.yyyymmdd.ECRASD1	0.3499961	artifact	0	1
112	112.999512	BAMBI.S515.yyyymmdd.ECRASD1	0.19373259	nonartifact	1	1
114	114.999512	BAMBI.S515.yyyymmdd.ECRASD1	0.63110507	artifact	0	0
114.5	115.499512	BAMBI.S515.yyyymmdd.ECRASD1	0.23857237	artifact	0	1
115	115.999512	BAMBI.S515.yyyymmdd.ECRASD1	0.23341493	artifact	0	1
115.5	116.499512	BAMBI.S515.yyyymmdd.ECRASD1	0.20369753	artifact	0	1
116.5	117.499512	BAMBI.S515.yyyymmdd.ECRASD1	0.16360831	nonartifact	1	1
118.5	119.499512	BAMBI.S515.yyyymmdd.ECRASD1	0.65062803	nonartifact	1	0
119	119.999512	BAMBI.S515.yyyymmdd.ECRASD1	0.39303064	artifact	0	1
119.5	120.499512	BAMBI.S515.yyyymmdd.ECRASD1	0.7751839	artifact	0	0
10.5	11.499512	BAMBI.S515.yyyymmdd.EORASD1	0.682656	artifact	0	0
11	11.999512	BAMBI.S515.yyyymmdd.EORASD1	0.3852441	artifact	0	1
12	12.999512	BAMBI.S515.yyyymmdd.EORASD1	0.2562496	artifact	0	1
12.5	13.499512	BAMBI.S515.yyyymmdd.EORASD1	0.42967558	artifact	0	1
13	13.999512	BAMBI.S515.yyyymmdd.EORASD1	0.4066621	artifact	0	1
13.5	14.499512	BAMBI.S515.yyyymmdd.EORASD1	0.16888128	artifact	0	1
14	14.999512	BAMBI.S515.yyyymmdd.EORASD1	0.19735754	artifact	0	1
14.5	15.499512	BAMBI.S515.yyyymmdd.EORASD1	0.13250525	artifact	0	1
15.5	16.499512	BAMBI.S515.yyyymmdd.EORASD1	0.1980429	artifact	0	1
16	16.999512	BAMBI.S515.yyyymmdd.EORASD1	0.25605047	artifact	0	1
16.5	17.499512	BAMBI.S515.yyyymmdd.EORASD1	0.29498756	artifact	0	1
17	17.999512	BAMBI.S515.yyyymmdd.EORASD1	0.16980137	artifact	0	1
17.5	18.499512	BAMBI.S515.yyyymmdd.EORASD1	0.25992504	artifact	0	1
18	18.999512	BAMBI.S515.yyyymmdd.EORASD1	0.30625623	artifact	0	1
18.5	19.499512	BAMBI.S515.yyyymmdd.EORASD1	0.03984549	artifact	0	1
19	19.999512	BAMBI.S515.yyyymmdd.EORASD1	0.020801187	nonartifact	1	1
20	20.999512	BAMBI.S515.yyyymmdd.EORASD1	0.068458006	artifact	0	1
20.5	21.499512	BAMBI.S515.yyyymmdd.EORASD1	0.10191017	artifact	0	1
21	21.999512	BAMBI.S515.yyyymmdd.EORASD1	0.17982654	artifact	0	1
21.5	22.499512	BAMBI.S515.yyyymmdd.EORASD1	0.14641446	artifact	0	1
22	22.999512	BAMBI.S515.yyyymmdd.EORASD1	0.10902439	artifact	0	1
22.5	23.499512	BAMBI.S515.yyyymmdd.EORASD1	0.1599089	artifact	0	1
23	23.999512	BAMBI.S515.yyyymmdd.EORASD1	0.18283325	nonartifact	1	1
24.5	25.499512	BAMBI.S515.yyyymmdd.EORASD1	0.22857592	nonartifact	1	1
25	25.999512	BAMBI.S515.yyyymmdd.EORASD1	0.3029013	artifact	0	1
25.5	26.499512	BAMBI.S515.yyyymmdd.EORASD1	0.395696	artifact	0	1
26	26.999512	BAMBI.S515.yyyymmdd.EORASD1	0.27869448	artifact	0	1
26.5	27.499512	BAMBI.S515.yyyymmdd.EORASD1	0.2133811	artifact	0	1
27	27.999512	BAMBI.S515.yyyymmdd.EORASD1	0.36175916	artifact	0	1
27.5	28.499512	BAMBI.S515.yyyymmdd.EORASD1	0.6063018	artifact	0	0
39.5	40.499512	BAMBI.S515.yyyymmdd.EORASD1	0.1918934	nonartifact	1	1
40	40.999512	BAMBI.S515.yyyymmdd.EORASD1	0.27545235	artifact	0	1
40.5	41.499512	BAMBI.S515.yyyymmdd.EORASD1	0.22369945	artifact	0	1
41	41.999512	BAMBI.S515.yyyymmdd.EORASD1	0.35720503	artifact	0	1
41.5	42.499512	BAMBI.S515.yyyymmdd.EORASD1	0.263615	artifact	0	1
42	42.999512	BAMBI.S515.yyyymmdd.EORASD1	0.38503426	artifact	0	1
42.5	43.499512	BAMBI.S515.yyyymmdd.EORASD1	0.5207981	artifact	0	0
93	93.999512	BAMBI.S515.yyyymmdd.EORASD1	0.12565528	nonartifact	1	1
93.5	94.499512	BAMBI.S515.yyyymmdd.EORASD1	0.081996135	artifact	0	1
94	94.999512	BAMBI.S515.yyyymmdd.EORASD1	0.11702646	artifact	0	1
94.5	95.499512	BAMBI.S515.yyyymmdd.EORASD1	0.08727788	artifact	0	1
95	95.999512	BAMBI.S515.yyyymmdd.EORASD1	0.13731223	artifact	0	1
96	96.999512	BAMBI.S515.yyyymmdd.EORASD1	0.29165384	nonartifact	1	1
96.5	97.499512	BAMBI.S515.yyyymmdd.EORASD1	0.27177387	nonartifact	1	1
97.5	98.499512	BAMBI.S515.yyyymmdd.EORASD1	0.2017279	artifact	0	1
98	98.999512	BAMBI.S515.yyyymmdd.EORASD1	0.172253	artifact	0	1
98.5	99.499512	BAMBI.S515.yyyymmdd.EORASD1	0.2905308	artifact	0	1
99	99.999512	BAMBI.S515.yyyymmdd.EORASD1	0.18488517	artifact	0	1
99.5	100.499512	BAMBI.S515.yyyymmdd.EORASD1	0.3999738	nonartifact	1	1
104	104.999512	BAMBI.S515.yyyymmdd.EORASD1	0.18695408	nonartifact	1	1
104.5	105.499512	BAMBI.S515.yyyymmdd.EORASD1	0.20065	artifact	0	1
105	105.999512	BAMBI.S515.yyyymmdd.EORASD1	0.21497627	artifact	0	1
105.5	106.499512	BAMBI.S515.yyyymmdd.EORASD1	0.7803096	artifact	0	0
107	107.999512	BAMBI.S515.yyyymmdd.EORASD1	0.8243987	artifact	0	0
107.5	108.499512	BAMBI.S515.yyyymmdd.EORASD1	0.36930087	artifact	0	1
108	108.999512	BAMBI.S515.yyyymmdd.EORASD1	0.3262009	artifact	0	1
108.5	109.499512	BAMBI.S515.yyyymmdd.EORASD1	0.5918757	artifact	0	0
111	111.999512	BAMBI.S515.yyyymmdd.EORASD1	0.490378	artifact	0	1
111.5	112.499512	BAMBI.S515.yyyymmdd.EORASD1	0.29041678	artifact	0	1
112	112.999512	BAMBI.S515.yyyymmdd.EORASD1	0.09922665	nonartifact	1	1
113	113.999512	BAMBI.S515.yyyymmdd.EORASD1	0.2777739	nonartifact	1	1
114	114.999512	BAMBI.S515.yyyymmdd.EORASD1	0.32533112	artifact	0	1
114.5	115.499512	BAMBI.S515.yyyymmdd.EORASD1	0.41027564	artifact	0	1
115	115.999512	BAMBI.S515.yyyymmdd.EORASD1	0.3261193	artifact	0	1
115.5	116.499512	BAMBI.S515.yyyymmdd.EORASD1	0.21566834	artifact	0	1
116	116.999512	BAMBI.S515.yyyymmdd.EORASD1	0.17264642	nonartifact	1	1
123	123.999512	BAMBI.S515.yyyymmdd.EORASD1	0.1786658	nonartifact	1	1
123.5	124.499512	BAMBI.S515.yyyymmdd.EORASD1	0.24827321	artifact	0	1
124	124.999512	BAMBI.S515.yyyymmdd.EORASD1	0.3105906	artifact	0	1
124.5	125.499512	BAMBI.S515.yyyymmdd.EORASD1	0.32500952	artifact	0	1
125	125.999512	BAMBI.S515.yyyymmdd.EORASD1	0.36509165	artifact	0	1
125.5	126.499512	BAMBI.S515.yyyymmdd.EORASD1	0.27944407	nonartifact	1	1
138	138.999512	BAMBI.S515.yyyymmdd.EORASD1	0.4038276	artifact	0	1
138.5	139.499512	BAMBI.S515.yyyymmdd.EORASD1	0.2998459	artifact	0	1
139	139.999512	BAMBI.S515.yyyymmdd.EORASD1	0.31475744	artifact	0	1
139.5	140.499512	BAMBI.S515.yyyymmdd.EORASD1	0.20029876	nonartifact	1	1
143.5	144.499512	BAMBI.S515.yyyymmdd.EORASD1	0.11978256	nonartifact	1	1
144	144.999512	BAMBI.S515.yyyymmdd.EORASD1	0.18903959	artifact	0	1
144.5	145.499512	BAMBI.S515.yyyymmdd.EORASD1	0.165447	artifact	0	1
145	145.999512	BAMBI.S515.yyyymmdd.EORASD1	0.16954266	artifact	0	1
145.5	146.499512	BAMBI.S515.yyyymmdd.EORASD1	0.13216953	artifact	0	1
146	146.999512	BAMBI.S515.yyyymmdd.EORASD1	0.48487315	nonartifact	1	1
148.5	149.499512	BAMBI.S515.yyyymmdd.EORASD1	0.3203882	nonartifact	1	1
149.5	150.499512	BAMBI.S515.yyyymmdd.EORASD1	0.25816062	artifact	0	1
150	150.999512	BAMBI.S515.yyyymmdd.EORASD1	0.43972877	artifact	0	1
154	154.999512	BAMBI.S515.yyyymmdd.EORASD1	0.5480921	artifact	0	0
154.5	155.499512	BAMBI.S515.yyyymmdd.EORASD1	0.17120798	artifact	0	1
155	155.999512	BAMBI.S515.yyyymmdd.EORASD1	0.23354694	artifact	0	1
155.5	156.499512	BAMBI.S515.yyyymmdd.EORASD1	0.2556065	artifact	0	1
156	156.999512	BAMBI.S515.yyyymmdd.EORASD1	0.21894096	nonartifact	1	1
162.5	163.499512	BAMBI.S515.yyyymmdd.EORASD1	0.33216193	nonartifact	1	1
163	163.999512	BAMBI.S515.yyyymmdd.EORASD1	0.3560017	artifact	0	1
163.5	164.499512	BAMBI.S515.yyyymmdd.EORASD1	0.34053916	artifact	0	1
164	164.999512	BAMBI.S515.yyyymmdd.EORASD1	0.3216548	artifact	0	1
164.5	165.499512	BAMBI.S515.yyyymmdd.EORASD1	0.120644726	artifact	0	1
165	165.999512	BAMBI.S515.yyyymmdd.EORASD1	0.23164625	nonartifact	1	1
178.5	179.499512	BAMBI.S515.yyyymmdd.EORASD1	0.051724467	nonartifact	1	1
179.5	180.499512	BAMBI.S515.yyyymmdd.EORASD1	0.1764705	artifact	0	1
180	180.999512	BAMBI.S515.yyyymmdd.EORASD1	0.38476753	artifact	0	1
180.5	181.499512	BAMBI.S515.yyyymmdd.EORASD1	0.61367685	artifact	0	0
3	3.999512	BAMBI.S516.yyyymmdd.ECRASD1	0.8392634	nonartifact	1	0
4	4.999512	BAMBI.S516.yyyymmdd.ECRASD1	0.16877322	artifact	0	1
4.5	5.499512	BAMBI.S516.yyyymmdd.ECRASD1	0.33502612	artifact	0	1
5	5.999512	BAMBI.S516.yyyymmdd.ECRASD1	0.30256334	nonartifact	1	1
5.5	6.499512	BAMBI.S516.yyyymmdd.ECRASD1	0.18504268	artifact	0	1
6	6.999512	BAMBI.S516.yyyymmdd.ECRASD1	0.34837928	artifact	0	1
6.5	7.499512	BAMBI.S516.yyyymmdd.ECRASD1	0.118415035	artifact	0	1
7	7.999512	BAMBI.S516.yyyymmdd.ECRASD1	0.165653	artifact	0	1
7.5	8.499512	BAMBI.S516.yyyymmdd.ECRASD1	0.25650835	nonartifact	1	1
9	9.999512	BAMBI.S516.yyyymmdd.ECRASD1	0.17435858	nonartifact	1	1
9.5	10.499512	BAMBI.S516.yyyymmdd.ECRASD1	0.3607066	artifact	0	1
10	10.999512	BAMBI.S516.yyyymmdd.ECRASD1	0.6775505	artifact	0	0
10.5	11.499512	BAMBI.S516.yyyymmdd.ECRASD1	0.73204994	artifact	0	0
11	11.999512	BAMBI.S516.yyyymmdd.ECRASD1	0.27825812	artifact	0	1
11.5	12.499512	BAMBI.S516.yyyymmdd.ECRASD1	0.19450088	artifact	0	1
12	12.999512	BAMBI.S516.yyyymmdd.ECRASD1	0.23917384	nonartifact	1	1
19	19.999512	BAMBI.S516.yyyymmdd.ECRASD1	0.10915172	nonartifact	1	1
19.5	20.499512	BAMBI.S516.yyyymmdd.ECRASD1	0.13447654	artifact	0	1
20	20.999512	BAMBI.S516.yyyymmdd.ECRASD1	0.9322403	artifact	0	0
25	25.999512	BAMBI.S516.yyyymmdd.ECRASD1	0.74335104	artifact	0	0
25.5	26.499512	BAMBI.S516.yyyymmdd.ECRASD1	0.39659393	artifact	0	1
26	26.999512	BAMBI.S516.yyyymmdd.ECRASD1	0.26324406	artifact	0	1
26.5	27.499512	BAMBI.S516.yyyymmdd.ECRASD1	0.16216002	artifact	0	1
27	27.999512	BAMBI.S516.yyyymmdd.ECRASD1	0.3159256	nonartifact	1	1
53	53.999512	BAMBI.S516.yyyymmdd.ECRASD1	0.23122773	nonartifact	1	1
53.5	54.499512	BAMBI.S516.yyyymmdd.ECRASD1	0.1050512	artifact	0	1
54	54.999512	BAMBI.S516.yyyymmdd.ECRASD1	0.11132951	artifact	0	1
54.5	55.499512	BAMBI.S516.yyyymmdd.ECRASD1	0.11878591	artifact	0	1
55	55.999512	BAMBI.S516.yyyymmdd.ECRASD1	0.21963996	artifact	0	1
55.5	56.499512	BAMBI.S516.yyyymmdd.ECRASD1	0.21224163	artifact	0	1
56	56.999512	BAMBI.S516.yyyymmdd.ECRASD1	0.15544772	artifact	0	1
56.5	57.499512	BAMBI.S516.yyyymmdd.ECRASD1	0.13345298	artifact	0	1
57.5	58.499512	BAMBI.S516.yyyymmdd.ECRASD1	0.26352537	nonartifact	1	1
76	76.999512	BAMBI.S516.yyyymmdd.ECRASD1	0.2552739	nonartifact	1	1
76.5	77.499512	BAMBI.S516.yyyymmdd.ECRASD1	0.33997163	artifact	0	1
77	77.999512	BAMBI.S516.yyyymmdd.ECRASD1	0.5081828	artifact	0	0
77.5	78.499512	BAMBI.S516.yyyymmdd.ECRASD1	0.33488783	artifact	0	1
78	78.999512	BAMBI.S516.yyyymmdd.ECRASD1	0.13831349	artifact	0	1
78.5	79.499512	BAMBI.S516.yyyymmdd.ECRASD1	0.13258567	nonartifact	1	1
80.5	81.499512	BAMBI.S516.yyyymmdd.ECRASD1	0.12474125	nonartifact	1	1
81	81.999512	BAMBI.S516.yyyymmdd.ECRASD1	0.39805332	artifact	0	1
81.5	82.499512	BAMBI.S516.yyyymmdd.ECRASD1	0.42096677	artifact	0	1
82	82.999512	BAMBI.S516.yyyymmdd.ECRASD1	0.2573257	artifact	0	1
82.5	83.499512	BAMBI.S516.yyyymmdd.ECRASD1	0.34296462	artifact	0	1
83	83.999512	BAMBI.S516.yyyymmdd.ECRASD1	0.73657084	artifact	0	0
84.5	85.499512	BAMBI.S516.yyyymmdd.ECRASD1	0.47657013	artifact	0	1
85	85.999512	BAMBI.S516.yyyymmdd.ECRASD1	0.34919468	artifact	0	1
85.5	86.499512	BAMBI.S516.yyyymmdd.ECRASD1	0.07786073	nonartifact	1	1
93	93.999512	BAMBI.S516.yyyymmdd.ECRASD1	0.12599535	nonartifact	1	1
93.5	94.499512	BAMBI.S516.yyyymmdd.ECRASD1	0.11968734	artifact	0	1
94	94.999512	BAMBI.S516.yyyymmdd.ECRASD1	0.065593906	artifact	0	1
94.5	95.499512	BAMBI.S516.yyyymmdd.ECRASD1	0.089213535	artifact	0	1
95	95.999512	BAMBI.S516.yyyymmdd.ECRASD1	0.08955182	artifact	0	1
95.5	96.499512	BAMBI.S516.yyyymmdd.ECRASD1	0.21448837	nonartifact	1	1
98	98.999512	BAMBI.S516.yyyymmdd.ECRASD1	0.30068457	nonartifact	1	1
98.5	99.499512	BAMBI.S516.yyyymmdd.ECRASD1	0.16856588	artifact	0	1
99	99.999512	BAMBI.S516.yyyymmdd.ECRASD1	0.2880569	artifact	0	1
99.5	100.499512	BAMBI.S516.yyyymmdd.ECRASD1	0.53954434	artifact	0	0
104.5	105.499512	BAMBI.S516.yyyymmdd.ECRASD1	0.14710222	nonartifact	1	1
105	105.999512	BAMBI.S516.yyyymmdd.ECRASD1	0.17560534	artifact	0	1
105.5	106.499512	BAMBI.S516.yyyymmdd.ECRASD1	0.17765889	artifact	0	1
106	106.999512	BAMBI.S516.yyyymmdd.ECRASD1	0.18813528	artifact	0	1
0	0.999512	BAMBI.S516.yyyymmdd.EORASD1	0.5029706	artifact	0	0
0.5	1.499512	BAMBI.S516.yyyymmdd.EORASD1	0.37132344	artifact	0	1
1	1.999512	BAMBI.S516.yyyymmdd.EORASD1	0.29038945	artifact	0	1
1.5	2.499512	BAMBI.S516.yyyymmdd.EORASD1	0.094819844	nonartifact	1	1
2.5	3.499512	BAMBI.S516.yyyymmdd.EORASD1	0.12960286	nonartifact	1	1
3.5	4.499512	BAMBI.S516.yyyymmdd.EORASD1	0.3337849	artifact	0	1
4	4.999512	BAMBI.S516.yyyymmdd.EORASD1	0.29277834	artifact	0	1
4.5	5.499512	BAMBI.S516.yyyymmdd.EORASD1	0.08223616	artifact	0	1
5.5	6.499512	BAMBI.S516.yyyymmdd.EORASD1	0.048536263	nonartifact	1	1
15.5	16.499512	BAMBI.S516.yyyymmdd.EORASD1	0.16686668	nonartifact	1	1
16.5	17.499512	BAMBI.S516.yyyymmdd.EORASD1	0.063216545	artifact	0	1
17	17.999512	BAMBI.S516.yyyymmdd.EORASD1	0.05881661	artifact	0	1
17.5	18.499512	BAMBI.S516.yyyymmdd.EORASD1	0.29955903	artifact	0	1
18.5	19.499512	BAMBI.S516.yyyymmdd.EORASD1	0.18389757	nonartifact	1	1
24	24.999512	BAMBI.S516.yyyymmdd.EORASD1	0.12204284	nonartifact	1	1
24.5	25.499512	BAMBI.S516.yyyymmdd.EORASD1	0.12932786	artifact	0	1
25	25.999512	BAMBI.S516.yyyymmdd.EORASD1	0.1318952	artifact	0	1
25.5	26.499512	BAMBI.S516.yyyymmdd.EORASD1	0.31539088	artifact	0	1
26	26.999512	BAMBI.S516.yyyymmdd.EORASD1	0.28338924	artifact	0	1
26.5	27.499512	BAMBI.S516.yyyymmdd.EORASD1	0.11577485	nonartifact	1	1
27.5	28.499512	BAMBI.S516.yyyymmdd.EORASD1	0.28363863	nonartifact	1	1
28.5	29.499512	BAMBI.S516.yyyymmdd.EORASD1	0.18247224	artifact	0	1
29	29.999512	BAMBI.S516.yyyymmdd.EORASD1	0.27264637	artifact	0	1
29.5	30.499512	BAMBI.S516.yyyymmdd.EORASD1	0.12011879	artifact	0	1
30	30.999512	BAMBI.S516.yyyymmdd.EORASD1	0.34708178	artifact	0	1
30.5	31.499512	BAMBI.S516.yyyymmdd.EORASD1	0.5579713	artifact	0	0
34.5	35.499512	BAMBI.S516.yyyymmdd.EORASD1	0.068787985	nonartifact	1	1
35	35.999512	BAMBI.S516.yyyymmdd.EORASD1	0.19065975	artifact	0	1
35.5	36.499512	BAMBI.S516.yyyymmdd.EORASD1	0.83986425	artifact	0	0
36.5	37.499512	BAMBI.S516.yyyymmdd.EORASD1	0.8323751	artifact	0	0
37	37.999512	BAMBI.S516.yyyymmdd.EORASD1	0.23713146	artifact	0	1
37.5	38.499512	BAMBI.S516.yyyymmdd.EORASD1	0.05330591	nonartifact	1	1
39	39.999512	BAMBI.S516.yyyymmdd.EORASD1	0.7625116	nonartifact	1	0
39.5	40.499512	BAMBI.S516.yyyymmdd.EORASD1	0.28898504	artifact	0	1
40	40.999512	BAMBI.S516.yyyymmdd.EORASD1	0.6065815	artifact	0	0
41	41.999512	BAMBI.S516.yyyymmdd.EORASD1	0.71457595	artifact	0	0
41.5	42.499512	BAMBI.S516.yyyymmdd.EORASD1	0.36467972	artifact	0	1
42	42.999512	BAMBI.S516.yyyymmdd.EORASD1	0.6409909	artifact	0	0
45.5	46.499512	BAMBI.S516.yyyymmdd.EORASD1	0.5138008	artifact	0	0
46	46.999512	BAMBI.S516.yyyymmdd.EORASD1	0.17663679	artifact	0	1
46.5	47.499512	BAMBI.S516.yyyymmdd.EORASD1	0.06516718	artifact	0	1
47.5	48.499512	BAMBI.S516.yyyymmdd.EORASD1	0.21418005	nonartifact	1	1
55	55.999512	BAMBI.S516.yyyymmdd.EORASD1	0.28323534	nonartifact	1	1
56	56.999512	BAMBI.S516.yyyymmdd.EORASD1	0.23439287	artifact	0	1
56.5	57.499512	BAMBI.S516.yyyymmdd.EORASD1	0.27576804	artifact	0	1
57	57.999512	BAMBI.S516.yyyymmdd.EORASD1	0.24623556	nonartifact	1	1
65.5	66.499512	BAMBI.S516.yyyymmdd.EORASD1	0.6018727	nonartifact	1	0
66.5	67.499512	BAMBI.S516.yyyymmdd.EORASD1	0.2543984	artifact	0	1
67	67.999512	BAMBI.S516.yyyymmdd.EORASD1	0.55398446	artifact	0	0
113.5	114.499512	BAMBI.S516.yyyymmdd.EORASD1	0.3694574	nonartifact	1	1
114	114.999512	BAMBI.S516.yyyymmdd.EORASD1	0.17450884	artifact	0	1
114.5	115.499512	BAMBI.S516.yyyymmdd.EORASD1	0.21014863	artifact	0	1
115	115.999512	BAMBI.S516.yyyymmdd.EORASD1	0.30365536	artifact	0	1
115.5	116.499512	BAMBI.S516.yyyymmdd.EORASD1	0.34851095	artifact	0	1
116	116.999512	BAMBI.S516.yyyymmdd.EORASD1	0.2661612	nonartifact	1	1
117	117.999512	BAMBI.S516.yyyymmdd.EORASD1	0.19915427	nonartifact	1	1
117.5	118.499512	BAMBI.S516.yyyymmdd.EORASD1	0.14730415	artifact	0	1
118	118.999512	BAMBI.S516.yyyymmdd.EORASD1	0.18176408	artifact	0	1
118.5	119.499512	BAMBI.S516.yyyymmdd.EORASD1	0.11461325	artifact	0	1
119	119.999512	BAMBI.S516.yyyymmdd.EORASD1	0.1822267	artifact	0	1
119.5	120.499512	BAMBI.S516.yyyymmdd.EORASD1	0.5872244	artifact	0	0
147	147.999512	BAMBI.S516.yyyymmdd.EORASD1	0.3475954	nonartifact	1	1
147.5	148.499512	BAMBI.S516.yyyymmdd.EORASD1	0.24552517	artifact	0	1
148	148.999512	BAMBI.S516.yyyymmdd.EORASD1	0.30324492	artifact	0	1
148.5	149.499512	BAMBI.S516.yyyymmdd.EORASD1	0.21549995	artifact	0	1
149	149.999512	BAMBI.S516.yyyymmdd.EORASD1	0.3049298	artifact	0	1
149.5	150.499512	BAMBI.S516.yyyymmdd.EORASD1	0.337246	nonartifact	1	1
150	150.999512	BAMBI.S516.yyyymmdd.EORASD1	0.25584298	artifact	0	1
150.5	151.499512	BAMBI.S516.yyyymmdd.EORASD1	0.16945298	artifact	0	1
151	151.999512	BAMBI.S516.yyyymmdd.EORASD1	0.16796896	artifact	0	1
151.5	152.499512	BAMBI.S516.yyyymmdd.EORASD1	0.5853246	artifact	0	0
152	152.999512	BAMBI.S516.yyyymmdd.EORASD1	0.355513	artifact	0	1
152.5	153.499512	BAMBI.S516.yyyymmdd.EORASD1	0.28516766	artifact	0	1
153	153.999512	BAMBI.S516.yyyymmdd.EORASD1	0.49088445	nonartifact	1	1
160	160.999512	BAMBI.S516.yyyymmdd.EORASD1	0.19809535	nonartifact	1	1
160.5	161.499512	BAMBI.S516.yyyymmdd.EORASD1	0.31214064	artifact	0	1
161	161.999512	BAMBI.S516.yyyymmdd.EORASD1	0.41512564	artifact	0	1
161.5	162.499512	BAMBI.S516.yyyymmdd.EORASD1	0.43584293	artifact	0	1
162	162.999512	BAMBI.S516.yyyymmdd.EORASD1	0.35353678	artifact	0	1
162.5	163.499512	BAMBI.S516.yyyymmdd.EORASD1	0.8902481	artifact	0	0
168.5	169.499512	BAMBI.S516.yyyymmdd.EORASD1	0.3651106	nonartifact	1	1
169.5	170.499512	BAMBI.S516.yyyymmdd.EORASD1	0.31476003	artifact	0	1
170	170.999512	BAMBI.S516.yyyymmdd.EORASD1	0.414308	artifact	0	1
170.5	171.499512	BAMBI.S516.yyyymmdd.EORASD1	0.3006048	artifact	0	1
171	171.999512	BAMBI.S516.yyyymmdd.EORASD1	0.16414547	nonartifact	1	1
172	172.999512	BAMBI.S516.yyyymmdd.EORASD1	0.1517322	nonartifact	1	1
173	173.999512	BAMBI.S516.yyyymmdd.EORASD1	0.3815235	artifact	0	1
173.5	174.499512	BAMBI.S516.yyyymmdd.EORASD1	0.45912826	artifact	0	1
174	174.999512	BAMBI.S516.yyyymmdd.EORASD1	0.4013031	artifact	0	1
174.5	175.499512	BAMBI.S516.yyyymmdd.EORASD1	0.088561706	artifact	0	1
175	175.999512	BAMBI.S516.yyyymmdd.EORASD1	0.10163978	artifact	0	1
175.5	176.499512	BAMBI.S516.yyyymmdd.EORASD1	0.08909395	artifact	0	1
176	176.999512	BAMBI.S516.yyyymmdd.EORASD1	0.10270603	nonartifact	1	1
29.5	30.499512	BAMBI.S517.yyyymmdd.ECRASD1	0.24303865	nonartifact	1	1
30.5	31.499512	BAMBI.S517.yyyymmdd.ECRASD1	0.25631532	artifact	0	1
31	31.999512	BAMBI.S517.yyyymmdd.ECRASD1	0.41432226	artifact	0	1
38	38.999512	BAMBI.S517.yyyymmdd.ECRASD1	0.51576936	artifact	0	0
38.5	39.499512	BAMBI.S517.yyyymmdd.ECRASD1	0.35289744	artifact	0	1
39	39.999512	BAMBI.S517.yyyymmdd.ECRASD1	0.34296143	nonartifact	1	1
186.5	187.499512	BAMBI.S517.yyyymmdd.ECRASD1	0.6931446	nonartifact	1	0
187.5	188.499512	BAMBI.S517.yyyymmdd.ECRASD1	0.29717892	artifact	0	1
188	188.999512	BAMBI.S517.yyyymmdd.ECRASD1	0.48829502	artifact	0	1
193	193.999512	BAMBI.S517.yyyymmdd.ECRASD1	0.41440302	artifact	0	1
193.5	194.499512	BAMBI.S517.yyyymmdd.ECRASD1	0.3573863	artifact	0	1
194	194.999512	BAMBI.S517.yyyymmdd.ECRASD1	0.32279113	nonartifact	1	1
199.5	200.499512	BAMBI.S517.yyyymmdd.ECRASD1	0.27297968	nonartifact	1	1
200	200.999512	BAMBI.S517.yyyymmdd.ECRASD1	0.20463541	artifact	0	1
200.5	201.499512	BAMBI.S517.yyyymmdd.ECRASD1	0.2102117	artifact	0	1
201	201.999512	BAMBI.S517.yyyymmdd.ECRASD1	0.22720835	artifact	0	1
201.5	202.499512	BAMBI.S517.yyyymmdd.ECRASD1	0.30778053	artifact	0	1
202	202.999512	BAMBI.S517.yyyymmdd.ECRASD1	0.2584856	artifact	0	1
202.5	203.499512	BAMBI.S517.yyyymmdd.ECRASD1	0.45263904	nonartifact	1	1
234.5	235.499512	BAMBI.S517.yyyymmdd.ECRASD1	0.72815084	artifact	0	0
235	235.999512	BAMBI.S517.yyyymmdd.ECRASD1	0.36262202	artifact	0	1
235.5	236.499512	BAMBI.S517.yyyymmdd.ECRASD1	0.4399957	artifact	0	1
236	236.999512	BAMBI.S517.yyyymmdd.ECRASD1	0.4156928	artifact	0	1
236.5	237.499512	BAMBI.S517.yyyymmdd.ECRASD1	0.20016679	artifact	0	1
237	237.999512	BAMBI.S517.yyyymmdd.ECRASD1	0.21610102	artifact	0	1
237.5	238.499512	BAMBI.S517.yyyymmdd.ECRASD1	0.34713253	artifact	0	1
238	238.999512	BAMBI.S517.yyyymmdd.ECRASD1	0.3306406	artifact	0	1
238.5	239.499512	BAMBI.S517.yyyymmdd.ECRASD1	0.1512219	artifact	0	1
239	239.999512	BAMBI.S517.yyyymmdd.ECRASD1	0.49864328	artifact	0	1
255	255.999512	BAMBI.S517.yyyymmdd.ECRASD1	0.12657845	nonartifact	1	1
255.5	256.499512	BAMBI.S517.yyyymmdd.ECRASD1	0.23346598	artifact	0	1
256	256.999512	BAMBI.S517.yyyymmdd.ECRASD1	0.5902041	artifact	0	0
257	257.999512	BAMBI.S517.yyyymmdd.ECRASD1	0.78256506	artifact	0	0
257.5	258.499512	BAMBI.S517.yyyymmdd.ECRASD1	0.39240032	artifact	0	1
258	258.999512	BAMBI.S517.yyyymmdd.ECRASD1	0.5418286	artifact	0	0
258.5	259.499512	BAMBI.S517.yyyymmdd.ECRASD1	0.4711757	artifact	0	1
259	259.999512	BAMBI.S517.yyyymmdd.ECRASD1	0.26474896	artifact	0	1
259.5	260.499512	BAMBI.S517.yyyymmdd.ECRASD1	0.18351534	nonartifact	1	1
274	274.999512	BAMBI.S517.yyyymmdd.ECRASD1	0.73666936	artifact	0	0
274.5	275.499512	BAMBI.S517.yyyymmdd.ECRASD1	0.3586653	artifact	0	1
275	275.999512	BAMBI.S517.yyyymmdd.ECRASD1	0.41436106	artifact	0	1
282.5	283.499512	BAMBI.S517.yyyymmdd.ECRASD1	0.7559441	artifact	0	0
283	283.999512	BAMBI.S517.yyyymmdd.ECRASD1	0.2690146	artifact	0	1
283.5	284.499512	BAMBI.S517.yyyymmdd.ECRASD1	0.43233892	artifact	0	1
300.5	301.499512	BAMBI.S517.yyyymmdd.ECRASD1	0.36242235	nonartifact	1	1
301	301.999512	BAMBI.S517.yyyymmdd.ECRASD1	0.3432035	artifact	0	1
301.5	302.499512	BAMBI.S517.yyyymmdd.ECRASD1	0.6333409	artifact	0	0
306.5	307.499512	BAMBI.S517.yyyymmdd.ECRASD1	0.43942517	artifact	0	1
307	307.999512	BAMBI.S517.yyyymmdd.ECRASD1	0.30455562	artifact	0	1
308	308.999512	BAMBI.S517.yyyymmdd.ECRASD1	0.12925482	nonartifact	1	1
308.5	309.499512	BAMBI.S517.yyyymmdd.ECRASD1	0.12700081	nonartifact	1	1
309	309.999512	BAMBI.S517.yyyymmdd.ECRASD1	0.1403443	artifact	0	1
309.5	310.499512	BAMBI.S517.yyyymmdd.ECRASD1	0.5687167	artifact	0	0
0	0.999512	BAMBI.S517.yyyymmdd.EORASD1	0.26083624	artifact	0	1
0.5	1.499512	BAMBI.S517.yyyymmdd.EORASD1	0.2293199	artifact	0	1
1	1.999512	BAMBI.S517.yyyymmdd.EORASD1	0.13558945	artifact	0	1
1.5	2.499512	BAMBI.S517.yyyymmdd.EORASD1	0.10853398	nonartifact	1	1
3	3.999512	BAMBI.S517.yyyymmdd.EORASD1	0.19691262	nonartifact	1	1
3.5	4.499512	BAMBI.S517.yyyymmdd.EORASD1	0.3028513	artifact	0	1
4	4.999512	BAMBI.S517.yyyymmdd.EORASD1	0.3368785	artifact	0	1
4.5	5.499512	BAMBI.S517.yyyymmdd.EORASD1	0.2782583	artifact	0	1
5	5.999512	BAMBI.S517.yyyymmdd.EORASD1	0.45546684	artifact	0	1
6.5	7.499512	BAMBI.S517.yyyymmdd.EORASD1	0.6488406	artifact	0	0
7	7.999512	BAMBI.S517.yyyymmdd.EORASD1	0.33021897	artifact	0	1
7.5	8.499512	BAMBI.S517.yyyymmdd.EORASD1	0.32191938	artifact	0	1
8	8.999512	BAMBI.S517.yyyymmdd.EORASD1	0.1543581	nonartifact	1	1
21	21.999512	BAMBI.S517.yyyymmdd.EORASD1	0.11704343	nonartifact	1	1
21.5	22.499512	BAMBI.S517.yyyymmdd.EORASD1	0.24630141	artifact	0	1
22	22.999512	BAMBI.S517.yyyymmdd.EORASD1	0.8457191	artifact	0	0
41	41.999512	BAMBI.S517.yyyymmdd.EORASD1	0.891216	artifact	0	0
41.5	42.499512	BAMBI.S517.yyyymmdd.EORASD1	0.3633258	artifact	0	1
42	42.999512	BAMBI.S517.yyyymmdd.EORASD1	0.13266966	nonartifact	1	1
44.5	45.499512	BAMBI.S517.yyyymmdd.EORASD1	0.61691004	artifact	0	0
45	45.999512	BAMBI.S517.yyyymmdd.EORASD1	0.19999062	artifact	0	1
45.5	46.499512	BAMBI.S517.yyyymmdd.EORASD1	0.3138504	artifact	0	1
46.5	47.499512	BAMBI.S517.yyyymmdd.EORASD1	0.82509506	artifact	0	0
57	57.999512	BAMBI.S517.yyyymmdd.EORASD1	0.08510835	nonartifact	1	1
57.5	58.499512	BAMBI.S517.yyyymmdd.EORASD1	0.18541592	artifact	0	1
58	58.999512	BAMBI.S517.yyyymmdd.EORASD1	0.46897626	artifact	0	1
81	81.999512	BAMBI.S517.yyyymmdd.EORASD1	0.43232012	artifact	0	1
81.5	82.499512	BAMBI.S517.yyyymmdd.EORASD1	0.261413	artifact	0	1
82.5	83.499512	BAMBI.S517.yyyymmdd.EORASD1	0.24952419	nonartifact	1	1
106.5	107.499512	BAMBI.S517.yyyymmdd.EORASD1	0.70417327	artifact	0	0
107	107.999512	BAMBI.S517.yyyymmdd.EORASD1	0.1539258	artifact	0	1
108	108.999512	BAMBI.S517.yyyymmdd.EORASD1	0.07919622	nonartifact	1	1
135	135.999512	BAMBI.S517.yyyymmdd.EORASD1	0.4952213	artifact	0	1
135.5	136.499512	BAMBI.S517.yyyymmdd.EORASD1	0.36622295	artifact	0	1
136	136.999512	BAMBI.S517.yyyymmdd.EORASD1	0.26238862	nonartifact	1	1
196	196.999512	BAMBI.S517.yyyymmdd.EORASD1	0.11661053	nonartifact	1	1
196.5	197.499512	BAMBI.S517.yyyymmdd.EORASD1	0.2525767	artifact	0	1
197	197.999512	BAMBI.S517.yyyymmdd.EORASD1	0.6654766	artifact	0	0
308.5	309.499512	BAMBI.S517.yyyymmdd.EORASD1	0.3870386	nonartifact	1	1
309	309.999512	BAMBI.S517.yyyymmdd.EORASD1	0.35809729	artifact	0	1
309.5	310.499512	BAMBI.S517.yyyymmdd.EORASD1	0.3518159	artifact	0	1
310	310.999512	BAMBI.S517.yyyymmdd.EORASD1	0.30830795	artifact	0	1
3.5	4.499512	BAMBI.S518.yyyymmdd.ECRASD1	0.82829416	artifact	0	0
4	4.999512	BAMBI.S518.yyyymmdd.ECRASD1	0.37125936	artifact	0	1
4.5	5.499512	BAMBI.S518.yyyymmdd.ECRASD1	0.31441823	artifact	0	1
5	5.999512	BAMBI.S518.yyyymmdd.ECRASD1	0.43129307	artifact	0	1
8	8.999512	BAMBI.S518.yyyymmdd.ECRASD1	0.48778793	artifact	0	1
8.5	9.499512	BAMBI.S518.yyyymmdd.ECRASD1	0.37177655	artifact	0	1
9	9.999512	BAMBI.S518.yyyymmdd.ECRASD1	0.44790685	artifact	0	1
31.5	32.499512	BAMBI.S518.yyyymmdd.ECRASD1	0.5918451	nonartifact	1	0
32.5	33.499512	BAMBI.S518.yyyymmdd.ECRASD1	0.31552777	artifact	0	1
33	33.999512	BAMBI.S518.yyyymmdd.ECRASD1	0.3148937	artifact	0	1
33.5	34.499512	BAMBI.S518.yyyymmdd.ECRASD1	0.35091108	artifact	0	1
34	34.999512	BAMBI.S518.yyyymmdd.ECRASD1	0.3755995	artifact	0	1
34.5	35.499512	BAMBI.S518.yyyymmdd.ECRASD1	0.25491637	nonartifact	1	1
81	81.999512	BAMBI.S518.yyyymmdd.ECRASD1	0.6690025	nonartifact	1	0
81.5	82.499512	BAMBI.S518.yyyymmdd.ECRASD1	0.24236794	artifact	0	1
82	82.999512	BAMBI.S518.yyyymmdd.ECRASD1	0.31780052	artifact	0	1
82.5	83.499512	BAMBI.S518.yyyymmdd.ECRASD1	0.42092407	artifact	0	1
173.5	174.499512	BAMBI.S518.yyyymmdd.ECRASD1	0.7910727	artifact	0	0
174	174.999512	BAMBI.S518.yyyymmdd.ECRASD1	0.34904468	artifact	0	1
174.5	175.499512	BAMBI.S518.yyyymmdd.ECRASD1	0.35126215	artifact	0	1
175	175.999512	BAMBI.S518.yyyymmdd.ECRASD1	0.10785936	nonartifact	1	1
179.5	180.499512	BAMBI.S518.yyyymmdd.ECRASD1	0.41564643	nonartifact	1	1
180	180.999512	BAMBI.S518.yyyymmdd.ECRASD1	0.36977908	artifact	0	1
180.5	181.499512	BAMBI.S518.yyyymmdd.ECRASD1	0.21901408	artifact	0	1
181	181.999512	BAMBI.S518.yyyymmdd.ECRASD1	0.32061628	artifact	0	1
0	0.999512	BAMBI.S518.yyyymmdd.EORASD1	0.37851155	artifact	0	1
0.5	1.499512	BAMBI.S518.yyyymmdd.EORASD1	0.12098928	artifact	0	1
1	1.999512	BAMBI.S518.yyyymmdd.EORASD1	0.1596987	artifact	0	1
1.5	2.499512	BAMBI.S518.yyyymmdd.EORASD1	0.3594586	nonartifact	1	1
70	70.999512	BAMBI.S518.yyyymmdd.EORASD1	0.35618952	nonartifact	1	1
70.5	71.499512	BAMBI.S518.yyyymmdd.EORASD1	0.29578412	artifact	0	1
71	71.999512	BAMBI.S518.yyyymmdd.EORASD1	0.44397938	artifact	0	1
100	100.999512	BAMBI.S518.yyyymmdd.EORASD1	0.41514063	nonartifact	1	1
100.5	101.499512	BAMBI.S518.yyyymmdd.EORASD1	0.24614908	artifact	0	1
101	101.999512	BAMBI.S518.yyyymmdd.EORASD1	0.37452373	artifact	0	1
101.5	102.499512	BAMBI.S518.yyyymmdd.EORASD1	0.5033698	artifact	0	0
103	103.999512	BAMBI.S518.yyyymmdd.EORASD1	0.4814294	artifact	0	1
103.5	104.499512	BAMBI.S518.yyyymmdd.EORASD1	0.36129236	artifact	0	1
104	104.999512	BAMBI.S518.yyyymmdd.EORASD1	0.54098964	artifact	0	0
104.5	105.499512	BAMBI.S518.yyyymmdd.EORASD1	0.6167422	artifact	0	0
105	105.999512	BAMBI.S518.yyyymmdd.EORASD1	0.28822073	artifact	0	1
106	106.999512	BAMBI.S518.yyyymmdd.EORASD1	0.10911717	nonartifact	1	1
133.5	134.499512	BAMBI.S518.yyyymmdd.EORASD1	0.36334872	nonartifact	1	1
134	134.999512	BAMBI.S518.yyyymmdd.EORASD1	0.37313557	artifact	0	1
134.5	135.499512	BAMBI.S518.yyyymmdd.EORASD1	0.7037239	artifact	0	0
144.5	145.499512	BAMBI.S518.yyyymmdd.EORASD1	0.9069904	artifact	0	0
145	145.999512	BAMBI.S518.yyyymmdd.EORASD1	0.37538368	artifact	0	1
145.5	146.499512	BAMBI.S518.yyyymmdd.EORASD1	0.20290175	nonartifact	1	1
16.5	17.499512	BAMBI.S519.yyyymmdd.ECRASD1	0.13965826	nonartifact	1	1
17.5	18.499512	BAMBI.S519.yyyymmdd.ECRASD1	0.06576567	artifact	0	1
18	18.999512	BAMBI.S519.yyyymmdd.ECRASD1	0.110281006	artifact	0	1
18.5	19.499512	BAMBI.S519.yyyymmdd.ECRASD1	0.110618174	artifact	0	1
19	19.999512	BAMBI.S519.yyyymmdd.ECRASD1	0.04824346	nonartifact	1	1
34	34.999512	BAMBI.S519.yyyymmdd.ECRASD1	0.23541132	nonartifact	1	1
35	35.999512	BAMBI.S519.yyyymmdd.ECRASD1	0.14704876	artifact	0	1
35.5	36.499512	BAMBI.S519.yyyymmdd.ECRASD1	0.0924906	artifact	0	1
36	36.999512	BAMBI.S519.yyyymmdd.ECRASD1	0.10768589	artifact	0	1
36.5	37.499512	BAMBI.S519.yyyymmdd.ECRASD1	0.15241525	artifact	0	1
37	37.999512	BAMBI.S519.yyyymmdd.ECRASD1	0.33740819	artifact	0	1
37.5	38.499512	BAMBI.S519.yyyymmdd.ECRASD1	0.4165854	artifact	0	1
47	47.999512	BAMBI.S519.yyyymmdd.ECRASD1	0.45811933	artifact	0	1
47.5	48.499512	BAMBI.S519.yyyymmdd.ECRASD1	0.31174535	artifact	0	1
48	48.999512	BAMBI.S519.yyyymmdd.ECRASD1	0.20928632	artifact	0	1
48.5	49.499512	BAMBI.S519.yyyymmdd.ECRASD1	0.22317868	nonartifact	1	1
55	55.999512	BAMBI.S519.yyyymmdd.ECRASD1	0.7980874	artifact	0	0
55.5	56.499512	BAMBI.S519.yyyymmdd.ECRASD1	0.3792857	artifact	0	1
56	56.999512	BAMBI.S519.yyyymmdd.ECRASD1	0.23742631	artifact	0	1
56.5	57.499512	BAMBI.S519.yyyymmdd.ECRASD1	0.22126205	artifact	0	1
57	57.999512	BAMBI.S519.yyyymmdd.ECRASD1	0.17810272	artifact	0	1
57.5	58.499512	BAMBI.S519.yyyymmdd.ECRASD1	0.3771197	artifact	0	1
58	58.999512	BAMBI.S519.yyyymmdd.ECRASD1	0.3719928	artifact	0	1
58.5	59.499512	BAMBI.S519.yyyymmdd.ECRASD1	0.30565533	artifact	0	1
59	59.999512	BAMBI.S519.yyyymmdd.ECRASD1	0.3641419	artifact	0	1
59.5	60.499512	BAMBI.S519.yyyymmdd.ECRASD1	0.37172726	artifact	0	1
60.5	61.499512	BAMBI.S519.yyyymmdd.ECRASD1	0.3204849	nonartifact	1	1
105	105.999512	BAMBI.S519.yyyymmdd.ECRASD1	0.3748314	nonartifact	1	1
106	106.999512	BAMBI.S519.yyyymmdd.ECRASD1	0.2527751	artifact	0	1
106.5	107.499512	BAMBI.S519.yyyymmdd.ECRASD1	0.29568014	artifact	0	1
107	107.999512	BAMBI.S519.yyyymmdd.ECRASD1	0.25562397	artifact	0	1
107.5	108.499512	BAMBI.S519.yyyymmdd.ECRASD1	0.15283614	artifact	0	1
108	108.999512	BAMBI.S519.yyyymmdd.ECRASD1	0.1814393	nonartifact	1	1
111	111.999512	BAMBI.S519.yyyymmdd.ECRASD1	0.14952058	nonartifact	1	1
111.5	112.499512	BAMBI.S519.yyyymmdd.ECRASD1	0.29479802	artifact	0	1
112	112.999512	BAMBI.S519.yyyymmdd.ECRASD1	0.7061299	artifact	0	0
159	159.999512	BAMBI.S519.yyyymmdd.ECRASD1	0.2439747	nonartifact	1	1
159.5	160.499512	BAMBI.S519.yyyymmdd.ECRASD1	0.27542132	artifact	0	1
160	160.999512	BAMBI.S519.yyyymmdd.ECRASD1	0.2642895	artifact	0	1
160.5	161.499512	BAMBI.S519.yyyymmdd.ECRASD1	0.21119572	artifact	0	1
161	161.999512	BAMBI.S519.yyyymmdd.ECRASD1	0.49003989	artifact	0	1
173.5	174.499512	BAMBI.S519.yyyymmdd.ECRASD1	0.2686301	nonartifact	1	1
174.5	175.499512	BAMBI.S519.yyyymmdd.ECRASD1	0.20160533	artifact	0	1
175	175.999512	BAMBI.S519.yyyymmdd.ECRASD1	0.19980428	artifact	0	1
175.5	176.499512	BAMBI.S519.yyyymmdd.ECRASD1	0.20518976	artifact	0	1
176	176.999512	BAMBI.S519.yyyymmdd.ECRASD1	0.24007903	artifact	0	1
176.5	177.499512	BAMBI.S519.yyyymmdd.ECRASD1	0.24632162	artifact	0	1
177	177.999512	BAMBI.S519.yyyymmdd.ECRASD1	0.29726762	artifact	0	1
177.5	178.499512	BAMBI.S519.yyyymmdd.ECRASD1	0.08169121	artifact	0	1
178.5	179.499512	BAMBI.S519.yyyymmdd.ECRASD1	0.14826068	nonartifact	1	1
256	256.999512	BAMBI.S519.yyyymmdd.ECRASD1	0.6287321	artifact	0	0
256.5	257.499512	BAMBI.S519.yyyymmdd.ECRASD1	0.31575596	artifact	0	1
257	257.999512	BAMBI.S519.yyyymmdd.ECRASD1	0.32172167	nonartifact	1	1
261	261.999512	BAMBI.S519.yyyymmdd.ECRASD1	0.0628167	nonartifact	1	1
262	262.999512	BAMBI.S519.yyyymmdd.ECRASD1	0.3412657	artifact	0	1
262.5	263.499512	BAMBI.S519.yyyymmdd.ECRASD1	0.43246204	artifact	0	1
263.5	264.499512	BAMBI.S519.yyyymmdd.ECRASD1	0.51130545	artifact	0	0
264	264.999512	BAMBI.S519.yyyymmdd.ECRASD1	0.30071715	artifact	0	1
265	265.999512	BAMBI.S519.yyyymmdd.ECRASD1	0.14977197	nonartifact	1	1
84	84.999512	BAMBI.S519.yyyymmdd.EORASD1	0.09847982	nonartifact	1	1
84.5	85.499512	BAMBI.S519.yyyymmdd.EORASD1	0.064312994	artifact	0	1
85	85.999512	BAMBI.S519.yyyymmdd.EORASD1	0.17987719	artifact	0	1
85.5	86.499512	BAMBI.S519.yyyymmdd.EORASD1	0.18415886	artifact	0	1
86	86.999512	BAMBI.S519.yyyymmdd.EORASD1	0.29381597	artifact	0	1
86.5	87.499512	BAMBI.S519.yyyymmdd.EORASD1	0.3398984	artifact	0	1
87	87.999512	BAMBI.S519.yyyymmdd.EORASD1	0.7978619	artifact	0	0
95	95.999512	BAMBI.S519.yyyymmdd.EORASD1	0.32222188	nonartifact	1	1
95.5	96.499512	BAMBI.S519.yyyymmdd.EORASD1	0.20712498	artifact	0	1
96	96.999512	BAMBI.S519.yyyymmdd.EORASD1	0.19094539	artifact	0	1
96.5	97.499512	BAMBI.S519.yyyymmdd.EORASD1	0.25179967	artifact	0	1
97	97.999512	BAMBI.S519.yyyymmdd.EORASD1	0.29437315	artifact	0	1
97.5	98.499512	BAMBI.S519.yyyymmdd.EORASD1	0.11866804	nonartifact	1	1
113.5	114.499512	BAMBI.S519.yyyymmdd.EORASD1	0.22209334	nonartifact	1	1
114	114.999512	BAMBI.S519.yyyymmdd.EORASD1	0.09679257	artifact	0	1
114.5	115.499512	BAMBI.S519.yyyymmdd.EORASD1	0.27755654	artifact	0	1
115	115.999512	BAMBI.S519.yyyymmdd.EORASD1	0.29795307	artifact	0	1
115.5	116.499512	BAMBI.S519.yyyymmdd.EORASD1	0.23075818	artifact	0	1
116	116.999512	BAMBI.S519.yyyymmdd.EORASD1	0.3483509	artifact	0	1
116.5	117.499512	BAMBI.S519.yyyymmdd.EORASD1	0.64806074	artifact	0	0
152.5	153.499512	BAMBI.S519.yyyymmdd.EORASD1	0.14868537	nonartifact	1	1
153	153.999512	BAMBI.S519.yyyymmdd.EORASD1	0.21007912	artifact	0	1
153.5	154.499512	BAMBI.S519.yyyymmdd.EORASD1	0.32102674	artifact	0	1
154	154.999512	BAMBI.S519.yyyymmdd.EORASD1	0.19409719	artifact	0	1
154.5	155.499512	BAMBI.S519.yyyymmdd.EORASD1	0.20665722	artifact	0	1
155	155.999512	BAMBI.S519.yyyymmdd.EORASD1	0.118020296	artifact	0	1
155.5	156.499512	BAMBI.S519.yyyymmdd.EORASD1	0.12684228	artifact	0	1
156	156.999512	BAMBI.S519.yyyymmdd.EORASD1	0.15396264	artifact	0	1
156.5	157.499512	BAMBI.S519.yyyymmdd.EORASD1	0.21065786	artifact	0	1
157	157.999512	BAMBI.S519.yyyymmdd.EORASD1	0.09619943	nonartifact	1	1
173.5	174.499512	BAMBI.S519.yyyymmdd.EORASD1	0.5012594	artifact	0	0
174	174.999512	BAMBI.S519.yyyymmdd.EORASD1	0.23930116	artifact	0	1
174.5	175.499512	BAMBI.S519.yyyymmdd.EORASD1	0.046430025	artifact	0	1
175.5	176.499512	BAMBI.S519.yyyymmdd.EORASD1	0.05002897	nonartifact	1	1
193.5	194.499512	BAMBI.S519.yyyymmdd.EORASD1	0.099759676	nonartifact	1	1
194	194.999512	BAMBI.S519.yyyymmdd.EORASD1	0.031896144	artifact	0	1
194.5	195.499512	BAMBI.S519.yyyymmdd.EORASD1	0.062312607	artifact	0	1
195	195.999512	BAMBI.S519.yyyymmdd.EORASD1	0.072341	artifact	0	1
195.5	196.499512	BAMBI.S519.yyyymmdd.EORASD1	0.1343081	artifact	0	1
196	196.999512	BAMBI.S519.yyyymmdd.EORASD1	0.060355943	artifact	0	1
197	197.999512	BAMBI.S519.yyyymmdd.EORASD1	0.055973597	nonartifact	1	1
253.5	254.499512	BAMBI.S519.yyyymmdd.EORASD1	0.09639695	nonartifact	1	1
254.5	255.499512	BAMBI.S519.yyyymmdd.EORASD1	0.09431141	artifact	0	1
255	255.999512	BAMBI.S519.yyyymmdd.EORASD1	0.88163924	artifact	0	0
259.5	260.499512	BAMBI.S519.yyyymmdd.EORASD1	0.58712786	artifact	0	0
260	260.999512	BAMBI.S519.yyyymmdd.EORASD1	0.38894266	artifact	0	1
260.5	261.499512	BAMBI.S519.yyyymmdd.EORASD1	0.14145653	artifact	0	1
261	261.999512	BAMBI.S519.yyyymmdd.EORASD1	0.14908129	nonartifact	1	1
261.5	262.499512	BAMBI.S519.yyyymmdd.EORASD1	0.1436934	nonartifact	1	1
262.5	263.499512	BAMBI.S519.yyyymmdd.EORASD1	0.36020154	artifact	0	1
263	263.999512	BAMBI.S519.yyyymmdd.EORASD1	0.2478827	artifact	0	1
263.5	264.499512	BAMBI.S519.yyyymmdd.EORASD1	0.17330398	artifact	0	1
264	264.999512	BAMBI.S519.yyyymmdd.EORASD1	0.26126543	artifact	0	1
264.5	265.499512	BAMBI.S519.yyyymmdd.EORASD1	0.19428886	artifact	0	1
265	265.999512	BAMBI.S519.yyyymmdd.EORASD1	0.8201835	artifact	0	0
278.5	279.499512	BAMBI.S519.yyyymmdd.EORASD1	0.7505526	artifact	0	0
279	279.999512	BAMBI.S519.yyyymmdd.EORASD1	0.31584105	artifact	0	1
279.5	280.499512	BAMBI.S519.yyyymmdd.EORASD1	0.5308671	artifact	0	0
298.5	299.499512	BAMBI.S519.yyyymmdd.EORASD1	0.6658716	artifact	0	0
299	299.999512	BAMBI.S519.yyyymmdd.EORASD1	0.29661658	artifact	0	1
0	0.999512	BAMBI.S520.yyyymmdd.ECRASD1	0.32499787	artifact	0	1
0.5	1.499512	BAMBI.S520.yyyymmdd.ECRASD1	0.321383	artifact	0	1
1	1.999512	BAMBI.S520.yyyymmdd.ECRASD1	0.28328887	artifact	0	1
1.5	2.499512	BAMBI.S520.yyyymmdd.ECRASD1	0.25387457	nonartifact	1	1
3	3.999512	BAMBI.S520.yyyymmdd.ECRASD1	0.24430357	nonartifact	1	1
4	4.999512	BAMBI.S520.yyyymmdd.ECRASD1	0.18393002	artifact	0	1
4.5	5.499512	BAMBI.S520.yyyymmdd.ECRASD1	0.17043245	artifact	0	1
5	5.999512	BAMBI.S520.yyyymmdd.ECRASD1	0.21012746	artifact	0	1
5.5	6.499512	BAMBI.S520.yyyymmdd.ECRASD1	0.24695255	artifact	0	1
6	6.999512	BAMBI.S520.yyyymmdd.ECRASD1	0.23981436	artifact	0	1
6.5	7.499512	BAMBI.S520.yyyymmdd.ECRASD1	0.2651607	nonartifact	1	1
26.5	27.499512	BAMBI.S520.yyyymmdd.ECRASD1	0.09725076	nonartifact	1	1
27	27.999512	BAMBI.S520.yyyymmdd.ECRASD1	0.085665114	artifact	0	1
27.5	28.499512	BAMBI.S520.yyyymmdd.ECRASD1	0.042170607	artifact	0	1
28	28.999512	BAMBI.S520.yyyymmdd.ECRASD1	0.034957618	artifact	0	1
28.5	29.499512	BAMBI.S520.yyyymmdd.ECRASD1	0.06983526	artifact	0	1
29	29.999512	BAMBI.S520.yyyymmdd.ECRASD1	0.1289715	artifact	0	1
29.5	30.499512	BAMBI.S520.yyyymmdd.ECRASD1	0.10822375	artifact	0	1
30	30.999512	BAMBI.S520.yyyymmdd.ECRASD1	0.17753598	artifact	0	1
30.5	31.499512	BAMBI.S520.yyyymmdd.ECRASD1	0.06478994	artifact	0	1
31.5	32.499512	BAMBI.S520.yyyymmdd.ECRASD1	0.19640647	nonartifact	1	1
139	139.999512	BAMBI.S520.yyyymmdd.ECRASD1	0.15445513	nonartifact	1	1
139.5	140.499512	BAMBI.S520.yyyymmdd.ECRASD1	0.061974335	artifact	0	1
140	140.999512	BAMBI.S520.yyyymmdd.ECRASD1	0.28751954	artifact	0	1
140.5	141.499512	BAMBI.S520.yyyymmdd.ECRASD1	0.38008583	artifact	0	1
141	141.999512	BAMBI.S520.yyyymmdd.ECRASD1	0.2701866	artifact	0	1
141.5	142.499512	BAMBI.S520.yyyymmdd.ECRASD1	0.25388774	artifact	0	1
142	142.999512	BAMBI.S520.yyyymmdd.ECRASD1	0.31960928	artifact	0	1
142.5	143.499512	BAMBI.S520.yyyymmdd.ECRASD1	0.24453738	artifact	0	1
143	143.999512	BAMBI.S520.yyyymmdd.ECRASD1	0.1512836	artifact	0	1
143.5	144.499512	BAMBI.S520.yyyymmdd.ECRASD1	0.030193146	nonartifact	1	1
153.5	154.499512	BAMBI.S520.yyyymmdd.ECRASD1	0.15093432	nonartifact	1	1
154	154.999512	BAMBI.S520.yyyymmdd.ECRASD1	0.18480334	artifact	0	1
154.5	155.499512	BAMBI.S520.yyyymmdd.ECRASD1	0.30102965	artifact	0	1
155	155.999512	BAMBI.S520.yyyymmdd.ECRASD1	0.3556091	artifact	0	1
155.5	156.499512	BAMBI.S520.yyyymmdd.ECRASD1	0.34387237	artifact	0	1
156	156.999512	BAMBI.S520.yyyymmdd.ECRASD1	0.26010716	artifact	0	1
156.5	157.499512	BAMBI.S520.yyyymmdd.ECRASD1	0.12812142	artifact	0	1
157.5	158.499512	BAMBI.S520.yyyymmdd.ECRASD1	0.35675398	nonartifact	1	1
251	251.999512	BAMBI.S520.yyyymmdd.ECRASD1	0.20026766	nonartifact	1	1
252	252.999512	BAMBI.S520.yyyymmdd.ECRASD1	0.22017092	artifact	0	1
252.5	253.499512	BAMBI.S520.yyyymmdd.ECRASD1	0.20054583	artifact	0	1
253	253.999512	BAMBI.S520.yyyymmdd.ECRASD1	0.2836384	artifact	0	1
253.5	254.499512	BAMBI.S520.yyyymmdd.ECRASD1	0.36548802	artifact	0	1
254	254.999512	BAMBI.S520.yyyymmdd.ECRASD1	0.41060486	artifact	0	1
254.5	255.499512	BAMBI.S520.yyyymmdd.ECRASD1	0.33518967	artifact	0	1
255	255.999512	BAMBI.S520.yyyymmdd.ECRASD1	0.12151894	artifact	0	1
255.5	256.499512	BAMBI.S520.yyyymmdd.ECRASD1	0.14651337	artifact	0	1
256	256.999512	BAMBI.S520.yyyymmdd.ECRASD1	0.14279945	artifact	0	1
256.5	257.499512	BAMBI.S520.yyyymmdd.ECRASD1	0.20929155	artifact	0	1
257	257.999512	BAMBI.S520.yyyymmdd.ECRASD1	0.24154145	artifact	0	1
257.5	258.499512	BAMBI.S520.yyyymmdd.ECRASD1	0.21769802	artifact	0	1
258	258.999512	BAMBI.S520.yyyymmdd.ECRASD1	0.30633986	artifact	0	1
258.5	259.499512	BAMBI.S520.yyyymmdd.ECRASD1	0.30265954	artifact	0	1
259	259.999512	BAMBI.S520.yyyymmdd.ECRASD1	0.18600437	artifact	0	1
259.5	260.499512	BAMBI.S520.yyyymmdd.ECRASD1	0.22766547	artifact	0	1
260	260.999512	BAMBI.S520.yyyymmdd.ECRASD1	0.29520684	nonartifact	1	1
269	269.999512	BAMBI.S520.yyyymmdd.ECRASD1	0.32319012	nonartifact	1	1
269.5	270.499512	BAMBI.S520.yyyymmdd.ECRASD1	0.25089842	artifact	0	1
270	270.999512	BAMBI.S520.yyyymmdd.ECRASD1	0.12178301	artifact	0	1
270.5	271.499512	BAMBI.S520.yyyymmdd.ECRASD1	0.25644454	artifact	0	1
271	271.999512	BAMBI.S520.yyyymmdd.ECRASD1	0.34504306	artifact	0	1
271.5	272.499512	BAMBI.S520.yyyymmdd.ECRASD1	0.29831555	artifact	0	1
272	272.999512	BAMBI.S520.yyyymmdd.ECRASD1	0.23158334	artifact	0	1
272.5	273.499512	BAMBI.S520.yyyymmdd.ECRASD1	0.47278783	artifact	0	1
273	273.999512	BAMBI.S520.yyyymmdd.ECRASD1	0.41399747	artifact	0	1
273.5	274.499512	BAMBI.S520.yyyymmdd.ECRASD1	0.13910091	artifact	0	1
274	274.999512	BAMBI.S520.yyyymmdd.ECRASD1	0.0917658	nonartifact	1	1
282.5	283.499512	BAMBI.S520.yyyymmdd.ECRASD1	0.23085572	nonartifact	1	1
283	283.999512	BAMBI.S520.yyyymmdd.ECRASD1	0.23809886	artifact	0	1
283.5	284.499512	BAMBI.S520.yyyymmdd.ECRASD1	0.29628232	artifact	0	1
284	284.999512	BAMBI.S520.yyyymmdd.ECRASD1	0.2546365	artifact	0	1
284.5	285.499512	BAMBI.S520.yyyymmdd.ECRASD1	0.21568112	artifact	0	1
285	285.999512	BAMBI.S520.yyyymmdd.ECRASD1	0.21763586	artifact	0	1
285.5	286.499512	BAMBI.S520.yyyymmdd.ECRASD1	0.21653982	artifact	0	1
286	286.999512	BAMBI.S520.yyyymmdd.ECRASD1	0.24159467	artifact	0	1
286.5	287.499512	BAMBI.S520.yyyymmdd.ECRASD1	0.23135576	nonartifact	1	1
303.5	304.499512	BAMBI.S520.yyyymmdd.ECRASD1	0.12994412	nonartifact	1	1
304	304.999512	BAMBI.S520.yyyymmdd.ECRASD1	0.21821357	artifact	0	1
304.5	305.499512	BAMBI.S520.yyyymmdd.ECRASD1	0.2161574	artifact	0	1
305	305.999512	BAMBI.S520.yyyymmdd.ECRASD1	0.19527832	artifact	0	1
1.5	2.499512	BAMBI.S520.yyyymmdd.EORASD1	0.53405607	artifact	0	0
2	2.999512	BAMBI.S520.yyyymmdd.EORASD1	0.3734601	artifact	0	1
2.5	3.499512	BAMBI.S520.yyyymmdd.EORASD1	0.30289137	nonartifact	1	1
39	39.999512	BAMBI.S520.yyyymmdd.EORASD1	0.30183643	nonartifact	1	1
39.5	40.499512	BAMBI.S520.yyyymmdd.EORASD1	0.3518338	artifact	0	1
40	40.999512	BAMBI.S520.yyyymmdd.EORASD1	0.08774188	artifact	0	1
40.5	41.499512	BAMBI.S520.yyyymmdd.EORASD1	0.12561804	artifact	0	1
41	41.999512	BAMBI.S520.yyyymmdd.EORASD1	0.17355072	artifact	0	1
41.5	42.499512	BAMBI.S520.yyyymmdd.EORASD1	0.20241879	artifact	0	1
42	42.999512	BAMBI.S520.yyyymmdd.EORASD1	0.29036686	artifact	0	1
42.5	43.499512	BAMBI.S520.yyyymmdd.EORASD1	0.39756337	artifact	0	1
43	43.999512	BAMBI.S520.yyyymmdd.EORASD1	0.5649309	artifact	0	0
75	75.999512	BAMBI.S520.yyyymmdd.EORASD1	0.051690932	nonartifact	1	1
76	76.999512	BAMBI.S520.yyyymmdd.EORASD1	0.093210585	artifact	0	1
76.5	77.499512	BAMBI.S520.yyyymmdd.EORASD1	0.19400164	artifact	0	1
77	77.999512	BAMBI.S520.yyyymmdd.EORASD1	0.16392273	artifact	0	1
77.5	78.499512	BAMBI.S520.yyyymmdd.EORASD1	0.2455121	artifact	0	1
78	78.999512	BAMBI.S520.yyyymmdd.EORASD1	0.1503367	artifact	0	1
78.5	79.499512	BAMBI.S520.yyyymmdd.EORASD1	0.134424	nonartifact	1	1
102.5	103.499512	BAMBI.S520.yyyymmdd.EORASD1	0.20763582	nonartifact	1	1
103	103.999512	BAMBI.S520.yyyymmdd.EORASD1	0.24398385	artifact	0	1
103.5	104.499512	BAMBI.S520.yyyymmdd.EORASD1	0.29269326	artifact	0	1
104	104.999512	BAMBI.S520.yyyymmdd.EORASD1	0.4607208	artifact	0	1
105	105.999512	BAMBI.S520.yyyymmdd.EORASD1	0.43046403	artifact	0	1
105.5	106.499512	BAMBI.S520.yyyymmdd.EORASD1	0.3811055	artifact	0	1
106	106.999512	BAMBI.S520.yyyymmdd.EORASD1	0.12464212	artifact	0	1
106.5	107.499512	BAMBI.S520.yyyymmdd.EORASD1	0.16676334	nonartifact	1	1
133	133.999512	BAMBI.S520.yyyymmdd.EORASD1	0.27627072	nonartifact	1	1
133.5	134.499512	BAMBI.S520.yyyymmdd.EORASD1	0.35581213	artifact	0	1
134	134.999512	BAMBI.S520.yyyymmdd.EORASD1	0.53407013	artifact	0	0
134.5	135.499512	BAMBI.S520.yyyymmdd.EORASD1	0.54838014	artifact	0	0
135	135.999512	BAMBI.S520.yyyymmdd.EORASD1	0.26062176	artifact	0	1
135.5	136.499512	BAMBI.S520.yyyymmdd.EORASD1	0.069875956	artifact	0	1
136	136.999512	BAMBI.S520.yyyymmdd.EORASD1	0.09640873	artifact	0	1
136.5	137.499512	BAMBI.S520.yyyymmdd.EORASD1	0.042537447	artifact	0	1
137	137.999512	BAMBI.S520.yyyymmdd.EORASD1	0.06609824	artifact	0	1
137.5	138.499512	BAMBI.S520.yyyymmdd.EORASD1	0.088825345	artifact	0	1
138	138.999512	BAMBI.S520.yyyymmdd.EORASD1	0.21662712	nonartifact	1	1
145.5	146.499512	BAMBI.S520.yyyymmdd.EORASD1	0.20372467	nonartifact	1	1
146.5	147.499512	BAMBI.S520.yyyymmdd.EORASD1	0.18912128	artifact	0	1
147	147.999512	BAMBI.S520.yyyymmdd.EORASD1	0.21568704	artifact	0	1
147.5	148.499512	BAMBI.S520.yyyymmdd.EORASD1	0.23972698	artifact	0	1
148	148.999512	BAMBI.S520.yyyymmdd.EORASD1	0.12317804	artifact	0	1
148.5	149.499512	BAMBI.S520.yyyymmdd.EORASD1	0.12431827	artifact	0	1
149	149.999512	BAMBI.S520.yyyymmdd.EORASD1	0.3689845	artifact	0	1
149.5	150.499512	BAMBI.S520.yyyymmdd.EORASD1	0.2309988	nonartifact	1	1
231	231.999512	BAMBI.S520.yyyymmdd.EORASD1	0.45883727	artifact	0	1
231.5	232.499512	BAMBI.S520.yyyymmdd.EORASD1	0.38533947	artifact	0	1
232	232.999512	BAMBI.S520.yyyymmdd.EORASD1	0.16060714	artifact	0	1
232.5	233.499512	BAMBI.S520.yyyymmdd.EORASD1	0.058594383	artifact	0	1
233	233.999512	BAMBI.S520.yyyymmdd.EORASD1	0.07749059	artifact	0	1
233.5	234.499512	BAMBI.S520.yyyymmdd.EORASD1	0.17021775	artifact	0	1
234	234.999512	BAMBI.S520.yyyymmdd.EORASD1	0.27656984	nonartifact	1	1
254	254.999512	BAMBI.S520.yyyymmdd.EORASD1	0.093428425	nonartifact	1	1
255	255.999512	BAMBI.S520.yyyymmdd.EORASD1	0.19178313	artifact	0	1
255.5	256.499512	BAMBI.S520.yyyymmdd.EORASD1	0.3228221	artifact	0	1
256	256.999512	BAMBI.S520.yyyymmdd.EORASD1	0.14705126	artifact	0	1
256.5	257.499512	BAMBI.S520.yyyymmdd.EORASD1	0.13710059	artifact	0	1
257	257.999512	BAMBI.S520.yyyymmdd.EORASD1	0.132512	nonartifact	1	1
298.5	299.499512	BAMBI.S520.yyyymmdd.EORASD1	0.11562459	nonartifact	1	1
299	299.999512	BAMBI.S520.yyyymmdd.EORASD1	0.02498295	artifact	0	1
299.5	300.499512	BAMBI.S520.yyyymmdd.EORASD1	0.07636462	artifact	0	1
300	300.999512	BAMBI.S520.yyyymmdd.EORASD1	0.18077376	artifact	0	1
0.5	1.499512	BAMBI.S521.yyyymmdd.ECRASD1	0.63709736	artifact	0	0
1	1.999512	BAMBI.S521.yyyymmdd.ECRASD1	0.25714085	artifact	0	1
1.5	2.499512	BAMBI.S521.yyyymmdd.ECRASD1	0.22753906	nonartifact	1	1
9	9.999512	BAMBI.S521.yyyymmdd.ECRASD1	0.117689386	nonartifact	1	1
9.5	10.499512	BAMBI.S521.yyyymmdd.ECRASD1	0.24204056	artifact	0	1
10	10.999512	BAMBI.S521.yyyymmdd.ECRASD1	0.3755978	artifact	0	1
10.5	11.499512	BAMBI.S521.yyyymmdd.ECRASD1	0.34115475	artifact	0	1
11	11.999512	BAMBI.S521.yyyymmdd.ECRASD1	0.27136034	artifact	0	1
11.5	12.499512	BAMBI.S521.yyyymmdd.ECRASD1	0.21720643	nonartifact	1	1
13	13.999512	BAMBI.S521.yyyymmdd.ECRASD1	0.17333192	nonartifact	1	1
14	14.999512	BAMBI.S521.yyyymmdd.ECRASD1	0.26244444	artifact	0	1
14.5	15.499512	BAMBI.S521.yyyymmdd.ECRASD1	0.21258637	artifact	0	1
15	15.999512	BAMBI.S521.yyyymmdd.ECRASD1	0.22016613	artifact	0	1
15.5	16.499512	BAMBI.S521.yyyymmdd.ECRASD1	0.21983154	artifact	0	1
16	16.999512	BAMBI.S521.yyyymmdd.ECRASD1	0.3823097	artifact	0	1
16.5	17.499512	BAMBI.S521.yyyymmdd.ECRASD1	0.46974853	artifact	0	1
20	20.999512	BAMBI.S521.yyyymmdd.ECRASD1	0.1666631	nonartifact	1	1
21	21.999512	BAMBI.S521.yyyymmdd.ECRASD1	0.11153255	artifact	0	1
21.5	22.499512	BAMBI.S521.yyyymmdd.ECRASD1	0.48094803	artifact	0	1
58	58.999512	BAMBI.S521.yyyymmdd.ECRASD1	0.28419507	nonartifact	1	1
58.5	59.499512	BAMBI.S521.yyyymmdd.ECRASD1	0.31456614	artifact	0	1
59	59.999512	BAMBI.S521.yyyymmdd.ECRASD1	0.31675	artifact	0	1
59.5	60.499512	BAMBI.S521.yyyymmdd.ECRASD1	0.7945699	artifact	0	0
60.5	61.499512	BAMBI.S521.yyyymmdd.ECRASD1	0.5281144	artifact	0	0
61	61.999512	BAMBI.S521.yyyymmdd.ECRASD1	0.34026298	artifact	0	1
61.5	62.499512	BAMBI.S521.yyyymmdd.ECRASD1	0.21623583	artifact	0	1
62	62.999512	BAMBI.S521.yyyymmdd.ECRASD1	0.16143923	artifact	0	1
62.5	63.499512	BAMBI.S521.yyyymmdd.ECRASD1	0.17583512	nonartifact	1	1
91.5	92.499512	BAMBI.S521.yyyymmdd.ECRASD1	0.25460425	nonartifact	1	1
92.5	93.499512	BAMBI.S521.yyyymmdd.ECRASD1	0.283906	artifact	0	1
93	93.999512	BAMBI.S521.yyyymmdd.ECRASD1	0.58177805	artifact	0	0
93.5	94.499512	BAMBI.S521.yyyymmdd.ECRASD1	0.32247993	artifact	0	1
94.5	95.499512	BAMBI.S521.yyyymmdd.ECRASD1	0.36613864	artifact	0	1
95	95.999512	BAMBI.S521.yyyymmdd.ECRASD1	0.32017642	artifact	0	1
95.5	96.499512	BAMBI.S521.yyyymmdd.ECRASD1	0.4630967	artifact	0	1
97.5	98.499512	BAMBI.S521.yyyymmdd.ECRASD1	0.83403945	artifact	0	0
98	98.999512	BAMBI.S521.yyyymmdd.ECRASD1	0.29942402	artifact	0	1
98.5	99.499512	BAMBI.S521.yyyymmdd.ECRASD1	0.3522705	artifact	0	1
99	99.999512	BAMBI.S521.yyyymmdd.ECRASD1	0.2551763	artifact	0	1
99.5	100.499512	BAMBI.S521.yyyymmdd.ECRASD1	0.34109294	artifact	0	1
100	100.999512	BAMBI.S521.yyyymmdd.ECRASD1	0.38132197	artifact	0	1
100.5	101.499512	BAMBI.S521.yyyymmdd.ECRASD1	0.46441427	artifact	0	1
121	121.999512	BAMBI.S521.yyyymmdd.ECRASD1	0.1718658	nonartifact	1	1
121.5	122.499512	BAMBI.S521.yyyymmdd.ECRASD1	0.22080217	artifact	0	1
122	122.999512	BAMBI.S521.yyyymmdd.ECRASD1	0.20123783	artifact	0	1
122.5	123.499512	BAMBI.S521.yyyymmdd.ECRASD1	0.2167853	artifact	0	1
123	123.999512	BAMBI.S521.yyyymmdd.ECRASD1	0.10800562	artifact	0	1
123.5	124.499512	BAMBI.S521.yyyymmdd.ECRASD1	0.07415836	artifact	0	1
124	124.999512	BAMBI.S521.yyyymmdd.ECRASD1	0.25618896	artifact	0	1
124.5	125.499512	BAMBI.S521.yyyymmdd.ECRASD1	0.6942499	artifact	0	0
139	139.999512	BAMBI.S521.yyyymmdd.ECRASD1	0.8818373	artifact	0	0
139.5	140.499512	BAMBI.S521.yyyymmdd.ECRASD1	0.33583027	artifact	0	1
140	140.999512	BAMBI.S521.yyyymmdd.ECRASD1	0.28704664	nonartifact	1	1
176.5	177.499512	BAMBI.S521.yyyymmdd.ECRASD1	0.2518215	nonartifact	1	1
177	177.999512	BAMBI.S521.yyyymmdd.ECRASD1	0.21845087	artifact	0	1
177.5	178.499512	BAMBI.S521.yyyymmdd.ECRASD1	0.2022006	artifact	0	1
178	178.999512	BAMBI.S521.yyyymmdd.ECRASD1	0.24224555	artifact	0	1
178.5	179.499512	BAMBI.S521.yyyymmdd.ECRASD1	0.42713135	artifact	0	1
179	179.999512	BAMBI.S521.yyyymmdd.ECRASD1	0.3255813	artifact	0	1
179.5	180.499512	BAMBI.S521.yyyymmdd.ECRASD1	0.81572586	artifact	0	0
180	180.999512	BAMBI.S521.yyyymmdd.ECRASD1	0.8781128	artifact	0	0
180.5	181.499512	BAMBI.S521.yyyymmdd.ECRASD1	0.23234272	artifact	0	1
181	181.999512	BAMBI.S521.yyyymmdd.ECRASD1	0.11068627	artifact	0	1
181.5	182.499512	BAMBI.S521.yyyymmdd.ECRASD1	0.10928446	artifact	0	1
182	182.999512	BAMBI.S521.yyyymmdd.ECRASD1	0.1259363	nonartifact	1	1
209.5	210.499512	BAMBI.S521.yyyymmdd.ECRASD1	0.21047008	nonartifact	1	1
210	210.999512	BAMBI.S521.yyyymmdd.ECRASD1	0.18686552	artifact	0	1
210.5	211.499512	BAMBI.S521.yyyymmdd.ECRASD1	0.24537098	artifact	0	1
211	211.999512	BAMBI.S521.yyyymmdd.ECRASD1	0.7062067	artifact	0	0
214	214.999512	BAMBI.S521.yyyymmdd.ECRASD1	0.43384284	artifact	0	1
214.5	215.499512	BAMBI.S521.yyyymmdd.ECRASD1	0.3604015	artifact	0	1
215.5	216.499512	BAMBI.S521.yyyymmdd.ECRASD1	0.3277753	nonartifact	1	1
232.5	233.499512	BAMBI.S521.yyyymmdd.ECRASD1	0.30978644	nonartifact	1	1
233.5	234.499512	BAMBI.S521.yyyymmdd.ECRASD1	0.2743528	artifact	0	1
234	234.999512	BAMBI.S521.yyyymmdd.ECRASD1	0.4461211	artifact	0	1
234.5	235.499512	BAMBI.S521.yyyymmdd.ECRASD1	0.22934513	artifact	0	1
235	235.999512	BAMBI.S521.yyyymmdd.ECRASD1	0.16257703	artifact	0	1
235.5	236.499512	BAMBI.S521.yyyymmdd.ECRASD1	0.09278327	artifact	0	1
236	236.999512	BAMBI.S521.yyyymmdd.ECRASD1	0.19973019	artifact	0	1
236.5	237.499512	BAMBI.S521.yyyymmdd.ECRASD1	0.17887782	artifact	0	1
237	237.999512	BAMBI.S521.yyyymmdd.ECRASD1	0.14679618	nonartifact	1	1
244.5	245.499512	BAMBI.S521.yyyymmdd.ECRASD1	0.15048215	nonartifact	1	1
245	245.999512	BAMBI.S521.yyyymmdd.ECRASD1	0.19362116	artifact	0	1
245.5	246.499512	BAMBI.S521.yyyymmdd.ECRASD1	0.44360018	artifact	0	1
260.5	261.499512	BAMBI.S521.yyyymmdd.ECRASD1	0.4166635	nonartifact	1	1
261	261.999512	BAMBI.S521.yyyymmdd.ECRASD1	0.1936455	artifact	0	1
261.5	262.499512	BAMBI.S521.yyyymmdd.ECRASD1	0.50600755	artifact	0	0
263	263.999512	BAMBI.S521.yyyymmdd.ECRASD1	0.45159146	artifact	0	1
263.5	264.499512	BAMBI.S521.yyyymmdd.ECRASD1	0.14910291	artifact	0	1
264	264.999512	BAMBI.S521.yyyymmdd.ECRASD1	0.2662081	artifact	0	1
264.5	265.499512	BAMBI.S521.yyyymmdd.ECRASD1	0.46949857	artifact	0	1
270	270.999512	BAMBI.S521.yyyymmdd.ECRASD1	0.2202535	nonartifact	1	1
270.5	271.499512	BAMBI.S521.yyyymmdd.ECRASD1	0.35448307	artifact	0	1
271	271.999512	BAMBI.S521.yyyymmdd.ECRASD1	0.88656634	artifact	0	0
299.5	300.499512	BAMBI.S521.yyyymmdd.ECRASD1	0.18467133	nonartifact	1	1
300	300.999512	BAMBI.S521.yyyymmdd.ECRASD1	0.13243674	artifact	0	1
300.5	301.499512	BAMBI.S521.yyyymmdd.ECRASD1	0.19868691	artifact	0	1
301	301.999512	BAMBI.S521.yyyymmdd.ECRASD1	0.26074606	artifact	0	1
1	1.999512	BAMBI.S521.yyyymmdd.EORASD1	0.45178944	artifact	0	1
1.5	2.499512	BAMBI.S521.yyyymmdd.EORASD1	0.31971526	artifact	0	1
2	2.999512	BAMBI.S521.yyyymmdd.EORASD1	0.343024	artifact	0	1
2.5	3.499512	BAMBI.S521.yyyymmdd.EORASD1	0.49802688	artifact	0	1
3.5	4.499512	BAMBI.S521.yyyymmdd.EORASD1	0.44944873	artifact	0	1
4	4.999512	BAMBI.S521.yyyymmdd.EORASD1	0.26386136	artifact	0	1
4.5	5.499512	BAMBI.S521.yyyymmdd.EORASD1	0.15452759	nonartifact	1	1
21	21.999512	BAMBI.S521.yyyymmdd.EORASD1	0.67605597	artifact	0	0
21.5	22.499512	BAMBI.S521.yyyymmdd.EORASD1	0.39750624	artifact	0	1
22	22.999512	BAMBI.S521.yyyymmdd.EORASD1	0.3256114	artifact	0	1
22.5	23.499512	BAMBI.S521.yyyymmdd.EORASD1	0.47198555	artifact	0	1
31	31.999512	BAMBI.S521.yyyymmdd.EORASD1	0.41467965	artifact	0	1
31.5	32.499512	BAMBI.S521.yyyymmdd.EORASD1	0.37615967	artifact	0	1
32	32.999512	BAMBI.S521.yyyymmdd.EORASD1	0.39267272	artifact	0	1
32.5	33.499512	BAMBI.S521.yyyymmdd.EORASD1	0.3198652	artifact	0	1
33	33.999512	BAMBI.S521.yyyymmdd.EORASD1	0.25678396	artifact	0	1
33.5	34.499512	BAMBI.S521.yyyymmdd.EORASD1	0.39302915	artifact	0	1
34	34.999512	BAMBI.S521.yyyymmdd.EORASD1	0.5033584	artifact	0	0
42	42.999512	BAMBI.S521.yyyymmdd.EORASD1	0.53380704	artifact	0	0
42.5	43.499512	BAMBI.S521.yyyymmdd.EORASD1	0.22261338	artifact	0	1
43.5	44.499512	BAMBI.S521.yyyymmdd.EORASD1	0.22698726	nonartifact	1	1
50.5	51.499512	BAMBI.S521.yyyymmdd.EORASD1	0.66406095	artifact	0	0
51	51.999512	BAMBI.S521.yyyymmdd.EORASD1	0.36809364	artifact	0	1
51.5	52.499512	BAMBI.S521.yyyymmdd.EORASD1	0.2899493	artifact	0	1
52	52.999512	BAMBI.S521.yyyymmdd.EORASD1	0.36449847	artifact	0	1
52.5	53.499512	BAMBI.S521.yyyymmdd.EORASD1	0.44481862	artifact	0	1
53	53.999512	BAMBI.S521.yyyymmdd.EORASD1	0.3411324	artifact	0	1
53.5	54.499512	BAMBI.S521.yyyymmdd.EORASD1	0.1750824	nonartifact	1	1
58	58.999512	BAMBI.S521.yyyymmdd.EORASD1	0.4650271	artifact	0	1
58.5	59.499512	BAMBI.S521.yyyymmdd.EORASD1	0.27642775	artifact	0	1
59	59.999512	BAMBI.S521.yyyymmdd.EORASD1	0.108709104	nonartifact	1	1
86.5	87.499512	BAMBI.S521.yyyymmdd.EORASD1	0.09080553	nonartifact	1	1
87.5	88.499512	BAMBI.S521.yyyymmdd.EORASD1	0.22106381	artifact	0	1
88	88.999512	BAMBI.S521.yyyymmdd.EORASD1	0.69592285	artifact	0	0
89	89.999512	BAMBI.S521.yyyymmdd.EORASD1	0.56230485	artifact	0	0
89.5	90.499512	BAMBI.S521.yyyymmdd.EORASD1	0.28579205	artifact	0	1
90	90.999512	BAMBI.S521.yyyymmdd.EORASD1	0.10952285	nonartifact	1	1
110	110.999512	BAMBI.S521.yyyymmdd.EORASD1	0.30594325	nonartifact	1	1
110.5	111.499512	BAMBI.S521.yyyymmdd.EORASD1	0.32470953	artifact	0	1
111	111.999512	BAMBI.S521.yyyymmdd.EORASD1	0.42267442	artifact	0	1
115.5	116.499512	BAMBI.S521.yyyymmdd.EORASD1	0.25140083	nonartifact	1	1
116	116.999512	BAMBI.S521.yyyymmdd.EORASD1	0.33080792	artifact	0	1
116.5	117.499512	BAMBI.S521.yyyymmdd.EORASD1	0.49763444	artifact	0	1
132	132.999512	BAMBI.S521.yyyymmdd.EORASD1	0.5752302	nonartifact	1	0
133	133.999512	BAMBI.S521.yyyymmdd.EORASD1	0.22932942	artifact	0	1
133.5	134.499512	BAMBI.S521.yyyymmdd.EORASD1	0.33411545	artifact	0	1
134	134.999512	BAMBI.S521.yyyymmdd.EORASD1	0.5719547	artifact	0	0
139.5	140.499512	BAMBI.S521.yyyymmdd.EORASD1	0.49119768	artifact	0	1
140	140.999512	BAMBI.S521.yyyymmdd.EORASD1	0.3483808	artifact	0	1
140.5	141.499512	BAMBI.S521.yyyymmdd.EORASD1	0.33876383	artifact	0	1
141	141.999512	BAMBI.S521.yyyymmdd.EORASD1	0.24792634	artifact	0	1
141.5	142.499512	BAMBI.S521.yyyymmdd.EORASD1	0.17185004	artifact	0	1
142.5	143.499512	BAMBI.S521.yyyymmdd.EORASD1	0.21640068	nonartifact	1	1
145.5	146.499512	BAMBI.S521.yyyymmdd.EORASD1	0.3981266	nonartifact	1	1
146	146.999512	BAMBI.S521.yyyymmdd.EORASD1	0.3064502	artifact	0	1
146.5	147.499512	BAMBI.S521.yyyymmdd.EORASD1	0.33467904	artifact	0	1
147	147.999512	BAMBI.S521.yyyymmdd.EORASD1	0.23580168	artifact	0	1
147.5	148.499512	BAMBI.S521.yyyymmdd.EORASD1	0.22355796	artifact	0	1
148	148.999512	BAMBI.S521.yyyymmdd.EORASD1	0.42538112	artifact	0	1
148.5	149.499512	BAMBI.S521.yyyymmdd.EORASD1	0.32857645	artifact	0	1
149	149.999512	BAMBI.S521.yyyymmdd.EORASD1	0.28947267	artifact	0	1
149.5	150.499512	BAMBI.S521.yyyymmdd.EORASD1	0.33971146	artifact	0	1
150	150.999512	BAMBI.S521.yyyymmdd.EORASD1	0.33312598	artifact	0	1
150.5	151.499512	BAMBI.S521.yyyymmdd.EORASD1	0.24479625	artifact	0	1
151	151.999512	BAMBI.S521.yyyymmdd.EORASD1	0.33821166	artifact	0	1
151.5	152.499512	BAMBI.S521.yyyymmdd.EORASD1	0.3291869	artifact	0	1
152	152.999512	BAMBI.S521.yyyymmdd.EORASD1	0.25756603	nonartifact	1	1
158.5	159.499512	BAMBI.S521.yyyymmdd.EORASD1	0.17597878	nonartifact	1	1
159.5	160.499512	BAMBI.S521.yyyymmdd.EORASD1	0.111978374	artifact	0	1
160	160.999512	BAMBI.S521.yyyymmdd.EORASD1	0.23362434	artifact	0	1
160.5	161.499512	BAMBI.S521.yyyymmdd.EORASD1	0.42062578	artifact	0	1
163.5	164.499512	BAMBI.S521.yyyymmdd.EORASD1	0.44754848	artifact	0	1
164	164.999512	BAMBI.S521.yyyymmdd.EORASD1	0.38369536	artifact	0	1
164.5	165.499512	BAMBI.S521.yyyymmdd.EORASD1	0.24466324	artifact	0	1
165	165.999512	BAMBI.S521.yyyymmdd.EORASD1	0.2500527	nonartifact	1	1
166.5	167.499512	BAMBI.S521.yyyymmdd.EORASD1	0.31974685	nonartifact	1	1
167	167.999512	BAMBI.S521.yyyymmdd.EORASD1	0.36416465	artifact	0	1
167.5	168.499512	BAMBI.S521.yyyymmdd.EORASD1	0.4050704	artifact	0	1
171.5	172.499512	BAMBI.S521.yyyymmdd.EORASD1	0.4884737	artifact	0	1
172	172.999512	BAMBI.S521.yyyymmdd.EORASD1	0.39355838	artifact	0	1
172.5	173.499512	BAMBI.S521.yyyymmdd.EORASD1	0.3221181	artifact	0	1
173	173.999512	BAMBI.S521.yyyymmdd.EORASD1	0.27165073	artifact	0	1
173.5	174.499512	BAMBI.S521.yyyymmdd.EORASD1	0.6380269	artifact	0	0
178.5	179.499512	BAMBI.S521.yyyymmdd.EORASD1	0.5210686	artifact	0	0
179	179.999512	BAMBI.S521.yyyymmdd.EORASD1	0.38075423	artifact	0	1
179.5	180.499512	BAMBI.S521.yyyymmdd.EORASD1	0.49504617	artifact	0	1
180.5	181.499512	BAMBI.S521.yyyymmdd.EORASD1	0.2269021	nonartifact	1	1
181	181.999512	BAMBI.S521.yyyymmdd.EORASD1	0.25973243	artifact	0	1
181.5	182.499512	BAMBI.S521.yyyymmdd.EORASD1	0.50946736	artifact	0	0
182	182.999512	BAMBI.S521.yyyymmdd.EORASD1	0.76682687	artifact	0	0
182.5	183.499512	BAMBI.S521.yyyymmdd.EORASD1	0.2899729	artifact	0	1
183.5	184.499512	BAMBI.S521.yyyymmdd.EORASD1	0.11235372	nonartifact	1	1
194.5	195.499512	BAMBI.S521.yyyymmdd.EORASD1	0.5374928	artifact	0	0
195	195.999512	BAMBI.S521.yyyymmdd.EORASD1	0.39517376	artifact	0	1
195.5	196.499512	BAMBI.S521.yyyymmdd.EORASD1	0.104615934	nonartifact	1	1
240	240.999512	BAMBI.S521.yyyymmdd.EORASD1	0.78092915	artifact	0	0
240.5	241.499512	BAMBI.S521.yyyymmdd.EORASD1	0.3836442	artifact	0	1
241	241.999512	BAMBI.S521.yyyymmdd.EORASD1	0.4709106	artifact	0	1
241.5	242.499512	BAMBI.S521.yyyymmdd.EORASD1	0.42245227	artifact	0	1
242	242.999512	BAMBI.S521.yyyymmdd.EORASD1	0.37777296	artifact	0	1
242.5	243.499512	BAMBI.S521.yyyymmdd.EORASD1	0.4101538	artifact	0	1
269	269.999512	BAMBI.S521.yyyymmdd.EORASD1	0.20131674	nonartifact	1	1
269.5	270.499512	BAMBI.S521.yyyymmdd.EORASD1	0.27386233	artifact	0	1
270	270.999512	BAMBI.S521.yyyymmdd.EORASD1	0.23798344	artifact	0	1
270.5	271.499512	BAMBI.S521.yyyymmdd.EORASD1	0.16293931	artifact	0	1
271	271.999512	BAMBI.S521.yyyymmdd.EORASD1	0.18982886	artifact	0	1
271.5	272.499512	BAMBI.S521.yyyymmdd.EORASD1	0.18902527	artifact	0	1
272	272.999512	BAMBI.S521.yyyymmdd.EORASD1	0.17327927	artifact	0	1
272.5	273.499512	BAMBI.S521.yyyymmdd.EORASD1	0.28733587	artifact	0	1
273	273.999512	BAMBI.S521.yyyymmdd.EORASD1	0.31315333	artifact	0	1
273.5	274.499512	BAMBI.S521.yyyymmdd.EORASD1	0.3717239	artifact	0	1
274	274.999512	BAMBI.S521.yyyymmdd.EORASD1	0.4898342	artifact	0	1
283	283.999512	BAMBI.S521.yyyymmdd.EORASD1	0.8135943	artifact	0	0
283.5	284.499512	BAMBI.S521.yyyymmdd.EORASD1	0.36997685	artifact	0	1
284.5	285.499512	BAMBI.S521.yyyymmdd.EORASD1	0.49115077	nonartifact	1	1
0	0.999512	BAMBI.S523.yyyymmdd.ECRASD1	0.37402117	artifact	0	1
0.5	1.499512	BAMBI.S523.yyyymmdd.ECRASD1	0.3701035	artifact	0	1
1	1.999512	BAMBI.S523.yyyymmdd.ECRASD1	0.27202964	artifact	0	1
1.5	2.499512	BAMBI.S523.yyyymmdd.ECRASD1	0.22146456	nonartifact	1	1
5.5	6.499512	BAMBI.S523.yyyymmdd.ECRASD1	0.20829226	nonartifact	1	1
6.5	7.499512	BAMBI.S523.yyyymmdd.ECRASD1	0.21609333	artifact	0	1
7	7.999512	BAMBI.S523.yyyymmdd.ECRASD1	0.3153726	artifact	0	1
7.5	8.499512	BAMBI.S523.yyyymmdd.ECRASD1	0.45648047	artifact	0	1
13.5	14.499512	BAMBI.S523.yyyymmdd.ECRASD1	0.14932692	nonartifact	1	1
14.5	15.499512	BAMBI.S523.yyyymmdd.ECRASD1	0.16883227	artifact	0	1
15	15.999512	BAMBI.S523.yyyymmdd.ECRASD1	0.2559248	artifact	0	1
15.5	16.499512	BAMBI.S523.yyyymmdd.ECRASD1	0.54416233	artifact	0	0
19.5	20.499512	BAMBI.S523.yyyymmdd.ECRASD1	0.63921696	artifact	0	0
20	20.999512	BAMBI.S523.yyyymmdd.ECRASD1	0.18892203	artifact	0	1
20.5	21.499512	BAMBI.S523.yyyymmdd.ECRASD1	0.18760541	artifact	0	1
21	21.999512	BAMBI.S523.yyyymmdd.ECRASD1	0.25694814	artifact	0	1
21.5	22.499512	BAMBI.S523.yyyymmdd.ECRASD1	0.18886182	artifact	0	1
22	22.999512	BAMBI.S523.yyyymmdd.ECRASD1	0.30900314	artifact	0	1
22.5	23.499512	BAMBI.S523.yyyymmdd.ECRASD1	0.44051707	artifact	0	1
23	23.999512	BAMBI.S523.yyyymmdd.ECRASD1	0.31565124	artifact	0	1
23.5	24.499512	BAMBI.S523.yyyymmdd.ECRASD1	0.1757149	artifact	0	1
24	24.999512	BAMBI.S523.yyyymmdd.ECRASD1	0.21099289	artifact	0	1
24.5	25.499512	BAMBI.S523.yyyymmdd.ECRASD1	0.21014608	artifact	0	1
25	25.999512	BAMBI.S523.yyyymmdd.ECRASD1	0.34718105	artifact	0	1
25.5	26.499512	BAMBI.S523.yyyymmdd.ECRASD1	0.5227456	artifact	0	0
27	27.999512	BAMBI.S523.yyyymmdd.ECRASD1	0.74886626	artifact	0	0
27.5	28.499512	BAMBI.S523.yyyymmdd.ECRASD1	0.21508306	artifact	0	1
28	28.999512	BAMBI.S523.yyyymmdd.ECRASD1	0.15924105	nonartifact	1	1
41	41.999512	BAMBI.S523.yyyymmdd.ECRASD1	0.14604136	nonartifact	1	1
41.5	42.499512	BAMBI.S523.yyyymmdd.ECRASD1	0.29952744	artifact	0	1
42	42.999512	BAMBI.S523.yyyymmdd.ECRASD1	0.85711616	artifact	0	0
44	44.999512	BAMBI.S523.yyyymmdd.ECRASD1	0.8268741	artifact	0	0
44.5	45.499512	BAMBI.S523.yyyymmdd.ECRASD1	0.39519793	artifact	0	1
45.5	46.499512	BAMBI.S523.yyyymmdd.ECRASD1	0.57875824	nonartifact	1	0
47.5	48.499512	BAMBI.S523.yyyymmdd.ECRASD1	0.4952499	artifact	0	1
48	48.999512	BAMBI.S523.yyyymmdd.ECRASD1	0.09406258	artifact	0	1
48.5	49.499512	BAMBI.S523.yyyymmdd.ECRASD1	0.16077194	nonartifact	1	1
52.5	53.499512	BAMBI.S523.yyyymmdd.ECRASD1	0.4364388	artifact	0	1
53	53.999512	BAMBI.S523.yyyymmdd.ECRASD1	0.3571711	artifact	0	1
53.5	54.499512	BAMBI.S523.yyyymmdd.ECRASD1	0.22512124	artifact	0	1
54	54.999512	BAMBI.S523.yyyymmdd.ECRASD1	0.3497014	artifact	0	1
54.5	55.499512	BAMBI.S523.yyyymmdd.ECRASD1	0.40545958	artifact	0	1
71	71.999512	BAMBI.S523.yyyymmdd.ECRASD1	0.40974328	artifact	0	1
71.5	72.499512	BAMBI.S523.yyyymmdd.ECRASD1	0.35166717	artifact	0	1
72	72.999512	BAMBI.S523.yyyymmdd.ECRASD1	0.6829363	artifact	0	0
72.5	73.499512	BAMBI.S523.yyyymmdd.ECRASD1	0.43154946	artifact	0	1
73	73.999512	BAMBI.S523.yyyymmdd.ECRASD1	0.18131812	artifact	0	1
73.5	74.499512	BAMBI.S523.yyyymmdd.ECRASD1	0.16100849	artifact	0	1
74	74.999512	BAMBI.S523.yyyymmdd.ECRASD1	0.1364816	nonartifact	1	1
82.5	83.499512	BAMBI.S523.yyyymmdd.ECRASD1	0.1365406	nonartifact	1	1
83.5	84.499512	BAMBI.S523.yyyymmdd.ECRASD1	0.17573115	artifact	0	1
84	84.999512	BAMBI.S523.yyyymmdd.ECRASD1	0.73538846	artifact	0	0
86	86.999512	BAMBI.S523.yyyymmdd.ECRASD1	0.8398577	artifact	0	0
86.5	87.499512	BAMBI.S523.yyyymmdd.ECRASD1	0.34743518	artifact	0	1
87	87.999512	BAMBI.S523.yyyymmdd.ECRASD1	0.56461376	artifact	0	0
87.5	88.499512	BAMBI.S523.yyyymmdd.ECRASD1	0.3663516	artifact	0	1
88	88.999512	BAMBI.S523.yyyymmdd.ECRASD1	0.10865538	nonartifact	1	1
118.5	119.499512	BAMBI.S523.yyyymmdd.ECRASD1	0.32722452	nonartifact	1	1
119.5	120.499512	BAMBI.S523.yyyymmdd.ECRASD1	0.17572843	artifact	0	1
120	120.999512	BAMBI.S523.yyyymmdd.ECRASD1	0.21651313	artifact	0	1
120.5	121.499512	BAMBI.S523.yyyymmdd.ECRASD1	0.18684474	artifact	0	1
121	121.999512	BAMBI.S523.yyyymmdd.ECRASD1	0.21126805	artifact	0	1
121.5	122.499512	BAMBI.S523.yyyymmdd.ECRASD1	0.24746297	artifact	0	1
122	122.999512	BAMBI.S523.yyyymmdd.ECRASD1	0.1534288	artifact	0	1
122.5	123.499512	BAMBI.S523.yyyymmdd.ECRASD1	0.66121626	artifact	0	0
125	125.999512	BAMBI.S523.yyyymmdd.ECRASD1	0.42334202	artifact	0	1
125.5	126.499512	BAMBI.S523.yyyymmdd.ECRASD1	0.27600262	artifact	0	1
126	126.999512	BAMBI.S523.yyyymmdd.ECRASD1	0.3060776	artifact	0	1
126.5	127.499512	BAMBI.S523.yyyymmdd.ECRASD1	0.2993491	artifact	0	1
127	127.999512	BAMBI.S523.yyyymmdd.ECRASD1	0.27466702	artifact	0	1
127.5	128.499512	BAMBI.S523.yyyymmdd.ECRASD1	0.36323497	artifact	0	1
128	128.999512	BAMBI.S523.yyyymmdd.ECRASD1	0.56279707	nonartifact	1	0
156	156.999512	BAMBI.S523.yyyymmdd.ECRASD1	0.23571655	nonartifact	1	1
156.5	157.499512	BAMBI.S523.yyyymmdd.ECRASD1	0.21584047	artifact	0	1
157	157.999512	BAMBI.S523.yyyymmdd.ECRASD1	0.4180397	artifact	0	1
166	166.999512	BAMBI.S523.yyyymmdd.ECRASD1	0.21277674	nonartifact	1	1
166.5	167.499512	BAMBI.S523.yyyymmdd.ECRASD1	0.23928648	artifact	0	1
167	167.999512	BAMBI.S523.yyyymmdd.ECRASD1	0.23722865	artifact	0	1
167.5	168.499512	BAMBI.S523.yyyymmdd.ECRASD1	0.6485235	artifact	0	0
169	169.999512	BAMBI.S523.yyyymmdd.ECRASD1	0.68550634	artifact	0	0
169.5	170.499512	BAMBI.S523.yyyymmdd.ECRASD1	0.21946758	artifact	0	1
170	170.999512	BAMBI.S523.yyyymmdd.ECRASD1	0.28503594	nonartifact	1	1
174	174.999512	BAMBI.S523.yyyymmdd.ECRASD1	0.5156566	nonartifact	1	0
175	175.999512	BAMBI.S523.yyyymmdd.ECRASD1	0.32874364	artifact	0	1
175.5	176.499512	BAMBI.S523.yyyymmdd.ECRASD1	0.5112924	artifact	0	0
176	176.999512	BAMBI.S523.yyyymmdd.ECRASD1	0.4735709	artifact	0	1
176.5	177.499512	BAMBI.S523.yyyymmdd.ECRASD1	0.3075316	artifact	0	1
177	177.999512	BAMBI.S523.yyyymmdd.ECRASD1	0.15486091	artifact	0	1
177.5	178.499512	BAMBI.S523.yyyymmdd.ECRASD1	0.1686897	artifact	0	1
178	178.999512	BAMBI.S523.yyyymmdd.ECRASD1	0.33638966	nonartifact	1	1
182.5	183.499512	BAMBI.S523.yyyymmdd.ECRASD1	0.15418448	nonartifact	1	1
183	183.999512	BAMBI.S523.yyyymmdd.ECRASD1	0.08643024	artifact	0	1
183.5	184.499512	BAMBI.S523.yyyymmdd.ECRASD1	0.100436814	artifact	0	1
184	184.999512	BAMBI.S523.yyyymmdd.ECRASD1	0.094021715	artifact	0	1
184.5	185.499512	BAMBI.S523.yyyymmdd.ECRASD1	0.13635789	artifact	0	1
185	185.999512	BAMBI.S523.yyyymmdd.ECRASD1	0.14922825	artifact	0	1
185.5	186.499512	BAMBI.S523.yyyymmdd.ECRASD1	0.1287814	artifact	0	1
186	186.999512	BAMBI.S523.yyyymmdd.ECRASD1	0.14394484	artifact	0	1
186.5	187.499512	BAMBI.S523.yyyymmdd.ECRASD1	0.14556111	artifact	0	1
187	187.999512	BAMBI.S523.yyyymmdd.ECRASD1	0.12331482	artifact	0	1
187.5	188.499512	BAMBI.S523.yyyymmdd.ECRASD1	0.22635207	artifact	0	1
188	188.999512	BAMBI.S523.yyyymmdd.ECRASD1	0.20440802	artifact	0	1
188.5	189.499512	BAMBI.S523.yyyymmdd.ECRASD1	0.28836226	artifact	0	1
189	189.999512	BAMBI.S523.yyyymmdd.ECRASD1	0.3693226	artifact	0	1
189.5	190.499512	BAMBI.S523.yyyymmdd.ECRASD1	0.24485432	artifact	0	1
190	190.999512	BAMBI.S523.yyyymmdd.ECRASD1	0.21932828	artifact	0	1
190.5	191.499512	BAMBI.S523.yyyymmdd.ECRASD1	0.20106968	artifact	0	1
191	191.999512	BAMBI.S523.yyyymmdd.ECRASD1	0.28362218	artifact	0	1
191.5	192.499512	BAMBI.S523.yyyymmdd.ECRASD1	0.21507378	artifact	0	1
192	192.999512	BAMBI.S523.yyyymmdd.ECRASD1	0.21123283	artifact	0	1
192.5	193.499512	BAMBI.S523.yyyymmdd.ECRASD1	0.12084781	artifact	0	1
193	193.999512	BAMBI.S523.yyyymmdd.ECRASD1	0.18273695	artifact	0	1
193.5	194.499512	BAMBI.S523.yyyymmdd.ECRASD1	0.2760094	artifact	0	1
194	194.999512	BAMBI.S523.yyyymmdd.ECRASD1	0.25347662	artifact	0	1
194.5	195.499512	BAMBI.S523.yyyymmdd.ECRASD1	0.28597236	artifact	0	1
195.5	196.499512	BAMBI.S523.yyyymmdd.ECRASD1	0.1369448	nonartifact	1	1
196.5	197.499512	BAMBI.S523.yyyymmdd.ECRASD1	0.23317808	nonartifact	1	1
197	197.999512	BAMBI.S523.yyyymmdd.ECRASD1	0.2681152	artifact	0	1
197.5	198.499512	BAMBI.S523.yyyymmdd.ECRASD1	0.28443623	artifact	0	1
198	198.999512	BAMBI.S523.yyyymmdd.ECRASD1	0.47446993	artifact	0	1
198.5	199.499512	BAMBI.S523.yyyymmdd.ECRASD1	0.29883993	artifact	0	1
199	199.999512	BAMBI.S523.yyyymmdd.ECRASD1	0.17923439	nonartifact	1	1
204	204.999512	BAMBI.S523.yyyymmdd.ECRASD1	0.16505963	nonartifact	1	1
204.5	205.499512	BAMBI.S523.yyyymmdd.ECRASD1	0.2248912	artifact	0	1
205	205.999512	BAMBI.S523.yyyymmdd.ECRASD1	0.13475785	artifact	0	1
205.5	206.499512	BAMBI.S523.yyyymmdd.ECRASD1	0.13808791	artifact	0	1
206	206.999512	BAMBI.S523.yyyymmdd.ECRASD1	0.14657941	artifact	0	1
206.5	207.499512	BAMBI.S523.yyyymmdd.ECRASD1	0.19101015	artifact	0	1
207	207.999512	BAMBI.S523.yyyymmdd.ECRASD1	0.17312124	artifact	0	1
207.5	208.499512	BAMBI.S523.yyyymmdd.ECRASD1	0.21810745	nonartifact	1	1
208	208.999512	BAMBI.S523.yyyymmdd.ECRASD1	0.16265172	artifact	0	1
208.5	209.499512	BAMBI.S523.yyyymmdd.ECRASD1	0.2370998	artifact	0	1
209	209.999512	BAMBI.S523.yyyymmdd.ECRASD1	0.24430586	artifact	0	1
209.5	210.499512	BAMBI.S523.yyyymmdd.ECRASD1	0.23858191	artifact	0	1
210.5	211.499512	BAMBI.S523.yyyymmdd.ECRASD1	0.7907026	nonartifact	1	0
214	214.999512	BAMBI.S523.yyyymmdd.ECRASD1	0.7336197	nonartifact	1	0
215	215.999512	BAMBI.S523.yyyymmdd.ECRASD1	0.18788508	artifact	0	1
215.5	216.499512	BAMBI.S523.yyyymmdd.ECRASD1	0.3360967	artifact	0	1
216	216.999512	BAMBI.S523.yyyymmdd.ECRASD1	0.22391315	artifact	0	1
216.5	217.499512	BAMBI.S523.yyyymmdd.ECRASD1	0.21566856	artifact	0	1
217	217.999512	BAMBI.S523.yyyymmdd.ECRASD1	0.299793	artifact	0	1
217.5	218.499512	BAMBI.S523.yyyymmdd.ECRASD1	0.3262308	artifact	0	1
218	218.999512	BAMBI.S523.yyyymmdd.ECRASD1	0.34102082	artifact	0	1
218.5	219.499512	BAMBI.S523.yyyymmdd.ECRASD1	0.24232699	artifact	0	1
219	219.999512	BAMBI.S523.yyyymmdd.ECRASD1	0.19744496	artifact	0	1
219.5	220.499512	BAMBI.S523.yyyymmdd.ECRASD1	0.31148717	artifact	0	1
220	220.999512	BAMBI.S523.yyyymmdd.ECRASD1	0.38839918	artifact	0	1
220.5	221.499512	BAMBI.S523.yyyymmdd.ECRASD1	0.4115054	artifact	0	1
221	221.999512	BAMBI.S523.yyyymmdd.ECRASD1	0.30409664	artifact	0	1
221.5	222.499512	BAMBI.S523.yyyymmdd.ECRASD1	0.36821473	artifact	0	1
222	222.999512	BAMBI.S523.yyyymmdd.ECRASD1	0.23462914	artifact	0	1
222.5	223.499512	BAMBI.S523.yyyymmdd.ECRASD1	0.21546543	artifact	0	1
223	223.999512	BAMBI.S523.yyyymmdd.ECRASD1	0.16413818	artifact	0	1
223.5	224.499512	BAMBI.S523.yyyymmdd.ECRASD1	0.11810987	nonartifact	1	1
226	226.999512	BAMBI.S523.yyyymmdd.ECRASD1	0.26574722	nonartifact	1	1
227	227.999512	BAMBI.S523.yyyymmdd.ECRASD1	0.17701502	artifact	0	1
227.5	228.499512	BAMBI.S523.yyyymmdd.ECRASD1	0.13663726	artifact	0	1
228	228.999512	BAMBI.S523.yyyymmdd.ECRASD1	0.068754554	artifact	0	1
228.5	229.499512	BAMBI.S523.yyyymmdd.ECRASD1	0.14781366	artifact	0	1
229	229.999512	BAMBI.S523.yyyymmdd.ECRASD1	0.1766598	nonartifact	1	1
229.5	230.499512	BAMBI.S523.yyyymmdd.ECRASD1	0.22094767	nonartifact	1	1
230.5	231.499512	BAMBI.S523.yyyymmdd.ECRASD1	0.13349628	artifact	0	1
231	231.999512	BAMBI.S523.yyyymmdd.ECRASD1	0.18765411	artifact	0	1
231.5	232.499512	BAMBI.S523.yyyymmdd.ECRASD1	0.30368358	artifact	0	1
232	232.999512	BAMBI.S523.yyyymmdd.ECRASD1	0.29364684	artifact	0	1
232.5	233.499512	BAMBI.S523.yyyymmdd.ECRASD1	0.24945952	artifact	0	1
233	233.999512	BAMBI.S523.yyyymmdd.ECRASD1	0.17206171	artifact	0	1
233.5	234.499512	BAMBI.S523.yyyymmdd.ECRASD1	0.13429819	artifact	0	1
234	234.999512	BAMBI.S523.yyyymmdd.ECRASD1	0.25054514	artifact	0	1
234.5	235.499512	BAMBI.S523.yyyymmdd.ECRASD1	0.2057911	artifact	0	1
235	235.999512	BAMBI.S523.yyyymmdd.ECRASD1	0.1874437	artifact	0	1
235.5	236.499512	BAMBI.S523.yyyymmdd.ECRASD1	0.17520323	artifact	0	1
236	236.999512	BAMBI.S523.yyyymmdd.ECRASD1	0.25678313	artifact	0	1
236.5	237.499512	BAMBI.S523.yyyymmdd.ECRASD1	0.16013284	artifact	0	1
237	237.999512	BAMBI.S523.yyyymmdd.ECRASD1	0.11943412	artifact	0	1
237.5	238.499512	BAMBI.S523.yyyymmdd.ECRASD1	0.15688469	artifact	0	1
238	238.999512	BAMBI.S523.yyyymmdd.ECRASD1	0.2432979	nonartifact	1	1
244	244.999512	BAMBI.S523.yyyymmdd.ECRASD1	0.19869538	nonartifact	1	1
244.5	245.499512	BAMBI.S523.yyyymmdd.ECRASD1	0.1754998	artifact	0	1
245	245.999512	BAMBI.S523.yyyymmdd.ECRASD1	0.2470249	artifact	0	1
245.5	246.499512	BAMBI.S523.yyyymmdd.ECRASD1	0.34922022	artifact	0	1
246	246.999512	BAMBI.S523.yyyymmdd.ECRASD1	0.47986904	artifact	0	1
247	247.999512	BAMBI.S523.yyyymmdd.ECRASD1	0.7970788	artifact	0	0
247.5	248.499512	BAMBI.S523.yyyymmdd.ECRASD1	0.2686433	artifact	0	1
248	248.999512	BAMBI.S523.yyyymmdd.ECRASD1	0.1886336	artifact	0	1
248.5	249.499512	BAMBI.S523.yyyymmdd.ECRASD1	0.18184142	artifact	0	1
249	249.999512	BAMBI.S523.yyyymmdd.ECRASD1	0.26951036	artifact	0	1
249.5	250.499512	BAMBI.S523.yyyymmdd.ECRASD1	0.24610211	artifact	0	1
250	250.999512	BAMBI.S523.yyyymmdd.ECRASD1	0.273284	nonartifact	1	1
261.5	262.499512	BAMBI.S523.yyyymmdd.ECRASD1	0.27804065	nonartifact	1	1
262	262.999512	BAMBI.S523.yyyymmdd.ECRASD1	0.21036373	artifact	0	1
262.5	263.499512	BAMBI.S523.yyyymmdd.ECRASD1	0.28271192	artifact	0	1
263	263.999512	BAMBI.S523.yyyymmdd.ECRASD1	0.28928584	artifact	0	1
263.5	264.499512	BAMBI.S523.yyyymmdd.ECRASD1	0.23954162	artifact	0	1
[truncated: 18,350 more rows]
