# Supplementary material for: Improved Manual Annotation of EEG Signals through Convolutional Neural Network Guidance
Source: eNeuro. 2022 Sep 27;9(5):ENEURO.0160-22.2022. doi: 10.1523/ENEURO.0160-22.2022 (PMC9532020; doi:10.1523/ENEURO.0160-22.2022)
Supplement: Extended Data 1 — The code used to perform preprocessing of the data and all experimental work. The zip file contains pipeline scripts arranged in subfolders indicating the order of execution, a txt file with all dependencies (requirements.txt), and a short description for each step of the pipeline (README.txt). Download Extended Data 1, ZIP file. [file enu-eN-MNT-0160-22-s03.zip › Extended_Data1/step4_revision/stage2/data/uncertain_df.csv]

id	revised_class	true_class	true_label	predicted_class
BAMBI.S501.yyyymmdd.ECRASD1_raw_nonartifact_100.0-100.999512	2	1	nonartifact	0
BAMBI.S501.yyyymmdd.ECRASD1_raw_nonartifact_100.5-101.499512	2	1	nonartifact	0
BAMBI.S501.yyyymmdd.ECRASD1_raw_nonartifact_101.0-101.999512	2	1	nonartifact	0
BAMBI.S512.yyyymmdd.EORASD1_raw_nonartifact_56.5-57.499512	2	1	nonartifact	0
BAMBI.S512.yyyymmdd.EORASD1_raw_nonartifact_158.5-159.499512	2	1	nonartifact	0
BAMBI.S512.yyyymmdd.EORASD1_raw_nonartifact_171.5-172.499512	2	1	nonartifact	0
BAMBI.S523.yyyymmdd.EORASD1_raw_nonartifact_12.5-13.499512	2	1	nonartifact	0
BAMBI.S523.yyyymmdd.EORASD1_raw_artifact_50.5-51.499512	2	0	artifact	1
BAMBI.S523.yyyymmdd.EORASD1_raw_nonartifact_194.5-195.499512	2	1	nonartifact	0
BAMBI.S523.yyyymmdd.EORASD1_raw_nonartifact_250.5-251.499512	2	1	nonartifact	0
BAMBI.S523.yyyymmdd.EORASD1_raw_artifact_274.0-274.999512	2	0	artifact	1
BAMBI.S525.yyyymmdd.ECRASD1_raw_nonartifact_130.5-131.499512	2	1	nonartifact	0
BAMBI.S525.yyyymmdd.ECRASD1_raw_nonartifact_290.0-290.999512	2	1	nonartifact	0
BAMBI.S527.yyyymmdd.ECRASD1_raw_artifact_279.5-280.499512	2	0	artifact	1
BAMBI.S529.yyyymmdd.EORASD1_raw_nonartifact_290.0-290.999512	2	1	nonartifact	0
BAMBI.S532.yyyymmdd.EORASD1_raw_nonartifact_110.0-110.999512	2	1	nonartifact	0
BAMBI.S533.yyyymmdd.EORASD1_raw_nonartifact_175.5-176.499512	2	1	nonartifact	0
BAMBI.S533.yyyymmdd.EORASD1_raw_nonartifact_213.5-214.499512	2	1	nonartifact	0
BAMBI.S536.yyyymmdd.EORASD1_raw_nonartifact_123.5-124.499512	2	1	nonartifact	0
BAMBI.S540.yyyymmdd.EORASD1_raw_nonartifact_236.5-237.499512	2	1	nonartifact	0
BAMBI.S540.yyyymmdd.EORASD1_raw_nonartifact_267.0-267.999512	2	1	nonartifact	0
BAMBI.S546.yyyymmdd.EORASD1_raw_nonartifact_75.0-75.999512	2	1	nonartifact	0
BAMBI.S546.yyyymmdd.EORASD1_raw_nonartifact_97.0-97.999512	2	1	nonartifact	0
BAMBI.S546.yyyymmdd.EORASD1_raw_nonartifact_98.0-98.999512	2	1	nonartifact	0
BAMBI.S546.yyyymmdd.EORASD1_raw_nonartifact_116.0-116.999512	2	1	nonartifact	0
BAMBI.S546.yyyymmdd.EORASD1_raw_nonartifact_208.0-208.999512	2	1	nonartifact	0
BAMBI.S550.yyyymmdd.EORASD1_raw_nonartifact_262.0-262.999512	2	1	nonartifact	0
BAMBI.S550.yyyymmdd.EORASD1_raw_nonartifact_262.5-263.499512	2	1	nonartifact	0
BAMBI.S552.yyyymmdd.EORASD1_raw_nonartifact_209.0-209.999512	2	1	nonartifact	0
BAMBI.S556.yyyymmdd.ECRASD1_raw_nonartifact_142.5-143.499512	2	1	nonartifact	0
BAMBI.S582.yyyymmdd.EORASD1_raw_nonartifact_160.5-161.499512	2	1	nonartifact	0
BAMBI.S595.yyyymmdd.EORASD1_raw_nonartifact_279.5-280.499512	2	1	nonartifact	0
BAMBI.S595.yyyymmdd.EORASD1_raw_nonartifact_280.0-280.999512	2	1	nonartifact	0
BAMBI.S597.yyyymmdd.EORASD1_raw_nonartifact_166.5-167.499512	2	1	nonartifact	0
BAMBI.S601.yyyymmdd.EORASD1_raw_nonartifact_87.0-87.999512	2	1	nonartifact	0
BAMBI.S602.yyyymmdd.EORASD1_raw_nonartifact_18.5-19.499512	2	1	nonartifact	0
BAMBI.S603.yyyymmdd.ECRASD1_raw_nonartifact_299.0-299.999512	2	1	nonartifact	0
BAMBI.S612.yyyymmdd.EORASD1_raw_nonartifact_86.5-87.499512	2	1	nonartifact	0
BAMBI.S612.yyyymmdd.EORASD1_raw_nonartifact_117.0-117.999512	2	1	nonartifact	0
BAMBI.S615.yyyymmdd.ECRASD1_raw_nonartifact_304.5-305.499512	2	1	nonartifact	0
SPACE.S01.yyyymmdd.EORASD_raw_nonartifact_74.5-75.499512	2	1	nonartifact	0
SPACE.S01.yyyymmdd.EORASD_raw_nonartifact_144.5-145.499512	2	1	nonartifact	0
SPACE.S02.yyyymmdd.EOREP_raw_nonartifact_134.0-134.999512	2	1	nonartifact	0
SPACE.S04.yyyymmdd.ECREP_raw_nonartifact_64.5-65.499512	2	1	nonartifact	0
SPACE.S04.yyyymmdd.ECREP_raw_nonartifact_65.0-65.999512	2	1	nonartifact	0
SPACE.S04.yyyymmdd.ECREP_raw_nonartifact_65.5-66.499512	2	1	nonartifact	0
SPACE.S108.yyyymmdd.ECRHE_raw_nonartifact_275.0-275.999512	2	1	nonartifact	0
SPACE.S109.yyyymmdd.ECREP_raw_nonartifact_94.5-95.499512	2	1	nonartifact	0
SPACE.S110.yyyymmdd.EORHE_raw_nonartifact_210.5-211.499512	2	1	nonartifact	0
SPACE.S115.yyyymmdd.EORASD_raw_nonartifact_99.5-100.499512	2	1	nonartifact	0
SPACE.S117.yyyymmdd.EORHE_raw_nonartifact_281.0-281.999512	2	1	nonartifact	0
SPACE.S118.yyyymmdd.EORHE_raw_nonartifact_231.5-232.499512	2	1	nonartifact	0
SPACE.S119.yymmdd.EORASD_raw_nonartifact_146.5-147.499512	2	1	nonartifact	0
SPACE.S12.yyyymmdd.EORASD_raw_nonartifact_53.5-54.499512	2	1	nonartifact	0
SPACE.S12.yyyymmdd.EORASD_raw_nonartifact_54.0-54.999512	2	1	nonartifact	0
SPACE.S121.yyyymmdd.EORHE_raw_nonartifact_10.0-10.999512	2	1	nonartifact	0
SPACE.S121.yyyymmdd.EORHE_raw_nonartifact_10.5-11.499512	2	1	nonartifact	0
SPACE.S121.yyyymmdd.EORHE_raw_nonartifact_11.0-11.999512	2	1	nonartifact	0
SPACE.S126.yymmdd.ECRASD_raw_nonartifact_180.5-181.499512	2	1	nonartifact	0
SPACE.S129.yymmdd.ECRHE_raw_nonartifact_86.5-87.499512	2	1	nonartifact	0
SPACE.S129.yymmdd.EORHE_raw_nonartifact_40.0-40.999512	2	1	nonartifact	0
SPACE.S138.yymmdd.ECRASD_raw_nonartifact_256.5-257.499512	2	1	nonartifact	0
SPACE.S138.yymmdd.ECRASD_raw_nonartifact_257.0-257.999512	2	1	nonartifact	0
SPACE.S142.yymmdd.ECRHE_raw_nonartifact_257.5-258.499512	2	1	nonartifact	0
SPACE.S143.yymmdd.EORHE_raw_nonartifact_181.5-182.499512	2	1	nonartifact	0
SPACE.S144.yymmdd.EORHE_raw_nonartifact_66.0-66.999512	2	1	nonartifact	0
SPACE.S16.yyyymmdd.ECRASD_raw_nonartifact_4.0-4.999512	2	1	nonartifact	0
SPACE.S25.yyyymmdd.EORASD_raw_nonartifact_18.0-18.999512	2	1	nonartifact	0
SPACE.S26.yyyymmdd.EORASD_raw_nonartifact_90.5-91.499512	2	1	nonartifact	0
SPACE.S29.yyyymmdd.EORHE_raw_nonartifact_58.5-59.499512	2	1	nonartifact	0
SPACE.S31.yyyymmdd.ECRASD_raw_nonartifact_42.5-43.499512	2	1	nonartifact	0
SPACE.S41.yyyymmdd.EORASD_raw_nonartifact_100.0-100.999512	2	1	nonartifact	0
SPACE.S42.yyyymmdd.EORASD_raw_nonartifact_37.0-37.999512	2	1	nonartifact	0
SPACE.S42.yyyymmdd.EORASD_raw_nonartifact_166.0-166.999512	2	1	nonartifact	0
SPACE.S45.yyyymmdd.EORASD_raw_nonartifact_89.5-90.499512	2	1	nonartifact	0
SPACE.S45.yyyymmdd.EORASD_raw_nonartifact_127.5-128.499512	2	1	nonartifact	0
SPACE.S49.yyyymmdd.ECRASD_raw_nonartifact_82.0-82.999512	2	1	nonartifact	0
SPACE.S49.yyyymmdd.ECRASD_raw_nonartifact_161.0-161.999512	2	1	nonartifact	0
SPACE.S85.yyyymmdd.EOREP_raw_nonartifact_89.5-90.499512	2	1	nonartifact	0
SPACE.S88.yyyymmdd.EOREP_raw_nonartifact_188.5-189.499512	2	1	nonartifact	0
SPACE.S96.yyyymmdd.EORHE_raw_nonartifact_42.5-43.499512	2	1	nonartifact	0
BAMBI.S513.yyyymmdd.ECRASD1_raw_nonartifact_189.0-189.999512	2	1	nonartifact	1
BAMBI.S516.yyyymmdd.ECRASD1_raw_artifact_9.5-10.499512	2	0	artifact	1
BAMBI.S527.yyyymmdd.ECRASD1_raw_nonartifact_273.5-274.499512	2	1	nonartifact	1
BAMBI.S584.yyyymmdd.ECRASD1_raw_artifact_137.5-138.499512	2	0	artifact	1
BAMBI.S584.yyyymmdd.ECRASD1_raw_artifact_138.0-138.999512	2	0	artifact	1
BAMBI.S584.yyyymmdd.ECRASD1_raw_artifact_138.5-139.499512	2	0	artifact	1
BAMBI.S584.yyyymmdd.ECRASD1_raw_artifact_139.0-139.999512	2	0	artifact	1
BAMBI.S584.yyyymmdd.ECRASD1_raw_artifact_140.0-140.999512	2	0	artifact	1
BAMBI.S584.yyyymmdd.ECRASD1_raw_artifact_140.5-141.499512	2	0	artifact	1
BAMBI.S584.yyyymmdd.ECRASD1_raw_artifact_141.0-141.999512	2	0	artifact	1
BAMBI.S604.yyyymmdd.ECRASD1_raw_nonartifact_39.0-39.999512	2	1	nonartifact	1
