# Supplementary material for: Improved Manual Annotation of EEG Signals through Convolutional Neural Network Guidance
Source: eNeuro. 2022 Sep 27;9(5):ENEURO.0160-22.2022. doi: 10.1523/ENEURO.0160-22.2022 (PMC9532020; doi:10.1523/ENEURO.0160-22.2022)
Supplement: Extended Data 1 — The code used to perform preprocessing of the data and all experimental work. The zip file contains pipeline scripts arranged in subfolders indicating the order of execution, a txt file with all dependencies (requirements.txt), and a short description for each step of the pipeline (README.txt). Download Extended Data 1, ZIP file. [file enu-eN-MNT-0160-22-s03.zip › Extended_Data1/step4_revision/stage2/data/drowsiness_df.csv]

id	revised_class	true_class	true_label	predicted_class
BAMBI.S602.yyyymmdd.ECRASD1_raw_nonartifact_122.0-122.999512	3	1	nonartifact	1
BAMBI.S602.yyyymmdd.ECRASD1_raw_nonartifact_122.5-123.499512	3	1	nonartifact	1
SPACE.S01.yyyymmdd.EORASD_raw_nonartifact_72.0-72.999512	3	1	nonartifact	1
SPACE.S04.yyyymmdd.EOREP_raw_nonartifact_89.0-89.999512	3	1	nonartifact	1
SPACE.S29.yyyymmdd.EORHE_raw_nonartifact_57.5-58.499512	3	1	nonartifact	0
SPACE.S86.yyyymmdd.EORASD_raw_nonartifact_37.5-38.499512	3	1	nonartifact	0
