# Supplementary material for: Improved Manual Annotation of EEG Signals through Convolutional Neural Network Guidance
Source: eNeuro. 2022 Sep 27;9(5):ENEURO.0160-22.2022. doi: 10.1523/ENEURO.0160-22.2022 (PMC9532020; doi:10.1523/ENEURO.0160-22.2022)
Supplement: Extended Data 1 — The code used to perform preprocessing of the data and all experimental work. The zip file contains pipeline scripts arranged in subfolders indicating the order of execution, a txt file with all dependencies (requirements.txt), and a short description for each step of the pipeline (README.txt). Download Extended Data 1, ZIP file. [file enu-eN-MNT-0160-22-s03.zip › Extended_Data1/step4_revision/stage2/data/revised_df.csv]

id	revised_class	true_class	true_label	predicted_class
BAMBI.S501.yyyymmdd.ECRASD1_raw_artifact_9.5-10.499512	0	0	artifact	0
BAMBI.S501.yyyymmdd.ECRASD1_raw_nonartifact_10.0-10.999512	0	1	nonartifact	0
BAMBI.S501.yyyymmdd.ECRASD1_raw_nonartifact_10.5-11.499512	0	1	nonartifact	0
BAMBI.S501.yyyymmdd.ECRASD1_raw_nonartifact_11.0-11.999512	0	1	nonartifact	0
BAMBI.S501.yyyymmdd.ECRASD1_raw_nonartifact_11.5-12.499512	0	1	nonartifact	0
BAMBI.S501.yyyymmdd.ECRASD1_raw_artifact_23.5-24.499512	0	0	artifact	0
BAMBI.S501.yyyymmdd.ECRASD1_raw_nonartifact_24.0-24.999512	0	1	nonartifact	0
BAMBI.S501.yyyymmdd.ECRASD1_raw_nonartifact_24.5-25.499512	0	1	nonartifact	0
BAMBI.S501.yyyymmdd.ECRASD1_raw_nonartifact_25.0-25.999512	0	1	nonartifact	0
BAMBI.S501.yyyymmdd.ECRASD1_raw_artifact_26.5-27.499512	0	0	artifact	0
BAMBI.S501.yyyymmdd.ECRASD1_raw_artifact_41.5-42.499512	0	0	artifact	0
BAMBI.S501.yyyymmdd.ECRASD1_raw_nonartifact_70.5-71.499512	1	1	nonartifact	1
BAMBI.S501.yyyymmdd.ECRASD1_raw_artifact_71.5-72.499512	0	0	artifact	0
BAMBI.S501.yyyymmdd.ECRASD1_raw_artifact_89.5-90.499512	0	0	artifact	0
BAMBI.S501.yyyymmdd.ECRASD1_raw_artifact_90.5-91.499512	0	0	artifact	0
BAMBI.S501.yyyymmdd.ECRASD1_raw_artifact_92.5-93.499512	0	0	artifact	0
BAMBI.S501.yyyymmdd.ECRASD1_raw_nonartifact_93.0-93.999512	1	1	nonartifact	0
BAMBI.S501.yyyymmdd.ECRASD1_raw_artifact_93.5-94.499512	0	0	artifact	0
BAMBI.S501.yyyymmdd.ECRASD1_raw_artifact_95.5-96.499512	0	0	artifact	0
BAMBI.S501.yyyymmdd.ECRASD1_raw_nonartifact_96.0-96.999512	0	1	nonartifact	0
BAMBI.S501.yyyymmdd.ECRASD1_raw_nonartifact_96.5-97.499512	0	1	nonartifact	0
BAMBI.S501.yyyymmdd.ECRASD1_raw_nonartifact_97.0-97.999512	0	1	nonartifact	0
BAMBI.S501.yyyymmdd.ECRASD1_raw_nonartifact_97.5-98.499512	0	1	nonartifact	0
BAMBI.S501.yyyymmdd.ECRASD1_raw_nonartifact_98.0-98.999512	0	1	nonartifact	0
BAMBI.S501.yyyymmdd.ECRASD1_raw_nonartifact_98.5-99.499512	0	1	nonartifact	0
BAMBI.S501.yyyymmdd.ECRASD1_raw_artifact_101.5-102.499512	0	0	artifact	0
BAMBI.S501.yyyymmdd.ECRASD1_raw_artifact_145.0-145.999512	0	0	artifact	0
BAMBI.S501.yyyymmdd.ECRASD1_raw_nonartifact_145.5-146.499512	1	1	nonartifact	0
BAMBI.S501.yyyymmdd.ECRASD1_raw_nonartifact_146.0-146.999512	1	1	nonartifact	1
BAMBI.S501.yyyymmdd.EORASD1_raw_nonartifact_5.0-5.999512	1	1	nonartifact	0
BAMBI.S501.yyyymmdd.EORASD1_raw_artifact_6.5-7.499512	0	0	artifact	0
BAMBI.S501.yyyymmdd.EORASD1_raw_artifact_23.5-24.499512	0	0	artifact	0
BAMBI.S501.yyyymmdd.EORASD1_raw_artifact_24.5-25.499512	0	0	artifact	0
BAMBI.S501.yyyymmdd.EORASD1_raw_artifact_55.0-55.999512	0	0	artifact	0
BAMBI.S501.yyyymmdd.EORASD1_raw_nonartifact_56.5-57.499512	1	1	nonartifact	0
BAMBI.S501.yyyymmdd.EORASD1_raw_nonartifact_59.0-59.999512	0	1	nonartifact	0
BAMBI.S501.yyyymmdd.EORASD1_raw_nonartifact_59.5-60.499512	0	1	nonartifact	0
BAMBI.S501.yyyymmdd.EORASD1_raw_nonartifact_60.0-60.999512	1	1	nonartifact	0
BAMBI.S501.yyyymmdd.EORASD1_raw_nonartifact_60.5-61.499512	1	1	nonartifact	0
BAMBI.S501.yyyymmdd.EORASD1_raw_nonartifact_61.0-61.999512	1	1	nonartifact	0
BAMBI.S501.yyyymmdd.EORASD1_raw_nonartifact_71.5-72.499512	1	1	nonartifact	1
BAMBI.S501.yyyymmdd.EORASD1_raw_nonartifact_72.0-72.999512	1	1	nonartifact	0
BAMBI.S501.yyyymmdd.EORASD1_raw_nonartifact_72.5-73.499512	1	1	nonartifact	0
BAMBI.S501.yyyymmdd.EORASD1_raw_nonartifact_73.0-73.999512	1	1	nonartifact	1
BAMBI.S501.yyyymmdd.EORASD1_raw_artifact_79.5-80.499512	0	0	artifact	0
BAMBI.S501.yyyymmdd.EORASD1_raw_nonartifact_80.5-81.499512	1	1	nonartifact	0
BAMBI.S501.yyyymmdd.EORASD1_raw_nonartifact_81.5-82.499512	1	1	nonartifact	1
BAMBI.S501.yyyymmdd.EORASD1_raw_nonartifact_82.0-82.999512	0	1	nonartifact	0
BAMBI.S501.yyyymmdd.EORASD1_raw_artifact_82.5-83.499512	0	0	artifact	0
BAMBI.S501.yyyymmdd.EORASD1_raw_artifact_86.5-87.499512	0	0	artifact	0
BAMBI.S501.yyyymmdd.EORASD1_raw_nonartifact_87.0-87.999512	1	1	nonartifact	0
BAMBI.S501.yyyymmdd.EORASD1_raw_nonartifact_87.5-88.499512	1	1	nonartifact	1
BAMBI.S501.yyyymmdd.EORASD1_raw_nonartifact_114.0-114.999512	1	1	nonartifact	1
BAMBI.S501.yyyymmdd.EORASD1_raw_nonartifact_114.5-115.499512	0	1	nonartifact	0
BAMBI.S501.yyyymmdd.EORASD1_raw_artifact_115.0-115.999512	0	0	artifact	0
BAMBI.S501.yyyymmdd.EORASD1_raw_artifact_121.0-121.999512	0	0	artifact	0
BAMBI.S501.yyyymmdd.EORASD1_raw_nonartifact_122.0-122.999512	1	1	nonartifact	1
BAMBI.S501.yyyymmdd.EORASD1_raw_artifact_142.0-142.999512	0	0	artifact	1
BAMBI.S501.yyyymmdd.EORASD1_raw_nonartifact_143.0-143.999512	0	1	nonartifact	0
BAMBI.S501.yyyymmdd.EORASD1_raw_nonartifact_143.5-144.499512	1	1	nonartifact	1
BAMBI.S501.yyyymmdd.EORASD1_raw_nonartifact_151.5-152.499512	1	1	nonartifact	0
BAMBI.S501.yyyymmdd.EORASD1_raw_artifact_152.0-152.999512	0	0	artifact	0
BAMBI.S501.yyyymmdd.EORASD1_raw_artifact_172.5-173.499512	0	0	artifact	0
BAMBI.S501.yyyymmdd.EORASD1_raw_nonartifact_173.0-173.999512	0	1	nonartifact	0
BAMBI.S501.yyyymmdd.EORASD1_raw_artifact_174.0-174.999512	0	0	artifact	0
BAMBI.S502.yyyymmdd.ECRASD1_raw_artifact_1.0-1.999512	0	0	artifact	0
BAMBI.S502.yyyymmdd.ECRASD1_raw_nonartifact_1.5-2.499512	0	1	nonartifact	0
BAMBI.S502.yyyymmdd.ECRASD1_raw_nonartifact_2.0-2.999512	1	1	nonartifact	1
BAMBI.S502.yyyymmdd.ECRASD1_raw_nonartifact_15.0-15.999512	1	1	nonartifact	1
BAMBI.S502.yyyymmdd.ECRASD1_raw_nonartifact_15.5-16.499512	0	1	nonartifact	0
BAMBI.S502.yyyymmdd.ECRASD1_raw_nonartifact_16.0-16.999512	0	1	nonartifact	0
BAMBI.S502.yyyymmdd.ECRASD1_raw_nonartifact_18.0-18.999512	0	1	nonartifact	0
BAMBI.S502.yyyymmdd.ECRASD1_raw_nonartifact_18.5-19.499512	0	1	nonartifact	0
BAMBI.S502.yyyymmdd.ECRASD1_raw_nonartifact_19.0-19.999512	1	1	nonartifact	1
BAMBI.S502.yyyymmdd.EORASD1_raw_nonartifact_128.5-129.499512	1	1	nonartifact	1
BAMBI.S502.yyyymmdd.EORASD1_raw_nonartifact_130.0-130.999512	1	1	nonartifact	1
BAMBI.S502.yyyymmdd.EORASD1_raw_nonartifact_145.5-146.499512	0	1	nonartifact	0
BAMBI.S502.yyyymmdd.EORASD1_raw_nonartifact_146.0-146.999512	0	1	nonartifact	0
BAMBI.S502.yyyymmdd.EORASD1_raw_nonartifact_151.0-151.999512	1	1	nonartifact	1
BAMBI.S502.yyyymmdd.EORASD1_raw_nonartifact_151.5-152.499512	0	1	nonartifact	0
BAMBI.S502.yyyymmdd.EORASD1_raw_nonartifact_152.0-152.999512	0	1	nonartifact	0
BAMBI.S502.yyyymmdd.EORASD1_raw_nonartifact_152.5-153.499512	1	1	nonartifact	1
BAMBI.S502.yyyymmdd.EORASD1_raw_nonartifact_161.5-162.499512	0	1	nonartifact	0
BAMBI.S502.yyyymmdd.EORASD1_raw_nonartifact_162.0-162.999512	0	1	nonartifact	0
BAMBI.S502.yyyymmdd.EORASD1_raw_nonartifact_162.5-163.499512	0	1	nonartifact	0
BAMBI.S503.yyyymmdd.ECRASD1_raw_artifact_7.0-7.999512	0	0	artifact	0
BAMBI.S503.yyyymmdd.ECRASD1_raw_nonartifact_7.5-8.499512	1	1	nonartifact	0
BAMBI.S503.yyyymmdd.ECRASD1_raw_nonartifact_8.0-8.999512	1	1	nonartifact	0
BAMBI.S503.yyyymmdd.ECRASD1_raw_artifact_18.0-18.999512	0	0	artifact	0
BAMBI.S503.yyyymmdd.ECRASD1_raw_nonartifact_19.0-19.999512	1	1	nonartifact	0
BAMBI.S503.yyyymmdd.ECRASD1_raw_nonartifact_20.0-20.999512	0	1	nonartifact	0
BAMBI.S503.yyyymmdd.ECRASD1_raw_nonartifact_65.0-65.999512	1	1	nonartifact	0
BAMBI.S503.yyyymmdd.ECRASD1_raw_nonartifact_65.5-66.499512	1	1	nonartifact	0
BAMBI.S503.yyyymmdd.ECRASD1_raw_nonartifact_66.0-66.999512	1	1	nonartifact	1
BAMBI.S503.yyyymmdd.ECRASD1_raw_artifact_76.0-76.999512	0	0	artifact	0
BAMBI.S503.yyyymmdd.ECRASD1_raw_nonartifact_77.0-77.999512	0	1	nonartifact	0
BAMBI.S503.yyyymmdd.ECRASD1_raw_nonartifact_77.5-78.499512	0	1	nonartifact	0
BAMBI.S503.yyyymmdd.ECRASD1_raw_artifact_78.0-78.999512	0	0	artifact	0
BAMBI.S503.yyyymmdd.ECRASD1_raw_artifact_82.0-82.999512	0	0	artifact	0
BAMBI.S503.yyyymmdd.ECRASD1_raw_nonartifact_82.5-83.499512	1	1	nonartifact	0
BAMBI.S503.yyyymmdd.ECRASD1_raw_nonartifact_83.0-83.999512	1	1	nonartifact	0
BAMBI.S503.yyyymmdd.ECRASD1_raw_nonartifact_83.5-84.499512	1	1	nonartifact	1
BAMBI.S503.yyyymmdd.ECRASD1_raw_nonartifact_88.5-89.499512	1	1	nonartifact	0
BAMBI.S503.yyyymmdd.ECRASD1_raw_nonartifact_89.0-89.999512	1	1	nonartifact	1
BAMBI.S503.yyyymmdd.ECRASD1_raw_nonartifact_96.0-96.999512	1	1	nonartifact	1
BAMBI.S503.yyyymmdd.ECRASD1_raw_nonartifact_96.5-97.499512	1	1	nonartifact	0
BAMBI.S503.yyyymmdd.ECRASD1_raw_nonartifact_97.0-97.999512	0	1	nonartifact	0
BAMBI.S503.yyyymmdd.ECRASD1_raw_nonartifact_97.5-98.499512	1	1	nonartifact	1
BAMBI.S503.yyyymmdd.ECRASD1_raw_nonartifact_102.0-102.999512	1	1	nonartifact	1
BAMBI.S503.yyyymmdd.ECRASD1_raw_nonartifact_103.0-103.999512	1	1	nonartifact	0
BAMBI.S503.yyyymmdd.ECRASD1_raw_nonartifact_103.5-104.499512	1	1	nonartifact	0
BAMBI.S503.yyyymmdd.ECRASD1_raw_nonartifact_104.0-104.999512	1	1	nonartifact	1
BAMBI.S503.yyyymmdd.ECRASD1_raw_nonartifact_110.5-111.499512	1	1	nonartifact	1
BAMBI.S503.yyyymmdd.ECRASD1_raw_nonartifact_111.0-111.999512	0	1	nonartifact	0
BAMBI.S503.yyyymmdd.ECRASD1_raw_nonartifact_111.5-112.499512	0	1	nonartifact	0
BAMBI.S503.yyyymmdd.ECRASD1_raw_nonartifact_112.0-112.999512	1	1	nonartifact	1
BAMBI.S503.yyyymmdd.ECRASD1_raw_nonartifact_115.0-115.999512	1	1	nonartifact	0
BAMBI.S503.yyyymmdd.ECRASD1_raw_nonartifact_115.5-116.499512	1	1	nonartifact	0
BAMBI.S503.yyyymmdd.ECRASD1_raw_nonartifact_116.0-116.999512	1	1	nonartifact	0
BAMBI.S503.yyyymmdd.ECRASD1_raw_nonartifact_116.5-117.499512	1	1	nonartifact	0
BAMBI.S503.yyyymmdd.ECRASD1_raw_nonartifact_117.0-117.999512	1	1	nonartifact	0
BAMBI.S503.yyyymmdd.ECRASD1_raw_artifact_127.5-128.499512	0	0	artifact	0
BAMBI.S503.yyyymmdd.ECRASD1_raw_nonartifact_128.5-129.499512	1	1	nonartifact	1
BAMBI.S503.yyyymmdd.ECRASD1_raw_nonartifact_133.0-133.999512	1	1	nonartifact	1
BAMBI.S503.yyyymmdd.ECRASD1_raw_nonartifact_133.5-134.499512	1	1	nonartifact	0
BAMBI.S503.yyyymmdd.ECRASD1_raw_nonartifact_134.0-134.999512	1	1	nonartifact	0
BAMBI.S503.yyyymmdd.EORASD1_raw_nonartifact_75.5-76.499512	1	1	nonartifact	1
BAMBI.S503.yyyymmdd.EORASD1_raw_nonartifact_76.0-76.999512	1	1	nonartifact	0
BAMBI.S503.yyyymmdd.EORASD1_raw_nonartifact_76.5-77.499512	0	1	nonartifact	0
BAMBI.S503.yyyymmdd.EORASD1_raw_nonartifact_77.0-77.999512	0	1	nonartifact	0
BAMBI.S503.yyyymmdd.EORASD1_raw_nonartifact_124.5-125.499512	1	1	nonartifact	0
BAMBI.S503.yyyymmdd.EORASD1_raw_nonartifact_125.0-125.999512	1	1	nonartifact	1
BAMBI.S503.yyyymmdd.EORASD1_raw_nonartifact_158.5-159.499512	0	1	nonartifact	0
BAMBI.S503.yyyymmdd.EORASD1_raw_nonartifact_159.0-159.999512	1	1	nonartifact	0
BAMBI.S503.yyyymmdd.EORASD1_raw_nonartifact_159.5-160.499512	1	1	nonartifact	1
BAMBI.S504.yyyymmdd.ECRASD1_raw_artifact_22.0-22.999512	0	0	artifact	0
BAMBI.S504.yyyymmdd.ECRASD1_raw_nonartifact_23.0-23.999512	1	1	nonartifact	1
BAMBI.S504.yyyymmdd.ECRASD1_raw_artifact_66.5-67.499512	0	0	artifact	0
BAMBI.S504.yyyymmdd.ECRASD1_raw_nonartifact_67.5-68.499512	0	1	nonartifact	0
BAMBI.S504.yyyymmdd.ECRASD1_raw_nonartifact_68.0-68.999512	0	1	nonartifact	0
BAMBI.S504.yyyymmdd.ECRASD1_raw_nonartifact_68.5-69.499512	0	1	nonartifact	0
BAMBI.S504.yyyymmdd.ECRASD1_raw_nonartifact_69.0-69.999512	0	1	nonartifact	0
BAMBI.S504.yyyymmdd.ECRASD1_raw_nonartifact_69.5-70.499512	0	1	nonartifact	0
BAMBI.S504.yyyymmdd.ECRASD1_raw_nonartifact_70.0-70.999512	0	1	nonartifact	0
BAMBI.S504.yyyymmdd.ECRASD1_raw_nonartifact_70.5-71.499512	0	1	nonartifact	0
BAMBI.S504.yyyymmdd.ECRASD1_raw_nonartifact_71.0-71.999512	0	1	nonartifact	0
BAMBI.S504.yyyymmdd.ECRASD1_raw_nonartifact_71.5-72.499512	0	1	nonartifact	0
BAMBI.S504.yyyymmdd.ECRASD1_raw_nonartifact_72.0-72.999512	1	1	nonartifact	1
BAMBI.S504.yyyymmdd.ECRASD1_raw_nonartifact_79.0-79.999512	0	1	nonartifact	0
BAMBI.S504.yyyymmdd.ECRASD1_raw_nonartifact_79.5-80.499512	0	1	nonartifact	0
BAMBI.S504.yyyymmdd.ECRASD1_raw_nonartifact_80.0-80.999512	1	1	nonartifact	0
BAMBI.S504.yyyymmdd.ECRASD1_raw_nonartifact_80.5-81.499512	1	1	nonartifact	0
BAMBI.S504.yyyymmdd.ECRASD1_raw_artifact_81.5-82.499512	0	0	artifact	0
BAMBI.S504.yyyymmdd.ECRASD1_raw_nonartifact_105.0-105.999512	0	1	nonartifact	0
BAMBI.S504.yyyymmdd.ECRASD1_raw_nonartifact_105.5-106.499512	0	1	nonartifact	0
BAMBI.S504.yyyymmdd.ECRASD1_raw_nonartifact_106.0-106.999512	1	1	nonartifact	0
BAMBI.S504.yyyymmdd.ECRASD1_raw_nonartifact_119.0-119.999512	1	1	nonartifact	1
BAMBI.S504.yyyymmdd.ECRASD1_raw_nonartifact_120.0-120.999512	0	1	nonartifact	0
BAMBI.S504.yyyymmdd.ECRASD1_raw_nonartifact_120.5-121.499512	0	1	nonartifact	0
BAMBI.S504.yyyymmdd.ECRASD1_raw_artifact_121.0-121.999512	0	0	artifact	0
BAMBI.S504.yyyymmdd.ECRASD1_raw_artifact_123.5-124.499512	0	0	artifact	0
BAMBI.S504.yyyymmdd.ECRASD1_raw_nonartifact_124.5-125.499512	1	1	nonartifact	0
BAMBI.S504.yyyymmdd.ECRASD1_raw_nonartifact_125.0-125.999512	0	1	nonartifact	0
BAMBI.S504.yyyymmdd.ECRASD1_raw_nonartifact_125.5-126.499512	0	1	nonartifact	0
BAMBI.S504.yyyymmdd.ECRASD1_raw_nonartifact_126.0-126.999512	0	1	nonartifact	0
BAMBI.S504.yyyymmdd.ECRASD1_raw_artifact_126.5-127.499512	0	0	artifact	0
BAMBI.S504.yyyymmdd.ECRASD1_raw_nonartifact_145.0-145.999512	1	1	nonartifact	1
BAMBI.S504.yyyymmdd.ECRASD1_raw_nonartifact_145.5-146.499512	1	1	nonartifact	0
BAMBI.S504.yyyymmdd.ECRASD1_raw_nonartifact_146.5-147.499512	0	1	nonartifact	0
BAMBI.S504.yyyymmdd.ECRASD1_raw_nonartifact_147.0-147.999512	1	1	nonartifact	0
BAMBI.S504.yyyymmdd.ECRASD1_raw_nonartifact_147.5-148.499512	1	1	nonartifact	1
BAMBI.S504.yyyymmdd.ECRASD1_raw_nonartifact_177.5-178.499512	1	1	nonartifact	0
BAMBI.S504.yyyymmdd.ECRASD1_raw_nonartifact_178.0-178.999512	0	1	nonartifact	0
BAMBI.S504.yyyymmdd.ECRASD1_raw_nonartifact_178.5-179.499512	0	1	nonartifact	0
BAMBI.S504.yyyymmdd.EORASD1_raw_nonartifact_14.0-14.999512	0	1	nonartifact	0
BAMBI.S504.yyyymmdd.EORASD1_raw_nonartifact_14.5-15.499512	0	1	nonartifact	0
BAMBI.S504.yyyymmdd.EORASD1_raw_nonartifact_15.0-15.999512	0	1	nonartifact	0
BAMBI.S504.yyyymmdd.EORASD1_raw_nonartifact_15.5-16.499512	0	1	nonartifact	0
BAMBI.S504.yyyymmdd.EORASD1_raw_nonartifact_16.0-16.999512	0	1	nonartifact	0
BAMBI.S504.yyyymmdd.EORASD1_raw_nonartifact_16.5-17.499512	0	1	nonartifact	0
BAMBI.S504.yyyymmdd.EORASD1_raw_nonartifact_17.0-17.999512	0	1	nonartifact	0
BAMBI.S504.yyyymmdd.EORASD1_raw_nonartifact_17.5-18.499512	0	1	nonartifact	0
BAMBI.S504.yyyymmdd.EORASD1_raw_nonartifact_18.0-18.999512	1	1	nonartifact	1
BAMBI.S504.yyyymmdd.EORASD1_raw_nonartifact_25.0-25.999512	1	1	nonartifact	1
BAMBI.S504.yyyymmdd.EORASD1_raw_nonartifact_25.5-26.499512	0	1	nonartifact	0
BAMBI.S504.yyyymmdd.EORASD1_raw_nonartifact_26.0-26.999512	0	1	nonartifact	0
BAMBI.S504.yyyymmdd.EORASD1_raw_nonartifact_26.5-27.499512	0	1	nonartifact	0
BAMBI.S504.yyyymmdd.EORASD1_raw_nonartifact_27.0-27.999512	1	1	nonartifact	1
BAMBI.S504.yyyymmdd.EORASD1_raw_nonartifact_42.5-43.499512	1	1	nonartifact	1
BAMBI.S504.yyyymmdd.EORASD1_raw_nonartifact_43.5-44.499512	0	1	nonartifact	0
BAMBI.S504.yyyymmdd.EORASD1_raw_nonartifact_44.0-44.999512	0	1	nonartifact	0
BAMBI.S504.yyyymmdd.EORASD1_raw_nonartifact_45.0-45.999512	1	1	nonartifact	0
BAMBI.S504.yyyymmdd.EORASD1_raw_nonartifact_54.0-54.999512	1	1	nonartifact	0
BAMBI.S504.yyyymmdd.EORASD1_raw_nonartifact_54.5-55.499512	1	1	nonartifact	0
BAMBI.S504.yyyymmdd.EORASD1_raw_artifact_55.0-55.999512	0	0	artifact	0
BAMBI.S504.yyyymmdd.EORASD1_raw_artifact_78.5-79.499512	0	0	artifact	0
BAMBI.S504.yyyymmdd.EORASD1_raw_nonartifact_79.5-80.499512	0	1	nonartifact	0
BAMBI.S504.yyyymmdd.EORASD1_raw_nonartifact_80.0-80.999512	0	1	nonartifact	0
BAMBI.S504.yyyymmdd.EORASD1_raw_nonartifact_80.5-81.499512	1	1	nonartifact	1
BAMBI.S504.yyyymmdd.EORASD1_raw_nonartifact_98.0-98.999512	1	1	nonartifact	0
BAMBI.S504.yyyymmdd.EORASD1_raw_nonartifact_99.0-99.999512	1	1	nonartifact	1
BAMBI.S504.yyyymmdd.EORASD1_raw_nonartifact_115.5-116.499512	0	1	nonartifact	0
BAMBI.S504.yyyymmdd.EORASD1_raw_nonartifact_116.0-116.999512	0	1	nonartifact	0
BAMBI.S504.yyyymmdd.EORASD1_raw_nonartifact_116.5-117.499512	0	1	nonartifact	0
BAMBI.S504.yyyymmdd.EORASD1_raw_nonartifact_117.0-117.999512	0	1	nonartifact	0
BAMBI.S504.yyyymmdd.EORASD1_raw_nonartifact_117.5-118.499512	0	1	nonartifact	0
BAMBI.S504.yyyymmdd.EORASD1_raw_artifact_118.0-118.999512	0	0	artifact	0
BAMBI.S504.yyyymmdd.EORASD1_raw_artifact_122.0-122.999512	0	0	artifact	0
BAMBI.S504.yyyymmdd.EORASD1_raw_nonartifact_122.5-123.499512	0	1	nonartifact	0
BAMBI.S504.yyyymmdd.EORASD1_raw_nonartifact_123.0-123.999512	0	1	nonartifact	0
BAMBI.S504.yyyymmdd.EORASD1_raw_nonartifact_123.5-124.499512	1	1	nonartifact	1
BAMBI.S504.yyyymmdd.EORASD1_raw_artifact_160.5-161.499512	0	0	artifact	0
BAMBI.S504.yyyymmdd.EORASD1_raw_nonartifact_161.0-161.999512	0	1	nonartifact	0
BAMBI.S504.yyyymmdd.EORASD1_raw_nonartifact_161.5-162.499512	0	1	nonartifact	0
BAMBI.S504.yyyymmdd.EORASD1_raw_nonartifact_162.0-162.999512	0	1	nonartifact	0
BAMBI.S504.yyyymmdd.EORASD1_raw_artifact_162.5-163.499512	0	0	artifact	0
BAMBI.S505.yyyymmdd.ECRASD1_raw_artifact_9.5-10.499512	0	0	artifact	0
BAMBI.S505.yyyymmdd.ECRASD1_raw_nonartifact_10.0-10.999512	0	1	nonartifact	0
BAMBI.S505.yyyymmdd.ECRASD1_raw_nonartifact_10.5-11.499512	0	1	nonartifact	0
BAMBI.S505.yyyymmdd.ECRASD1_raw_artifact_21.0-21.999512	0	0	artifact	0
BAMBI.S505.yyyymmdd.ECRASD1_raw_nonartifact_21.5-22.499512	0	1	nonartifact	0
BAMBI.S505.yyyymmdd.ECRASD1_raw_artifact_22.0-22.999512	0	0	artifact	0
BAMBI.S505.yyyymmdd.ECRASD1_raw_artifact_26.5-27.499512	0	0	artifact	0
BAMBI.S505.yyyymmdd.ECRASD1_raw_nonartifact_27.0-27.999512	0	1	nonartifact	0
BAMBI.S505.yyyymmdd.ECRASD1_raw_nonartifact_27.5-28.499512	0	1	nonartifact	0
BAMBI.S505.yyyymmdd.ECRASD1_raw_nonartifact_35.0-35.999512	1	1	nonartifact	0
BAMBI.S505.yyyymmdd.ECRASD1_raw_nonartifact_35.5-36.499512	1	1	nonartifact	1
BAMBI.S505.yyyymmdd.ECRASD1_raw_nonartifact_63.5-64.499512	1	1	nonartifact	1
BAMBI.S505.yyyymmdd.ECRASD1_raw_nonartifact_64.0-64.999512	0	1	nonartifact	0
BAMBI.S505.yyyymmdd.ECRASD1_raw_nonartifact_64.5-65.499512	0	1	nonartifact	0
BAMBI.S505.yyyymmdd.ECRASD1_raw_nonartifact_108.5-109.499512	1	1	nonartifact	0
BAMBI.S505.yyyymmdd.ECRASD1_raw_nonartifact_109.0-109.999512	1	1	nonartifact	0
BAMBI.S505.yyyymmdd.ECRASD1_raw_nonartifact_110.0-110.999512	0	1	nonartifact	0
BAMBI.S505.yyyymmdd.ECRASD1_raw_artifact_112.5-113.499512	0	0	artifact	0
BAMBI.S505.yyyymmdd.ECRASD1_raw_artifact_118.5-119.499512	0	0	artifact	0
BAMBI.S505.yyyymmdd.ECRASD1_raw_nonartifact_120.0-120.999512	1	1	nonartifact	0
BAMBI.S505.yyyymmdd.ECRASD1_raw_nonartifact_120.5-121.499512	1	1	nonartifact	0
BAMBI.S505.yyyymmdd.ECRASD1_raw_nonartifact_122.0-122.999512	1	1	nonartifact	0
BAMBI.S505.yyyymmdd.ECRASD1_raw_nonartifact_122.5-123.499512	1	1	nonartifact	1
BAMBI.S505.yyyymmdd.ECRASD1_raw_artifact_127.5-128.499512	0	0	artifact	0
BAMBI.S505.yyyymmdd.ECRASD1_raw_nonartifact_128.0-128.999512	0	1	nonartifact	0
BAMBI.S505.yyyymmdd.ECRASD1_raw_nonartifact_128.5-129.499512	0	1	nonartifact	0
BAMBI.S505.yyyymmdd.ECRASD1_raw_nonartifact_129.0-129.999512	1	1	nonartifact	0
BAMBI.S505.yyyymmdd.ECRASD1_raw_nonartifact_129.5-130.499512	0	1	nonartifact	0
BAMBI.S505.yyyymmdd.ECRASD1_raw_nonartifact_130.0-130.999512	0	1	nonartifact	0
BAMBI.S505.yyyymmdd.ECRASD1_raw_nonartifact_143.0-143.999512	1	1	nonartifact	1
BAMBI.S505.yyyymmdd.ECRASD1_raw_nonartifact_144.0-144.999512	0	1	nonartifact	0
BAMBI.S505.yyyymmdd.ECRASD1_raw_nonartifact_144.5-145.499512	0	1	nonartifact	0
BAMBI.S505.yyyymmdd.ECRASD1_raw_nonartifact_145.0-145.999512	1	1	nonartifact	0
BAMBI.S505.yyyymmdd.ECRASD1_raw_nonartifact_145.5-146.499512	0	1	nonartifact	0
BAMBI.S505.yyyymmdd.ECRASD1_raw_nonartifact_146.5-147.499512	0	1	nonartifact	0
BAMBI.S505.yyyymmdd.ECRASD1_raw_nonartifact_147.0-147.999512	0	1	nonartifact	0
BAMBI.S505.yyyymmdd.ECRASD1_raw_artifact_159.5-160.499512	0	0	artifact	0
BAMBI.S505.yyyymmdd.ECRASD1_raw_nonartifact_161.0-161.999512	1	1	nonartifact	0
BAMBI.S505.yyyymmdd.ECRASD1_raw_nonartifact_161.5-162.499512	1	1	nonartifact	0
BAMBI.S505.yyyymmdd.ECRASD1_raw_nonartifact_162.0-162.999512	0	1	nonartifact	0
BAMBI.S505.yyyymmdd.ECRASD1_raw_nonartifact_163.5-164.499512	0	1	nonartifact	0
BAMBI.S505.yyyymmdd.ECRASD1_raw_nonartifact_164.5-165.499512	0	1	nonartifact	0
BAMBI.S505.yyyymmdd.ECRASD1_raw_nonartifact_165.0-165.999512	0	1	nonartifact	0
BAMBI.S505.yyyymmdd.ECRASD1_raw_nonartifact_166.0-166.999512	1	1	nonartifact	0
BAMBI.S505.yyyymmdd.ECRASD1_raw_nonartifact_166.5-167.499512	0	1	nonartifact	0
BAMBI.S505.yyyymmdd.ECRASD1_raw_nonartifact_167.0-167.999512	0	1	nonartifact	0
BAMBI.S505.yyyymmdd.ECRASD1_raw_nonartifact_167.5-168.499512	0	1	nonartifact	0
BAMBI.S505.yyyymmdd.ECRASD1_raw_nonartifact_168.0-168.999512	0	1	nonartifact	0
BAMBI.S505.yyyymmdd.ECRASD1_raw_nonartifact_168.5-169.499512	0	1	nonartifact	0
BAMBI.S505.yyyymmdd.ECRASD1_raw_nonartifact_171.0-171.999512	1	1	nonartifact	1
BAMBI.S505.yyyymmdd.ECRASD1_raw_nonartifact_175.5-176.499512	1	1	nonartifact	1
BAMBI.S505.yyyymmdd.ECRASD1_raw_nonartifact_176.0-176.999512	1	1	nonartifact	0
BAMBI.S505.yyyymmdd.ECRASD1_raw_nonartifact_176.5-177.499512	0	1	nonartifact	0
BAMBI.S505.yyyymmdd.ECRASD1_raw_nonartifact_177.0-177.999512	0	1	nonartifact	0
BAMBI.S505.yyyymmdd.ECRASD1_raw_nonartifact_177.5-178.499512	1	1	nonartifact	1
BAMBI.S505.yyyymmdd.EORASD1_raw_artifact_9.5-10.499512	0	0	artifact	0
BAMBI.S505.yyyymmdd.EORASD1_raw_nonartifact_10.0-10.999512	0	1	nonartifact	0
BAMBI.S505.yyyymmdd.EORASD1_raw_nonartifact_11.5-12.499512	0	1	nonartifact	0
BAMBI.S505.yyyymmdd.EORASD1_raw_nonartifact_12.0-12.999512	0	1	nonartifact	0
BAMBI.S505.yyyymmdd.EORASD1_raw_nonartifact_15.0-15.999512	1	1	nonartifact	0
BAMBI.S505.yyyymmdd.EORASD1_raw_nonartifact_15.5-16.499512	1	1	nonartifact	0
BAMBI.S505.yyyymmdd.EORASD1_raw_nonartifact_16.0-16.999512	1	1	nonartifact	1
BAMBI.S505.yyyymmdd.EORASD1_raw_nonartifact_89.5-90.499512	0	1	nonartifact	0
BAMBI.S505.yyyymmdd.EORASD1_raw_nonartifact_90.0-90.999512	0	1	nonartifact	0
BAMBI.S505.yyyymmdd.EORASD1_raw_nonartifact_90.5-91.499512	0	1	nonartifact	0
BAMBI.S505.yyyymmdd.EORASD1_raw_nonartifact_91.0-91.999512	0	1	nonartifact	0
BAMBI.S505.yyyymmdd.EORASD1_raw_nonartifact_91.5-92.499512	0	1	nonartifact	0
BAMBI.S507.yyyymmdd.ECRASD1_raw_nonartifact_74.0-74.999512	1	1	nonartifact	0
BAMBI.S507.yyyymmdd.ECRASD1_raw_nonartifact_129.5-130.499512	1	1	nonartifact	1
BAMBI.S507.yyyymmdd.ECRASD1_raw_nonartifact_130.0-130.999512	0	1	nonartifact	0
BAMBI.S507.yyyymmdd.ECRASD1_raw_nonartifact_130.5-131.499512	0	1	nonartifact	0
BAMBI.S507.yyyymmdd.ECRASD1_raw_nonartifact_131.0-131.999512	1	1	nonartifact	1
BAMBI.S507.yyyymmdd.EORASD1_raw_nonartifact_68.5-69.499512	1	1	nonartifact	0
BAMBI.S507.yyyymmdd.EORASD1_raw_nonartifact_69.0-69.999512	0	1	nonartifact	0
BAMBI.S507.yyyymmdd.EORASD1_raw_nonartifact_69.5-70.499512	0	1	nonartifact	0
BAMBI.S507.yyyymmdd.EORASD1_raw_nonartifact_70.0-70.999512	0	1	nonartifact	0
BAMBI.S507.yyyymmdd.EORASD1_raw_nonartifact_70.5-71.499512	0	1	nonartifact	0
BAMBI.S507.yyyymmdd.EORASD1_raw_nonartifact_71.0-71.999512	0	1	nonartifact	0
BAMBI.S509.yyyymmdd.ECRASD1_raw_nonartifact_1.5-2.499512	1	1	nonartifact	0
BAMBI.S509.yyyymmdd.ECRASD1_raw_nonartifact_2.0-2.999512	1	1	nonartifact	0
BAMBI.S509.yyyymmdd.ECRASD1_raw_nonartifact_2.5-3.499512	1	1	nonartifact	1
BAMBI.S509.yyyymmdd.ECRASD1_raw_nonartifact_60.5-61.499512	1	1	nonartifact	0
BAMBI.S509.yyyymmdd.ECRASD1_raw_nonartifact_61.0-61.999512	1	1	nonartifact	1
BAMBI.S509.yyyymmdd.ECRASD1_raw_nonartifact_97.0-97.999512	1	1	nonartifact	1
BAMBI.S509.yyyymmdd.ECRASD1_raw_nonartifact_97.5-98.499512	0	1	nonartifact	0
BAMBI.S509.yyyymmdd.ECRASD1_raw_nonartifact_98.0-98.999512	1	1	nonartifact	1
BAMBI.S509.yyyymmdd.ECRASD1_raw_nonartifact_109.0-109.999512	1	1	nonartifact	0
BAMBI.S509.yyyymmdd.ECRASD1_raw_nonartifact_109.5-110.499512	1	1	nonartifact	0
BAMBI.S509.yyyymmdd.ECRASD1_raw_nonartifact_110.0-110.999512	1	1	nonartifact	0
BAMBI.S509.yyyymmdd.EORASD1_raw_nonartifact_87.5-88.499512	1	1	nonartifact	1
BAMBI.S509.yyyymmdd.EORASD1_raw_nonartifact_88.0-88.999512	0	1	nonartifact	0
BAMBI.S509.yyyymmdd.EORASD1_raw_nonartifact_88.5-89.499512	0	1	nonartifact	0
BAMBI.S509.yyyymmdd.EORASD1_raw_nonartifact_89.0-89.999512	1	1	nonartifact	1
BAMBI.S509.yyyymmdd.EORASD1_raw_nonartifact_91.0-91.999512	0	1	nonartifact	0
BAMBI.S509.yyyymmdd.EORASD1_raw_nonartifact_91.5-92.499512	0	1	nonartifact	0
BAMBI.S509.yyyymmdd.EORASD1_raw_artifact_92.5-93.499512	0	0	artifact	0
BAMBI.S509.yyyymmdd.EORASD1_raw_nonartifact_132.5-133.499512	1	1	nonartifact	0
BAMBI.S509.yyyymmdd.EORASD1_raw_nonartifact_133.0-133.999512	0	1	nonartifact	0
BAMBI.S509.yyyymmdd.EORASD1_raw_nonartifact_133.5-134.499512	0	1	nonartifact	0
BAMBI.S509.yyyymmdd.EORASD1_raw_nonartifact_134.0-134.999512	1	1	nonartifact	1
BAMBI.S509.yyyymmdd.EORASD1_raw_nonartifact_140.5-141.499512	1	1	nonartifact	1
BAMBI.S509.yyyymmdd.EORASD1_raw_nonartifact_141.0-141.999512	0	1	nonartifact	0
BAMBI.S509.yyyymmdd.EORASD1_raw_nonartifact_141.5-142.499512	0	1	nonartifact	0
BAMBI.S509.yyyymmdd.EORASD1_raw_artifact_142.5-143.499512	0	0	artifact	1
BAMBI.S509.yyyymmdd.EORASD1_raw_artifact_149.5-150.499512	0	0	artifact	0
BAMBI.S509.yyyymmdd.EORASD1_raw_nonartifact_150.0-150.999512	1	1	nonartifact	0
BAMBI.S509.yyyymmdd.EORASD1_raw_nonartifact_150.5-151.499512	1	1	nonartifact	0
BAMBI.S509.yyyymmdd.EORASD1_raw_nonartifact_151.0-151.999512	1	1	nonartifact	0
BAMBI.S509.yyyymmdd.EORASD1_raw_nonartifact_162.0-162.999512	0	1	nonartifact	0
BAMBI.S509.yyyymmdd.EORASD1_raw_nonartifact_162.5-163.499512	0	1	nonartifact	0
BAMBI.S509.yyyymmdd.EORASD1_raw_nonartifact_163.0-163.999512	1	1	nonartifact	1
BAMBI.S512.yyyymmdd.ECRASD1_raw_nonartifact_61.0-61.999512	1	1	nonartifact	1
BAMBI.S512.yyyymmdd.ECRASD1_raw_nonartifact_62.0-62.999512	0	1	nonartifact	0
BAMBI.S512.yyyymmdd.ECRASD1_raw_nonartifact_62.5-63.499512	0	1	nonartifact	0
BAMBI.S512.yyyymmdd.ECRASD1_raw_artifact_67.0-67.999512	0	0	artifact	0
BAMBI.S512.yyyymmdd.ECRASD1_raw_nonartifact_67.5-68.499512	0	1	nonartifact	0
BAMBI.S512.yyyymmdd.ECRASD1_raw_nonartifact_68.0-68.999512	1	1	nonartifact	1
BAMBI.S512.yyyymmdd.ECRASD1_raw_nonartifact_87.5-88.499512	0	1	nonartifact	0
BAMBI.S512.yyyymmdd.ECRASD1_raw_nonartifact_88.0-88.999512	0	1	nonartifact	0
BAMBI.S512.yyyymmdd.ECRASD1_raw_nonartifact_88.5-89.499512	0	1	nonartifact	0
BAMBI.S512.yyyymmdd.ECRASD1_raw_nonartifact_89.0-89.999512	0	1	nonartifact	0
BAMBI.S512.yyyymmdd.ECRASD1_raw_nonartifact_90.0-90.999512	0	1	nonartifact	0
BAMBI.S512.yyyymmdd.ECRASD1_raw_nonartifact_90.5-91.499512	0	1	nonartifact	0
BAMBI.S512.yyyymmdd.ECRASD1_raw_nonartifact_91.0-91.999512	0	1	nonartifact	0
BAMBI.S512.yyyymmdd.ECRASD1_raw_nonartifact_91.5-92.499512	0	1	nonartifact	0
BAMBI.S512.yyyymmdd.ECRASD1_raw_nonartifact_92.5-93.499512	1	1	nonartifact	1
BAMBI.S512.yyyymmdd.ECRASD1_raw_nonartifact_96.5-97.499512	1	1	nonartifact	0
BAMBI.S512.yyyymmdd.ECRASD1_raw_nonartifact_97.0-97.999512	0	1	nonartifact	0
BAMBI.S512.yyyymmdd.ECRASD1_raw_nonartifact_97.5-98.499512	0	1	nonartifact	0
BAMBI.S512.yyyymmdd.ECRASD1_raw_nonartifact_98.0-98.999512	0	1	nonartifact	0
BAMBI.S512.yyyymmdd.ECRASD1_raw_nonartifact_98.5-99.499512	0	1	nonartifact	0
BAMBI.S512.yyyymmdd.ECRASD1_raw_artifact_109.5-110.499512	0	0	artifact	0
BAMBI.S512.yyyymmdd.ECRASD1_raw_nonartifact_110.0-110.999512	1	1	nonartifact	0
BAMBI.S512.yyyymmdd.ECRASD1_raw_nonartifact_110.5-111.499512	0	1	nonartifact	0
BAMBI.S512.yyyymmdd.ECRASD1_raw_nonartifact_111.0-111.999512	0	1	nonartifact	0
BAMBI.S512.yyyymmdd.ECRASD1_raw_nonartifact_112.0-112.999512	0	1	nonartifact	0
BAMBI.S512.yyyymmdd.ECRASD1_raw_nonartifact_112.5-113.499512	0	1	nonartifact	0
BAMBI.S512.yyyymmdd.ECRASD1_raw_nonartifact_113.0-113.999512	0	1	nonartifact	0
BAMBI.S512.yyyymmdd.ECRASD1_raw_nonartifact_113.5-114.499512	1	1	nonartifact	0
BAMBI.S512.yyyymmdd.EORASD1_raw_nonartifact_9.0-9.999512	0	1	nonartifact	0
BAMBI.S512.yyyymmdd.EORASD1_raw_nonartifact_9.5-10.499512	0	1	nonartifact	0
BAMBI.S512.yyyymmdd.EORASD1_raw_nonartifact_10.0-10.999512	0	1	nonartifact	0
BAMBI.S512.yyyymmdd.EORASD1_raw_nonartifact_10.5-11.499512	0	1	nonartifact	0
BAMBI.S512.yyyymmdd.EORASD1_raw_nonartifact_11.0-11.999512	1	1	nonartifact	1
BAMBI.S512.yyyymmdd.EORASD1_raw_nonartifact_29.5-30.499512	0	1	nonartifact	0
BAMBI.S512.yyyymmdd.EORASD1_raw_nonartifact_30.0-30.999512	0	1	nonartifact	0
BAMBI.S512.yyyymmdd.EORASD1_raw_nonartifact_30.5-31.499512	0	1	nonartifact	0
BAMBI.S512.yyyymmdd.EORASD1_raw_artifact_31.0-31.999512	0	0	artifact	0
BAMBI.S512.yyyymmdd.EORASD1_raw_artifact_37.5-38.499512	0	0	artifact	0
BAMBI.S512.yyyymmdd.EORASD1_raw_nonartifact_38.0-38.999512	0	1	nonartifact	0
BAMBI.S512.yyyymmdd.EORASD1_raw_nonartifact_38.5-39.499512	0	1	nonartifact	0
BAMBI.S512.yyyymmdd.EORASD1_raw_nonartifact_39.0-39.999512	0	1	nonartifact	0
BAMBI.S512.yyyymmdd.EORASD1_raw_nonartifact_41.0-41.999512	0	1	nonartifact	0
BAMBI.S512.yyyymmdd.EORASD1_raw_nonartifact_41.5-42.499512	0	1	nonartifact	0
BAMBI.S512.yyyymmdd.EORASD1_raw_nonartifact_42.0-42.999512	1	1	nonartifact	0
BAMBI.S512.yyyymmdd.EORASD1_raw_nonartifact_43.0-43.999512	0	1	nonartifact	0
BAMBI.S512.yyyymmdd.EORASD1_raw_artifact_43.5-44.499512	0	0	artifact	0
BAMBI.S512.yyyymmdd.EORASD1_raw_artifact_49.0-49.999512	0	0	artifact	0
BAMBI.S512.yyyymmdd.EORASD1_raw_nonartifact_50.0-50.999512	0	1	nonartifact	0
BAMBI.S512.yyyymmdd.EORASD1_raw_nonartifact_50.5-51.499512	0	1	nonartifact	0
BAMBI.S512.yyyymmdd.EORASD1_raw_nonartifact_51.0-51.999512	0	1	nonartifact	0
BAMBI.S512.yyyymmdd.EORASD1_raw_nonartifact_51.5-52.499512	0	1	nonartifact	0
BAMBI.S512.yyyymmdd.EORASD1_raw_nonartifact_52.0-52.999512	1	1	nonartifact	1
BAMBI.S512.yyyymmdd.EORASD1_raw_nonartifact_55.0-55.999512	0	1	nonartifact	0
BAMBI.S512.yyyymmdd.EORASD1_raw_nonartifact_55.5-56.499512	0	1	nonartifact	0
BAMBI.S512.yyyymmdd.EORASD1_raw_nonartifact_56.0-56.999512	0	1	nonartifact	0
BAMBI.S512.yyyymmdd.EORASD1_raw_nonartifact_57.0-57.999512	0	1	nonartifact	0
BAMBI.S512.yyyymmdd.EORASD1_raw_nonartifact_59.0-59.999512	0	1	nonartifact	0
BAMBI.S512.yyyymmdd.EORASD1_raw_nonartifact_59.5-60.499512	0	1	nonartifact	0
BAMBI.S512.yyyymmdd.EORASD1_raw_nonartifact_60.0-60.999512	0	1	nonartifact	0
BAMBI.S512.yyyymmdd.EORASD1_raw_nonartifact_60.5-61.499512	0	1	nonartifact	0
BAMBI.S512.yyyymmdd.EORASD1_raw_nonartifact_61.0-61.999512	0	1	nonartifact	0
BAMBI.S512.yyyymmdd.EORASD1_raw_nonartifact_61.5-62.499512	0	1	nonartifact	0
BAMBI.S512.yyyymmdd.EORASD1_raw_nonartifact_62.0-62.999512	0	1	nonartifact	0
BAMBI.S512.yyyymmdd.EORASD1_raw_nonartifact_62.5-63.499512	0	1	nonartifact	0
BAMBI.S512.yyyymmdd.EORASD1_raw_nonartifact_63.0-63.999512	0	1	nonartifact	0
BAMBI.S512.yyyymmdd.EORASD1_raw_nonartifact_63.5-64.499512	0	1	nonartifact	0
BAMBI.S512.yyyymmdd.EORASD1_raw_nonartifact_64.0-64.999512	0	1	nonartifact	0
BAMBI.S512.yyyymmdd.EORASD1_raw_nonartifact_64.5-65.499512	0	1	nonartifact	0
BAMBI.S512.yyyymmdd.EORASD1_raw_nonartifact_65.0-65.999512	0	1	nonartifact	0
BAMBI.S512.yyyymmdd.EORASD1_raw_artifact_65.5-66.499512	0	0	artifact	0
BAMBI.S512.yyyymmdd.EORASD1_raw_nonartifact_75.5-76.499512	1	1	nonartifact	0
BAMBI.S512.yyyymmdd.EORASD1_raw_nonartifact_76.0-76.999512	0	1	nonartifact	0
BAMBI.S512.yyyymmdd.EORASD1_raw_nonartifact_76.5-77.499512	0	1	nonartifact	0
BAMBI.S512.yyyymmdd.EORASD1_raw_nonartifact_78.0-78.999512	0	1	nonartifact	0
BAMBI.S512.yyyymmdd.EORASD1_raw_nonartifact_78.5-79.499512	0	1	nonartifact	0
BAMBI.S512.yyyymmdd.EORASD1_raw_nonartifact_79.0-79.999512	0	1	nonartifact	0
BAMBI.S512.yyyymmdd.EORASD1_raw_nonartifact_79.5-80.499512	0	1	nonartifact	0
BAMBI.S512.yyyymmdd.EORASD1_raw_nonartifact_80.0-80.999512	1	1	nonartifact	0
BAMBI.S512.yyyymmdd.EORASD1_raw_nonartifact_80.5-81.499512	1	1	nonartifact	0
BAMBI.S512.yyyymmdd.EORASD1_raw_nonartifact_81.0-81.999512	1	1	nonartifact	0
BAMBI.S512.yyyymmdd.EORASD1_raw_nonartifact_81.5-82.499512	0	1	nonartifact	0
BAMBI.S512.yyyymmdd.EORASD1_raw_nonartifact_82.0-82.999512	0	1	nonartifact	0
BAMBI.S512.yyyymmdd.EORASD1_raw_nonartifact_83.5-84.499512	0	1	nonartifact	0
BAMBI.S512.yyyymmdd.EORASD1_raw_nonartifact_84.0-84.999512	0	1	nonartifact	0
BAMBI.S512.yyyymmdd.EORASD1_raw_nonartifact_84.5-85.499512	1	1	nonartifact	1
BAMBI.S512.yyyymmdd.EORASD1_raw_nonartifact_91.5-92.499512	0	1	nonartifact	0
BAMBI.S512.yyyymmdd.EORASD1_raw_nonartifact_92.5-93.499512	1	1	nonartifact	1
BAMBI.S512.yyyymmdd.EORASD1_raw_nonartifact_115.5-116.499512	0	1	nonartifact	0
BAMBI.S512.yyyymmdd.EORASD1_raw_nonartifact_116.0-116.999512	0	1	nonartifact	0
BAMBI.S512.yyyymmdd.EORASD1_raw_nonartifact_116.5-117.499512	0	1	nonartifact	0
BAMBI.S512.yyyymmdd.EORASD1_raw_nonartifact_117.0-117.999512	0	1	nonartifact	0
BAMBI.S512.yyyymmdd.EORASD1_raw_nonartifact_117.5-118.499512	0	1	nonartifact	0
BAMBI.S512.yyyymmdd.EORASD1_raw_nonartifact_118.0-118.999512	0	1	nonartifact	0
BAMBI.S512.yyyymmdd.EORASD1_raw_nonartifact_118.5-119.499512	0	1	nonartifact	0
BAMBI.S512.yyyymmdd.EORASD1_raw_nonartifact_119.0-119.999512	0	1	nonartifact	0
BAMBI.S512.yyyymmdd.EORASD1_raw_nonartifact_119.5-120.499512	0	1	nonartifact	0
BAMBI.S512.yyyymmdd.EORASD1_raw_nonartifact_120.0-120.999512	0	1	nonartifact	0
BAMBI.S512.yyyymmdd.EORASD1_raw_nonartifact_121.5-122.499512	0	1	nonartifact	0
BAMBI.S512.yyyymmdd.EORASD1_raw_nonartifact_122.0-122.999512	0	1	nonartifact	0
BAMBI.S512.yyyymmdd.EORASD1_raw_nonartifact_122.5-123.499512	0	1	nonartifact	0
BAMBI.S512.yyyymmdd.EORASD1_raw_nonartifact_123.0-123.999512	0	1	nonartifact	0
BAMBI.S512.yyyymmdd.EORASD1_raw_nonartifact_123.5-124.499512	0	1	nonartifact	0
BAMBI.S512.yyyymmdd.EORASD1_raw_nonartifact_124.0-124.999512	1	1	nonartifact	0
BAMBI.S512.yyyymmdd.EORASD1_raw_nonartifact_124.5-125.499512	0	1	nonartifact	0
BAMBI.S512.yyyymmdd.EORASD1_raw_nonartifact_125.0-125.999512	0	1	nonartifact	0
BAMBI.S512.yyyymmdd.EORASD1_raw_artifact_125.5-126.499512	0	0	artifact	0
BAMBI.S512.yyyymmdd.EORASD1_raw_nonartifact_135.0-135.999512	1	1	nonartifact	1
BAMBI.S512.yyyymmdd.EORASD1_raw_nonartifact_135.5-136.499512	0	1	nonartifact	0
BAMBI.S512.yyyymmdd.EORASD1_raw_nonartifact_136.0-136.999512	0	1	nonartifact	0
BAMBI.S512.yyyymmdd.EORASD1_raw_nonartifact_136.5-137.499512	1	1	nonartifact	0
BAMBI.S512.yyyymmdd.EORASD1_raw_nonartifact_137.5-138.499512	1	1	nonartifact	1
BAMBI.S512.yyyymmdd.EORASD1_raw_nonartifact_138.0-138.999512	0	1	nonartifact	0
BAMBI.S512.yyyymmdd.EORASD1_raw_nonartifact_138.5-139.499512	0	1	nonartifact	0
BAMBI.S512.yyyymmdd.EORASD1_raw_nonartifact_139.0-139.999512	0	1	nonartifact	0
BAMBI.S512.yyyymmdd.EORASD1_raw_nonartifact_139.5-140.499512	0	1	nonartifact	0
BAMBI.S512.yyyymmdd.EORASD1_raw_artifact_140.5-141.499512	0	0	artifact	0
BAMBI.S512.yyyymmdd.EORASD1_raw_artifact_145.5-146.499512	0	0	artifact	0
BAMBI.S512.yyyymmdd.EORASD1_raw_nonartifact_146.0-146.999512	0	1	nonartifact	0
BAMBI.S512.yyyymmdd.EORASD1_raw_nonartifact_146.5-147.499512	0	1	nonartifact	0
BAMBI.S512.yyyymmdd.EORASD1_raw_nonartifact_147.0-147.999512	0	1	nonartifact	0
BAMBI.S512.yyyymmdd.EORASD1_raw_artifact_147.5-148.499512	0	0	artifact	0
BAMBI.S512.yyyymmdd.EORASD1_raw_nonartifact_152.0-152.999512	0	1	nonartifact	0
BAMBI.S512.yyyymmdd.EORASD1_raw_nonartifact_152.5-153.499512	0	1	nonartifact	0
BAMBI.S512.yyyymmdd.EORASD1_raw_nonartifact_153.0-153.999512	0	1	nonartifact	0
BAMBI.S512.yyyymmdd.EORASD1_raw_nonartifact_153.5-154.499512	0	1	nonartifact	0
BAMBI.S512.yyyymmdd.EORASD1_raw_nonartifact_154.0-154.999512	1	1	nonartifact	1
BAMBI.S512.yyyymmdd.EORASD1_raw_nonartifact_156.0-156.999512	1	1	nonartifact	0
BAMBI.S512.yyyymmdd.EORASD1_raw_nonartifact_156.5-157.499512	0	1	nonartifact	0
BAMBI.S512.yyyymmdd.EORASD1_raw_nonartifact_157.0-157.999512	0	1	nonartifact	0
BAMBI.S512.yyyymmdd.EORASD1_raw_nonartifact_157.5-158.499512	0	1	nonartifact	0
BAMBI.S512.yyyymmdd.EORASD1_raw_nonartifact_158.0-158.999512	0	1	nonartifact	0
BAMBI.S512.yyyymmdd.EORASD1_raw_nonartifact_159.5-160.499512	0	1	nonartifact	0
BAMBI.S512.yyyymmdd.EORASD1_raw_nonartifact_160.0-160.999512	0	1	nonartifact	0
BAMBI.S512.yyyymmdd.EORASD1_raw_nonartifact_160.5-161.499512	0	1	nonartifact	0
BAMBI.S512.yyyymmdd.EORASD1_raw_nonartifact_161.0-161.999512	0	1	nonartifact	0
BAMBI.S512.yyyymmdd.EORASD1_raw_nonartifact_161.5-162.499512	0	1	nonartifact	0
BAMBI.S512.yyyymmdd.EORASD1_raw_nonartifact_162.0-162.999512	1	1	nonartifact	1
BAMBI.S512.yyyymmdd.EORASD1_raw_nonartifact_162.5-163.499512	0	1	nonartifact	0
BAMBI.S512.yyyymmdd.EORASD1_raw_nonartifact_163.0-163.999512	0	1	nonartifact	0
BAMBI.S512.yyyymmdd.EORASD1_raw_nonartifact_163.5-164.499512	1	1	nonartifact	1
BAMBI.S512.yyyymmdd.EORASD1_raw_nonartifact_165.0-165.999512	0	1	nonartifact	0
BAMBI.S512.yyyymmdd.EORASD1_raw_nonartifact_165.5-166.499512	0	1	nonartifact	0
BAMBI.S512.yyyymmdd.EORASD1_raw_nonartifact_166.0-166.999512	1	1	nonartifact	1
BAMBI.S512.yyyymmdd.EORASD1_raw_nonartifact_167.0-167.999512	1	1	nonartifact	1
BAMBI.S512.yyyymmdd.EORASD1_raw_nonartifact_167.5-168.499512	1	1	nonartifact	0
BAMBI.S512.yyyymmdd.EORASD1_raw_nonartifact_168.0-168.999512	0	1	nonartifact	0
BAMBI.S512.yyyymmdd.EORASD1_raw_nonartifact_168.5-169.499512	0	1	nonartifact	0
BAMBI.S512.yyyymmdd.EORASD1_raw_nonartifact_169.0-169.999512	0	1	nonartifact	0
BAMBI.S512.yyyymmdd.EORASD1_raw_nonartifact_170.0-170.999512	0	1	nonartifact	0
BAMBI.S512.yyyymmdd.EORASD1_raw_nonartifact_170.5-171.499512	0	1	nonartifact	0
BAMBI.S513.yyyymmdd.ECRASD1_raw_artifact_9.5-10.499512	0	0	artifact	0
BAMBI.S513.yyyymmdd.ECRASD1_raw_nonartifact_10.0-10.999512	1	1	nonartifact	0
BAMBI.S513.yyyymmdd.ECRASD1_raw_nonartifact_10.5-11.499512	1	1	nonartifact	1
BAMBI.S513.yyyymmdd.ECRASD1_raw_nonartifact_27.0-27.999512	0	1	nonartifact	0
BAMBI.S513.yyyymmdd.ECRASD1_raw_nonartifact_27.5-28.499512	0	1	nonartifact	0
BAMBI.S513.yyyymmdd.ECRASD1_raw_nonartifact_28.5-29.499512	1	1	nonartifact	0
BAMBI.S513.yyyymmdd.ECRASD1_raw_nonartifact_29.0-29.999512	1	1	nonartifact	0
BAMBI.S513.yyyymmdd.ECRASD1_raw_nonartifact_29.5-30.499512	1	1	nonartifact	0
BAMBI.S513.yyyymmdd.ECRASD1_raw_nonartifact_30.0-30.999512	1	1	nonartifact	1
BAMBI.S513.yyyymmdd.ECRASD1_raw_nonartifact_31.0-31.999512	1	1	nonartifact	1
BAMBI.S513.yyyymmdd.ECRASD1_raw_nonartifact_32.0-32.999512	1	1	nonartifact	1
BAMBI.S513.yyyymmdd.ECRASD1_raw_nonartifact_36.0-36.999512	1	1	nonartifact	1
BAMBI.S513.yyyymmdd.ECRASD1_raw_nonartifact_36.5-37.499512	1	1	nonartifact	0
BAMBI.S513.yyyymmdd.ECRASD1_raw_nonartifact_37.5-38.499512	1	1	nonartifact	0
BAMBI.S513.yyyymmdd.ECRASD1_raw_nonartifact_38.0-38.999512	1	1	nonartifact	1
BAMBI.S513.yyyymmdd.ECRASD1_raw_nonartifact_53.0-53.999512	1	1	nonartifact	0
BAMBI.S513.yyyymmdd.ECRASD1_raw_nonartifact_53.5-54.499512	1	1	nonartifact	0
BAMBI.S513.yyyymmdd.ECRASD1_raw_nonartifact_54.0-54.999512	1	1	nonartifact	1
BAMBI.S513.yyyymmdd.ECRASD1_raw_nonartifact_55.0-55.999512	1	1	nonartifact	0
BAMBI.S513.yyyymmdd.ECRASD1_raw_nonartifact_55.5-56.499512	1	1	nonartifact	0
BAMBI.S513.yyyymmdd.ECRASD1_raw_nonartifact_56.0-56.999512	1	1	nonartifact	0
BAMBI.S513.yyyymmdd.ECRASD1_raw_artifact_56.5-57.499512	1	0	artifact	1
BAMBI.S513.yyyymmdd.ECRASD1_raw_artifact_65.0-65.999512	0	0	artifact	0
BAMBI.S513.yyyymmdd.ECRASD1_raw_nonartifact_65.5-66.499512	1	1	nonartifact	0
BAMBI.S513.yyyymmdd.ECRASD1_raw_nonartifact_66.0-66.999512	1	1	nonartifact	1
BAMBI.S513.yyyymmdd.ECRASD1_raw_nonartifact_80.0-80.999512	1	1	nonartifact	1
BAMBI.S513.yyyymmdd.ECRASD1_raw_nonartifact_80.5-81.499512	1	1	nonartifact	0
BAMBI.S513.yyyymmdd.ECRASD1_raw_nonartifact_81.5-82.499512	1	1	nonartifact	0
BAMBI.S513.yyyymmdd.ECRASD1_raw_nonartifact_87.5-88.499512	1	1	nonartifact	0
BAMBI.S513.yyyymmdd.ECRASD1_raw_artifact_124.5-125.499512	0	0	artifact	0
BAMBI.S513.yyyymmdd.ECRASD1_raw_nonartifact_125.5-126.499512	1	1	nonartifact	0
BAMBI.S513.yyyymmdd.ECRASD1_raw_artifact_126.5-127.499512	0	0	artifact	0
BAMBI.S513.yyyymmdd.ECRASD1_raw_artifact_130.5-131.499512	0	0	artifact	0
BAMBI.S513.yyyymmdd.ECRASD1_raw_nonartifact_131.0-131.999512	1	1	nonartifact	0
BAMBI.S513.yyyymmdd.ECRASD1_raw_nonartifact_131.5-132.499512	1	1	nonartifact	0
BAMBI.S513.yyyymmdd.ECRASD1_raw_nonartifact_132.0-132.999512	1	1	nonartifact	1
BAMBI.S513.yyyymmdd.ECRASD1_raw_nonartifact_151.5-152.499512	1	1	nonartifact	1
BAMBI.S513.yyyymmdd.ECRASD1_raw_nonartifact_152.0-152.999512	1	1	nonartifact	0
BAMBI.S513.yyyymmdd.ECRASD1_raw_nonartifact_152.5-153.499512	1	1	nonartifact	0
BAMBI.S513.yyyymmdd.ECRASD1_raw_nonartifact_153.0-153.999512	1	1	nonartifact	0
BAMBI.S513.yyyymmdd.ECRASD1_raw_nonartifact_153.5-154.499512	1	1	nonartifact	1
BAMBI.S513.yyyymmdd.ECRASD1_raw_nonartifact_155.5-156.499512	1	1	nonartifact	0
BAMBI.S513.yyyymmdd.ECRASD1_raw_nonartifact_156.0-156.999512	1	1	nonartifact	0
BAMBI.S513.yyyymmdd.ECRASD1_raw_nonartifact_156.5-157.499512	1	1	nonartifact	0
BAMBI.S513.yyyymmdd.ECRASD1_raw_nonartifact_162.5-163.499512	1	1	nonartifact	0
BAMBI.S513.yyyymmdd.ECRASD1_raw_nonartifact_163.0-163.999512	1	1	nonartifact	0
BAMBI.S513.yyyymmdd.ECRASD1_raw_nonartifact_163.5-164.499512	1	1	nonartifact	1
BAMBI.S513.yyyymmdd.EORASD1_raw_artifact_1.0-1.999512	0	0	artifact	0
BAMBI.S513.yyyymmdd.EORASD1_raw_nonartifact_1.5-2.499512	1	1	nonartifact	0
BAMBI.S513.yyyymmdd.EORASD1_raw_nonartifact_2.0-2.999512	1	1	nonartifact	0
BAMBI.S513.yyyymmdd.EORASD1_raw_nonartifact_2.5-3.499512	1	1	nonartifact	0
BAMBI.S513.yyyymmdd.EORASD1_raw_nonartifact_3.0-3.999512	1	1	nonartifact	0
BAMBI.S513.yyyymmdd.EORASD1_raw_nonartifact_12.5-13.499512	1	1	nonartifact	1
BAMBI.S513.yyyymmdd.EORASD1_raw_nonartifact_25.0-25.999512	1	1	nonartifact	1
BAMBI.S513.yyyymmdd.EORASD1_raw_nonartifact_26.5-27.499512	1	1	nonartifact	1
BAMBI.S513.yyyymmdd.EORASD1_raw_nonartifact_39.0-39.999512	1	1	nonartifact	1
BAMBI.S513.yyyymmdd.EORASD1_raw_nonartifact_40.5-41.499512	1	1	nonartifact	1
BAMBI.S513.yyyymmdd.EORASD1_raw_nonartifact_55.0-55.999512	1	1	nonartifact	1
BAMBI.S513.yyyymmdd.EORASD1_raw_nonartifact_55.5-56.499512	1	1	nonartifact	0
BAMBI.S513.yyyymmdd.EORASD1_raw_nonartifact_56.0-56.999512	1	1	nonartifact	0
BAMBI.S513.yyyymmdd.EORASD1_raw_nonartifact_58.0-58.999512	0	1	nonartifact	0
BAMBI.S513.yyyymmdd.EORASD1_raw_nonartifact_58.5-59.499512	0	1	nonartifact	0
BAMBI.S513.yyyymmdd.EORASD1_raw_nonartifact_59.0-59.999512	0	1	nonartifact	0
BAMBI.S513.yyyymmdd.EORASD1_raw_nonartifact_59.5-60.499512	0	1	nonartifact	0
BAMBI.S513.yyyymmdd.EORASD1_raw_nonartifact_100.0-100.999512	1	1	nonartifact	0
BAMBI.S513.yyyymmdd.EORASD1_raw_nonartifact_100.5-101.499512	1	1	nonartifact	0
BAMBI.S513.yyyymmdd.EORASD1_raw_nonartifact_127.5-128.499512	1	1	nonartifact	0
BAMBI.S513.yyyymmdd.EORASD1_raw_nonartifact_128.0-128.999512	1	1	nonartifact	0
BAMBI.S513.yyyymmdd.EORASD1_raw_nonartifact_128.5-129.499512	1	1	nonartifact	0
BAMBI.S513.yyyymmdd.EORASD1_raw_nonartifact_145.0-145.999512	0	1	nonartifact	0
BAMBI.S513.yyyymmdd.EORASD1_raw_nonartifact_145.5-146.499512	0	1	nonartifact	0
BAMBI.S513.yyyymmdd.EORASD1_raw_nonartifact_146.0-146.999512	0	1	nonartifact	0
BAMBI.S513.yyyymmdd.EORASD1_raw_nonartifact_146.5-147.499512	0	1	nonartifact	0
BAMBI.S513.yyyymmdd.EORASD1_raw_nonartifact_147.0-147.999512	0	1	nonartifact	0
BAMBI.S513.yyyymmdd.EORASD1_raw_nonartifact_152.0-152.999512	1	1	nonartifact	0
BAMBI.S513.yyyymmdd.EORASD1_raw_nonartifact_152.5-153.499512	1	1	nonartifact	1
BAMBI.S513.yyyymmdd.EORASD1_raw_nonartifact_153.0-153.999512	1	1	nonartifact	0
BAMBI.S513.yyyymmdd.EORASD1_raw_nonartifact_154.5-155.499512	0	1	nonartifact	0
BAMBI.S513.yyyymmdd.EORASD1_raw_nonartifact_155.0-155.999512	0	1	nonartifact	0
BAMBI.S513.yyyymmdd.EORASD1_raw_nonartifact_155.5-156.499512	1	1	nonartifact	0
BAMBI.S513.yyyymmdd.EORASD1_raw_nonartifact_156.0-156.999512	1	1	nonartifact	0
BAMBI.S513.yyyymmdd.EORASD1_raw_nonartifact_161.0-161.999512	1	1	nonartifact	0
BAMBI.S513.yyyymmdd.EORASD1_raw_nonartifact_161.5-162.499512	1	1	nonartifact	0
BAMBI.S513.yyyymmdd.EORASD1_raw_artifact_169.5-170.499512	0	0	artifact	0
BAMBI.S515.yyyymmdd.ECRASD1_raw_nonartifact_44.0-44.999512	1	1	nonartifact	1
BAMBI.S515.yyyymmdd.ECRASD1_raw_nonartifact_44.5-45.499512	0	1	nonartifact	0
BAMBI.S515.yyyymmdd.ECRASD1_raw_nonartifact_66.5-67.499512	1	1	nonartifact	1
BAMBI.S515.yyyymmdd.ECRASD1_raw_nonartifact_118.0-118.999512	1	1	nonartifact	1
BAMBI.S515.yyyymmdd.ECRASD1_raw_nonartifact_118.5-119.499512	1	1	nonartifact	0
BAMBI.S515.yyyymmdd.EORASD1_raw_artifact_71.5-72.499512	0	0	artifact	0
BAMBI.S515.yyyymmdd.EORASD1_raw_nonartifact_72.5-73.499512	1	1	nonartifact	0
BAMBI.S515.yyyymmdd.EORASD1_raw_nonartifact_73.0-73.999512	1	1	nonartifact	1
BAMBI.S515.yyyymmdd.EORASD1_raw_nonartifact_77.5-78.499512	0	1	nonartifact	0
BAMBI.S515.yyyymmdd.EORASD1_raw_nonartifact_78.0-78.999512	0	1	nonartifact	0
BAMBI.S515.yyyymmdd.EORASD1_raw_nonartifact_78.5-79.499512	0	1	nonartifact	0
BAMBI.S515.yyyymmdd.EORASD1_raw_nonartifact_79.0-79.999512	0	1	nonartifact	0
BAMBI.S515.yyyymmdd.EORASD1_raw_nonartifact_79.5-80.499512	0	1	nonartifact	0
BAMBI.S515.yyyymmdd.EORASD1_raw_nonartifact_80.0-80.999512	0	1	nonartifact	0
BAMBI.S515.yyyymmdd.EORASD1_raw_nonartifact_90.5-91.499512	0	1	nonartifact	0
BAMBI.S515.yyyymmdd.EORASD1_raw_nonartifact_91.0-91.999512	0	1	nonartifact	0
BAMBI.S515.yyyymmdd.EORASD1_raw_nonartifact_91.5-92.499512	1	1	nonartifact	1
BAMBI.S515.yyyymmdd.EORASD1_raw_nonartifact_146.0-146.999512	1	1	nonartifact	1
BAMBI.S515.yyyymmdd.EORASD1_raw_nonartifact_146.5-147.499512	0	1	nonartifact	0
BAMBI.S515.yyyymmdd.EORASD1_raw_nonartifact_147.0-147.999512	0	1	nonartifact	0
BAMBI.S515.yyyymmdd.EORASD1_raw_nonartifact_147.5-148.499512	1	1	nonartifact	1
BAMBI.S516.yyyymmdd.ECRASD1_raw_artifact_1.0-1.999512	0	0	artifact	0
BAMBI.S516.yyyymmdd.ECRASD1_raw_nonartifact_1.5-2.499512	1	1	nonartifact	0
BAMBI.S516.yyyymmdd.ECRASD1_raw_nonartifact_2.0-2.999512	1	1	nonartifact	0
BAMBI.S516.yyyymmdd.ECRASD1_raw_nonartifact_2.5-3.499512	1	1	nonartifact	0
BAMBI.S516.yyyymmdd.ECRASD1_raw_nonartifact_3.0-3.999512	0	1	nonartifact	0
BAMBI.S516.yyyymmdd.ECRASD1_raw_artifact_4.0-4.999512	0	0	artifact	1
BAMBI.S516.yyyymmdd.ECRASD1_raw_nonartifact_29.5-30.499512	1	1	nonartifact	1
BAMBI.S516.yyyymmdd.ECRASD1_raw_nonartifact_30.0-30.999512	0	1	nonartifact	0
BAMBI.S516.yyyymmdd.ECRASD1_raw_nonartifact_30.5-31.499512	1	1	nonartifact	1
BAMBI.S516.yyyymmdd.ECRASD1_raw_nonartifact_50.5-51.499512	1	1	nonartifact	1
BAMBI.S516.yyyymmdd.ECRASD1_raw_nonartifact_51.5-52.499512	1	1	nonartifact	1
BAMBI.S516.yyyymmdd.ECRASD1_raw_nonartifact_61.5-62.499512	1	1	nonartifact	1
BAMBI.S516.yyyymmdd.ECRASD1_raw_nonartifact_63.0-63.999512	0	1	nonartifact	0
BAMBI.S516.yyyymmdd.ECRASD1_raw_nonartifact_63.5-64.499512	0	1	nonartifact	0
BAMBI.S516.yyyymmdd.ECRASD1_raw_nonartifact_64.0-64.999512	0	1	nonartifact	0
BAMBI.S516.yyyymmdd.ECRASD1_raw_nonartifact_64.5-65.499512	0	1	nonartifact	0
BAMBI.S516.yyyymmdd.EORASD1_raw_artifact_31.5-32.499512	0	0	artifact	0
BAMBI.S516.yyyymmdd.EORASD1_raw_nonartifact_32.5-33.499512	0	1	nonartifact	0
BAMBI.S516.yyyymmdd.EORASD1_raw_nonartifact_33.0-33.999512	0	1	nonartifact	0
BAMBI.S516.yyyymmdd.EORASD1_raw_nonartifact_37.5-38.499512	1	1	nonartifact	1
BAMBI.S516.yyyymmdd.EORASD1_raw_nonartifact_38.0-38.999512	0	1	nonartifact	0
BAMBI.S516.yyyymmdd.EORASD1_raw_nonartifact_38.5-39.499512	0	1	nonartifact	0
BAMBI.S516.yyyymmdd.EORASD1_raw_nonartifact_39.0-39.999512	0	1	nonartifact	0
BAMBI.S516.yyyymmdd.EORASD1_raw_artifact_39.5-40.499512	0	0	artifact	1
BAMBI.S516.yyyymmdd.EORASD1_raw_nonartifact_58.0-58.999512	1	1	nonartifact	0
BAMBI.S516.yyyymmdd.EORASD1_raw_nonartifact_58.5-59.499512	0	1	nonartifact	0
BAMBI.S516.yyyymmdd.EORASD1_raw_nonartifact_59.0-59.999512	0	1	nonartifact	0
BAMBI.S516.yyyymmdd.EORASD1_raw_artifact_79.5-80.499512	0	0	artifact	0
BAMBI.S516.yyyymmdd.EORASD1_raw_nonartifact_80.0-80.999512	0	1	nonartifact	0
BAMBI.S516.yyyymmdd.EORASD1_raw_nonartifact_82.5-83.499512	1	1	nonartifact	1
BAMBI.S516.yyyymmdd.EORASD1_raw_nonartifact_83.0-83.999512	0	1	nonartifact	0
BAMBI.S516.yyyymmdd.EORASD1_raw_nonartifact_83.5-84.499512	0	1	nonartifact	0
BAMBI.S516.yyyymmdd.EORASD1_raw_nonartifact_84.0-84.999512	0	1	nonartifact	0
BAMBI.S516.yyyymmdd.EORASD1_raw_nonartifact_84.5-85.499512	0	1	nonartifact	0
BAMBI.S516.yyyymmdd.EORASD1_raw_nonartifact_85.0-85.999512	1	1	nonartifact	1
BAMBI.S516.yyyymmdd.EORASD1_raw_nonartifact_93.0-93.999512	0	1	nonartifact	0
BAMBI.S516.yyyymmdd.EORASD1_raw_nonartifact_93.5-94.499512	0	1	nonartifact	0
BAMBI.S516.yyyymmdd.EORASD1_raw_nonartifact_94.0-94.999512	0	1	nonartifact	0
BAMBI.S516.yyyymmdd.EORASD1_raw_nonartifact_94.5-95.499512	0	1	nonartifact	0
BAMBI.S516.yyyymmdd.EORASD1_raw_nonartifact_95.0-95.999512	0	1	nonartifact	0
BAMBI.S516.yyyymmdd.EORASD1_raw_nonartifact_96.0-96.999512	1	1	nonartifact	1
BAMBI.S516.yyyymmdd.EORASD1_raw_nonartifact_101.0-101.999512	0	1	nonartifact	0
BAMBI.S516.yyyymmdd.EORASD1_raw_nonartifact_101.5-102.499512	0	1	nonartifact	0
BAMBI.S516.yyyymmdd.EORASD1_raw_nonartifact_102.0-102.999512	1	1	nonartifact	0
BAMBI.S516.yyyymmdd.EORASD1_raw_nonartifact_102.5-103.499512	1	1	nonartifact	0
BAMBI.S516.yyyymmdd.EORASD1_raw_nonartifact_122.0-122.999512	0	1	nonartifact	0
BAMBI.S516.yyyymmdd.EORASD1_raw_nonartifact_122.5-123.499512	0	1	nonartifact	0
BAMBI.S516.yyyymmdd.EORASD1_raw_nonartifact_123.0-123.999512	0	1	nonartifact	0
BAMBI.S516.yyyymmdd.EORASD1_raw_nonartifact_129.0-129.999512	1	1	nonartifact	1
BAMBI.S516.yyyymmdd.EORASD1_raw_nonartifact_129.5-130.499512	0	1	nonartifact	0
BAMBI.S516.yyyymmdd.EORASD1_raw_nonartifact_130.0-130.999512	0	1	nonartifact	0
BAMBI.S516.yyyymmdd.EORASD1_raw_artifact_165.5-166.499512	0	0	artifact	0
BAMBI.S516.yyyymmdd.EORASD1_raw_nonartifact_166.5-167.499512	0	1	nonartifact	0
BAMBI.S516.yyyymmdd.EORASD1_raw_nonartifact_167.0-167.999512	0	1	nonartifact	0
BAMBI.S516.yyyymmdd.EORASD1_raw_nonartifact_168.0-168.999512	1	1	nonartifact	1
BAMBI.S516.yyyymmdd.EORASD1_raw_nonartifact_176.5-177.499512	1	1	nonartifact	1
BAMBI.S516.yyyymmdd.EORASD1_raw_nonartifact_177.0-177.999512	0	1	nonartifact	0
BAMBI.S516.yyyymmdd.EORASD1_raw_nonartifact_177.5-178.499512	0	1	nonartifact	0
BAMBI.S516.yyyymmdd.EORASD1_raw_nonartifact_178.5-179.499512	1	1	nonartifact	1
BAMBI.S517.yyyymmdd.ECRASD1_raw_nonartifact_20.0-20.999512	1	1	nonartifact	0
BAMBI.S517.yyyymmdd.ECRASD1_raw_nonartifact_20.5-21.499512	0	1	nonartifact	0
BAMBI.S517.yyyymmdd.ECRASD1_raw_nonartifact_21.0-21.999512	0	1	nonartifact	0
BAMBI.S517.yyyymmdd.ECRASD1_raw_nonartifact_21.5-22.499512	1	1	nonartifact	0
BAMBI.S517.yyyymmdd.ECRASD1_raw_artifact_34.0-34.999512	0	0	artifact	0
BAMBI.S517.yyyymmdd.ECRASD1_raw_nonartifact_34.5-35.499512	0	1	nonartifact	0
BAMBI.S517.yyyymmdd.ECRASD1_raw_nonartifact_35.0-35.999512	1	1	nonartifact	1
BAMBI.S517.yyyymmdd.ECRASD1_raw_nonartifact_44.0-44.999512	1	1	nonartifact	0
BAMBI.S517.yyyymmdd.ECRASD1_raw_nonartifact_44.5-45.499512	0	1	nonartifact	0
BAMBI.S517.yyyymmdd.ECRASD1_raw_nonartifact_45.0-45.999512	0	1	nonartifact	0
BAMBI.S517.yyyymmdd.ECRASD1_raw_nonartifact_45.5-46.499512	1	1	nonartifact	1
BAMBI.S517.yyyymmdd.ECRASD1_raw_nonartifact_47.5-48.499512	0	1	nonartifact	0
BAMBI.S517.yyyymmdd.ECRASD1_raw_nonartifact_48.0-48.999512	0	1	nonartifact	0
BAMBI.S517.yyyymmdd.ECRASD1_raw_nonartifact_49.0-49.999512	1	1	nonartifact	1
BAMBI.S517.yyyymmdd.ECRASD1_raw_nonartifact_64.0-64.999512	1	1	nonartifact	0
BAMBI.S517.yyyymmdd.ECRASD1_raw_nonartifact_64.5-65.499512	0	1	nonartifact	0
BAMBI.S517.yyyymmdd.ECRASD1_raw_nonartifact_65.0-65.999512	0	1	nonartifact	0
BAMBI.S517.yyyymmdd.ECRASD1_raw_nonartifact_66.0-66.999512	1	1	nonartifact	0
BAMBI.S517.yyyymmdd.ECRASD1_raw_artifact_66.5-67.499512	0	0	artifact	0
BAMBI.S517.yyyymmdd.ECRASD1_raw_artifact_77.5-78.499512	0	0	artifact	0
BAMBI.S517.yyyymmdd.ECRASD1_raw_nonartifact_78.5-79.499512	1	1	nonartifact	0
BAMBI.S517.yyyymmdd.ECRASD1_raw_artifact_79.5-80.499512	0	0	artifact	0
BAMBI.S517.yyyymmdd.ECRASD1_raw_artifact_83.5-84.499512	0	0	artifact	0
BAMBI.S517.yyyymmdd.ECRASD1_raw_nonartifact_85.0-85.999512	1	1	nonartifact	1
BAMBI.S517.yyyymmdd.ECRASD1_raw_nonartifact_87.0-87.999512	0	1	nonartifact	0
BAMBI.S517.yyyymmdd.ECRASD1_raw_nonartifact_87.5-88.499512	0	1	nonartifact	0
BAMBI.S517.yyyymmdd.ECRASD1_raw_nonartifact_88.0-88.999512	0	1	nonartifact	0
BAMBI.S517.yyyymmdd.ECRASD1_raw_nonartifact_88.5-89.499512	1	1	nonartifact	1
BAMBI.S517.yyyymmdd.ECRASD1_raw_nonartifact_100.0-100.999512	0	1	nonartifact	0
BAMBI.S517.yyyymmdd.ECRASD1_raw_nonartifact_100.5-101.499512	0	1	nonartifact	0
BAMBI.S517.yyyymmdd.ECRASD1_raw_nonartifact_101.0-101.999512	1	1	nonartifact	0
BAMBI.S517.yyyymmdd.ECRASD1_raw_nonartifact_101.5-102.499512	1	1	nonartifact	1
BAMBI.S517.yyyymmdd.ECRASD1_raw_nonartifact_106.5-107.499512	1	1	nonartifact	0
BAMBI.S517.yyyymmdd.ECRASD1_raw_nonartifact_107.0-107.999512	0	1	nonartifact	0
BAMBI.S517.yyyymmdd.ECRASD1_raw_nonartifact_107.5-108.499512	0	1	nonartifact	0
BAMBI.S517.yyyymmdd.ECRASD1_raw_nonartifact_127.0-127.999512	0	1	nonartifact	0
BAMBI.S517.yyyymmdd.ECRASD1_raw_nonartifact_127.5-128.499512	0	1	nonartifact	0
BAMBI.S517.yyyymmdd.ECRASD1_raw_nonartifact_128.0-128.999512	0	1	nonartifact	0
BAMBI.S517.yyyymmdd.ECRASD1_raw_nonartifact_128.5-129.499512	0	1	nonartifact	0
BAMBI.S517.yyyymmdd.ECRASD1_raw_nonartifact_129.0-129.999512	0	1	nonartifact	0
BAMBI.S517.yyyymmdd.ECRASD1_raw_artifact_130.0-130.999512	0	0	artifact	0
BAMBI.S517.yyyymmdd.ECRASD1_raw_artifact_138.5-139.499512	0	0	artifact	0
BAMBI.S517.yyyymmdd.ECRASD1_raw_nonartifact_139.5-140.499512	1	1	nonartifact	0
BAMBI.S517.yyyymmdd.ECRASD1_raw_nonartifact_140.0-140.999512	1	1	nonartifact	1
BAMBI.S517.yyyymmdd.ECRASD1_raw_nonartifact_140.5-141.499512	1	1	nonartifact	1
BAMBI.S517.yyyymmdd.ECRASD1_raw_nonartifact_142.0-142.999512	1	1	nonartifact	0
BAMBI.S517.yyyymmdd.ECRASD1_raw_nonartifact_143.5-144.499512	1	1	nonartifact	1
BAMBI.S517.yyyymmdd.ECRASD1_raw_nonartifact_144.0-144.999512	0	1	nonartifact	0
BAMBI.S517.yyyymmdd.ECRASD1_raw_nonartifact_144.5-145.499512	0	1	nonartifact	0
BAMBI.S517.yyyymmdd.ECRASD1_raw_nonartifact_148.0-148.999512	0	1	nonartifact	0
BAMBI.S517.yyyymmdd.ECRASD1_raw_nonartifact_148.5-149.499512	0	1	nonartifact	0
BAMBI.S517.yyyymmdd.ECRASD1_raw_nonartifact_149.0-149.999512	0	1	nonartifact	0
BAMBI.S517.yyyymmdd.ECRASD1_raw_nonartifact_150.0-150.999512	0	1	nonartifact	0
BAMBI.S517.yyyymmdd.ECRASD1_raw_nonartifact_150.5-151.499512	0	1	nonartifact	0
BAMBI.S517.yyyymmdd.ECRASD1_raw_nonartifact_151.0-151.999512	1	1	nonartifact	1
BAMBI.S517.yyyymmdd.ECRASD1_raw_nonartifact_153.0-153.999512	1	1	nonartifact	1
BAMBI.S517.yyyymmdd.ECRASD1_raw_nonartifact_153.5-154.499512	0	1	nonartifact	0
BAMBI.S517.yyyymmdd.ECRASD1_raw_nonartifact_154.0-154.999512	0	1	nonartifact	0
BAMBI.S517.yyyymmdd.ECRASD1_raw_nonartifact_154.5-155.499512	0	1	nonartifact	0
BAMBI.S517.yyyymmdd.ECRASD1_raw_nonartifact_155.0-155.999512	0	1	nonartifact	0
BAMBI.S517.yyyymmdd.ECRASD1_raw_nonartifact_156.5-157.499512	1	1	nonartifact	0
BAMBI.S517.yyyymmdd.ECRASD1_raw_nonartifact_157.0-157.999512	1	1	nonartifact	0
BAMBI.S517.yyyymmdd.ECRASD1_raw_nonartifact_157.5-158.499512	0	1	nonartifact	0
BAMBI.S517.yyyymmdd.ECRASD1_raw_nonartifact_158.0-158.999512	0	1	nonartifact	0
BAMBI.S517.yyyymmdd.ECRASD1_raw_nonartifact_158.5-159.499512	0	1	nonartifact	0
BAMBI.S517.yyyymmdd.ECRASD1_raw_nonartifact_159.0-159.999512	1	1	nonartifact	1
BAMBI.S517.yyyymmdd.ECRASD1_raw_nonartifact_162.0-162.999512	1	1	nonartifact	0
BAMBI.S517.yyyymmdd.ECRASD1_raw_nonartifact_162.5-163.499512	0	1	nonartifact	0
BAMBI.S517.yyyymmdd.ECRASD1_raw_nonartifact_163.0-163.999512	1	1	nonartifact	0
BAMBI.S517.yyyymmdd.ECRASD1_raw_nonartifact_163.5-164.499512	1	1	nonartifact	1
BAMBI.S517.yyyymmdd.ECRASD1_raw_nonartifact_169.0-169.999512	0	1	nonartifact	0
BAMBI.S517.yyyymmdd.ECRASD1_raw_nonartifact_169.5-170.499512	0	1	nonartifact	0
BAMBI.S517.yyyymmdd.ECRASD1_raw_nonartifact_170.0-170.999512	1	1	nonartifact	0
BAMBI.S517.yyyymmdd.ECRASD1_raw_nonartifact_170.5-171.499512	1	1	nonartifact	1
BAMBI.S517.yyyymmdd.ECRASD1_raw_nonartifact_186.0-186.999512	1	1	nonartifact	1
BAMBI.S517.yyyymmdd.ECRASD1_raw_nonartifact_186.5-187.499512	1	1	nonartifact	0
BAMBI.S517.yyyymmdd.ECRASD1_raw_nonartifact_202.5-203.499512	1	1	nonartifact	1
BAMBI.S517.yyyymmdd.ECRASD1_raw_nonartifact_203.5-204.499512	1	1	nonartifact	0
BAMBI.S517.yyyymmdd.ECRASD1_raw_nonartifact_204.0-204.999512	1	1	nonartifact	1
BAMBI.S517.yyyymmdd.ECRASD1_raw_nonartifact_208.0-208.999512	1	1	nonartifact	0
BAMBI.S517.yyyymmdd.ECRASD1_raw_nonartifact_208.5-209.499512	0	1	nonartifact	0
BAMBI.S517.yyyymmdd.ECRASD1_raw_nonartifact_209.0-209.999512	0	1	nonartifact	0
BAMBI.S517.yyyymmdd.ECRASD1_raw_nonartifact_209.5-210.499512	0	1	nonartifact	0
BAMBI.S517.yyyymmdd.ECRASD1_raw_nonartifact_210.0-210.999512	0	1	nonartifact	0
BAMBI.S517.yyyymmdd.ECRASD1_raw_nonartifact_210.5-211.499512	1	1	nonartifact	0
BAMBI.S517.yyyymmdd.ECRASD1_raw_nonartifact_211.0-211.999512	1	1	nonartifact	0
BAMBI.S517.yyyymmdd.ECRASD1_raw_nonartifact_211.5-212.499512	1	1	nonartifact	1
BAMBI.S517.yyyymmdd.ECRASD1_raw_nonartifact_212.0-212.999512	0	1	nonartifact	0
BAMBI.S517.yyyymmdd.ECRASD1_raw_nonartifact_212.5-213.499512	0	1	nonartifact	0
BAMBI.S517.yyyymmdd.ECRASD1_raw_nonartifact_213.0-213.999512	1	1	nonartifact	0
BAMBI.S517.yyyymmdd.ECRASD1_raw_artifact_276.0-276.999512	0	0	artifact	0
BAMBI.S517.yyyymmdd.ECRASD1_raw_artifact_277.0-277.999512	0	0	artifact	0
BAMBI.S517.yyyymmdd.ECRASD1_raw_artifact_289.5-290.499512	0	0	artifact	0
BAMBI.S517.yyyymmdd.ECRASD1_raw_nonartifact_290.5-291.499512	0	1	nonartifact	0
BAMBI.S517.yyyymmdd.ECRASD1_raw_nonartifact_291.0-291.999512	1	1	nonartifact	0
BAMBI.S517.yyyymmdd.ECRASD1_raw_artifact_297.0-297.999512	0	0	artifact	0
BAMBI.S517.yyyymmdd.EORASD1_raw_nonartifact_24.5-25.499512	1	1	nonartifact	0
BAMBI.S517.yyyymmdd.EORASD1_raw_nonartifact_25.0-25.999512	1	1	nonartifact	1
BAMBI.S517.yyyymmdd.EORASD1_raw_artifact_59.5-60.499512	0	0	artifact	0
BAMBI.S517.yyyymmdd.EORASD1_raw_artifact_60.5-61.499512	0	0	artifact	0
BAMBI.S517.yyyymmdd.EORASD1_raw_artifact_69.0-69.999512	0	0	artifact	0
BAMBI.S517.yyyymmdd.EORASD1_raw_nonartifact_70.0-70.999512	0	1	nonartifact	0
BAMBI.S517.yyyymmdd.EORASD1_raw_nonartifact_70.5-71.499512	0	1	nonartifact	0
BAMBI.S517.yyyymmdd.EORASD1_raw_nonartifact_71.0-71.999512	1	1	nonartifact	1
BAMBI.S517.yyyymmdd.EORASD1_raw_nonartifact_76.0-76.999512	1	1	nonartifact	0
BAMBI.S517.yyyymmdd.EORASD1_raw_nonartifact_84.0-84.999512	1	1	nonartifact	1
BAMBI.S517.yyyymmdd.EORASD1_raw_nonartifact_85.0-85.999512	0	1	nonartifact	0
BAMBI.S517.yyyymmdd.EORASD1_raw_nonartifact_85.5-86.499512	0	1	nonartifact	0
BAMBI.S517.yyyymmdd.EORASD1_raw_nonartifact_86.5-87.499512	1	1	nonartifact	1
BAMBI.S517.yyyymmdd.EORASD1_raw_nonartifact_87.0-87.999512	1	1	nonartifact	0
BAMBI.S517.yyyymmdd.EORASD1_raw_artifact_88.0-88.999512	0	0	artifact	0
BAMBI.S517.yyyymmdd.EORASD1_raw_nonartifact_95.0-95.999512	0	1	nonartifact	0
BAMBI.S517.yyyymmdd.EORASD1_raw_nonartifact_95.5-96.499512	0	1	nonartifact	0
BAMBI.S517.yyyymmdd.EORASD1_raw_nonartifact_96.0-96.999512	1	1	nonartifact	0
BAMBI.S517.yyyymmdd.EORASD1_raw_nonartifact_96.5-97.499512	1	1	nonartifact	0
BAMBI.S517.yyyymmdd.EORASD1_raw_nonartifact_97.5-98.499512	1	1	nonartifact	0
BAMBI.S517.yyyymmdd.EORASD1_raw_nonartifact_98.0-98.999512	1	1	nonartifact	0
BAMBI.S517.yyyymmdd.EORASD1_raw_nonartifact_98.5-99.499512	0	1	nonartifact	0
BAMBI.S517.yyyymmdd.EORASD1_raw_nonartifact_99.0-99.999512	0	1	nonartifact	0
BAMBI.S517.yyyymmdd.EORASD1_raw_nonartifact_99.5-100.499512	1	1	nonartifact	0
BAMBI.S517.yyyymmdd.EORASD1_raw_nonartifact_100.0-100.999512	1	1	nonartifact	1
BAMBI.S517.yyyymmdd.EORASD1_raw_nonartifact_103.0-103.999512	1	1	nonartifact	1
BAMBI.S517.yyyymmdd.EORASD1_raw_nonartifact_103.5-104.499512	0	1	nonartifact	0
BAMBI.S517.yyyymmdd.EORASD1_raw_nonartifact_104.0-104.999512	0	1	nonartifact	0
BAMBI.S517.yyyymmdd.EORASD1_raw_nonartifact_104.5-105.499512	1	1	nonartifact	1
BAMBI.S517.yyyymmdd.EORASD1_raw_artifact_106.0-106.999512	0	0	artifact	0
BAMBI.S517.yyyymmdd.EORASD1_raw_artifact_152.0-152.999512	0	0	artifact	0
BAMBI.S517.yyyymmdd.EORASD1_raw_nonartifact_153.0-153.999512	0	1	nonartifact	0
BAMBI.S517.yyyymmdd.EORASD1_raw_nonartifact_153.5-154.499512	0	1	nonartifact	0
BAMBI.S517.yyyymmdd.EORASD1_raw_nonartifact_154.0-154.999512	1	1	nonartifact	1
BAMBI.S517.yyyymmdd.EORASD1_raw_nonartifact_156.0-156.999512	1	1	nonartifact	0
BAMBI.S517.yyyymmdd.EORASD1_raw_nonartifact_157.0-157.999512	1	1	nonartifact	1
BAMBI.S517.yyyymmdd.EORASD1_raw_nonartifact_164.0-164.999512	1	1	nonartifact	1
BAMBI.S517.yyyymmdd.EORASD1_raw_nonartifact_164.5-165.499512	0	1	nonartifact	0
BAMBI.S517.yyyymmdd.EORASD1_raw_nonartifact_165.0-165.999512	0	1	nonartifact	0
BAMBI.S517.yyyymmdd.EORASD1_raw_nonartifact_165.5-166.499512	1	1	nonartifact	0
BAMBI.S517.yyyymmdd.EORASD1_raw_artifact_175.5-176.499512	0	0	artifact	0
BAMBI.S517.yyyymmdd.EORASD1_raw_nonartifact_176.5-177.499512	1	1	nonartifact	0
BAMBI.S517.yyyymmdd.EORASD1_raw_artifact_177.5-178.499512	0	0	artifact	0
BAMBI.S517.yyyymmdd.EORASD1_raw_artifact_179.5-180.499512	0	0	artifact	0
BAMBI.S517.yyyymmdd.EORASD1_raw_nonartifact_180.0-180.999512	0	1	nonartifact	0
BAMBI.S517.yyyymmdd.EORASD1_raw_nonartifact_180.5-181.499512	1	1	nonartifact	0
BAMBI.S517.yyyymmdd.EORASD1_raw_artifact_199.5-200.499512	0	0	artifact	0
BAMBI.S517.yyyymmdd.EORASD1_raw_nonartifact_200.5-201.499512	1	1	nonartifact	0
BAMBI.S517.yyyymmdd.EORASD1_raw_nonartifact_201.0-201.999512	1	1	nonartifact	0
BAMBI.S517.yyyymmdd.EORASD1_raw_nonartifact_201.5-202.499512	1	1	nonartifact	1
BAMBI.S517.yyyymmdd.EORASD1_raw_nonartifact_210.0-210.999512	1	1	nonartifact	1
BAMBI.S517.yyyymmdd.EORASD1_raw_artifact_211.5-212.499512	0	0	artifact	0
BAMBI.S517.yyyymmdd.EORASD1_raw_artifact_216.0-216.999512	0	0	artifact	0
BAMBI.S517.yyyymmdd.EORASD1_raw_nonartifact_216.5-217.499512	0	1	nonartifact	0
BAMBI.S517.yyyymmdd.EORASD1_raw_nonartifact_217.0-217.999512	0	1	nonartifact	0
BAMBI.S517.yyyymmdd.EORASD1_raw_artifact_217.5-218.499512	0	0	artifact	0
BAMBI.S517.yyyymmdd.EORASD1_raw_artifact_219.5-220.499512	0	0	artifact	0
BAMBI.S517.yyyymmdd.EORASD1_raw_nonartifact_220.5-221.499512	1	1	nonartifact	0
BAMBI.S517.yyyymmdd.EORASD1_raw_nonartifact_222.5-223.499512	1	1	nonartifact	1
BAMBI.S517.yyyymmdd.EORASD1_raw_nonartifact_223.0-223.999512	0	1	nonartifact	0
BAMBI.S517.yyyymmdd.EORASD1_raw_nonartifact_223.5-224.499512	0	1	nonartifact	0
BAMBI.S517.yyyymmdd.EORASD1_raw_nonartifact_224.5-225.499512	1	1	nonartifact	1
BAMBI.S517.yyyymmdd.EORASD1_raw_artifact_229.5-230.499512	0	0	artifact	0
BAMBI.S517.yyyymmdd.EORASD1_raw_nonartifact_230.0-230.999512	0	1	nonartifact	0
BAMBI.S517.yyyymmdd.EORASD1_raw_nonartifact_230.5-231.499512	0	1	nonartifact	0
BAMBI.S517.yyyymmdd.EORASD1_raw_nonartifact_231.0-231.999512	1	1	nonartifact	0
BAMBI.S517.yyyymmdd.EORASD1_raw_nonartifact_231.5-232.499512	1	1	nonartifact	0
BAMBI.S517.yyyymmdd.EORASD1_raw_artifact_232.5-233.499512	0	0	artifact	0
BAMBI.S517.yyyymmdd.EORASD1_raw_artifact_238.0-238.999512	0	0	artifact	0
BAMBI.S517.yyyymmdd.EORASD1_raw_nonartifact_238.5-239.499512	0	1	nonartifact	0
BAMBI.S517.yyyymmdd.EORASD1_raw_nonartifact_239.0-239.999512	1	1	nonartifact	0
BAMBI.S517.yyyymmdd.EORASD1_raw_nonartifact_239.5-240.499512	0	1	nonartifact	0
BAMBI.S517.yyyymmdd.EORASD1_raw_nonartifact_240.0-240.999512	0	1	nonartifact	0
BAMBI.S517.yyyymmdd.EORASD1_raw_nonartifact_240.5-241.499512	0	1	nonartifact	0
BAMBI.S517.yyyymmdd.EORASD1_raw_nonartifact_241.0-241.999512	1	1	nonartifact	1
BAMBI.S517.yyyymmdd.EORASD1_raw_nonartifact_250.5-251.499512	0	1	nonartifact	0
BAMBI.S517.yyyymmdd.EORASD1_raw_nonartifact_251.0-251.999512	0	1	nonartifact	0
BAMBI.S517.yyyymmdd.EORASD1_raw_nonartifact_251.5-252.499512	1	1	nonartifact	0
BAMBI.S517.yyyymmdd.EORASD1_raw_nonartifact_253.0-253.999512	1	1	nonartifact	1
BAMBI.S517.yyyymmdd.EORASD1_raw_nonartifact_253.5-254.499512	1	1	nonartifact	0
BAMBI.S517.yyyymmdd.EORASD1_raw_nonartifact_254.0-254.999512	1	1	nonartifact	0
BAMBI.S517.yyyymmdd.EORASD1_raw_nonartifact_254.5-255.499512	1	1	nonartifact	1
BAMBI.S517.yyyymmdd.EORASD1_raw_artifact_259.5-260.499512	0	0	artifact	0
BAMBI.S517.yyyymmdd.EORASD1_raw_nonartifact_260.0-260.999512	0	1	nonartifact	0
BAMBI.S517.yyyymmdd.EORASD1_raw_nonartifact_260.5-261.499512	1	1	nonartifact	0
BAMBI.S517.yyyymmdd.EORASD1_raw_nonartifact_261.0-261.999512	1	1	nonartifact	0
BAMBI.S517.yyyymmdd.EORASD1_raw_nonartifact_262.5-263.499512	1	1	nonartifact	1
BAMBI.S517.yyyymmdd.EORASD1_raw_nonartifact_263.0-263.999512	0	1	nonartifact	0
BAMBI.S517.yyyymmdd.EORASD1_raw_nonartifact_263.5-264.499512	0	1	nonartifact	0
BAMBI.S517.yyyymmdd.EORASD1_raw_nonartifact_264.5-265.499512	1	1	nonartifact	0
BAMBI.S517.yyyymmdd.EORASD1_raw_nonartifact_265.0-265.999512	1	1	nonartifact	0
BAMBI.S517.yyyymmdd.EORASD1_raw_nonartifact_265.5-266.499512	1	1	nonartifact	0
BAMBI.S517.yyyymmdd.EORASD1_raw_nonartifact_266.0-266.999512	0	1	nonartifact	0
BAMBI.S517.yyyymmdd.EORASD1_raw_nonartifact_266.5-267.499512	0	1	nonartifact	0
BAMBI.S517.yyyymmdd.EORASD1_raw_nonartifact_267.0-267.999512	1	1	nonartifact	0
BAMBI.S517.yyyymmdd.EORASD1_raw_nonartifact_267.5-268.499512	0	1	nonartifact	0
BAMBI.S517.yyyymmdd.EORASD1_raw_nonartifact_268.0-268.999512	0	1	nonartifact	0
BAMBI.S517.yyyymmdd.EORASD1_raw_artifact_268.5-269.499512	0	0	artifact	0
BAMBI.S517.yyyymmdd.EORASD1_raw_nonartifact_271.0-271.999512	1	1	nonartifact	0
BAMBI.S517.yyyymmdd.EORASD1_raw_nonartifact_271.5-272.499512	0	1	nonartifact	0
BAMBI.S517.yyyymmdd.EORASD1_raw_nonartifact_272.0-272.999512	0	1	nonartifact	0
BAMBI.S517.yyyymmdd.EORASD1_raw_nonartifact_272.5-273.499512	1	1	nonartifact	0
BAMBI.S517.yyyymmdd.EORASD1_raw_nonartifact_273.0-273.999512	1	1	nonartifact	1
BAMBI.S517.yyyymmdd.EORASD1_raw_nonartifact_285.5-286.499512	1	1	nonartifact	1
BAMBI.S517.yyyymmdd.EORASD1_raw_artifact_287.0-287.999512	0	0	artifact	0
BAMBI.S517.yyyymmdd.EORASD1_raw_artifact_292.5-293.499512	0	0	artifact	0
BAMBI.S517.yyyymmdd.EORASD1_raw_nonartifact_293.0-293.999512	0	1	nonartifact	0
BAMBI.S517.yyyymmdd.EORASD1_raw_nonartifact_293.5-294.499512	0	1	nonartifact	0
BAMBI.S517.yyyymmdd.EORASD1_raw_nonartifact_296.0-296.999512	0	1	nonartifact	0
BAMBI.S517.yyyymmdd.EORASD1_raw_nonartifact_296.5-297.499512	0	1	nonartifact	0
BAMBI.S517.yyyymmdd.EORASD1_raw_nonartifact_297.0-297.999512	0	1	nonartifact	0
BAMBI.S517.yyyymmdd.EORASD1_raw_nonartifact_297.5-298.499512	0	1	nonartifact	0
BAMBI.S517.yyyymmdd.EORASD1_raw_nonartifact_298.0-298.999512	0	1	nonartifact	0
BAMBI.S517.yyyymmdd.EORASD1_raw_nonartifact_298.5-299.499512	0	1	nonartifact	0
BAMBI.S517.yyyymmdd.EORASD1_raw_artifact_299.5-300.499512	0	0	artifact	0
BAMBI.S517.yyyymmdd.EORASD1_raw_nonartifact_306.0-306.999512	1	1	nonartifact	1
BAMBI.S517.yyyymmdd.EORASD1_raw_nonartifact_306.5-307.499512	0	1	nonartifact	0
BAMBI.S517.yyyymmdd.EORASD1_raw_nonartifact_307.0-307.999512	0	1	nonartifact	0
BAMBI.S517.yyyymmdd.EORASD1_raw_nonartifact_307.5-308.499512	0	1	nonartifact	0
BAMBI.S517.yyyymmdd.EORASD1_raw_nonartifact_308.0-308.999512	0	1	nonartifact	0
BAMBI.S517.yyyymmdd.EORASD1_raw_nonartifact_308.5-309.499512	1	1	nonartifact	1
BAMBI.S518.yyyymmdd.ECRASD1_raw_nonartifact_61.5-62.499512	1	1	nonartifact	1
BAMBI.S518.yyyymmdd.ECRASD1_raw_nonartifact_63.0-63.999512	1	1	nonartifact	1
BAMBI.S518.yyyymmdd.ECRASD1_raw_nonartifact_66.0-66.999512	1	1	nonartifact	1
BAMBI.S518.yyyymmdd.ECRASD1_raw_nonartifact_67.0-67.999512	1	1	nonartifact	1
BAMBI.S518.yyyymmdd.ECRASD1_raw_nonartifact_68.5-69.499512	1	1	nonartifact	1
BAMBI.S518.yyyymmdd.ECRASD1_raw_nonartifact_70.5-71.499512	1	1	nonartifact	1
BAMBI.S518.yyyymmdd.ECRASD1_raw_nonartifact_71.0-71.999512	0	1	nonartifact	0
BAMBI.S518.yyyymmdd.ECRASD1_raw_nonartifact_71.5-72.499512	0	1	nonartifact	0
BAMBI.S518.yyyymmdd.ECRASD1_raw_nonartifact_80.5-81.499512	0	1	nonartifact	0
BAMBI.S518.yyyymmdd.ECRASD1_raw_nonartifact_81.0-81.999512	0	1	nonartifact	0
BAMBI.S518.yyyymmdd.ECRASD1_raw_nonartifact_97.5-98.499512	1	1	nonartifact	1
BAMBI.S518.yyyymmdd.ECRASD1_raw_nonartifact_98.0-98.999512	1	1	nonartifact	0
BAMBI.S518.yyyymmdd.ECRASD1_raw_nonartifact_98.5-99.499512	1	1	nonartifact	0
BAMBI.S518.yyyymmdd.ECRASD1_raw_nonartifact_120.0-120.999512	1	1	nonartifact	1
BAMBI.S518.yyyymmdd.ECRASD1_raw_nonartifact_120.5-121.499512	0	1	nonartifact	0
BAMBI.S518.yyyymmdd.ECRASD1_raw_nonartifact_121.0-121.999512	0	1	nonartifact	0
BAMBI.S518.yyyymmdd.ECRASD1_raw_nonartifact_121.5-122.499512	1	1	nonartifact	0
BAMBI.S518.yyyymmdd.ECRASD1_raw_nonartifact_132.0-132.999512	1	1	nonartifact	1
BAMBI.S518.yyyymmdd.ECRASD1_raw_nonartifact_144.5-145.499512	1	1	nonartifact	1
BAMBI.S518.yyyymmdd.ECRASD1_raw_artifact_169.5-170.499512	0	0	artifact	0
BAMBI.S518.yyyymmdd.ECRASD1_raw_nonartifact_170.0-170.999512	0	1	nonartifact	0
BAMBI.S518.yyyymmdd.ECRASD1_raw_nonartifact_170.5-171.499512	1	1	nonartifact	0
BAMBI.S518.yyyymmdd.ECRASD1_raw_nonartifact_171.0-171.999512	1	1	nonartifact	1
BAMBI.S518.yyyymmdd.EORASD1_raw_nonartifact_12.0-12.999512	1	1	nonartifact	1
BAMBI.S518.yyyymmdd.EORASD1_raw_nonartifact_12.5-13.499512	0	1	nonartifact	0
BAMBI.S518.yyyymmdd.EORASD1_raw_nonartifact_13.0-13.999512	0	1	nonartifact	0
BAMBI.S518.yyyymmdd.EORASD1_raw_nonartifact_13.5-14.499512	1	1	nonartifact	1
BAMBI.S518.yyyymmdd.EORASD1_raw_nonartifact_22.5-23.499512	1	1	nonartifact	0
BAMBI.S518.yyyymmdd.EORASD1_raw_nonartifact_23.0-23.999512	1	1	nonartifact	0
BAMBI.S518.yyyymmdd.EORASD1_raw_nonartifact_23.5-24.499512	1	1	nonartifact	0
BAMBI.S518.yyyymmdd.EORASD1_raw_nonartifact_24.5-25.499512	1	1	nonartifact	0
BAMBI.S518.yyyymmdd.EORASD1_raw_nonartifact_25.0-25.999512	1	1	nonartifact	0
BAMBI.S518.yyyymmdd.EORASD1_raw_nonartifact_37.5-38.499512	0	1	nonartifact	0
BAMBI.S518.yyyymmdd.EORASD1_raw_nonartifact_38.0-38.999512	0	1	nonartifact	0
BAMBI.S518.yyyymmdd.EORASD1_raw_nonartifact_38.5-39.499512	1	1	nonartifact	1
BAMBI.S518.yyyymmdd.EORASD1_raw_nonartifact_82.5-83.499512	0	1	nonartifact	0
BAMBI.S518.yyyymmdd.EORASD1_raw_nonartifact_83.0-83.999512	0	1	nonartifact	0
BAMBI.S518.yyyymmdd.EORASD1_raw_nonartifact_84.0-84.999512	1	1	nonartifact	1
BAMBI.S519.yyyymmdd.ECRASD1_raw_nonartifact_94.0-94.999512	1	1	nonartifact	1
BAMBI.S519.yyyymmdd.ECRASD1_raw_nonartifact_95.0-95.999512	1	1	nonartifact	1
BAMBI.S519.yyyymmdd.ECRASD1_raw_nonartifact_134.0-134.999512	0	1	nonartifact	0
BAMBI.S519.yyyymmdd.ECRASD1_raw_nonartifact_135.0-135.999512	1	1	nonartifact	0
BAMBI.S519.yyyymmdd.ECRASD1_raw_nonartifact_136.0-136.999512	0	1	nonartifact	0
BAMBI.S519.yyyymmdd.ECRASD1_raw_nonartifact_136.5-137.499512	1	1	nonartifact	1
BAMBI.S519.yyyymmdd.ECRASD1_raw_nonartifact_137.0-137.999512	1	1	nonartifact	1
BAMBI.S519.yyyymmdd.ECRASD1_raw_nonartifact_138.0-138.999512	0	1	nonartifact	0
BAMBI.S519.yyyymmdd.ECRASD1_raw_nonartifact_138.5-139.499512	0	1	nonartifact	0
BAMBI.S519.yyyymmdd.ECRASD1_raw_nonartifact_139.0-139.999512	1	1	nonartifact	1
BAMBI.S519.yyyymmdd.ECRASD1_raw_nonartifact_182.0-182.999512	1	1	nonartifact	1
BAMBI.S519.yyyymmdd.ECRASD1_raw_artifact_183.0-183.999512	0	0	artifact	0
BAMBI.S519.yyyymmdd.ECRASD1_raw_nonartifact_207.0-207.999512	1	1	nonartifact	1
BAMBI.S519.yyyymmdd.ECRASD1_raw_nonartifact_208.0-208.999512	1	1	nonartifact	1
BAMBI.S519.yyyymmdd.ECRASD1_raw_nonartifact_288.0-288.999512	1	1	nonartifact	1
BAMBI.S519.yyyymmdd.ECRASD1_raw_nonartifact_288.5-289.499512	0	1	nonartifact	0
BAMBI.S519.yyyymmdd.ECRASD1_raw_artifact_289.5-290.499512	0	0	artifact	0
BAMBI.S519.yyyymmdd.ECRASD1_raw_artifact_296.5-297.499512	0	0	artifact	0
BAMBI.S519.yyyymmdd.ECRASD1_raw_nonartifact_297.0-297.999512	1	1	nonartifact	0
BAMBI.S519.yyyymmdd.ECRASD1_raw_nonartifact_297.5-298.499512	1	1	nonartifact	0
BAMBI.S519.yyyymmdd.ECRASD1_raw_nonartifact_299.0-299.999512	1	1	nonartifact	1
BAMBI.S519.yyyymmdd.EORASD1_raw_artifact_7.0-7.999512	0	0	artifact	0
BAMBI.S519.yyyymmdd.EORASD1_raw_nonartifact_7.5-8.499512	0	1	nonartifact	0
BAMBI.S519.yyyymmdd.EORASD1_raw_nonartifact_8.0-8.999512	0	1	nonartifact	0
BAMBI.S519.yyyymmdd.EORASD1_raw_nonartifact_9.0-9.999512	1	1	nonartifact	1
BAMBI.S519.yyyymmdd.EORASD1_raw_artifact_123.5-124.499512	0	0	artifact	0
BAMBI.S519.yyyymmdd.EORASD1_raw_nonartifact_124.0-124.999512	0	1	nonartifact	0
BAMBI.S519.yyyymmdd.EORASD1_raw_nonartifact_124.5-125.499512	1	1	nonartifact	1
BAMBI.S519.yyyymmdd.EORASD1_raw_nonartifact_140.5-141.499512	1	1	nonartifact	1
BAMBI.S519.yyyymmdd.EORASD1_raw_nonartifact_141.0-141.999512	1	1	nonartifact	0
BAMBI.S519.yyyymmdd.EORASD1_raw_nonartifact_141.5-142.499512	1	1	nonartifact	1
BAMBI.S519.yyyymmdd.EORASD1_raw_nonartifact_164.0-164.999512	1	1	nonartifact	1
BAMBI.S519.yyyymmdd.EORASD1_raw_nonartifact_164.5-165.499512	0	1	nonartifact	0
BAMBI.S519.yyyymmdd.EORASD1_raw_nonartifact_165.0-165.999512	0	1	nonartifact	0
BAMBI.S520.yyyymmdd.ECRASD1_raw_nonartifact_12.5-13.499512	1	1	nonartifact	1
BAMBI.S520.yyyymmdd.ECRASD1_raw_nonartifact_13.0-13.999512	1	1	nonartifact	0
BAMBI.S520.yyyymmdd.ECRASD1_raw_nonartifact_13.5-14.499512	1	1	nonartifact	0
BAMBI.S520.yyyymmdd.ECRASD1_raw_nonartifact_69.5-70.499512	1	1	nonartifact	1
BAMBI.S520.yyyymmdd.ECRASD1_raw_nonartifact_70.0-70.999512	0	1	nonartifact	0
BAMBI.S520.yyyymmdd.ECRASD1_raw_nonartifact_70.5-71.499512	0	1	nonartifact	0
BAMBI.S520.yyyymmdd.ECRASD1_raw_nonartifact_71.0-71.999512	0	1	nonartifact	0
BAMBI.S520.yyyymmdd.ECRASD1_raw_nonartifact_71.5-72.499512	0	1	nonartifact	0
BAMBI.S520.yyyymmdd.ECRASD1_raw_nonartifact_72.0-72.999512	0	1	nonartifact	0
BAMBI.S520.yyyymmdd.ECRASD1_raw_nonartifact_72.5-73.499512	0	1	nonartifact	0
BAMBI.S520.yyyymmdd.ECRASD1_raw_nonartifact_74.5-75.499512	1	1	nonartifact	0
BAMBI.S520.yyyymmdd.ECRASD1_raw_nonartifact_118.0-118.999512	0	1	nonartifact	0
BAMBI.S520.yyyymmdd.ECRASD1_raw_nonartifact_118.5-119.499512	0	1	nonartifact	0
BAMBI.S520.yyyymmdd.ECRASD1_raw_nonartifact_119.0-119.999512	0	1	nonartifact	0
BAMBI.S520.yyyymmdd.ECRASD1_raw_nonartifact_119.5-120.499512	0	1	nonartifact	0
BAMBI.S520.yyyymmdd.ECRASD1_raw_nonartifact_120.0-120.999512	0	1	nonartifact	0
BAMBI.S520.yyyymmdd.ECRASD1_raw_nonartifact_120.5-121.499512	0	1	nonartifact	0
BAMBI.S520.yyyymmdd.ECRASD1_raw_nonartifact_121.0-121.999512	0	1	nonartifact	0
BAMBI.S520.yyyymmdd.ECRASD1_raw_nonartifact_124.5-125.499512	1	1	nonartifact	1
BAMBI.S520.yyyymmdd.ECRASD1_raw_nonartifact_125.0-125.999512	0	1	nonartifact	0
BAMBI.S520.yyyymmdd.ECRASD1_raw_nonartifact_125.5-126.499512	0	1	nonartifact	0
BAMBI.S520.yyyymmdd.ECRASD1_raw_nonartifact_126.0-126.999512	0	1	nonartifact	0
BAMBI.S520.yyyymmdd.ECRASD1_raw_nonartifact_133.0-133.999512	0	1	nonartifact	0
BAMBI.S520.yyyymmdd.ECRASD1_raw_nonartifact_134.0-134.999512	0	1	nonartifact	0
BAMBI.S520.yyyymmdd.EORASD1_raw_nonartifact_90.0-90.999512	1	1	nonartifact	0
BAMBI.S520.yyyymmdd.EORASD1_raw_nonartifact_90.5-91.499512	1	1	nonartifact	0
BAMBI.S520.yyyymmdd.EORASD1_raw_nonartifact_91.0-91.999512	1	1	nonartifact	1
BAMBI.S520.yyyymmdd.EORASD1_raw_nonartifact_208.5-209.499512	1	1	nonartifact	1
BAMBI.S520.yyyymmdd.EORASD1_raw_nonartifact_209.0-209.999512	1	1	nonartifact	0
BAMBI.S520.yyyymmdd.EORASD1_raw_nonartifact_209.5-210.499512	0	1	nonartifact	0
BAMBI.S520.yyyymmdd.EORASD1_raw_nonartifact_210.0-210.999512	1	1	nonartifact	1
BAMBI.S520.yyyymmdd.EORASD1_raw_nonartifact_262.0-262.999512	1	1	nonartifact	1
BAMBI.S520.yyyymmdd.EORASD1_raw_nonartifact_262.5-263.499512	0	1	nonartifact	0
BAMBI.S520.yyyymmdd.EORASD1_raw_nonartifact_263.0-263.999512	0	1	nonartifact	0
BAMBI.S520.yyyymmdd.EORASD1_raw_nonartifact_263.5-264.499512	1	1	nonartifact	1
BAMBI.S521.yyyymmdd.ECRASD1_raw_artifact_27.5-28.499512	0	0	artifact	0
BAMBI.S521.yyyymmdd.ECRASD1_raw_nonartifact_28.5-29.499512	1	1	nonartifact	0
BAMBI.S521.yyyymmdd.ECRASD1_raw_nonartifact_29.0-29.999512	0	1	nonartifact	0
BAMBI.S521.yyyymmdd.ECRASD1_raw_artifact_111.0-111.999512	0	0	artifact	0
BAMBI.S521.yyyymmdd.ECRASD1_raw_nonartifact_111.5-112.499512	1	1	nonartifact	0
BAMBI.S521.yyyymmdd.ECRASD1_raw_nonartifact_112.0-112.999512	1	1	nonartifact	1
BAMBI.S521.yyyymmdd.ECRASD1_raw_nonartifact_115.5-116.499512	1	1	nonartifact	1
BAMBI.S521.yyyymmdd.ECRASD1_raw_nonartifact_117.0-117.999512	1	1	nonartifact	1
BAMBI.S521.yyyymmdd.ECRASD1_raw_artifact_124.5-125.499512	0	0	artifact	0
BAMBI.S521.yyyymmdd.ECRASD1_raw_nonartifact_149.0-149.999512	1	1	nonartifact	0
BAMBI.S521.yyyymmdd.ECRASD1_raw_nonartifact_165.0-165.999512	0	1	nonartifact	0
BAMBI.S521.yyyymmdd.ECRASD1_raw_nonartifact_165.5-166.499512	0	1	nonartifact	0
BAMBI.S521.yyyymmdd.ECRASD1_raw_nonartifact_166.0-166.999512	1	1	nonartifact	1
BAMBI.S521.yyyymmdd.ECRASD1_raw_nonartifact_172.5-173.499512	1	1	nonartifact	1
BAMBI.S521.yyyymmdd.ECRASD1_raw_nonartifact_173.0-173.999512	1	1	nonartifact	0
BAMBI.S521.yyyymmdd.ECRASD1_raw_nonartifact_173.5-174.499512	0	1	nonartifact	0
BAMBI.S521.yyyymmdd.ECRASD1_raw_nonartifact_174.0-174.999512	1	1	nonartifact	1
BAMBI.S521.yyyymmdd.ECRASD1_raw_nonartifact_187.5-188.499512	1	1	nonartifact	1
BAMBI.S521.yyyymmdd.ECRASD1_raw_nonartifact_188.0-188.999512	0	1	nonartifact	0
BAMBI.S521.yyyymmdd.ECRASD1_raw_nonartifact_188.5-189.499512	0	1	nonartifact	0
BAMBI.S521.yyyymmdd.ECRASD1_raw_nonartifact_189.0-189.999512	1	1	nonartifact	1
BAMBI.S521.yyyymmdd.ECRASD1_raw_nonartifact_256.5-257.499512	1	1	nonartifact	1
BAMBI.S521.yyyymmdd.ECRASD1_raw_nonartifact_257.0-257.999512	0	1	nonartifact	0
BAMBI.S521.yyyymmdd.ECRASD1_raw_nonartifact_257.5-258.499512	0	1	nonartifact	0
BAMBI.S521.yyyymmdd.ECRASD1_raw_nonartifact_258.0-258.999512	1	1	nonartifact	1
BAMBI.S521.yyyymmdd.ECRASD1_raw_nonartifact_258.5-259.499512	1	1	nonartifact	1
BAMBI.S521.yyyymmdd.ECRASD1_raw_nonartifact_259.5-260.499512	0	1	nonartifact	0
BAMBI.S521.yyyymmdd.ECRASD1_raw_nonartifact_260.0-260.999512	0	1	nonartifact	0
BAMBI.S521.yyyymmdd.ECRASD1_raw_nonartifact_278.5-279.499512	1	1	nonartifact	1
BAMBI.S521.yyyymmdd.ECRASD1_raw_nonartifact_279.0-279.999512	0	1	nonartifact	0
BAMBI.S521.yyyymmdd.ECRASD1_raw_nonartifact_279.5-280.499512	0	1	nonartifact	0
BAMBI.S521.yyyymmdd.ECRASD1_raw_nonartifact_280.5-281.499512	1	1	nonartifact	1
BAMBI.S521.yyyymmdd.ECRASD1_raw_nonartifact_290.0-290.999512	1	1	nonartifact	1
BAMBI.S521.yyyymmdd.ECRASD1_raw_nonartifact_291.0-291.999512	0	1	nonartifact	0
BAMBI.S521.yyyymmdd.ECRASD1_raw_nonartifact_291.5-292.499512	0	1	nonartifact	0
BAMBI.S521.yyyymmdd.ECRASD1_raw_nonartifact_292.0-292.999512	1	1	nonartifact	0
BAMBI.S521.yyyymmdd.ECRASD1_raw_nonartifact_292.5-293.499512	1	1	nonartifact	0
BAMBI.S521.yyyymmdd.ECRASD1_raw_nonartifact_293.0-293.999512	1	1	nonartifact	1
BAMBI.S521.yyyymmdd.ECRASD1_raw_nonartifact_293.5-294.499512	1	1	nonartifact	0
BAMBI.S521.yyyymmdd.ECRASD1_raw_nonartifact_294.0-294.999512	0	1	nonartifact	0
BAMBI.S521.yyyymmdd.ECRASD1_raw_nonartifact_294.5-295.499512	0	1	nonartifact	0
BAMBI.S521.yyyymmdd.ECRASD1_raw_nonartifact_295.0-295.999512	1	1	nonartifact	1
BAMBI.S521.yyyymmdd.EORASD1_raw_nonartifact_15.0-15.999512	1	1	nonartifact	1
BAMBI.S521.yyyymmdd.EORASD1_raw_nonartifact_15.5-16.499512	0	1	nonartifact	0
BAMBI.S521.yyyymmdd.EORASD1_raw_nonartifact_16.0-16.999512	0	1	nonartifact	0
BAMBI.S521.yyyymmdd.EORASD1_raw_nonartifact_16.5-17.499512	1	1	nonartifact	0
BAMBI.S521.yyyymmdd.EORASD1_raw_artifact_20.5-21.499512	0	0	artifact	0
BAMBI.S521.yyyymmdd.EORASD1_raw_nonartifact_46.5-47.499512	0	1	nonartifact	0
BAMBI.S521.yyyymmdd.EORASD1_raw_nonartifact_47.0-47.999512	0	1	nonartifact	0
BAMBI.S521.yyyymmdd.EORASD1_raw_nonartifact_47.5-48.499512	0	1	nonartifact	0
BAMBI.S521.yyyymmdd.EORASD1_raw_nonartifact_48.0-48.999512	1	1	nonartifact	1
BAMBI.S521.yyyymmdd.EORASD1_raw_nonartifact_48.5-49.499512	1	1	nonartifact	0
BAMBI.S521.yyyymmdd.EORASD1_raw_nonartifact_68.0-68.999512	0	1	nonartifact	0
BAMBI.S521.yyyymmdd.EORASD1_raw_nonartifact_68.5-69.499512	0	1	nonartifact	0
BAMBI.S521.yyyymmdd.EORASD1_raw_nonartifact_69.5-70.499512	1	1	nonartifact	1
BAMBI.S521.yyyymmdd.EORASD1_raw_nonartifact_98.5-99.499512	1	1	nonartifact	1
BAMBI.S521.yyyymmdd.EORASD1_raw_nonartifact_99.0-99.999512	0	1	nonartifact	0
BAMBI.S521.yyyymmdd.EORASD1_raw_nonartifact_99.5-100.499512	0	1	nonartifact	0
BAMBI.S521.yyyymmdd.EORASD1_raw_nonartifact_100.0-100.999512	0	1	nonartifact	0
BAMBI.S521.yyyymmdd.EORASD1_raw_nonartifact_131.5-132.499512	0	1	nonartifact	0
BAMBI.S521.yyyymmdd.EORASD1_raw_nonartifact_132.0-132.999512	0	1	nonartifact	0
BAMBI.S521.yyyymmdd.EORASD1_raw_nonartifact_201.0-201.999512	1	1	nonartifact	1
BAMBI.S521.yyyymmdd.EORASD1_raw_nonartifact_202.0-202.999512	1	1	nonartifact	1
BAMBI.S521.yyyymmdd.EORASD1_raw_artifact_219.0-219.999512	0	0	artifact	0
BAMBI.S521.yyyymmdd.EORASD1_raw_nonartifact_219.5-220.499512	1	1	nonartifact	0
BAMBI.S521.yyyymmdd.EORASD1_raw_nonartifact_220.0-220.999512	1	1	nonartifact	0
BAMBI.S521.yyyymmdd.EORASD1_raw_nonartifact_221.0-221.999512	1	1	nonartifact	1
BAMBI.S521.yyyymmdd.EORASD1_raw_nonartifact_223.0-223.999512	0	1	nonartifact	0
BAMBI.S521.yyyymmdd.EORASD1_raw_nonartifact_223.5-224.499512	0	1	nonartifact	0
BAMBI.S521.yyyymmdd.EORASD1_raw_nonartifact_224.0-224.999512	0	1	nonartifact	0
BAMBI.S521.yyyymmdd.EORASD1_raw_nonartifact_224.5-225.499512	0	1	nonartifact	0
BAMBI.S521.yyyymmdd.EORASD1_raw_nonartifact_247.5-248.499512	1	1	nonartifact	1
BAMBI.S521.yyyymmdd.EORASD1_raw_nonartifact_248.0-248.999512	0	1	nonartifact	0
BAMBI.S521.yyyymmdd.EORASD1_raw_nonartifact_248.5-249.499512	0	1	nonartifact	0
BAMBI.S521.yyyymmdd.EORASD1_raw_nonartifact_255.5-256.499512	0	1	nonartifact	0
BAMBI.S521.yyyymmdd.EORASD1_raw_nonartifact_256.0-256.999512	0	1	nonartifact	0
BAMBI.S521.yyyymmdd.EORASD1_raw_nonartifact_256.5-257.499512	0	1	nonartifact	0
BAMBI.S521.yyyymmdd.EORASD1_raw_nonartifact_257.0-257.999512	1	1	nonartifact	1
BAMBI.S521.yyyymmdd.EORASD1_raw_nonartifact_259.5-260.499512	1	1	nonartifact	1
BAMBI.S521.yyyymmdd.EORASD1_raw_nonartifact_285.5-286.499512	0	1	nonartifact	0
BAMBI.S521.yyyymmdd.EORASD1_raw_nonartifact_286.0-286.999512	0	1	nonartifact	0
BAMBI.S521.yyyymmdd.EORASD1_raw_nonartifact_286.5-287.499512	1	1	nonartifact	0
BAMBI.S521.yyyymmdd.EORASD1_raw_nonartifact_287.5-288.499512	0	1	nonartifact	0
BAMBI.S521.yyyymmdd.EORASD1_raw_nonartifact_288.0-288.999512	0	1	nonartifact	0
BAMBI.S521.yyyymmdd.EORASD1_raw_nonartifact_288.5-289.499512	1	1	nonartifact	0
BAMBI.S521.yyyymmdd.EORASD1_raw_nonartifact_289.0-289.999512	0	1	nonartifact	0
BAMBI.S521.yyyymmdd.EORASD1_raw_nonartifact_289.5-290.499512	0	1	nonartifact	0
BAMBI.S521.yyyymmdd.EORASD1_raw_nonartifact_295.5-296.499512	0	1	nonartifact	0
BAMBI.S521.yyyymmdd.EORASD1_raw_nonartifact_297.0-297.999512	1	1	nonartifact	1
BAMBI.S523.yyyymmdd.ECRASD1_raw_artifact_17.5-18.499512	0	0	artifact	1
BAMBI.S523.yyyymmdd.ECRASD1_raw_nonartifact_18.5-19.499512	0	1	nonartifact	0
BAMBI.S523.yyyymmdd.ECRASD1_raw_artifact_19.5-20.499512	0	0	artifact	0
BAMBI.S523.yyyymmdd.ECRASD1_raw_nonartifact_32.5-33.499512	0	1	nonartifact	0
BAMBI.S523.yyyymmdd.ECRASD1_raw_nonartifact_33.0-33.999512	0	1	nonartifact	0
BAMBI.S523.yyyymmdd.ECRASD1_raw_nonartifact_33.5-34.499512	1	1	nonartifact	1
BAMBI.S523.yyyymmdd.ECRASD1_raw_nonartifact_37.0-37.999512	1	1	nonartifact	1
BAMBI.S523.yyyymmdd.ECRASD1_raw_nonartifact_37.5-38.499512	1	1	nonartifact	0
BAMBI.S523.yyyymmdd.ECRASD1_raw_nonartifact_38.0-38.999512	0	1	nonartifact	0
BAMBI.S523.yyyymmdd.ECRASD1_raw_nonartifact_38.5-39.499512	1	1	nonartifact	1
BAMBI.S523.yyyymmdd.ECRASD1_raw_nonartifact_51.0-51.999512	0	1	nonartifact	0
BAMBI.S523.yyyymmdd.ECRASD1_raw_nonartifact_51.5-52.499512	0	1	nonartifact	0
BAMBI.S523.yyyymmdd.ECRASD1_raw_nonartifact_52.0-52.999512	1	1	nonartifact	0
BAMBI.S523.yyyymmdd.ECRASD1_raw_nonartifact_58.0-58.999512	1	1	nonartifact	1
BAMBI.S523.yyyymmdd.ECRASD1_raw_nonartifact_58.5-59.499512	0	1	nonartifact	0
BAMBI.S523.yyyymmdd.ECRASD1_raw_artifact_79.5-80.499512	0	0	artifact	0
BAMBI.S523.yyyymmdd.ECRASD1_raw_nonartifact_80.0-80.999512	1	1	nonartifact	0
BAMBI.S523.yyyymmdd.ECRASD1_raw_nonartifact_80.5-81.499512	1	1	nonartifact	1
BAMBI.S523.yyyymmdd.ECRASD1_raw_nonartifact_130.5-131.499512	0	1	nonartifact	0
BAMBI.S523.yyyymmdd.ECRASD1_raw_nonartifact_131.0-131.999512	1	1	nonartifact	0
BAMBI.S523.yyyymmdd.ECRASD1_raw_nonartifact_131.5-132.499512	1	1	nonartifact	1
BAMBI.S523.yyyymmdd.ECRASD1_raw_nonartifact_132.5-133.499512	1	1	nonartifact	0
BAMBI.S523.yyyymmdd.ECRASD1_raw_nonartifact_133.0-133.999512	0	1	nonartifact	0
BAMBI.S523.yyyymmdd.ECRASD1_raw_nonartifact_133.5-134.499512	0	1	nonartifact	0
BAMBI.S523.yyyymmdd.ECRASD1_raw_nonartifact_134.0-134.999512	1	1	nonartifact	1
BAMBI.S523.yyyymmdd.ECRASD1_raw_nonartifact_145.5-146.499512	1	1	nonartifact	0
BAMBI.S523.yyyymmdd.ECRASD1_raw_nonartifact_146.0-146.999512	0	1	nonartifact	0
BAMBI.S523.yyyymmdd.ECRASD1_raw_nonartifact_146.5-147.499512	0	1	nonartifact	0
BAMBI.S523.yyyymmdd.ECRASD1_raw_nonartifact_147.0-147.999512	1	1	nonartifact	0
BAMBI.S523.yyyymmdd.ECRASD1_raw_nonartifact_210.5-211.499512	0	1	nonartifact	0
BAMBI.S523.yyyymmdd.ECRASD1_raw_nonartifact_211.0-211.999512	0	1	nonartifact	0
BAMBI.S523.yyyymmdd.ECRASD1_raw_nonartifact_213.5-214.499512	0	1	nonartifact	0
BAMBI.S523.yyyymmdd.ECRASD1_raw_nonartifact_214.0-214.999512	0	1	nonartifact	0
BAMBI.S523.yyyymmdd.ECRASD1_raw_nonartifact_252.5-253.499512	0	1	nonartifact	0
BAMBI.S523.yyyymmdd.ECRASD1_raw_nonartifact_253.0-253.999512	1	1	nonartifact	1
BAMBI.S523.yyyymmdd.ECRASD1_raw_nonartifact_268.0-268.999512	0	1	nonartifact	0
BAMBI.S523.yyyymmdd.ECRASD1_raw_nonartifact_268.5-269.499512	0	1	nonartifact	0
BAMBI.S523.yyyymmdd.ECRASD1_raw_nonartifact_269.0-269.999512	1	1	nonartifact	1
BAMBI.S523.yyyymmdd.ECRASD1_raw_nonartifact_299.0-299.999512	1	1	nonartifact	1
BAMBI.S523.yyyymmdd.ECRASD1_raw_nonartifact_299.5-300.499512	0	1	nonartifact	0
BAMBI.S523.yyyymmdd.EORASD1_raw_nonartifact_3.0-3.999512	0	1	nonartifact	0
BAMBI.S523.yyyymmdd.EORASD1_raw_nonartifact_3.5-4.499512	0	1	nonartifact	0
BAMBI.S523.yyyymmdd.EORASD1_raw_nonartifact_4.0-4.999512	0	1	nonartifact	0
BAMBI.S523.yyyymmdd.EORASD1_raw_nonartifact_4.5-5.499512	1	1	nonartifact	1
BAMBI.S523.yyyymmdd.EORASD1_raw_nonartifact_5.5-6.499512	0	1	nonartifact	0
BAMBI.S523.yyyymmdd.EORASD1_raw_artifact_6.0-6.999512	0	0	artifact	0
BAMBI.S523.yyyymmdd.EORASD1_raw_nonartifact_8.5-9.499512	1	1	nonartifact	0
BAMBI.S523.yyyymmdd.EORASD1_raw_nonartifact_9.0-9.999512	1	1	nonartifact	1
BAMBI.S523.yyyymmdd.EORASD1_raw_nonartifact_9.5-10.499512	0	1	nonartifact	0
BAMBI.S523.yyyymmdd.EORASD1_raw_nonartifact_10.0-10.999512	0	1	nonartifact	0
BAMBI.S523.yyyymmdd.EORASD1_raw_nonartifact_11.0-11.999512	0	1	nonartifact	0
BAMBI.S523.yyyymmdd.EORASD1_raw_nonartifact_11.5-12.499512	0	1	nonartifact	0
BAMBI.S523.yyyymmdd.EORASD1_raw_nonartifact_12.0-12.999512	0	1	nonartifact	0
BAMBI.S523.yyyymmdd.EORASD1_raw_nonartifact_13.5-14.499512	1	1	nonartifact	1
BAMBI.S523.yyyymmdd.EORASD1_raw_nonartifact_14.0-14.999512	0	1	nonartifact	0
BAMBI.S523.yyyymmdd.EORASD1_raw_nonartifact_14.5-15.499512	0	1	nonartifact	0
BAMBI.S523.yyyymmdd.EORASD1_raw_nonartifact_15.0-15.999512	1	1	nonartifact	1
BAMBI.S523.yyyymmdd.EORASD1_raw_nonartifact_15.5-16.499512	0	1	nonartifact	0
BAMBI.S523.yyyymmdd.EORASD1_raw_nonartifact_16.0-16.999512	0	1	nonartifact	0
BAMBI.S523.yyyymmdd.EORASD1_raw_nonartifact_16.5-17.499512	1	1	nonartifact	0
BAMBI.S523.yyyymmdd.EORASD1_raw_artifact_17.0-17.999512	0	0	artifact	0
BAMBI.S523.yyyymmdd.EORASD1_raw_artifact_23.5-24.499512	0	0	artifact	0
BAMBI.S523.yyyymmdd.EORASD1_raw_nonartifact_24.0-24.999512	0	1	nonartifact	0
BAMBI.S523.yyyymmdd.EORASD1_raw_nonartifact_24.5-25.499512	0	1	nonartifact	0
BAMBI.S523.yyyymmdd.EORASD1_raw_artifact_31.0-31.999512	1	0	artifact	1
BAMBI.S523.yyyymmdd.EORASD1_raw_nonartifact_31.5-32.499512	0	1	nonartifact	0
BAMBI.S523.yyyymmdd.EORASD1_raw_nonartifact_32.0-32.999512	0	1	nonartifact	0
BAMBI.S523.yyyymmdd.EORASD1_raw_nonartifact_33.0-33.999512	1	1	nonartifact	1
BAMBI.S523.yyyymmdd.EORASD1_raw_nonartifact_33.5-34.499512	0	1	nonartifact	0
BAMBI.S523.yyyymmdd.EORASD1_raw_nonartifact_34.0-34.999512	0	1	nonartifact	0
BAMBI.S523.yyyymmdd.EORASD1_raw_nonartifact_40.5-41.499512	1	1	nonartifact	1
BAMBI.S523.yyyymmdd.EORASD1_raw_nonartifact_41.0-41.999512	0	1	nonartifact	0
BAMBI.S523.yyyymmdd.EORASD1_raw_nonartifact_41.5-42.499512	0	1	nonartifact	0
BAMBI.S523.yyyymmdd.EORASD1_raw_nonartifact_42.0-42.999512	1	1	nonartifact	1
BAMBI.S523.yyyymmdd.EORASD1_raw_nonartifact_49.0-49.999512	1	1	nonartifact	1
BAMBI.S523.yyyymmdd.EORASD1_raw_nonartifact_49.5-50.499512	0	1	nonartifact	0
BAMBI.S523.yyyymmdd.EORASD1_raw_nonartifact_56.0-56.999512	1	1	nonartifact	1
BAMBI.S523.yyyymmdd.EORASD1_raw_nonartifact_56.5-57.499512	0	1	nonartifact	0
BAMBI.S523.yyyymmdd.EORASD1_raw_nonartifact_57.0-57.999512	0	1	nonartifact	0
BAMBI.S523.yyyymmdd.EORASD1_raw_nonartifact_57.5-58.499512	1	1	nonartifact	1
BAMBI.S523.yyyymmdd.EORASD1_raw_nonartifact_61.5-62.499512	0	1	nonartifact	0
BAMBI.S523.yyyymmdd.EORASD1_raw_nonartifact_62.0-62.999512	0	1	nonartifact	0
BAMBI.S523.yyyymmdd.EORASD1_raw_artifact_72.5-73.499512	1	0	artifact	1
BAMBI.S523.yyyymmdd.EORASD1_raw_nonartifact_73.0-73.999512	0	1	nonartifact	0
BAMBI.S523.yyyymmdd.EORASD1_raw_nonartifact_73.5-74.499512	0	1	nonartifact	0
BAMBI.S523.yyyymmdd.EORASD1_raw_artifact_74.0-74.999512	1	0	artifact	1
BAMBI.S523.yyyymmdd.EORASD1_raw_nonartifact_76.5-77.499512	1	1	nonartifact	1
BAMBI.S523.yyyymmdd.EORASD1_raw_nonartifact_77.0-77.999512	0	1	nonartifact	0
BAMBI.S523.yyyymmdd.EORASD1_raw_artifact_77.5-78.499512	1	0	artifact	1
BAMBI.S523.yyyymmdd.EORASD1_raw_nonartifact_84.0-84.999512	0	1	nonartifact	0
BAMBI.S523.yyyymmdd.EORASD1_raw_nonartifact_84.5-85.499512	0	1	nonartifact	0
BAMBI.S523.yyyymmdd.EORASD1_raw_nonartifact_85.0-85.999512	0	1	nonartifact	0
BAMBI.S523.yyyymmdd.EORASD1_raw_nonartifact_85.5-86.499512	0	1	nonartifact	0
BAMBI.S523.yyyymmdd.EORASD1_raw_nonartifact_86.0-86.999512	1	1	nonartifact	1
BAMBI.S523.yyyymmdd.EORASD1_raw_nonartifact_96.5-97.499512	0	1	nonartifact	0
BAMBI.S523.yyyymmdd.EORASD1_raw_nonartifact_97.0-97.999512	1	1	nonartifact	0
BAMBI.S523.yyyymmdd.EORASD1_raw_nonartifact_97.5-98.499512	1	1	nonartifact	0
BAMBI.S523.yyyymmdd.EORASD1_raw_nonartifact_98.0-98.999512	0	1	nonartifact	0
BAMBI.S523.yyyymmdd.EORASD1_raw_nonartifact_98.5-99.499512	0	1	nonartifact	0
BAMBI.S523.yyyymmdd.EORASD1_raw_nonartifact_99.0-99.999512	1	1	nonartifact	1
BAMBI.S523.yyyymmdd.EORASD1_raw_artifact_103.0-103.999512	0	0	artifact	0
BAMBI.S523.yyyymmdd.EORASD1_raw_nonartifact_103.5-104.499512	1	1	nonartifact	0
BAMBI.S523.yyyymmdd.EORASD1_raw_artifact_104.0-104.999512	0	0	artifact	0
BAMBI.S523.yyyymmdd.EORASD1_raw_artifact_112.0-112.999512	0	0	artifact	0
BAMBI.S523.yyyymmdd.EORASD1_raw_nonartifact_113.0-113.999512	0	1	nonartifact	0
BAMBI.S523.yyyymmdd.EORASD1_raw_nonartifact_113.5-114.499512	0	1	nonartifact	0
BAMBI.S523.yyyymmdd.EORASD1_raw_nonartifact_114.0-114.999512	0	1	nonartifact	0
BAMBI.S523.yyyymmdd.EORASD1_raw_nonartifact_114.5-115.499512	1	1	nonartifact	1
BAMBI.S523.yyyymmdd.EORASD1_raw_nonartifact_120.5-121.499512	1	1	nonartifact	1
BAMBI.S523.yyyymmdd.EORASD1_raw_nonartifact_121.0-121.999512	0	1	nonartifact	0
BAMBI.S523.yyyymmdd.EORASD1_raw_nonartifact_121.5-122.499512	0	1	nonartifact	0
BAMBI.S523.yyyymmdd.EORASD1_raw_nonartifact_122.0-122.999512	0	1	nonartifact	0
BAMBI.S523.yyyymmdd.EORASD1_raw_nonartifact_122.5-123.499512	0	1	nonartifact	0
BAMBI.S523.yyyymmdd.EORASD1_raw_nonartifact_124.0-124.999512	1	1	nonartifact	0
BAMBI.S523.yyyymmdd.EORASD1_raw_artifact_129.5-130.499512	0	0	artifact	0
BAMBI.S523.yyyymmdd.EORASD1_raw_nonartifact_130.0-130.999512	0	1	nonartifact	0
BAMBI.S523.yyyymmdd.EORASD1_raw_nonartifact_130.5-131.499512	1	1	nonartifact	1
BAMBI.S523.yyyymmdd.EORASD1_raw_nonartifact_137.0-137.999512	1	1	nonartifact	1
BAMBI.S523.yyyymmdd.EORASD1_raw_nonartifact_138.0-138.999512	0	1	nonartifact	0
BAMBI.S523.yyyymmdd.EORASD1_raw_nonartifact_138.5-139.499512	0	1	nonartifact	0
BAMBI.S523.yyyymmdd.EORASD1_raw_nonartifact_139.0-139.999512	0	1	nonartifact	0
BAMBI.S523.yyyymmdd.EORASD1_raw_artifact_139.5-140.499512	0	0	artifact	0
BAMBI.S523.yyyymmdd.EORASD1_raw_artifact_141.0-141.999512	0	0	artifact	0
BAMBI.S523.yyyymmdd.EORASD1_raw_nonartifact_142.0-142.999512	0	1	nonartifact	0
BAMBI.S523.yyyymmdd.EORASD1_raw_nonartifact_142.5-143.499512	0	1	nonartifact	0
BAMBI.S523.yyyymmdd.EORASD1_raw_artifact_143.5-144.499512	0	0	artifact	0
BAMBI.S523.yyyymmdd.EORASD1_raw_artifact_164.0-164.999512	0	0	artifact	0
BAMBI.S523.yyyymmdd.EORASD1_raw_nonartifact_164.5-165.499512	1	1	nonartifact	0
BAMBI.S523.yyyymmdd.EORASD1_raw_artifact_165.5-166.499512	0	0	artifact	0
BAMBI.S523.yyyymmdd.EORASD1_raw_nonartifact_171.0-171.999512	1	1	nonartifact	1
BAMBI.S523.yyyymmdd.EORASD1_raw_nonartifact_171.5-172.499512	0	1	nonartifact	0
BAMBI.S523.yyyymmdd.EORASD1_raw_nonartifact_172.0-172.999512	0	1	nonartifact	0
BAMBI.S523.yyyymmdd.EORASD1_raw_nonartifact_172.5-173.499512	0	1	nonartifact	0
BAMBI.S523.yyyymmdd.EORASD1_raw_nonartifact_174.0-174.999512	0	1	nonartifact	0
BAMBI.S523.yyyymmdd.EORASD1_raw_nonartifact_174.5-175.499512	0	1	nonartifact	0
BAMBI.S523.yyyymmdd.EORASD1_raw_nonartifact_175.0-175.999512	1	1	nonartifact	1
BAMBI.S523.yyyymmdd.EORASD1_raw_nonartifact_175.5-176.499512	0	1	nonartifact	0
BAMBI.S523.yyyymmdd.EORASD1_raw_nonartifact_176.0-176.999512	0	1	nonartifact	0
BAMBI.S523.yyyymmdd.EORASD1_raw_nonartifact_176.5-177.499512	1	1	nonartifact	1
BAMBI.S523.yyyymmdd.EORASD1_raw_nonartifact_178.5-179.499512	1	1	nonartifact	1
BAMBI.S523.yyyymmdd.EORASD1_raw_nonartifact_179.0-179.999512	0	1	nonartifact	0
BAMBI.S523.yyyymmdd.EORASD1_raw_nonartifact_179.5-180.499512	0	1	nonartifact	0
BAMBI.S523.yyyymmdd.EORASD1_raw_nonartifact_180.0-180.999512	1	1	nonartifact	1
BAMBI.S523.yyyymmdd.EORASD1_raw_nonartifact_190.0-190.999512	1	1	nonartifact	1
BAMBI.S523.yyyymmdd.EORASD1_raw_nonartifact_190.5-191.499512	0	1	nonartifact	0
BAMBI.S523.yyyymmdd.EORASD1_raw_nonartifact_191.0-191.999512	0	1	nonartifact	0
BAMBI.S523.yyyymmdd.EORASD1_raw_nonartifact_191.5-192.499512	1	1	nonartifact	1
BAMBI.S523.yyyymmdd.EORASD1_raw_nonartifact_192.5-193.499512	1	1	nonartifact	1
BAMBI.S523.yyyymmdd.EORASD1_raw_nonartifact_193.0-193.999512	0	1	nonartifact	0
BAMBI.S523.yyyymmdd.EORASD1_raw_nonartifact_193.5-194.499512	0	1	nonartifact	0
BAMBI.S523.yyyymmdd.EORASD1_raw_nonartifact_194.0-194.999512	0	1	nonartifact	0
BAMBI.S523.yyyymmdd.EORASD1_raw_artifact_202.5-203.499512	0	0	artifact	0
BAMBI.S523.yyyymmdd.EORASD1_raw_nonartifact_203.0-203.999512	0	1	nonartifact	0
BAMBI.S523.yyyymmdd.EORASD1_raw_nonartifact_203.5-204.499512	0	1	nonartifact	0
BAMBI.S523.yyyymmdd.EORASD1_raw_nonartifact_204.0-204.999512	0	1	nonartifact	0
BAMBI.S523.yyyymmdd.EORASD1_raw_nonartifact_204.5-205.499512	0	1	nonartifact	0
BAMBI.S523.yyyymmdd.EORASD1_raw_nonartifact_205.0-205.999512	1	1	nonartifact	1
BAMBI.S523.yyyymmdd.EORASD1_raw_nonartifact_222.0-222.999512	0	1	nonartifact	0
BAMBI.S523.yyyymmdd.EORASD1_raw_nonartifact_222.5-223.499512	0	1	nonartifact	0
BAMBI.S523.yyyymmdd.EORASD1_raw_nonartifact_223.0-223.999512	0	1	nonartifact	0
BAMBI.S523.yyyymmdd.EORASD1_raw_nonartifact_223.5-224.499512	0	1	nonartifact	0
BAMBI.S523.yyyymmdd.EORASD1_raw_nonartifact_224.0-224.999512	0	1	nonartifact	0
BAMBI.S523.yyyymmdd.EORASD1_raw_nonartifact_224.5-225.499512	1	1	nonartifact	1
BAMBI.S523.yyyymmdd.EORASD1_raw_nonartifact_227.5-228.499512	0	1	nonartifact	0
BAMBI.S523.yyyymmdd.EORASD1_raw_nonartifact_228.0-228.999512	0	1	nonartifact	0
BAMBI.S523.yyyymmdd.EORASD1_raw_nonartifact_228.5-229.499512	1	1	nonartifact	1
BAMBI.S523.yyyymmdd.EORASD1_raw_nonartifact_231.0-231.999512	1	1	nonartifact	1
BAMBI.S523.yyyymmdd.EORASD1_raw_nonartifact_231.5-232.499512	0	1	nonartifact	0
BAMBI.S523.yyyymmdd.EORASD1_raw_nonartifact_232.0-232.999512	0	1	nonartifact	0
BAMBI.S523.yyyymmdd.EORASD1_raw_nonartifact_232.5-233.499512	1	1	nonartifact	0
BAMBI.S523.yyyymmdd.EORASD1_raw_nonartifact_233.0-233.999512	0	1	nonartifact	0
BAMBI.S523.yyyymmdd.EORASD1_raw_nonartifact_233.5-234.499512	0	1	nonartifact	0
BAMBI.S523.yyyymmdd.EORASD1_raw_nonartifact_234.0-234.999512	1	1	nonartifact	1
BAMBI.S523.yyyymmdd.EORASD1_raw_nonartifact_234.5-235.499512	1	1	nonartifact	0
BAMBI.S523.yyyymmdd.EORASD1_raw_nonartifact_235.0-235.999512	0	1	nonartifact	0
BAMBI.S523.yyyymmdd.EORASD1_raw_nonartifact_235.5-236.499512	0	1	nonartifact	0
BAMBI.S523.yyyymmdd.EORASD1_raw_nonartifact_236.0-236.999512	1	1	nonartifact	1
BAMBI.S523.yyyymmdd.EORASD1_raw_nonartifact_240.0-240.999512	1	1	nonartifact	1
BAMBI.S523.yyyymmdd.EORASD1_raw_nonartifact_240.5-241.499512	0	1	nonartifact	0
BAMBI.S523.yyyymmdd.EORASD1_raw_artifact_241.0-241.999512	0	0	artifact	0
BAMBI.S523.yyyymmdd.EORASD1_raw_artifact_248.0-248.999512	0	0	artifact	0
BAMBI.S523.yyyymmdd.EORASD1_raw_nonartifact_249.0-249.999512	0	1	nonartifact	0
BAMBI.S523.yyyymmdd.EORASD1_raw_nonartifact_249.5-250.499512	1	1	nonartifact	1
BAMBI.S523.yyyymmdd.EORASD1_raw_nonartifact_251.0-251.999512	0	1	nonartifact	0
BAMBI.S523.yyyymmdd.EORASD1_raw_nonartifact_251.5-252.499512	0	1	nonartifact	0
BAMBI.S523.yyyymmdd.EORASD1_raw_nonartifact_252.0-252.999512	1	1	nonartifact	1
BAMBI.S523.yyyymmdd.EORASD1_raw_nonartifact_257.5-258.499512	1	1	nonartifact	1
BAMBI.S523.yyyymmdd.EORASD1_raw_nonartifact_258.0-258.999512	0	1	nonartifact	0
BAMBI.S523.yyyymmdd.EORASD1_raw_nonartifact_258.5-259.499512	0	1	nonartifact	0
BAMBI.S523.yyyymmdd.EORASD1_raw_nonartifact_260.0-260.999512	1	1	nonartifact	1
BAMBI.S523.yyyymmdd.EORASD1_raw_nonartifact_260.5-261.499512	0	1	nonartifact	0
BAMBI.S523.yyyymmdd.EORASD1_raw_nonartifact_261.0-261.999512	0	1	nonartifact	0
BAMBI.S523.yyyymmdd.EORASD1_raw_nonartifact_261.5-262.499512	1	1	nonartifact	1
BAMBI.S523.yyyymmdd.EORASD1_raw_nonartifact_263.0-263.999512	1	1	nonartifact	1
BAMBI.S523.yyyymmdd.EORASD1_raw_nonartifact_263.5-264.499512	0	1	nonartifact	0
BAMBI.S523.yyyymmdd.EORASD1_raw_nonartifact_264.0-264.999512	0	1	nonartifact	0
BAMBI.S523.yyyymmdd.EORASD1_raw_nonartifact_274.5-275.499512	0	1	nonartifact	0
BAMBI.S523.yyyymmdd.EORASD1_raw_nonartifact_275.0-275.999512	0	1	nonartifact	0
BAMBI.S523.yyyymmdd.EORASD1_raw_nonartifact_275.5-276.499512	1	1	nonartifact	1
BAMBI.S523.yyyymmdd.EORASD1_raw_nonartifact_276.5-277.499512	1	1	nonartifact	1
BAMBI.S523.yyyymmdd.EORASD1_raw_nonartifact_277.0-277.999512	0	1	nonartifact	0
BAMBI.S523.yyyymmdd.EORASD1_raw_nonartifact_277.5-278.499512	0	1	nonartifact	0
BAMBI.S523.yyyymmdd.EORASD1_raw_nonartifact_278.0-278.999512	1	1	nonartifact	1
BAMBI.S523.yyyymmdd.EORASD1_raw_nonartifact_278.5-279.499512	0	1	nonartifact	0
BAMBI.S523.yyyymmdd.EORASD1_raw_nonartifact_279.0-279.999512	0	1	nonartifact	0
BAMBI.S523.yyyymmdd.EORASD1_raw_nonartifact_279.5-280.499512	0	1	nonartifact	0
BAMBI.S523.yyyymmdd.EORASD1_raw_nonartifact_280.5-281.499512	1	1	nonartifact	1
BAMBI.S523.yyyymmdd.EORASD1_raw_nonartifact_281.0-281.999512	0	1	nonartifact	0
BAMBI.S523.yyyymmdd.EORASD1_raw_nonartifact_281.5-282.499512	0	1	nonartifact	0
BAMBI.S523.yyyymmdd.EORASD1_raw_nonartifact_282.0-282.999512	1	1	nonartifact	1
BAMBI.S523.yyyymmdd.EORASD1_raw_nonartifact_284.0-284.999512	0	1	nonartifact	0
BAMBI.S523.yyyymmdd.EORASD1_raw_nonartifact_284.5-285.499512	0	1	nonartifact	0
BAMBI.S523.yyyymmdd.EORASD1_raw_nonartifact_285.0-285.999512	1	1	nonartifact	0
BAMBI.S523.yyyymmdd.EORASD1_raw_nonartifact_286.5-287.499512	1	1	nonartifact	1
BAMBI.S523.yyyymmdd.EORASD1_raw_nonartifact_287.0-287.999512	0	1	nonartifact	0
BAMBI.S523.yyyymmdd.EORASD1_raw_nonartifact_287.5-288.499512	0	1	nonartifact	0
BAMBI.S523.yyyymmdd.EORASD1_raw_nonartifact_289.0-289.999512	1	1	nonartifact	1
BAMBI.S523.yyyymmdd.EORASD1_raw_nonartifact_289.5-290.499512	0	1	nonartifact	0
BAMBI.S523.yyyymmdd.EORASD1_raw_nonartifact_290.0-290.999512	0	1	nonartifact	0
BAMBI.S523.yyyymmdd.EORASD1_raw_nonartifact_291.0-291.999512	1	1	nonartifact	0
BAMBI.S523.yyyymmdd.EORASD1_raw_nonartifact_291.5-292.499512	0	1	nonartifact	0
BAMBI.S523.yyyymmdd.EORASD1_raw_nonartifact_292.0-292.999512	0	1	nonartifact	0
BAMBI.S523.yyyymmdd.EORASD1_raw_nonartifact_292.5-293.499512	1	1	nonartifact	1
BAMBI.S523.yyyymmdd.EORASD1_raw_nonartifact_293.0-293.999512	0	1	nonartifact	0
BAMBI.S523.yyyymmdd.EORASD1_raw_nonartifact_293.5-294.499512	0	1	nonartifact	0
BAMBI.S523.yyyymmdd.EORASD1_raw_nonartifact_294.0-294.999512	1	1	nonartifact	1
BAMBI.S523.yyyymmdd.EORASD1_raw_nonartifact_297.0-297.999512	1	1	nonartifact	1
BAMBI.S523.yyyymmdd.EORASD1_raw_nonartifact_297.5-298.499512	0	1	nonartifact	0
BAMBI.S523.yyyymmdd.EORASD1_raw_nonartifact_298.0-298.999512	0	1	nonartifact	0
BAMBI.S523.yyyymmdd.EORASD1_raw_nonartifact_298.5-299.499512	1	1	nonartifact	1
BAMBI.S523.yyyymmdd.EORASD1_raw_nonartifact_300.0-300.999512	1	1	nonartifact	1
BAMBI.S523.yyyymmdd.EORASD1_raw_nonartifact_300.5-301.499512	0	1	nonartifact	0
BAMBI.S523.yyyymmdd.EORASD1_raw_nonartifact_301.0-301.999512	0	1	nonartifact	0
BAMBI.S523.yyyymmdd.EORASD1_raw_artifact_301.5-302.499512	1	0	artifact	1
BAMBI.S525.yyyymmdd.ECRASD1_raw_artifact_1.0-1.999512	0	0	artifact	0
BAMBI.S525.yyyymmdd.ECRASD1_raw_nonartifact_1.5-2.499512	0	1	nonartifact	0
BAMBI.S525.yyyymmdd.ECRASD1_raw_nonartifact_2.0-2.999512	0	1	nonartifact	0
BAMBI.S525.yyyymmdd.ECRASD1_raw_nonartifact_2.5-3.499512	0	1	nonartifact	0
BAMBI.S525.yyyymmdd.ECRASD1_raw_nonartifact_3.0-3.999512	0	1	nonartifact	0
BAMBI.S525.yyyymmdd.ECRASD1_raw_nonartifact_3.5-4.499512	1	1	nonartifact	1
BAMBI.S525.yyyymmdd.ECRASD1_raw_nonartifact_13.5-14.499512	1	1	nonartifact	1
BAMBI.S525.yyyymmdd.ECRASD1_raw_nonartifact_14.0-14.999512	1	1	nonartifact	0
BAMBI.S525.yyyymmdd.ECRASD1_raw_nonartifact_14.5-15.499512	1	1	nonartifact	1
BAMBI.S525.yyyymmdd.ECRASD1_raw_artifact_64.0-64.999512	0	0	artifact	0
BAMBI.S525.yyyymmdd.ECRASD1_raw_nonartifact_64.5-65.499512	1	1	nonartifact	0
BAMBI.S525.yyyymmdd.ECRASD1_raw_nonartifact_65.0-65.999512	1	1	nonartifact	0
BAMBI.S525.yyyymmdd.ECRASD1_raw_nonartifact_90.0-90.999512	1	1	nonartifact	1
BAMBI.S525.yyyymmdd.ECRASD1_raw_nonartifact_90.5-91.499512	0	1	nonartifact	0
BAMBI.S525.yyyymmdd.ECRASD1_raw_nonartifact_91.0-91.999512	0	1	nonartifact	0
BAMBI.S525.yyyymmdd.ECRASD1_raw_nonartifact_91.5-92.499512	0	1	nonartifact	0
BAMBI.S525.yyyymmdd.ECRASD1_raw_nonartifact_92.0-92.999512	0	1	nonartifact	0
BAMBI.S525.yyyymmdd.ECRASD1_raw_nonartifact_92.5-93.499512	0	1	nonartifact	0
BAMBI.S525.yyyymmdd.ECRASD1_raw_nonartifact_93.0-93.999512	1	1	nonartifact	1
BAMBI.S525.yyyymmdd.ECRASD1_raw_nonartifact_131.0-131.999512	0	1	nonartifact	0
BAMBI.S525.yyyymmdd.ECRASD1_raw_nonartifact_131.5-132.499512	0	1	nonartifact	0
BAMBI.S525.yyyymmdd.ECRASD1_raw_nonartifact_132.0-132.999512	1	1	nonartifact	1
BAMBI.S525.yyyymmdd.ECRASD1_raw_nonartifact_151.0-151.999512	1	1	nonartifact	1
BAMBI.S525.yyyymmdd.ECRASD1_raw_nonartifact_151.5-152.499512	1	1	nonartifact	0
BAMBI.S525.yyyymmdd.ECRASD1_raw_artifact_152.0-152.999512	0	0	artifact	0
BAMBI.S525.yyyymmdd.ECRASD1_raw_nonartifact_157.5-158.499512	0	1	nonartifact	0
BAMBI.S525.yyyymmdd.ECRASD1_raw_nonartifact_158.0-158.999512	0	1	nonartifact	0
BAMBI.S525.yyyymmdd.ECRASD1_raw_nonartifact_158.5-159.499512	0	1	nonartifact	0
BAMBI.S525.yyyymmdd.ECRASD1_raw_nonartifact_159.0-159.999512	0	1	nonartifact	0
BAMBI.S525.yyyymmdd.ECRASD1_raw_nonartifact_160.0-160.999512	1	1	nonartifact	1
BAMBI.S525.yyyymmdd.ECRASD1_raw_nonartifact_161.0-161.999512	0	1	nonartifact	0
BAMBI.S525.yyyymmdd.ECRASD1_raw_nonartifact_161.5-162.499512	1	1	nonartifact	1
BAMBI.S525.yyyymmdd.ECRASD1_raw_nonartifact_169.0-169.999512	1	1	nonartifact	1
BAMBI.S525.yyyymmdd.ECRASD1_raw_nonartifact_169.5-170.499512	0	1	nonartifact	0
BAMBI.S525.yyyymmdd.ECRASD1_raw_nonartifact_170.0-170.999512	0	1	nonartifact	0
BAMBI.S525.yyyymmdd.ECRASD1_raw_nonartifact_170.5-171.499512	0	1	nonartifact	0
BAMBI.S525.yyyymmdd.ECRASD1_raw_nonartifact_171.0-171.999512	1	1	nonartifact	1
BAMBI.S525.yyyymmdd.ECRASD1_raw_nonartifact_223.5-224.499512	1	1	nonartifact	1
BAMBI.S525.yyyymmdd.ECRASD1_raw_nonartifact_224.0-224.999512	1	1	nonartifact	0
BAMBI.S525.yyyymmdd.ECRASD1_raw_nonartifact_224.5-225.499512	0	1	nonartifact	0
BAMBI.S525.yyyymmdd.ECRASD1_raw_nonartifact_225.0-225.999512	0	1	nonartifact	0
BAMBI.S525.yyyymmdd.ECRASD1_raw_nonartifact_225.5-226.499512	1	1	nonartifact	1
BAMBI.S525.yyyymmdd.ECRASD1_raw_nonartifact_226.5-227.499512	1	1	nonartifact	1
BAMBI.S525.yyyymmdd.ECRASD1_raw_nonartifact_227.0-227.999512	1	1	nonartifact	0
BAMBI.S525.yyyymmdd.ECRASD1_raw_nonartifact_227.5-228.499512	1	1	nonartifact	0
BAMBI.S525.yyyymmdd.ECRASD1_raw_nonartifact_228.0-228.999512	0	1	nonartifact	0
BAMBI.S525.yyyymmdd.ECRASD1_raw_nonartifact_228.5-229.499512	0	1	nonartifact	0
BAMBI.S525.yyyymmdd.ECRASD1_raw_nonartifact_230.5-231.499512	1	1	nonartifact	0
BAMBI.S525.yyyymmdd.ECRASD1_raw_nonartifact_231.0-231.999512	0	1	nonartifact	0
BAMBI.S525.yyyymmdd.ECRASD1_raw_nonartifact_234.0-234.999512	1	1	nonartifact	1
BAMBI.S525.yyyymmdd.ECRASD1_raw_nonartifact_234.5-235.499512	1	1	nonartifact	0
BAMBI.S525.yyyymmdd.ECRASD1_raw_nonartifact_235.0-235.999512	0	1	nonartifact	0
BAMBI.S525.yyyymmdd.ECRASD1_raw_nonartifact_235.5-236.499512	0	1	nonartifact	0
BAMBI.S525.yyyymmdd.ECRASD1_raw_nonartifact_236.0-236.999512	1	1	nonartifact	1
BAMBI.S525.yyyymmdd.ECRASD1_raw_artifact_243.5-244.499512	0	0	artifact	0
BAMBI.S525.yyyymmdd.ECRASD1_raw_nonartifact_277.0-277.999512	0	1	nonartifact	0
BAMBI.S525.yyyymmdd.ECRASD1_raw_nonartifact_279.5-280.499512	1	1	nonartifact	1
BAMBI.S525.yyyymmdd.ECRASD1_raw_nonartifact_280.5-281.499512	0	1	nonartifact	0
BAMBI.S525.yyyymmdd.ECRASD1_raw_nonartifact_281.0-281.999512	0	1	nonartifact	0
BAMBI.S525.yyyymmdd.ECRASD1_raw_nonartifact_281.5-282.499512	1	1	nonartifact	1
BAMBI.S525.yyyymmdd.ECRASD1_raw_nonartifact_287.5-288.499512	1	1	nonartifact	1
BAMBI.S525.yyyymmdd.ECRASD1_raw_nonartifact_288.5-289.499512	0	1	nonartifact	0
BAMBI.S525.yyyymmdd.ECRASD1_raw_nonartifact_289.0-289.999512	1	1	nonartifact	1
BAMBI.S525.yyyymmdd.ECRASD1_raw_nonartifact_290.5-291.499512	0	1	nonartifact	0
BAMBI.S525.yyyymmdd.ECRASD1_raw_nonartifact_291.0-291.999512	1	1	nonartifact	0
BAMBI.S525.yyyymmdd.ECRASD1_raw_nonartifact_291.5-292.499512	1	1	nonartifact	1
BAMBI.S525.yyyymmdd.ECRASD1_raw_nonartifact_293.0-293.999512	0	1	nonartifact	0
BAMBI.S525.yyyymmdd.ECRASD1_raw_nonartifact_293.5-294.499512	1	1	nonartifact	0
BAMBI.S525.yyyymmdd.EORASD1_raw_nonartifact_110.0-110.999512	1	1	nonartifact	1
BAMBI.S525.yyyymmdd.EORASD1_raw_nonartifact_110.5-111.499512	0	1	nonartifact	0
BAMBI.S525.yyyymmdd.EORASD1_raw_nonartifact_111.0-111.999512	0	1	nonartifact	0
BAMBI.S525.yyyymmdd.EORASD1_raw_nonartifact_111.5-112.499512	1	1	nonartifact	1
BAMBI.S525.yyyymmdd.EORASD1_raw_artifact_236.5-237.499512	0	0	artifact	0
BAMBI.S525.yyyymmdd.EORASD1_raw_nonartifact_237.0-237.999512	0	1	nonartifact	0
BAMBI.S525.yyyymmdd.EORASD1_raw_nonartifact_237.5-238.499512	0	1	nonartifact	0
BAMBI.S527.yyyymmdd.ECRASD1_raw_artifact_3.5-4.499512	0	0	artifact	0
BAMBI.S527.yyyymmdd.ECRASD1_raw_nonartifact_4.0-4.999512	1	1	nonartifact	0
BAMBI.S527.yyyymmdd.ECRASD1_raw_nonartifact_4.5-5.499512	1	1	nonartifact	1
BAMBI.S527.yyyymmdd.ECRASD1_raw_nonartifact_11.0-11.999512	1	1	nonartifact	1
BAMBI.S527.yyyymmdd.ECRASD1_raw_artifact_15.5-16.499512	0	0	artifact	0
BAMBI.S527.yyyymmdd.ECRASD1_raw_nonartifact_16.0-16.999512	0	1	nonartifact	0
BAMBI.S527.yyyymmdd.ECRASD1_raw_nonartifact_16.5-17.499512	0	1	nonartifact	0
BAMBI.S527.yyyymmdd.ECRASD1_raw_nonartifact_17.0-17.999512	1	1	nonartifact	0
BAMBI.S527.yyyymmdd.ECRASD1_raw_nonartifact_17.5-18.499512	1	1	nonartifact	1
BAMBI.S527.yyyymmdd.ECRASD1_raw_artifact_19.5-20.499512	0	0	artifact	0
BAMBI.S527.yyyymmdd.ECRASD1_raw_nonartifact_20.0-20.999512	1	1	nonartifact	0
BAMBI.S527.yyyymmdd.ECRASD1_raw_nonartifact_20.5-21.499512	1	1	nonartifact	1
BAMBI.S527.yyyymmdd.ECRASD1_raw_nonartifact_28.0-28.999512	1	1	nonartifact	1
BAMBI.S527.yyyymmdd.ECRASD1_raw_nonartifact_28.5-29.499512	0	1	nonartifact	0
BAMBI.S527.yyyymmdd.ECRASD1_raw_nonartifact_29.0-29.999512	1	1	nonartifact	1
BAMBI.S527.yyyymmdd.ECRASD1_raw_nonartifact_63.0-63.999512	1	1	nonartifact	1
BAMBI.S527.yyyymmdd.ECRASD1_raw_nonartifact_63.5-64.499512	1	1	nonartifact	0
BAMBI.S527.yyyymmdd.ECRASD1_raw_artifact_64.5-65.499512	0	0	artifact	0
BAMBI.S527.yyyymmdd.ECRASD1_raw_artifact_72.5-73.499512	0	0	artifact	0
BAMBI.S527.yyyymmdd.ECRASD1_raw_nonartifact_73.0-73.999512	1	1	nonartifact	0
BAMBI.S527.yyyymmdd.ECRASD1_raw_nonartifact_98.5-99.499512	1	1	nonartifact	1
BAMBI.S527.yyyymmdd.ECRASD1_raw_nonartifact_99.5-100.499512	0	1	nonartifact	0
BAMBI.S527.yyyymmdd.ECRASD1_raw_nonartifact_100.0-100.999512	0	1	nonartifact	0
BAMBI.S527.yyyymmdd.ECRASD1_raw_nonartifact_100.5-101.499512	1	1	nonartifact	1
BAMBI.S527.yyyymmdd.ECRASD1_raw_nonartifact_274.5-275.499512	0	1	nonartifact	0
BAMBI.S527.yyyymmdd.ECRASD1_raw_nonartifact_275.0-275.999512	0	1	nonartifact	0
BAMBI.S527.yyyymmdd.ECRASD1_raw_nonartifact_275.5-276.499512	0	1	nonartifact	0
BAMBI.S527.yyyymmdd.ECRASD1_raw_nonartifact_276.0-276.999512	0	1	nonartifact	0
BAMBI.S527.yyyymmdd.ECRASD1_raw_nonartifact_276.5-277.499512	0	1	nonartifact	0
BAMBI.S527.yyyymmdd.ECRASD1_raw_nonartifact_277.0-277.999512	0	1	nonartifact	0
BAMBI.S527.yyyymmdd.ECRASD1_raw_nonartifact_277.5-278.499512	0	1	nonartifact	0
BAMBI.S527.yyyymmdd.ECRASD1_raw_nonartifact_278.0-278.999512	0	1	nonartifact	0
BAMBI.S527.yyyymmdd.ECRASD1_raw_nonartifact_278.5-279.499512	0	1	nonartifact	0
BAMBI.S527.yyyymmdd.EORASD1_raw_artifact_2.5-3.499512	0	0	artifact	0
BAMBI.S527.yyyymmdd.EORASD1_raw_nonartifact_3.0-3.999512	0	1	nonartifact	0
BAMBI.S527.yyyymmdd.EORASD1_raw_nonartifact_3.5-4.499512	0	1	nonartifact	0
BAMBI.S527.yyyymmdd.EORASD1_raw_nonartifact_4.0-4.999512	1	1	nonartifact	1
BAMBI.S527.yyyymmdd.EORASD1_raw_nonartifact_7.0-7.999512	0	1	nonartifact	0
BAMBI.S527.yyyymmdd.EORASD1_raw_nonartifact_7.5-8.499512	0	1	nonartifact	0
BAMBI.S527.yyyymmdd.EORASD1_raw_nonartifact_8.0-8.999512	1	1	nonartifact	1
BAMBI.S527.yyyymmdd.EORASD1_raw_artifact_66.5-67.499512	0	0	artifact	0
BAMBI.S527.yyyymmdd.EORASD1_raw_nonartifact_67.0-67.999512	1	1	nonartifact	0
BAMBI.S527.yyyymmdd.EORASD1_raw_nonartifact_67.5-68.499512	1	1	nonartifact	1
BAMBI.S527.yyyymmdd.EORASD1_raw_nonartifact_203.0-203.999512	1	1	nonartifact	1
BAMBI.S528.yyyymmdd.ECRASD1_raw_nonartifact_10.5-11.499512	1	1	nonartifact	0
BAMBI.S528.yyyymmdd.ECRASD1_raw_nonartifact_11.0-11.999512	1	1	nonartifact	0
BAMBI.S528.yyyymmdd.ECRASD1_raw_nonartifact_11.5-12.499512	1	1	nonartifact	1
BAMBI.S528.yyyymmdd.ECRASD1_raw_nonartifact_21.0-21.999512	1	1	nonartifact	1
BAMBI.S528.yyyymmdd.ECRASD1_raw_nonartifact_21.5-22.499512	0	1	nonartifact	0
BAMBI.S528.yyyymmdd.ECRASD1_raw_nonartifact_22.0-22.999512	0	1	nonartifact	0
BAMBI.S528.yyyymmdd.ECRASD1_raw_nonartifact_38.0-38.999512	1	1	nonartifact	1
BAMBI.S528.yyyymmdd.ECRASD1_raw_nonartifact_38.5-39.499512	0	1	nonartifact	0
BAMBI.S528.yyyymmdd.ECRASD1_raw_nonartifact_39.0-39.999512	0	1	nonartifact	0
BAMBI.S528.yyyymmdd.ECRASD1_raw_nonartifact_39.5-40.499512	1	1	nonartifact	1
BAMBI.S528.yyyymmdd.ECRASD1_raw_artifact_104.5-105.499512	0	0	artifact	0
BAMBI.S528.yyyymmdd.ECRASD1_raw_nonartifact_105.0-105.999512	1	1	nonartifact	0
BAMBI.S528.yyyymmdd.ECRASD1_raw_nonartifact_105.5-106.499512	1	1	nonartifact	1
BAMBI.S528.yyyymmdd.ECRASD1_raw_nonartifact_112.0-112.999512	1	1	nonartifact	1
BAMBI.S528.yyyymmdd.ECRASD1_raw_nonartifact_112.5-113.499512	0	1	nonartifact	0
BAMBI.S528.yyyymmdd.ECRASD1_raw_nonartifact_113.0-113.999512	0	1	nonartifact	0
BAMBI.S528.yyyymmdd.ECRASD1_raw_nonartifact_113.5-114.499512	0	1	nonartifact	0
BAMBI.S528.yyyymmdd.ECRASD1_raw_nonartifact_116.0-116.999512	1	1	nonartifact	0
BAMBI.S528.yyyymmdd.ECRASD1_raw_nonartifact_116.5-117.499512	1	1	nonartifact	0
BAMBI.S528.yyyymmdd.ECRASD1_raw_nonartifact_117.0-117.999512	1	1	nonartifact	0
BAMBI.S528.yyyymmdd.ECRASD1_raw_nonartifact_117.5-118.499512	1	1	nonartifact	1
BAMBI.S528.yyyymmdd.ECRASD1_raw_nonartifact_120.0-120.999512	0	1	nonartifact	0
BAMBI.S528.yyyymmdd.ECRASD1_raw_nonartifact_123.0-123.999512	1	1	nonartifact	1
BAMBI.S528.yyyymmdd.ECRASD1_raw_nonartifact_124.5-125.499512	1	1	nonartifact	1
BAMBI.S528.yyyymmdd.ECRASD1_raw_nonartifact_161.0-161.999512	1	1	nonartifact	1
BAMBI.S528.yyyymmdd.ECRASD1_raw_nonartifact_161.5-162.499512	0	1	nonartifact	0
BAMBI.S528.yyyymmdd.ECRASD1_raw_nonartifact_162.0-162.999512	0	1	nonartifact	0
BAMBI.S528.yyyymmdd.ECRASD1_raw_nonartifact_162.5-163.499512	1	1	nonartifact	1
BAMBI.S528.yyyymmdd.ECRASD1_raw_nonartifact_182.0-182.999512	1	1	nonartifact	0
BAMBI.S528.yyyymmdd.ECRASD1_raw_nonartifact_182.5-183.499512	0	1	nonartifact	0
BAMBI.S528.yyyymmdd.ECRASD1_raw_nonartifact_183.0-183.999512	0	1	nonartifact	0
BAMBI.S528.yyyymmdd.ECRASD1_raw_nonartifact_183.5-184.499512	1	1	nonartifact	1
BAMBI.S528.yyyymmdd.ECRASD1_raw_nonartifact_204.0-204.999512	1	1	nonartifact	0
BAMBI.S528.yyyymmdd.ECRASD1_raw_nonartifact_205.5-206.499512	0	1	nonartifact	0
BAMBI.S528.yyyymmdd.ECRASD1_raw_nonartifact_206.0-206.999512	0	1	nonartifact	0
BAMBI.S528.yyyymmdd.ECRASD1_raw_nonartifact_206.5-207.499512	1	1	nonartifact	1
BAMBI.S528.yyyymmdd.ECRASD1_raw_nonartifact_216.0-216.999512	1	1	nonartifact	1
BAMBI.S528.yyyymmdd.ECRASD1_raw_artifact_244.0-244.999512	0	0	artifact	0
BAMBI.S528.yyyymmdd.ECRASD1_raw_nonartifact_244.5-245.499512	0	1	nonartifact	0
BAMBI.S528.yyyymmdd.ECRASD1_raw_nonartifact_245.0-245.999512	1	1	nonartifact	1
BAMBI.S528.yyyymmdd.ECRASD1_raw_nonartifact_265.0-265.999512	1	1	nonartifact	1
BAMBI.S528.yyyymmdd.ECRASD1_raw_nonartifact_265.5-266.499512	1	1	nonartifact	0
BAMBI.S528.yyyymmdd.ECRASD1_raw_nonartifact_266.0-266.999512	1	1	nonartifact	0
BAMBI.S528.yyyymmdd.ECRASD1_raw_nonartifact_272.5-273.499512	0	1	nonartifact	0
BAMBI.S528.yyyymmdd.ECRASD1_raw_nonartifact_273.0-273.999512	0	1	nonartifact	0
BAMBI.S528.yyyymmdd.ECRASD1_raw_nonartifact_273.5-274.499512	0	1	nonartifact	0
BAMBI.S528.yyyymmdd.ECRASD1_raw_nonartifact_274.0-274.999512	0	1	nonartifact	0
BAMBI.S528.yyyymmdd.ECRASD1_raw_nonartifact_274.5-275.499512	1	1	nonartifact	1
BAMBI.S528.yyyymmdd.ECRASD1_raw_nonartifact_275.0-275.999512	1	1	nonartifact	1
BAMBI.S528.yyyymmdd.ECRASD1_raw_nonartifact_275.5-276.499512	1	1	nonartifact	0
BAMBI.S528.yyyymmdd.ECRASD1_raw_nonartifact_276.5-277.499512	1	1	nonartifact	1
BAMBI.S528.yyyymmdd.ECRASD1_raw_nonartifact_303.0-303.999512	1	1	nonartifact	0
BAMBI.S528.yyyymmdd.ECRASD1_raw_nonartifact_303.5-304.499512	1	1	nonartifact	0
BAMBI.S528.yyyymmdd.ECRASD1_raw_nonartifact_304.0-304.999512	1	1	nonartifact	0
BAMBI.S528.yyyymmdd.ECRASD1_raw_nonartifact_304.5-305.499512	1	1	nonartifact	1
BAMBI.S528.yyyymmdd.EORASD1_raw_nonartifact_267.0-267.999512	1	1	nonartifact	1
BAMBI.S528.yyyymmdd.EORASD1_raw_nonartifact_267.5-268.499512	0	1	nonartifact	0
BAMBI.S528.yyyymmdd.EORASD1_raw_nonartifact_268.0-268.999512	0	1	nonartifact	0
BAMBI.S528.yyyymmdd.EORASD1_raw_nonartifact_268.5-269.499512	1	1	nonartifact	1
BAMBI.S528.yyyymmdd.EORASD1_raw_nonartifact_272.0-272.999512	1	1	nonartifact	1
BAMBI.S528.yyyymmdd.EORASD1_raw_nonartifact_272.5-273.499512	0	1	nonartifact	0
BAMBI.S528.yyyymmdd.EORASD1_raw_nonartifact_273.0-273.999512	0	1	nonartifact	0
BAMBI.S528.yyyymmdd.EORASD1_raw_nonartifact_273.5-274.499512	1	1	nonartifact	1
BAMBI.S528.yyyymmdd.EORASD1_raw_nonartifact_277.0-277.999512	1	1	nonartifact	1
BAMBI.S528.yyyymmdd.EORASD1_raw_nonartifact_277.5-278.499512	0	1	nonartifact	0
BAMBI.S528.yyyymmdd.EORASD1_raw_nonartifact_278.0-278.999512	0	1	nonartifact	0
BAMBI.S529.yyyymmdd.ECRASD1_raw_artifact_7.0-7.999512	0	0	artifact	0
BAMBI.S529.yyyymmdd.ECRASD1_raw_nonartifact_7.5-8.499512	0	1	nonartifact	0
BAMBI.S529.yyyymmdd.ECRASD1_raw_nonartifact_8.0-8.999512	0	1	nonartifact	0
BAMBI.S529.yyyymmdd.ECRASD1_raw_nonartifact_8.5-9.499512	0	1	nonartifact	0
BAMBI.S529.yyyymmdd.ECRASD1_raw_nonartifact_9.0-9.999512	0	1	nonartifact	0
BAMBI.S529.yyyymmdd.ECRASD1_raw_artifact_9.5-10.499512	0	0	artifact	0
BAMBI.S529.yyyymmdd.ECRASD1_raw_artifact_17.0-17.999512	0	0	artifact	0
BAMBI.S529.yyyymmdd.ECRASD1_raw_artifact_19.5-20.499512	0	0	artifact	0
BAMBI.S529.yyyymmdd.ECRASD1_raw_artifact_28.5-29.499512	0	0	artifact	0
BAMBI.S529.yyyymmdd.ECRASD1_raw_nonartifact_29.0-29.999512	0	1	nonartifact	0
BAMBI.S529.yyyymmdd.ECRASD1_raw_nonartifact_29.5-30.499512	0	1	nonartifact	0
BAMBI.S529.yyyymmdd.ECRASD1_raw_artifact_33.0-33.999512	0	0	artifact	0
BAMBI.S529.yyyymmdd.ECRASD1_raw_nonartifact_33.5-34.499512	0	1	nonartifact	0
BAMBI.S529.yyyymmdd.ECRASD1_raw_nonartifact_34.0-34.999512	0	1	nonartifact	0
BAMBI.S529.yyyymmdd.ECRASD1_raw_nonartifact_34.5-35.499512	1	1	nonartifact	0
BAMBI.S529.yyyymmdd.ECRASD1_raw_nonartifact_47.5-48.499512	1	1	nonartifact	1
BAMBI.S529.yyyymmdd.ECRASD1_raw_nonartifact_49.0-49.999512	1	1	nonartifact	1
BAMBI.S529.yyyymmdd.ECRASD1_raw_nonartifact_78.0-78.999512	1	1	nonartifact	1
BAMBI.S529.yyyymmdd.ECRASD1_raw_nonartifact_78.5-79.499512	0	1	nonartifact	0
BAMBI.S529.yyyymmdd.ECRASD1_raw_nonartifact_80.0-80.999512	0	1	nonartifact	0
BAMBI.S529.yyyymmdd.ECRASD1_raw_artifact_89.0-89.999512	0	0	artifact	0
BAMBI.S529.yyyymmdd.ECRASD1_raw_nonartifact_89.5-90.499512	0	1	nonartifact	0
BAMBI.S529.yyyymmdd.ECRASD1_raw_nonartifact_90.0-90.999512	0	1	nonartifact	0
BAMBI.S529.yyyymmdd.ECRASD1_raw_nonartifact_90.5-91.499512	0	1	nonartifact	0
BAMBI.S529.yyyymmdd.ECRASD1_raw_nonartifact_91.0-91.999512	1	1	nonartifact	0
BAMBI.S529.yyyymmdd.ECRASD1_raw_nonartifact_91.5-92.499512	1	1	nonartifact	0
BAMBI.S529.yyyymmdd.ECRASD1_raw_nonartifact_92.5-93.499512	0	1	nonartifact	0
BAMBI.S529.yyyymmdd.ECRASD1_raw_nonartifact_93.0-93.999512	1	1	nonartifact	1
BAMBI.S529.yyyymmdd.ECRASD1_raw_artifact_119.5-120.499512	0	0	artifact	0
BAMBI.S529.yyyymmdd.ECRASD1_raw_nonartifact_120.0-120.999512	0	1	nonartifact	0
BAMBI.S529.yyyymmdd.ECRASD1_raw_nonartifact_120.5-121.499512	0	1	nonartifact	0
BAMBI.S529.yyyymmdd.ECRASD1_raw_nonartifact_121.0-121.999512	1	1	nonartifact	0
BAMBI.S529.yyyymmdd.ECRASD1_raw_nonartifact_121.5-122.499512	1	1	nonartifact	0
BAMBI.S529.yyyymmdd.ECRASD1_raw_nonartifact_122.0-122.999512	0	1	nonartifact	0
BAMBI.S529.yyyymmdd.ECRASD1_raw_nonartifact_122.5-123.499512	0	1	nonartifact	0
BAMBI.S529.yyyymmdd.ECRASD1_raw_nonartifact_123.0-123.999512	0	1	nonartifact	0
BAMBI.S529.yyyymmdd.ECRASD1_raw_nonartifact_125.5-126.499512	0	1	nonartifact	0
BAMBI.S529.yyyymmdd.ECRASD1_raw_nonartifact_126.0-126.999512	0	1	nonartifact	0
BAMBI.S529.yyyymmdd.ECRASD1_raw_nonartifact_126.5-127.499512	0	1	nonartifact	0
BAMBI.S529.yyyymmdd.ECRASD1_raw_nonartifact_127.0-127.999512	0	1	nonartifact	0
BAMBI.S529.yyyymmdd.ECRASD1_raw_nonartifact_127.5-128.499512	0	1	nonartifact	0
BAMBI.S529.yyyymmdd.ECRASD1_raw_nonartifact_128.0-128.999512	1	1	nonartifact	1
BAMBI.S529.yyyymmdd.ECRASD1_raw_nonartifact_129.5-130.499512	1	1	nonartifact	1
BAMBI.S529.yyyymmdd.ECRASD1_raw_nonartifact_130.0-130.999512	0	1	nonartifact	0
BAMBI.S529.yyyymmdd.ECRASD1_raw_nonartifact_130.5-131.499512	0	1	nonartifact	0
BAMBI.S529.yyyymmdd.ECRASD1_raw_nonartifact_131.0-131.999512	0	1	nonartifact	0
BAMBI.S529.yyyymmdd.ECRASD1_raw_nonartifact_138.5-139.499512	1	1	nonartifact	1
BAMBI.S529.yyyymmdd.ECRASD1_raw_nonartifact_139.5-140.499512	1	1	nonartifact	1
BAMBI.S529.yyyymmdd.ECRASD1_raw_artifact_159.5-160.499512	0	0	artifact	0
BAMBI.S529.yyyymmdd.ECRASD1_raw_nonartifact_160.0-160.999512	0	1	nonartifact	0
BAMBI.S529.yyyymmdd.ECRASD1_raw_nonartifact_160.5-161.499512	1	1	nonartifact	0
BAMBI.S529.yyyymmdd.ECRASD1_raw_nonartifact_161.0-161.999512	1	1	nonartifact	0
BAMBI.S529.yyyymmdd.ECRASD1_raw_artifact_162.0-162.999512	0	0	artifact	0
BAMBI.S529.yyyymmdd.ECRASD1_raw_nonartifact_185.5-186.499512	1	1	nonartifact	0
BAMBI.S529.yyyymmdd.ECRASD1_raw_artifact_186.0-186.999512	0	0	artifact	0
BAMBI.S529.yyyymmdd.ECRASD1_raw_nonartifact_188.5-189.499512	1	1	nonartifact	1
BAMBI.S529.yyyymmdd.ECRASD1_raw_nonartifact_189.0-189.999512	0	1	nonartifact	0
BAMBI.S529.yyyymmdd.ECRASD1_raw_nonartifact_189.5-190.499512	0	1	nonartifact	0
BAMBI.S529.yyyymmdd.ECRASD1_raw_artifact_199.5-200.499512	0	0	artifact	0
BAMBI.S529.yyyymmdd.ECRASD1_raw_nonartifact_200.0-200.999512	0	1	nonartifact	0
BAMBI.S529.yyyymmdd.ECRASD1_raw_nonartifact_200.5-201.499512	0	1	nonartifact	0
BAMBI.S529.yyyymmdd.ECRASD1_raw_artifact_201.0-201.999512	0	0	artifact	0
BAMBI.S529.yyyymmdd.ECRASD1_raw_artifact_209.5-210.499512	0	0	artifact	0
BAMBI.S529.yyyymmdd.ECRASD1_raw_nonartifact_210.0-210.999512	0	1	nonartifact	0
BAMBI.S529.yyyymmdd.ECRASD1_raw_artifact_210.5-211.499512	0	0	artifact	0
BAMBI.S529.yyyymmdd.ECRASD1_raw_artifact_215.0-215.999512	0	0	artifact	0
BAMBI.S529.yyyymmdd.ECRASD1_raw_nonartifact_216.0-216.999512	0	1	nonartifact	0
BAMBI.S529.yyyymmdd.ECRASD1_raw_nonartifact_216.5-217.499512	0	1	nonartifact	0
BAMBI.S529.yyyymmdd.ECRASD1_raw_nonartifact_217.0-217.999512	0	1	nonartifact	0
BAMBI.S529.yyyymmdd.ECRASD1_raw_artifact_218.0-218.999512	0	0	artifact	0
BAMBI.S529.yyyymmdd.ECRASD1_raw_artifact_239.5-240.499512	0	0	artifact	0
BAMBI.S529.yyyymmdd.ECRASD1_raw_nonartifact_240.0-240.999512	0	1	nonartifact	0
BAMBI.S529.yyyymmdd.ECRASD1_raw_nonartifact_240.5-241.499512	0	1	nonartifact	0
BAMBI.S529.yyyymmdd.ECRASD1_raw_nonartifact_241.0-241.999512	0	1	nonartifact	0
BAMBI.S529.yyyymmdd.ECRASD1_raw_nonartifact_241.5-242.499512	0	1	nonartifact	0
BAMBI.S529.yyyymmdd.ECRASD1_raw_nonartifact_242.0-242.999512	0	1	nonartifact	0
BAMBI.S529.yyyymmdd.ECRASD1_raw_nonartifact_242.5-243.499512	0	1	nonartifact	0
BAMBI.S529.yyyymmdd.ECRASD1_raw_nonartifact_243.0-243.999512	0	1	nonartifact	0
BAMBI.S529.yyyymmdd.ECRASD1_raw_nonartifact_243.5-244.499512	0	1	nonartifact	0
BAMBI.S529.yyyymmdd.ECRASD1_raw_nonartifact_244.0-244.999512	0	1	nonartifact	0
BAMBI.S529.yyyymmdd.ECRASD1_raw_nonartifact_244.5-245.499512	1	1	nonartifact	1
BAMBI.S529.yyyymmdd.ECRASD1_raw_nonartifact_267.5-268.499512	1	1	nonartifact	0
BAMBI.S529.yyyymmdd.ECRASD1_raw_nonartifact_268.0-268.999512	0	1	nonartifact	0
BAMBI.S529.yyyymmdd.ECRASD1_raw_nonartifact_268.5-269.499512	0	1	nonartifact	0
BAMBI.S529.yyyymmdd.ECRASD1_raw_nonartifact_269.0-269.999512	1	1	nonartifact	0
BAMBI.S529.yyyymmdd.ECRASD1_raw_artifact_269.5-270.499512	0	0	artifact	0
BAMBI.S529.yyyymmdd.ECRASD1_raw_nonartifact_276.5-277.499512	1	1	nonartifact	0
BAMBI.S529.yyyymmdd.ECRASD1_raw_nonartifact_277.0-277.999512	1	1	nonartifact	0
BAMBI.S529.yyyymmdd.ECRASD1_raw_artifact_277.5-278.499512	0	0	artifact	0
BAMBI.S529.yyyymmdd.ECRASD1_raw_nonartifact_283.5-284.499512	1	1	nonartifact	1
BAMBI.S529.yyyymmdd.ECRASD1_raw_nonartifact_284.0-284.999512	0	1	nonartifact	0
BAMBI.S529.yyyymmdd.ECRASD1_raw_nonartifact_284.5-285.499512	1	1	nonartifact	1
BAMBI.S529.yyyymmdd.EORASD1_raw_nonartifact_90.0-90.999512	1	1	nonartifact	0
BAMBI.S529.yyyymmdd.EORASD1_raw_nonartifact_90.5-91.499512	1	1	nonartifact	0
BAMBI.S529.yyyymmdd.EORASD1_raw_nonartifact_91.0-91.999512	0	1	nonartifact	0
BAMBI.S529.yyyymmdd.EORASD1_raw_nonartifact_91.5-92.499512	0	1	nonartifact	0
BAMBI.S529.yyyymmdd.EORASD1_raw_nonartifact_92.0-92.999512	1	1	nonartifact	0
BAMBI.S529.yyyymmdd.EORASD1_raw_nonartifact_95.5-96.499512	1	1	nonartifact	0
BAMBI.S529.yyyymmdd.EORASD1_raw_nonartifact_96.0-96.999512	1	1	nonartifact	0
BAMBI.S529.yyyymmdd.EORASD1_raw_artifact_151.5-152.499512	1	0	artifact	1
BAMBI.S529.yyyymmdd.EORASD1_raw_nonartifact_152.0-152.999512	1	1	nonartifact	0
BAMBI.S529.yyyymmdd.EORASD1_raw_artifact_152.5-153.499512	0	0	artifact	0
BAMBI.S529.yyyymmdd.EORASD1_raw_nonartifact_170.0-170.999512	0	1	nonartifact	0
BAMBI.S529.yyyymmdd.EORASD1_raw_nonartifact_170.5-171.499512	0	1	nonartifact	0
BAMBI.S529.yyyymmdd.EORASD1_raw_nonartifact_171.0-171.999512	1	1	nonartifact	1
BAMBI.S529.yyyymmdd.EORASD1_raw_nonartifact_174.0-174.999512	0	1	nonartifact	0
BAMBI.S529.yyyymmdd.EORASD1_raw_nonartifact_174.5-175.499512	0	1	nonartifact	0
BAMBI.S529.yyyymmdd.EORASD1_raw_nonartifact_190.0-190.999512	0	1	nonartifact	0
BAMBI.S529.yyyymmdd.EORASD1_raw_nonartifact_190.5-191.499512	0	1	nonartifact	0
BAMBI.S529.yyyymmdd.EORASD1_raw_nonartifact_191.5-192.499512	1	1	nonartifact	1
BAMBI.S529.yyyymmdd.EORASD1_raw_nonartifact_206.5-207.499512	0	1	nonartifact	0
BAMBI.S529.yyyymmdd.EORASD1_raw_artifact_211.0-211.999512	0	0	artifact	0
BAMBI.S529.yyyymmdd.EORASD1_raw_nonartifact_211.5-212.499512	0	1	nonartifact	0
BAMBI.S529.yyyymmdd.EORASD1_raw_nonartifact_212.0-212.999512	0	1	nonartifact	0
BAMBI.S529.yyyymmdd.EORASD1_raw_artifact_227.0-227.999512	0	0	artifact	0
BAMBI.S529.yyyymmdd.EORASD1_raw_nonartifact_227.5-228.499512	1	1	nonartifact	0
BAMBI.S529.yyyymmdd.EORASD1_raw_nonartifact_228.0-228.999512	1	1	nonartifact	1
BAMBI.S529.yyyymmdd.EORASD1_raw_nonartifact_229.0-229.999512	1	1	nonartifact	1
BAMBI.S529.yyyymmdd.EORASD1_raw_nonartifact_229.5-230.499512	1	1	nonartifact	0
BAMBI.S529.yyyymmdd.EORASD1_raw_artifact_230.0-230.999512	0	0	artifact	0
BAMBI.S529.yyyymmdd.EORASD1_raw_nonartifact_273.0-273.999512	1	1	nonartifact	1
BAMBI.S529.yyyymmdd.EORASD1_raw_nonartifact_273.5-274.499512	1	1	nonartifact	0
BAMBI.S529.yyyymmdd.EORASD1_raw_nonartifact_274.0-274.999512	1	1	nonartifact	0
BAMBI.S529.yyyymmdd.EORASD1_raw_artifact_275.0-275.999512	0	0	artifact	0
BAMBI.S529.yyyymmdd.EORASD1_raw_artifact_276.5-277.499512	0	0	artifact	0
BAMBI.S529.yyyymmdd.EORASD1_raw_nonartifact_277.0-277.999512	1	1	nonartifact	0
BAMBI.S529.yyyymmdd.EORASD1_raw_artifact_285.5-286.499512	0	0	artifact	0
BAMBI.S529.yyyymmdd.EORASD1_raw_nonartifact_286.0-286.999512	0	1	nonartifact	0
BAMBI.S529.yyyymmdd.EORASD1_raw_nonartifact_286.5-287.499512	0	1	nonartifact	0
BAMBI.S529.yyyymmdd.EORASD1_raw_nonartifact_287.0-287.999512	0	1	nonartifact	1
BAMBI.S529.yyyymmdd.EORASD1_raw_nonartifact_287.5-288.499512	0	1	nonartifact	0
BAMBI.S529.yyyymmdd.EORASD1_raw_nonartifact_288.0-288.999512	0	1	nonartifact	0
BAMBI.S529.yyyymmdd.EORASD1_raw_nonartifact_288.5-289.499512	0	1	nonartifact	0
BAMBI.S529.yyyymmdd.EORASD1_raw_nonartifact_289.0-289.999512	0	1	nonartifact	0
BAMBI.S529.yyyymmdd.EORASD1_raw_nonartifact_289.5-290.499512	0	1	nonartifact	0
BAMBI.S532.yyyymmdd.ECRASD1_raw_artifact_12.5-13.499512	0	0	artifact	0
BAMBI.S532.yyyymmdd.ECRASD1_raw_nonartifact_14.5-15.499512	1	1	nonartifact	1
BAMBI.S532.yyyymmdd.ECRASD1_raw_nonartifact_16.0-16.999512	0	1	nonartifact	0
BAMBI.S532.yyyymmdd.ECRASD1_raw_nonartifact_17.0-17.999512	1	1	nonartifact	1
BAMBI.S532.yyyymmdd.ECRASD1_raw_nonartifact_47.5-48.499512	1	1	nonartifact	1
BAMBI.S532.yyyymmdd.ECRASD1_raw_nonartifact_48.0-48.999512	1	1	nonartifact	0
BAMBI.S532.yyyymmdd.ECRASD1_raw_nonartifact_48.5-49.499512	1	1	nonartifact	0
BAMBI.S532.yyyymmdd.ECRASD1_raw_nonartifact_62.5-63.499512	0	1	nonartifact	0
BAMBI.S532.yyyymmdd.ECRASD1_raw_nonartifact_63.0-63.999512	0	1	nonartifact	0
BAMBI.S532.yyyymmdd.ECRASD1_raw_nonartifact_63.5-64.499512	1	1	nonartifact	1
BAMBI.S532.yyyymmdd.ECRASD1_raw_nonartifact_76.5-77.499512	1	1	nonartifact	1
BAMBI.S532.yyyymmdd.ECRASD1_raw_nonartifact_78.0-78.999512	1	1	nonartifact	1
BAMBI.S532.yyyymmdd.ECRASD1_raw_nonartifact_83.5-84.499512	1	1	nonartifact	1
BAMBI.S532.yyyymmdd.ECRASD1_raw_nonartifact_84.0-84.999512	1	1	nonartifact	0
BAMBI.S532.yyyymmdd.ECRASD1_raw_nonartifact_84.5-85.499512	0	1	nonartifact	0
BAMBI.S532.yyyymmdd.ECRASD1_raw_nonartifact_85.0-85.999512	0	1	nonartifact	0
BAMBI.S532.yyyymmdd.ECRASD1_raw_nonartifact_85.5-86.499512	0	1	nonartifact	1
BAMBI.S532.yyyymmdd.ECRASD1_raw_nonartifact_87.0-87.999512	1	1	nonartifact	1
BAMBI.S532.yyyymmdd.ECRASD1_raw_nonartifact_87.5-88.499512	0	1	nonartifact	0
BAMBI.S532.yyyymmdd.ECRASD1_raw_nonartifact_88.0-88.999512	0	1	nonartifact	0
BAMBI.S532.yyyymmdd.ECRASD1_raw_nonartifact_88.5-89.499512	0	1	nonartifact	0
BAMBI.S532.yyyymmdd.ECRASD1_raw_nonartifact_89.0-89.999512	0	1	nonartifact	0
BAMBI.S532.yyyymmdd.ECRASD1_raw_artifact_129.5-130.499512	0	0	artifact	0
BAMBI.S532.yyyymmdd.ECRASD1_raw_nonartifact_130.0-130.999512	0	1	nonartifact	0
BAMBI.S532.yyyymmdd.ECRASD1_raw_nonartifact_130.5-131.499512	0	1	nonartifact	0
BAMBI.S532.yyyymmdd.ECRASD1_raw_nonartifact_131.0-131.999512	1	1	nonartifact	0
BAMBI.S532.yyyymmdd.ECRASD1_raw_nonartifact_131.5-132.499512	1	1	nonartifact	0
BAMBI.S532.yyyymmdd.ECRASD1_raw_artifact_155.5-156.499512	0	0	artifact	0
BAMBI.S532.yyyymmdd.ECRASD1_raw_nonartifact_156.0-156.999512	0	1	nonartifact	0
BAMBI.S532.yyyymmdd.ECRASD1_raw_nonartifact_156.5-157.499512	0	1	nonartifact	0
BAMBI.S532.yyyymmdd.ECRASD1_raw_nonartifact_157.0-157.999512	0	1	nonartifact	0
BAMBI.S532.yyyymmdd.ECRASD1_raw_nonartifact_157.5-158.499512	0	1	nonartifact	0
BAMBI.S532.yyyymmdd.ECRASD1_raw_nonartifact_158.0-158.999512	0	1	nonartifact	0
BAMBI.S532.yyyymmdd.ECRASD1_raw_nonartifact_158.5-159.499512	0	1	nonartifact	0
BAMBI.S532.yyyymmdd.ECRASD1_raw_nonartifact_159.0-159.999512	0	1	nonartifact	0
BAMBI.S532.yyyymmdd.ECRASD1_raw_nonartifact_170.0-170.999512	1	1	nonartifact	1
BAMBI.S532.yyyymmdd.ECRASD1_raw_nonartifact_170.5-171.499512	0	1	nonartifact	0
BAMBI.S532.yyyymmdd.ECRASD1_raw_nonartifact_171.0-171.999512	1	1	nonartifact	1
BAMBI.S532.yyyymmdd.ECRASD1_raw_nonartifact_191.0-191.999512	1	1	nonartifact	0
BAMBI.S532.yyyymmdd.ECRASD1_raw_nonartifact_191.5-192.499512	1	1	nonartifact	0
BAMBI.S532.yyyymmdd.ECRASD1_raw_nonartifact_192.0-192.999512	0	1	nonartifact	0
BAMBI.S532.yyyymmdd.ECRASD1_raw_nonartifact_199.0-199.999512	1	1	nonartifact	0
BAMBI.S532.yyyymmdd.ECRASD1_raw_nonartifact_199.5-200.499512	0	1	nonartifact	0
BAMBI.S532.yyyymmdd.ECRASD1_raw_nonartifact_201.5-202.499512	1	1	nonartifact	1
BAMBI.S532.yyyymmdd.ECRASD1_raw_nonartifact_202.0-202.999512	0	1	nonartifact	0
BAMBI.S532.yyyymmdd.ECRASD1_raw_nonartifact_202.5-203.499512	0	1	nonartifact	0
BAMBI.S532.yyyymmdd.ECRASD1_raw_nonartifact_203.0-203.999512	1	1	nonartifact	1
BAMBI.S532.yyyymmdd.ECRASD1_raw_nonartifact_239.5-240.499512	1	1	nonartifact	1
BAMBI.S532.yyyymmdd.ECRASD1_raw_nonartifact_240.0-240.999512	0	1	nonartifact	0
BAMBI.S532.yyyymmdd.ECRASD1_raw_nonartifact_240.5-241.499512	0	1	nonartifact	0
BAMBI.S532.yyyymmdd.ECRASD1_raw_artifact_241.5-242.499512	1	0	artifact	1
BAMBI.S532.yyyymmdd.ECRASD1_raw_nonartifact_246.5-247.499512	0	1	nonartifact	0
BAMBI.S532.yyyymmdd.ECRASD1_raw_nonartifact_247.0-247.999512	0	1	nonartifact	0
BAMBI.S532.yyyymmdd.ECRASD1_raw_nonartifact_247.5-248.499512	0	1	nonartifact	0
BAMBI.S532.yyyymmdd.ECRASD1_raw_nonartifact_248.0-248.999512	1	1	nonartifact	1
BAMBI.S532.yyyymmdd.ECRASD1_raw_nonartifact_261.5-262.499512	1	1	nonartifact	1
BAMBI.S532.yyyymmdd.ECRASD1_raw_nonartifact_262.5-263.499512	0	1	nonartifact	0
BAMBI.S532.yyyymmdd.ECRASD1_raw_nonartifact_263.5-264.499512	0	1	nonartifact	0
BAMBI.S532.yyyymmdd.ECRASD1_raw_nonartifact_264.5-265.499512	0	1	nonartifact	0
BAMBI.S532.yyyymmdd.ECRASD1_raw_nonartifact_265.0-265.999512	0	1	nonartifact	0
BAMBI.S532.yyyymmdd.ECRASD1_raw_nonartifact_265.5-266.499512	0	1	nonartifact	0
BAMBI.S532.yyyymmdd.ECRASD1_raw_nonartifact_266.5-267.499512	0	1	nonartifact	0
BAMBI.S532.yyyymmdd.ECRASD1_raw_nonartifact_267.0-267.999512	0	1	nonartifact	0
BAMBI.S532.yyyymmdd.ECRASD1_raw_nonartifact_267.5-268.499512	0	1	nonartifact	0
BAMBI.S532.yyyymmdd.ECRASD1_raw_nonartifact_285.0-285.999512	1	1	nonartifact	1
BAMBI.S532.yyyymmdd.ECRASD1_raw_nonartifact_285.5-286.499512	0	1	nonartifact	0
BAMBI.S532.yyyymmdd.ECRASD1_raw_nonartifact_286.0-286.999512	1	1	nonartifact	0
BAMBI.S532.yyyymmdd.ECRASD1_raw_nonartifact_287.0-287.999512	0	1	nonartifact	0
BAMBI.S532.yyyymmdd.ECRASD1_raw_nonartifact_287.5-288.499512	0	1	nonartifact	0
BAMBI.S532.yyyymmdd.ECRASD1_raw_nonartifact_288.0-288.999512	0	1	nonartifact	0
BAMBI.S532.yyyymmdd.ECRASD1_raw_nonartifact_288.5-289.499512	1	1	nonartifact	0
BAMBI.S532.yyyymmdd.ECRASD1_raw_nonartifact_296.0-296.999512	1	1	nonartifact	0
BAMBI.S532.yyyymmdd.ECRASD1_raw_nonartifact_296.5-297.499512	0	1	nonartifact	0
BAMBI.S532.yyyymmdd.ECRASD1_raw_nonartifact_297.0-297.999512	0	1	nonartifact	0
BAMBI.S532.yyyymmdd.ECRASD1_raw_nonartifact_298.0-298.999512	1	1	nonartifact	0
BAMBI.S532.yyyymmdd.ECRASD1_raw_nonartifact_298.5-299.499512	1	1	nonartifact	0
BAMBI.S532.yyyymmdd.ECRASD1_raw_nonartifact_299.0-299.999512	0	1	nonartifact	0
BAMBI.S532.yyyymmdd.ECRASD1_raw_nonartifact_299.5-300.499512	0	1	nonartifact	0
BAMBI.S532.yyyymmdd.EORASD1_raw_nonartifact_73.0-73.999512	1	1	nonartifact	1
BAMBI.S532.yyyymmdd.EORASD1_raw_nonartifact_73.5-74.499512	0	1	nonartifact	0
BAMBI.S532.yyyymmdd.EORASD1_raw_nonartifact_74.0-74.999512	0	1	nonartifact	0
BAMBI.S532.yyyymmdd.EORASD1_raw_nonartifact_74.5-75.499512	0	1	nonartifact	0
BAMBI.S532.yyyymmdd.EORASD1_raw_artifact_75.5-76.499512	0	0	artifact	0
BAMBI.S532.yyyymmdd.EORASD1_raw_nonartifact_87.0-87.999512	1	1	nonartifact	1
BAMBI.S532.yyyymmdd.EORASD1_raw_nonartifact_87.5-88.499512	0	1	nonartifact	0
BAMBI.S532.yyyymmdd.EORASD1_raw_nonartifact_88.0-88.999512	0	1	nonartifact	0
BAMBI.S532.yyyymmdd.EORASD1_raw_nonartifact_99.5-100.499512	1	1	nonartifact	1
BAMBI.S532.yyyymmdd.EORASD1_raw_nonartifact_100.0-100.999512	0	1	nonartifact	0
BAMBI.S532.yyyymmdd.EORASD1_raw_nonartifact_100.5-101.499512	0	1	nonartifact	0
BAMBI.S532.yyyymmdd.EORASD1_raw_nonartifact_101.0-101.999512	1	1	nonartifact	1
BAMBI.S532.yyyymmdd.EORASD1_raw_nonartifact_101.5-102.499512	1	1	nonartifact	1
BAMBI.S532.yyyymmdd.EORASD1_raw_nonartifact_102.0-102.999512	0	1	nonartifact	0
BAMBI.S532.yyyymmdd.EORASD1_raw_nonartifact_102.5-103.499512	0	1	nonartifact	0
BAMBI.S532.yyyymmdd.EORASD1_raw_nonartifact_103.0-103.999512	0	1	nonartifact	0
BAMBI.S532.yyyymmdd.EORASD1_raw_nonartifact_103.5-104.499512	1	1	nonartifact	1
BAMBI.S532.yyyymmdd.EORASD1_raw_nonartifact_105.5-106.499512	1	1	nonartifact	1
BAMBI.S532.yyyymmdd.EORASD1_raw_nonartifact_106.0-106.999512	0	1	nonartifact	0
BAMBI.S532.yyyymmdd.EORASD1_raw_nonartifact_106.5-107.499512	0	1	nonartifact	0
BAMBI.S532.yyyymmdd.EORASD1_raw_nonartifact_107.0-107.999512	1	1	nonartifact	1
BAMBI.S532.yyyymmdd.EORASD1_raw_nonartifact_107.5-108.499512	0	1	nonartifact	0
BAMBI.S532.yyyymmdd.EORASD1_raw_nonartifact_108.0-108.999512	0	1	nonartifact	0
BAMBI.S532.yyyymmdd.EORASD1_raw_nonartifact_108.5-109.499512	0	1	nonartifact	0
BAMBI.S532.yyyymmdd.EORASD1_raw_nonartifact_109.0-109.999512	0	1	nonartifact	0
BAMBI.S532.yyyymmdd.EORASD1_raw_nonartifact_109.5-110.499512	0	1	nonartifact	0
BAMBI.S532.yyyymmdd.EORASD1_raw_nonartifact_142.0-142.999512	1	1	nonartifact	1
BAMBI.S532.yyyymmdd.EORASD1_raw_nonartifact_142.5-143.499512	0	1	nonartifact	0
BAMBI.S532.yyyymmdd.EORASD1_raw_nonartifact_143.0-143.999512	0	1	nonartifact	0
BAMBI.S532.yyyymmdd.EORASD1_raw_nonartifact_143.5-144.499512	1	1	nonartifact	1
BAMBI.S532.yyyymmdd.EORASD1_raw_nonartifact_145.5-146.499512	1	1	nonartifact	1
BAMBI.S532.yyyymmdd.EORASD1_raw_nonartifact_146.0-146.999512	0	1	nonartifact	0
BAMBI.S532.yyyymmdd.EORASD1_raw_nonartifact_146.5-147.499512	0	1	nonartifact	0
BAMBI.S532.yyyymmdd.EORASD1_raw_nonartifact_147.0-147.999512	1	1	nonartifact	1
BAMBI.S532.yyyymmdd.EORASD1_raw_nonartifact_150.0-150.999512	1	1	nonartifact	0
BAMBI.S532.yyyymmdd.EORASD1_raw_nonartifact_150.5-151.499512	0	1	nonartifact	0
BAMBI.S532.yyyymmdd.EORASD1_raw_nonartifact_151.0-151.999512	0	1	nonartifact	0
BAMBI.S532.yyyymmdd.EORASD1_raw_nonartifact_151.5-152.499512	1	1	nonartifact	1
BAMBI.S532.yyyymmdd.EORASD1_raw_nonartifact_156.0-156.999512	1	1	nonartifact	1
BAMBI.S532.yyyymmdd.EORASD1_raw_nonartifact_156.5-157.499512	1	1	nonartifact	0
BAMBI.S532.yyyymmdd.EORASD1_raw_nonartifact_157.0-157.999512	0	1	nonartifact	0
BAMBI.S532.yyyymmdd.EORASD1_raw_nonartifact_157.5-158.499512	0	1	nonartifact	0
BAMBI.S532.yyyymmdd.EORASD1_raw_nonartifact_158.0-158.999512	1	1	nonartifact	1
BAMBI.S532.yyyymmdd.EORASD1_raw_nonartifact_169.5-170.499512	1	1	nonartifact	1
BAMBI.S532.yyyymmdd.EORASD1_raw_nonartifact_170.5-171.499512	1	1	nonartifact	1
BAMBI.S532.yyyymmdd.EORASD1_raw_nonartifact_174.0-174.999512	1	1	nonartifact	0
BAMBI.S532.yyyymmdd.EORASD1_raw_nonartifact_174.5-175.499512	0	1	nonartifact	0
BAMBI.S532.yyyymmdd.EORASD1_raw_nonartifact_175.0-175.999512	0	1	nonartifact	0
BAMBI.S532.yyyymmdd.EORASD1_raw_nonartifact_175.5-176.499512	0	1	nonartifact	0
BAMBI.S532.yyyymmdd.EORASD1_raw_nonartifact_176.0-176.999512	0	1	nonartifact	0
BAMBI.S532.yyyymmdd.EORASD1_raw_nonartifact_176.5-177.499512	0	1	nonartifact	0
BAMBI.S532.yyyymmdd.EORASD1_raw_nonartifact_177.0-177.999512	0	1	nonartifact	0
BAMBI.S532.yyyymmdd.EORASD1_raw_nonartifact_177.5-178.499512	1	1	nonartifact	1
BAMBI.S532.yyyymmdd.EORASD1_raw_nonartifact_178.0-178.999512	0	1	nonartifact	0
BAMBI.S532.yyyymmdd.EORASD1_raw_nonartifact_178.5-179.499512	0	1	nonartifact	0
BAMBI.S532.yyyymmdd.EORASD1_raw_nonartifact_179.0-179.999512	1	1	nonartifact	1
BAMBI.S532.yyyymmdd.EORASD1_raw_nonartifact_179.5-180.499512	0	1	nonartifact	0
BAMBI.S532.yyyymmdd.EORASD1_raw_nonartifact_180.0-180.999512	0	1	nonartifact	0
BAMBI.S532.yyyymmdd.EORASD1_raw_nonartifact_180.5-181.499512	0	1	nonartifact	0
BAMBI.S532.yyyymmdd.EORASD1_raw_nonartifact_181.5-182.499512	0	1	nonartifact	0
BAMBI.S532.yyyymmdd.EORASD1_raw_nonartifact_182.0-182.999512	0	1	nonartifact	0
BAMBI.S532.yyyymmdd.EORASD1_raw_nonartifact_182.5-183.499512	0	1	nonartifact	0
BAMBI.S532.yyyymmdd.EORASD1_raw_nonartifact_183.0-183.999512	1	1	nonartifact	1
BAMBI.S532.yyyymmdd.EORASD1_raw_artifact_199.5-200.499512	0	0	artifact	0
BAMBI.S532.yyyymmdd.EORASD1_raw_nonartifact_200.5-201.499512	1	1	nonartifact	0
BAMBI.S532.yyyymmdd.EORASD1_raw_nonartifact_201.5-202.499512	1	1	nonartifact	1
BAMBI.S532.yyyymmdd.EORASD1_raw_nonartifact_202.0-202.999512	0	1	nonartifact	0
BAMBI.S532.yyyymmdd.EORASD1_raw_nonartifact_202.5-203.499512	0	1	nonartifact	0
BAMBI.S532.yyyymmdd.EORASD1_raw_nonartifact_203.0-203.999512	1	1	nonartifact	1
BAMBI.S532.yyyymmdd.EORASD1_raw_nonartifact_204.5-205.499512	0	1	nonartifact	0
BAMBI.S532.yyyymmdd.EORASD1_raw_nonartifact_205.0-205.999512	1	1	nonartifact	0
BAMBI.S532.yyyymmdd.EORASD1_raw_nonartifact_206.5-207.499512	0	1	nonartifact	0
BAMBI.S532.yyyymmdd.EORASD1_raw_nonartifact_207.0-207.999512	0	1	nonartifact	0
BAMBI.S532.yyyymmdd.EORASD1_raw_nonartifact_221.0-221.999512	0	1	nonartifact	0
BAMBI.S532.yyyymmdd.EORASD1_raw_nonartifact_221.5-222.499512	0	1	nonartifact	0
BAMBI.S532.yyyymmdd.EORASD1_raw_nonartifact_222.0-222.999512	1	1	nonartifact	1
BAMBI.S532.yyyymmdd.EORASD1_raw_artifact_249.5-250.499512	0	0	artifact	0
BAMBI.S532.yyyymmdd.EORASD1_raw_nonartifact_250.0-250.999512	0	1	nonartifact	0
BAMBI.S532.yyyymmdd.EORASD1_raw_nonartifact_257.5-258.499512	0	1	nonartifact	0
BAMBI.S532.yyyymmdd.EORASD1_raw_nonartifact_258.0-258.999512	0	1	nonartifact	0
BAMBI.S532.yyyymmdd.EORASD1_raw_nonartifact_258.5-259.499512	0	1	nonartifact	0
BAMBI.S532.yyyymmdd.EORASD1_raw_nonartifact_259.0-259.999512	0	1	nonartifact	0
BAMBI.S532.yyyymmdd.EORASD1_raw_artifact_259.5-260.499512	0	0	artifact	0
BAMBI.S532.yyyymmdd.EORASD1_raw_nonartifact_268.5-269.499512	1	1	nonartifact	1
BAMBI.S532.yyyymmdd.EORASD1_raw_nonartifact_269.0-269.999512	0	1	nonartifact	0
BAMBI.S532.yyyymmdd.EORASD1_raw_artifact_269.5-270.499512	0	0	artifact	0
BAMBI.S532.yyyymmdd.EORASD1_raw_artifact_275.0-275.999512	0	0	artifact	0
BAMBI.S532.yyyymmdd.EORASD1_raw_nonartifact_275.5-276.499512	0	1	nonartifact	0
BAMBI.S532.yyyymmdd.EORASD1_raw_nonartifact_276.0-276.999512	0	1	nonartifact	0
BAMBI.S532.yyyymmdd.EORASD1_raw_nonartifact_276.5-277.499512	0	1	nonartifact	0
BAMBI.S532.yyyymmdd.EORASD1_raw_artifact_277.0-277.999512	0	0	artifact	0
BAMBI.S532.yyyymmdd.EORASD1_raw_nonartifact_280.5-281.499512	1	1	nonartifact	1
BAMBI.S532.yyyymmdd.EORASD1_raw_artifact_281.5-282.499512	0	0	artifact	0
BAMBI.S532.yyyymmdd.EORASD1_raw_nonartifact_285.0-285.999512	1	1	nonartifact	1
BAMBI.S532.yyyymmdd.EORASD1_raw_nonartifact_285.5-286.499512	0	1	nonartifact	0
BAMBI.S532.yyyymmdd.EORASD1_raw_nonartifact_286.0-286.999512	0	1	nonartifact	0
BAMBI.S532.yyyymmdd.EORASD1_raw_nonartifact_287.0-287.999512	1	1	nonartifact	1
BAMBI.S532.yyyymmdd.EORASD1_raw_nonartifact_289.5-290.499512	1	1	nonartifact	1
BAMBI.S532.yyyymmdd.EORASD1_raw_nonartifact_290.0-290.999512	0	1	nonartifact	0
BAMBI.S532.yyyymmdd.EORASD1_raw_nonartifact_290.5-291.499512	0	1	nonartifact	0
BAMBI.S532.yyyymmdd.EORASD1_raw_nonartifact_291.0-291.999512	1	1	nonartifact	1
BAMBI.S532.yyyymmdd.EORASD1_raw_nonartifact_295.5-296.499512	1	1	nonartifact	1
BAMBI.S532.yyyymmdd.EORASD1_raw_nonartifact_296.0-296.999512	0	1	nonartifact	0
BAMBI.S532.yyyymmdd.EORASD1_raw_nonartifact_296.5-297.499512	0	1	nonartifact	0
BAMBI.S532.yyyymmdd.EORASD1_raw_nonartifact_297.0-297.999512	0	1	nonartifact	0
BAMBI.S532.yyyymmdd.EORASD1_raw_nonartifact_297.5-298.499512	0	1	nonartifact	0
BAMBI.S532.yyyymmdd.EORASD1_raw_nonartifact_298.0-298.999512	0	1	nonartifact	0
BAMBI.S533.yyyymmdd.ECRASD1_raw_artifact_8.0-8.999512	0	0	artifact	0
BAMBI.S533.yyyymmdd.ECRASD1_raw_nonartifact_8.5-9.499512	0	1	nonartifact	0
BAMBI.S533.yyyymmdd.ECRASD1_raw_nonartifact_9.0-9.999512	0	1	nonartifact	0
BAMBI.S533.yyyymmdd.ECRASD1_raw_nonartifact_9.5-10.499512	0	1	nonartifact	0
BAMBI.S533.yyyymmdd.ECRASD1_raw_artifact_10.0-10.999512	0	0	artifact	0
BAMBI.S533.yyyymmdd.ECRASD1_raw_artifact_18.5-19.499512	1	0	artifact	1
BAMBI.S533.yyyymmdd.ECRASD1_raw_nonartifact_19.5-20.499512	0	1	nonartifact	0
BAMBI.S533.yyyymmdd.ECRASD1_raw_nonartifact_20.0-20.999512	0	1	nonartifact	0
BAMBI.S533.yyyymmdd.ECRASD1_raw_nonartifact_28.5-29.499512	1	1	nonartifact	1
BAMBI.S533.yyyymmdd.ECRASD1_raw_nonartifact_29.0-29.999512	0	1	nonartifact	0
BAMBI.S533.yyyymmdd.ECRASD1_raw_artifact_58.5-59.499512	0	0	artifact	0
BAMBI.S533.yyyymmdd.ECRASD1_raw_nonartifact_59.5-60.499512	0	1	nonartifact	0
BAMBI.S533.yyyymmdd.ECRASD1_raw_nonartifact_60.0-60.999512	0	1	nonartifact	0
BAMBI.S533.yyyymmdd.ECRASD1_raw_nonartifact_60.5-61.499512	1	1	nonartifact	0
BAMBI.S533.yyyymmdd.ECRASD1_raw_nonartifact_61.0-61.999512	1	1	nonartifact	1
BAMBI.S533.yyyymmdd.ECRASD1_raw_nonartifact_64.0-64.999512	1	1	nonartifact	0
BAMBI.S533.yyyymmdd.ECRASD1_raw_nonartifact_64.5-65.499512	1	1	nonartifact	0
BAMBI.S533.yyyymmdd.ECRASD1_raw_nonartifact_65.0-65.999512	0	1	nonartifact	0
BAMBI.S533.yyyymmdd.ECRASD1_raw_nonartifact_65.5-66.499512	0	1	nonartifact	0
BAMBI.S533.yyyymmdd.ECRASD1_raw_nonartifact_66.5-67.499512	0	1	nonartifact	0
BAMBI.S533.yyyymmdd.ECRASD1_raw_nonartifact_67.0-67.999512	0	1	nonartifact	0
BAMBI.S533.yyyymmdd.ECRASD1_raw_nonartifact_68.5-69.499512	1	1	nonartifact	1
BAMBI.S533.yyyymmdd.ECRASD1_raw_nonartifact_71.5-72.499512	0	1	nonartifact	0
BAMBI.S533.yyyymmdd.ECRASD1_raw_nonartifact_72.0-72.999512	0	1	nonartifact	0
BAMBI.S533.yyyymmdd.ECRASD1_raw_nonartifact_73.5-74.499512	1	1	nonartifact	1
BAMBI.S533.yyyymmdd.ECRASD1_raw_nonartifact_74.0-74.999512	0	1	nonartifact	0
BAMBI.S533.yyyymmdd.ECRASD1_raw_nonartifact_74.5-75.499512	0	1	nonartifact	0
BAMBI.S533.yyyymmdd.ECRASD1_raw_nonartifact_75.0-75.999512	1	1	nonartifact	1
BAMBI.S533.yyyymmdd.ECRASD1_raw_nonartifact_75.5-76.499512	0	1	nonartifact	0
BAMBI.S533.yyyymmdd.ECRASD1_raw_nonartifact_76.5-77.499512	1	1	nonartifact	1
BAMBI.S533.yyyymmdd.ECRASD1_raw_nonartifact_77.0-77.999512	0	1	nonartifact	0
BAMBI.S533.yyyymmdd.ECRASD1_raw_nonartifact_77.5-78.499512	0	1	nonartifact	0
BAMBI.S533.yyyymmdd.ECRASD1_raw_nonartifact_78.0-78.999512	0	1	nonartifact	0
BAMBI.S533.yyyymmdd.ECRASD1_raw_nonartifact_78.5-79.499512	0	1	nonartifact	0
BAMBI.S533.yyyymmdd.ECRASD1_raw_artifact_79.0-79.999512	0	0	artifact	0
BAMBI.S533.yyyymmdd.ECRASD1_raw_artifact_79.5-80.499512	0	0	artifact	0
BAMBI.S533.yyyymmdd.ECRASD1_raw_nonartifact_132.5-133.499512	0	1	nonartifact	0
BAMBI.S533.yyyymmdd.ECRASD1_raw_nonartifact_133.0-133.999512	0	1	nonartifact	0
BAMBI.S533.yyyymmdd.ECRASD1_raw_nonartifact_133.5-134.499512	0	1	nonartifact	0
BAMBI.S533.yyyymmdd.ECRASD1_raw_nonartifact_134.0-134.999512	0	1	nonartifact	0
BAMBI.S533.yyyymmdd.ECRASD1_raw_nonartifact_134.5-135.499512	1	1	nonartifact	1
BAMBI.S533.yyyymmdd.ECRASD1_raw_nonartifact_145.5-146.499512	1	1	nonartifact	1
BAMBI.S533.yyyymmdd.ECRASD1_raw_artifact_146.5-147.499512	0	0	artifact	0
BAMBI.S533.yyyymmdd.ECRASD1_raw_nonartifact_155.5-156.499512	0	1	nonartifact	0
BAMBI.S533.yyyymmdd.ECRASD1_raw_nonartifact_156.0-156.999512	0	1	nonartifact	0
BAMBI.S533.yyyymmdd.ECRASD1_raw_nonartifact_156.5-157.499512	0	1	nonartifact	0
BAMBI.S533.yyyymmdd.ECRASD1_raw_nonartifact_157.0-157.999512	0	1	nonartifact	0
BAMBI.S533.yyyymmdd.ECRASD1_raw_nonartifact_157.5-158.499512	1	1	nonartifact	1
BAMBI.S533.yyyymmdd.ECRASD1_raw_nonartifact_169.5-170.499512	0	1	nonartifact	0
BAMBI.S533.yyyymmdd.ECRASD1_raw_nonartifact_170.0-170.999512	0	1	nonartifact	0
BAMBI.S533.yyyymmdd.ECRASD1_raw_nonartifact_172.0-172.999512	1	1	nonartifact	1
BAMBI.S533.yyyymmdd.ECRASD1_raw_nonartifact_177.0-177.999512	0	1	nonartifact	0
BAMBI.S533.yyyymmdd.ECRASD1_raw_nonartifact_177.5-178.499512	0	1	nonartifact	0
BAMBI.S533.yyyymmdd.ECRASD1_raw_nonartifact_178.0-178.999512	1	1	nonartifact	1
BAMBI.S533.yyyymmdd.ECRASD1_raw_nonartifact_184.5-185.499512	1	1	nonartifact	0
BAMBI.S533.yyyymmdd.ECRASD1_raw_nonartifact_185.0-185.999512	0	1	nonartifact	0
BAMBI.S533.yyyymmdd.ECRASD1_raw_nonartifact_185.5-186.499512	0	1	nonartifact	0
BAMBI.S533.yyyymmdd.ECRASD1_raw_nonartifact_186.5-187.499512	1	1	nonartifact	0
BAMBI.S533.yyyymmdd.ECRASD1_raw_nonartifact_187.0-187.999512	0	1	nonartifact	0
BAMBI.S533.yyyymmdd.ECRASD1_raw_nonartifact_187.5-188.499512	0	1	nonartifact	0
BAMBI.S533.yyyymmdd.ECRASD1_raw_nonartifact_188.0-188.999512	0	1	nonartifact	0
BAMBI.S533.yyyymmdd.ECRASD1_raw_nonartifact_202.0-202.999512	1	1	nonartifact	1
BAMBI.S533.yyyymmdd.ECRASD1_raw_nonartifact_203.5-204.499512	1	1	nonartifact	0
BAMBI.S533.yyyymmdd.ECRASD1_raw_nonartifact_215.5-216.499512	0	1	nonartifact	0
BAMBI.S533.yyyymmdd.ECRASD1_raw_nonartifact_216.0-216.999512	0	1	nonartifact	0
BAMBI.S533.yyyymmdd.ECRASD1_raw_nonartifact_216.5-217.499512	1	1	nonartifact	1
BAMBI.S533.yyyymmdd.ECRASD1_raw_nonartifact_237.0-237.999512	1	1	nonartifact	1
BAMBI.S533.yyyymmdd.ECRASD1_raw_nonartifact_237.5-238.499512	1	1	nonartifact	0
BAMBI.S533.yyyymmdd.ECRASD1_raw_nonartifact_238.0-238.999512	0	1	nonartifact	0
BAMBI.S533.yyyymmdd.ECRASD1_raw_nonartifact_238.5-239.499512	1	1	nonartifact	1
BAMBI.S533.yyyymmdd.ECRASD1_raw_nonartifact_251.0-251.999512	1	1	nonartifact	0
BAMBI.S533.yyyymmdd.ECRASD1_raw_nonartifact_251.5-252.499512	0	1	nonartifact	0
BAMBI.S533.yyyymmdd.ECRASD1_raw_nonartifact_252.0-252.999512	0	1	nonartifact	0
BAMBI.S533.yyyymmdd.ECRASD1_raw_nonartifact_261.5-262.499512	1	1	nonartifact	1
BAMBI.S533.yyyymmdd.ECRASD1_raw_nonartifact_262.0-262.999512	0	1	nonartifact	0
BAMBI.S533.yyyymmdd.ECRASD1_raw_nonartifact_262.5-263.499512	0	1	nonartifact	0
BAMBI.S533.yyyymmdd.ECRASD1_raw_nonartifact_263.0-263.999512	0	1	nonartifact	0
BAMBI.S533.yyyymmdd.ECRASD1_raw_nonartifact_263.5-264.499512	0	1	nonartifact	0
BAMBI.S533.yyyymmdd.ECRASD1_raw_nonartifact_264.0-264.999512	0	1	nonartifact	0
BAMBI.S533.yyyymmdd.ECRASD1_raw_nonartifact_264.5-265.499512	0	1	nonartifact	0
BAMBI.S533.yyyymmdd.ECRASD1_raw_nonartifact_265.0-265.999512	0	1	nonartifact	0
BAMBI.S533.yyyymmdd.ECRASD1_raw_nonartifact_265.5-266.499512	0	1	nonartifact	0
BAMBI.S533.yyyymmdd.ECRASD1_raw_nonartifact_266.0-266.999512	0	1	nonartifact	0
BAMBI.S533.yyyymmdd.ECRASD1_raw_nonartifact_266.5-267.499512	0	1	nonartifact	0
BAMBI.S533.yyyymmdd.ECRASD1_raw_nonartifact_267.0-267.999512	1	1	nonartifact	0
BAMBI.S533.yyyymmdd.ECRASD1_raw_nonartifact_275.5-276.499512	1	1	nonartifact	1
BAMBI.S533.yyyymmdd.ECRASD1_raw_nonartifact_276.0-276.999512	0	1	nonartifact	0
BAMBI.S533.yyyymmdd.ECRASD1_raw_nonartifact_276.5-277.499512	0	1	nonartifact	0
BAMBI.S533.yyyymmdd.ECRASD1_raw_nonartifact_277.0-277.999512	1	1	nonartifact	1
BAMBI.S533.yyyymmdd.ECRASD1_raw_nonartifact_286.0-286.999512	1	1	nonartifact	0
BAMBI.S533.yyyymmdd.ECRASD1_raw_nonartifact_286.5-287.499512	0	1	nonartifact	0
BAMBI.S533.yyyymmdd.ECRASD1_raw_nonartifact_287.0-287.999512	0	1	nonartifact	0
BAMBI.S533.yyyymmdd.ECRASD1_raw_nonartifact_287.5-288.499512	1	1	nonartifact	0
BAMBI.S533.yyyymmdd.ECRASD1_raw_nonartifact_288.0-288.999512	1	1	nonartifact	0
BAMBI.S533.yyyymmdd.EORASD1_raw_artifact_1.0-1.999512	0	0	artifact	0
BAMBI.S533.yyyymmdd.EORASD1_raw_nonartifact_1.5-2.499512	0	1	nonartifact	0
BAMBI.S533.yyyymmdd.EORASD1_raw_nonartifact_2.0-2.999512	0	1	nonartifact	0
BAMBI.S533.yyyymmdd.EORASD1_raw_nonartifact_3.0-3.999512	0	1	nonartifact	0
BAMBI.S533.yyyymmdd.EORASD1_raw_nonartifact_24.5-25.499512	0	1	nonartifact	0
BAMBI.S533.yyyymmdd.EORASD1_raw_nonartifact_25.0-25.999512	0	1	nonartifact	0
BAMBI.S533.yyyymmdd.EORASD1_raw_nonartifact_25.5-26.499512	0	1	nonartifact	0
BAMBI.S533.yyyymmdd.EORASD1_raw_nonartifact_26.0-26.999512	0	1	nonartifact	0
BAMBI.S533.yyyymmdd.EORASD1_raw_nonartifact_26.5-27.499512	0	1	nonartifact	0
BAMBI.S533.yyyymmdd.EORASD1_raw_nonartifact_40.0-40.999512	1	1	nonartifact	1
BAMBI.S533.yyyymmdd.EORASD1_raw_nonartifact_41.5-42.499512	1	1	nonartifact	1
BAMBI.S533.yyyymmdd.EORASD1_raw_nonartifact_46.5-47.499512	1	1	nonartifact	1
BAMBI.S533.yyyymmdd.EORASD1_raw_nonartifact_47.0-47.999512	0	1	nonartifact	0
BAMBI.S533.yyyymmdd.EORASD1_raw_nonartifact_47.5-48.499512	0	1	nonartifact	0
BAMBI.S533.yyyymmdd.EORASD1_raw_artifact_49.5-50.499512	0	0	artifact	0
BAMBI.S533.yyyymmdd.EORASD1_raw_nonartifact_50.0-50.999512	1	1	nonartifact	0
BAMBI.S533.yyyymmdd.EORASD1_raw_nonartifact_50.5-51.499512	0	1	nonartifact	0
BAMBI.S533.yyyymmdd.EORASD1_raw_nonartifact_51.0-51.999512	0	1	nonartifact	0
BAMBI.S533.yyyymmdd.EORASD1_raw_nonartifact_51.5-52.499512	0	1	nonartifact	0
BAMBI.S533.yyyymmdd.EORASD1_raw_nonartifact_91.5-92.499512	0	1	nonartifact	0
BAMBI.S533.yyyymmdd.EORASD1_raw_nonartifact_92.0-92.999512	0	1	nonartifact	0
BAMBI.S533.yyyymmdd.EORASD1_raw_nonartifact_92.5-93.499512	0	1	nonartifact	0
BAMBI.S533.yyyymmdd.EORASD1_raw_nonartifact_93.0-93.999512	0	1	nonartifact	0
BAMBI.S533.yyyymmdd.EORASD1_raw_nonartifact_93.5-94.499512	0	1	nonartifact	0
BAMBI.S533.yyyymmdd.EORASD1_raw_nonartifact_94.0-94.999512	0	1	nonartifact	0
BAMBI.S533.yyyymmdd.EORASD1_raw_nonartifact_95.5-96.499512	1	1	nonartifact	0
BAMBI.S533.yyyymmdd.EORASD1_raw_nonartifact_96.0-96.999512	0	1	nonartifact	0
BAMBI.S533.yyyymmdd.EORASD1_raw_nonartifact_96.5-97.499512	0	1	nonartifact	0
BAMBI.S533.yyyymmdd.EORASD1_raw_nonartifact_97.0-97.999512	0	1	nonartifact	0
BAMBI.S533.yyyymmdd.EORASD1_raw_nonartifact_97.5-98.499512	0	1	nonartifact	0
BAMBI.S533.yyyymmdd.EORASD1_raw_nonartifact_98.0-98.999512	0	1	nonartifact	0
BAMBI.S533.yyyymmdd.EORASD1_raw_nonartifact_98.5-99.499512	0	1	nonartifact	0
BAMBI.S533.yyyymmdd.EORASD1_raw_nonartifact_100.5-101.499512	1	1	nonartifact	0
BAMBI.S533.yyyymmdd.EORASD1_raw_nonartifact_101.0-101.999512	0	1	nonartifact	0
BAMBI.S533.yyyymmdd.EORASD1_raw_nonartifact_101.5-102.499512	0	1	nonartifact	0
BAMBI.S533.yyyymmdd.EORASD1_raw_nonartifact_102.0-102.999512	1	1	nonartifact	0
BAMBI.S533.yyyymmdd.EORASD1_raw_nonartifact_103.0-103.999512	0	1	nonartifact	0
BAMBI.S533.yyyymmdd.EORASD1_raw_nonartifact_103.5-104.499512	1	1	nonartifact	0
BAMBI.S533.yyyymmdd.EORASD1_raw_nonartifact_104.0-104.999512	1	1	nonartifact	0
BAMBI.S533.yyyymmdd.EORASD1_raw_nonartifact_123.5-124.499512	1	1	nonartifact	1
BAMBI.S533.yyyymmdd.EORASD1_raw_nonartifact_124.0-124.999512	1	1	nonartifact	0
BAMBI.S533.yyyymmdd.EORASD1_raw_nonartifact_124.5-125.499512	1	1	nonartifact	0
BAMBI.S533.yyyymmdd.EORASD1_raw_nonartifact_125.0-125.999512	1	1	nonartifact	1
BAMBI.S533.yyyymmdd.EORASD1_raw_nonartifact_129.5-130.499512	1	1	nonartifact	1
BAMBI.S533.yyyymmdd.EORASD1_raw_nonartifact_130.0-130.999512	1	1	nonartifact	0
BAMBI.S533.yyyymmdd.EORASD1_raw_artifact_130.5-131.499512	0	0	artifact	0
BAMBI.S533.yyyymmdd.EORASD1_raw_artifact_142.5-143.499512	0	0	artifact	0
BAMBI.S533.yyyymmdd.EORASD1_raw_nonartifact_143.5-144.499512	0	1	nonartifact	0
BAMBI.S533.yyyymmdd.EORASD1_raw_nonartifact_144.0-144.999512	0	1	nonartifact	0
BAMBI.S533.yyyymmdd.EORASD1_raw_nonartifact_147.0-147.999512	1	1	nonartifact	1
BAMBI.S533.yyyymmdd.EORASD1_raw_nonartifact_147.5-148.499512	0	1	nonartifact	0
BAMBI.S533.yyyymmdd.EORASD1_raw_nonartifact_148.0-148.999512	0	1	nonartifact	0
BAMBI.S533.yyyymmdd.EORASD1_raw_nonartifact_148.5-149.499512	1	1	nonartifact	1
BAMBI.S533.yyyymmdd.EORASD1_raw_nonartifact_157.0-157.999512	1	1	nonartifact	1
BAMBI.S533.yyyymmdd.EORASD1_raw_nonartifact_157.5-158.499512	1	1	nonartifact	0
BAMBI.S533.yyyymmdd.EORASD1_raw_nonartifact_159.0-159.999512	0	1	nonartifact	0
BAMBI.S533.yyyymmdd.EORASD1_raw_nonartifact_159.5-160.499512	0	1	nonartifact	0
BAMBI.S533.yyyymmdd.EORASD1_raw_nonartifact_160.0-160.999512	0	1	nonartifact	0
BAMBI.S533.yyyymmdd.EORASD1_raw_nonartifact_160.5-161.499512	0	1	nonartifact	0
BAMBI.S533.yyyymmdd.EORASD1_raw_nonartifact_161.0-161.999512	0	1	nonartifact	0
BAMBI.S533.yyyymmdd.EORASD1_raw_nonartifact_162.0-162.999512	1	1	nonartifact	0
BAMBI.S533.yyyymmdd.EORASD1_raw_nonartifact_171.5-172.499512	0	1	nonartifact	0
BAMBI.S533.yyyymmdd.EORASD1_raw_nonartifact_172.0-172.999512	0	1	nonartifact	0
BAMBI.S533.yyyymmdd.EORASD1_raw_nonartifact_172.5-173.499512	0	1	nonartifact	0
BAMBI.S533.yyyymmdd.EORASD1_raw_nonartifact_173.0-173.999512	0	1	nonartifact	0
BAMBI.S533.yyyymmdd.EORASD1_raw_nonartifact_173.5-174.499512	0	1	nonartifact	0
BAMBI.S533.yyyymmdd.EORASD1_raw_nonartifact_174.0-174.999512	0	1	nonartifact	0
BAMBI.S533.yyyymmdd.EORASD1_raw_nonartifact_174.5-175.499512	0	1	nonartifact	0
BAMBI.S533.yyyymmdd.EORASD1_raw_nonartifact_175.0-175.999512	0	1	nonartifact	0
BAMBI.S533.yyyymmdd.EORASD1_raw_artifact_189.5-190.499512	1	0	artifact	1
BAMBI.S533.yyyymmdd.EORASD1_raw_nonartifact_190.5-191.499512	0	1	nonartifact	0
BAMBI.S533.yyyymmdd.EORASD1_raw_nonartifact_191.0-191.999512	0	1	nonartifact	0
BAMBI.S533.yyyymmdd.EORASD1_raw_nonartifact_201.5-202.499512	0	1	nonartifact	0
BAMBI.S533.yyyymmdd.EORASD1_raw_nonartifact_202.0-202.999512	0	1	nonartifact	0
BAMBI.S533.yyyymmdd.EORASD1_raw_nonartifact_202.5-203.499512	0	1	nonartifact	0
BAMBI.S533.yyyymmdd.EORASD1_raw_nonartifact_203.0-203.999512	1	1	nonartifact	1
BAMBI.S533.yyyymmdd.EORASD1_raw_nonartifact_205.0-205.999512	0	1	nonartifact	0
BAMBI.S533.yyyymmdd.EORASD1_raw_nonartifact_205.5-206.499512	0	1	nonartifact	0
BAMBI.S533.yyyymmdd.EORASD1_raw_nonartifact_206.0-206.999512	1	1	nonartifact	1
BAMBI.S533.yyyymmdd.EORASD1_raw_nonartifact_212.5-213.499512	0	1	nonartifact	0
BAMBI.S533.yyyymmdd.EORASD1_raw_nonartifact_213.0-213.999512	0	1	nonartifact	0
BAMBI.S533.yyyymmdd.EORASD1_raw_nonartifact_233.0-233.999512	1	1	nonartifact	1
BAMBI.S533.yyyymmdd.EORASD1_raw_nonartifact_233.5-234.499512	0	1	nonartifact	0
BAMBI.S533.yyyymmdd.EORASD1_raw_nonartifact_234.0-234.999512	0	1	nonartifact	0
BAMBI.S533.yyyymmdd.EORASD1_raw_nonartifact_234.5-235.499512	1	1	nonartifact	0
BAMBI.S533.yyyymmdd.EORASD1_raw_nonartifact_235.0-235.999512	1	1	nonartifact	0
BAMBI.S533.yyyymmdd.EORASD1_raw_nonartifact_235.5-236.499512	0	1	nonartifact	0
BAMBI.S533.yyyymmdd.EORASD1_raw_nonartifact_236.0-236.999512	0	1	nonartifact	0
BAMBI.S533.yyyymmdd.EORASD1_raw_nonartifact_236.5-237.499512	0	1	nonartifact	0
BAMBI.S533.yyyymmdd.EORASD1_raw_nonartifact_237.0-237.999512	0	1	nonartifact	0
BAMBI.S533.yyyymmdd.EORASD1_raw_nonartifact_237.5-238.499512	0	1	nonartifact	0
BAMBI.S533.yyyymmdd.EORASD1_raw_nonartifact_238.0-238.999512	1	1	nonartifact	1
BAMBI.S533.yyyymmdd.EORASD1_raw_nonartifact_242.5-243.499512	1	1	nonartifact	0
BAMBI.S533.yyyymmdd.EORASD1_raw_nonartifact_243.0-243.999512	0	1	nonartifact	0
BAMBI.S533.yyyymmdd.EORASD1_raw_nonartifact_243.5-244.499512	0	1	nonartifact	0
BAMBI.S533.yyyymmdd.EORASD1_raw_nonartifact_244.0-244.999512	1	1	nonartifact	0
BAMBI.S533.yyyymmdd.EORASD1_raw_nonartifact_246.0-246.999512	1	1	nonartifact	1
BAMBI.S533.yyyymmdd.EORASD1_raw_nonartifact_246.5-247.499512	1	1	nonartifact	0
BAMBI.S533.yyyymmdd.EORASD1_raw_nonartifact_247.0-247.999512	1	1	nonartifact	0
BAMBI.S533.yyyymmdd.EORASD1_raw_artifact_259.5-260.499512	0	0	artifact	0
BAMBI.S533.yyyymmdd.EORASD1_raw_nonartifact_260.0-260.999512	1	1	nonartifact	0
BAMBI.S533.yyyymmdd.EORASD1_raw_nonartifact_260.5-261.499512	1	1	nonartifact	0
BAMBI.S533.yyyymmdd.EORASD1_raw_nonartifact_268.0-268.999512	1	1	nonartifact	1
BAMBI.S533.yyyymmdd.EORASD1_raw_nonartifact_268.5-269.499512	0	1	nonartifact	0
BAMBI.S533.yyyymmdd.EORASD1_raw_nonartifact_269.0-269.999512	0	1	nonartifact	0
BAMBI.S533.yyyymmdd.EORASD1_raw_nonartifact_297.0-297.999512	1	1	nonartifact	1
BAMBI.S533.yyyymmdd.EORASD1_raw_nonartifact_297.5-298.499512	0	1	nonartifact	0
BAMBI.S533.yyyymmdd.EORASD1_raw_nonartifact_298.0-298.999512	0	1	nonartifact	0
BAMBI.S534.yyyymmdd.ECRASD1_raw_nonartifact_79.0-79.999512	1	1	nonartifact	1
BAMBI.S534.yyyymmdd.EORASD1_raw_nonartifact_13.0-13.999512	0	1	nonartifact	0
BAMBI.S534.yyyymmdd.EORASD1_raw_nonartifact_13.5-14.499512	0	1	nonartifact	0
BAMBI.S534.yyyymmdd.EORASD1_raw_nonartifact_14.0-14.999512	1	1	nonartifact	1
[truncated: 30,150 more rows]
