# Supplementary material for: Improved Manual Annotation of EEG Signals through Convolutional Neural Network Guidance
Source: eNeuro. 2022 Sep 27;9(5):ENEURO.0160-22.2022. doi: 10.1523/ENEURO.0160-22.2022 (PMC9532020; doi:10.1523/ENEURO.0160-22.2022)
Supplement: Extended Data 1 — The code used to perform preprocessing of the data and all experimental work. The zip file contains pipeline scripts arranged in subfolders indicating the order of execution, a txt file with all dependencies (requirements.txt), and a short description for each step of the pipeline (README.txt). Download Extended Data 1, ZIP file. [file enu-eN-MNT-0160-22-s03.zip › Extended_Data1/step4_revision/stage1/helperfunctions/nbt/nbt_NBTtoEEG.m]

%  EEG=nbt_NBTtoEEG(Signal, SignalInfo, SignalPath)
%  convert NBT Signal into EEG struct (in workspace)
%
%  Usage:
%  EEG=nbt_NBTtoEEG(Signal, SignalInfo, SignalPath)
%
% Inputs:
%   Signal
%   SignalInfo
%   SignalPath
%
% Output:
%   EEG
%
% See also:
%   nbt_EEGtoNBT

%--------------------------------------------------------------------------
% Copyright (C) 2008  Neuronal Oscillations and Cognition group,
% Department of Integrative Neurophysiology, Center for Neurogenomics and
% Cognitive Research, Neuroscience Campus Amsterdam, VU University Amsterdam.
%
% Part of the Neurophysiological Biomarker Toolbox (NBT)
%--------------------------------------------------------------------------


function EEG=nbt_NBTtoEEG(Signal, SignalInfo, SignalPath, SubjectInfo)
narginchk(3,4);
try
    if(~isempty(SignalInfo.interface.EEG))
        EEG = SignalInfo.interface.EEG;
    else
        EEG = eeg_emptyset;
    end
catch
    EEG = eeg_emptyset;
end
EEG.data = Signal(:,:)';
EEG.srate = SignalInfo.convertedSamplingFrequency;
EEG.setname = SignalInfo.subjectInfo;

EEG.pnts = size(EEG.data,2);
SignalInfo.interface.EEG=[];
EEG.NBTinfo = SignalInfo;

% SH: Should not be here
% % %Remove noisy intervals
% if(isfield(SignalInfo.interface,'noisey_intervals'))
%     EEG = eeg_eegrej(EEG,SignalInfo.interface.noisey_intervals);
%     SignalInfo.interface.noisey_intervals = [];
%     %eval(['save(' ' ''' SignalPath SignalInfo.file_name '_info.mat'' , ''SignalInfo'')' ])
% end


EEG.NBTinfo = SignalInfo;
if(exist('SubjectInfo','var'))
    EEG.NBTSubjectInfo = SubjectInfo;
else
    EEG.NBTSubjectInfo = [];
end
EEG = eeg_checkset(EEG);
end
