# Supplementary material for: Improved Manual Annotation of EEG Signals through Convolutional Neural Network Guidance
Source: eNeuro. 2022 Sep 27;9(5):ENEURO.0160-22.2022. doi: 10.1523/ENEURO.0160-22.2022 (PMC9532020; doi:10.1523/ENEURO.0160-22.2022)
Supplement: Extended Data 1 — The code used to perform preprocessing of the data and all experimental work. The zip file contains pipeline scripts arranged in subfolders indicating the order of execution, a txt file with all dependencies (requirements.txt), and a short description for each step of the pipeline (README.txt). Download Extended Data 1, ZIP file. [file enu-eN-MNT-0160-22-s03.zip › Extended_Data1/step4_revision/stage1/data/segments_to_review/fp_segments.csv]

index	start	end	filename	probability	true_label	true_class	predicted_class
48	23.5	24.499512	BAMBI.S517.yyyymmdd.EORASD1	0.9264018	artifact	0	0
49	24.5	25.499512	BAMBI.S517.yyyymmdd.EORASD1	0.8091284	nonartifact	1	0
50	25.0	25.999512	BAMBI.S517.yyyymmdd.EORASD1	0.3380145	nonartifact	1	1
116	59.5	60.499512	BAMBI.S517.yyyymmdd.EORASD1	0.64303154	artifact	0	0
117	60.0	60.999512	BAMBI.S517.yyyymmdd.EORASD1	0.70272374	nonartifact	1	0
118	60.5	61.499512	BAMBI.S517.yyyymmdd.EORASD1	0.8660471	artifact	0	0
134	69.0	69.999512	BAMBI.S517.yyyymmdd.EORASD1	0.8388855	artifact	0	0
135	70.0	70.999512	BAMBI.S517.yyyymmdd.EORASD1	0.86721516	nonartifact	1	0
136	70.5	71.499512	BAMBI.S517.yyyymmdd.EORASD1	0.7159898	nonartifact	1	0
137	71.0	71.999512	BAMBI.S517.yyyymmdd.EORASD1	0.39227307	nonartifact	1	1
147	76.0	76.999512	BAMBI.S517.yyyymmdd.EORASD1	0.5040012	nonartifact	1	0
148	76.5	77.499512	BAMBI.S517.yyyymmdd.EORASD1	0.7000037	nonartifact	1	0
149	77.0	77.999512	BAMBI.S517.yyyymmdd.EORASD1	0.58615834	nonartifact	1	0
161	84.0	84.999512	BAMBI.S517.yyyymmdd.EORASD1	0.3334898	nonartifact	1	1
162	84.5	85.499512	BAMBI.S517.yyyymmdd.EORASD1	0.8035583	nonartifact	1	0
163	85.0	85.999512	BAMBI.S517.yyyymmdd.EORASD1	0.8365258	nonartifact	1	0
164	85.5	86.499512	BAMBI.S517.yyyymmdd.EORASD1	0.8856906	nonartifact	1	0
165	86.0	86.999512	BAMBI.S517.yyyymmdd.EORASD1	0.879161	nonartifact	1	0
166	86.5	87.499512	BAMBI.S517.yyyymmdd.EORASD1	0.45833063	nonartifact	1	1
167	87.0	87.999512	BAMBI.S517.yyyymmdd.EORASD1	0.57990783	nonartifact	1	0
168	87.5	88.499512	BAMBI.S517.yyyymmdd.EORASD1	0.82477456	nonartifact	1	0
169	88.0	88.999512	BAMBI.S517.yyyymmdd.EORASD1	0.6616806	artifact	0	0
182	94.5	95.499512	BAMBI.S517.yyyymmdd.EORASD1	0.6317469	nonartifact	1	0
183	95.0	95.999512	BAMBI.S517.yyyymmdd.EORASD1	0.85711515	nonartifact	1	0
184	95.5	96.499512	BAMBI.S517.yyyymmdd.EORASD1	0.76617765	nonartifact	1	0
185	96.0	96.999512	BAMBI.S517.yyyymmdd.EORASD1	0.8466106	nonartifact	1	0
186	96.5	97.499512	BAMBI.S517.yyyymmdd.EORASD1	0.6772207	nonartifact	1	0
187	97.0	97.999512	BAMBI.S517.yyyymmdd.EORASD1	0.8245034	nonartifact	1	0
188	97.5	98.499512	BAMBI.S517.yyyymmdd.EORASD1	0.8904534	nonartifact	1	0
189	98.0	98.999512	BAMBI.S517.yyyymmdd.EORASD1	0.73478884	nonartifact	1	0
190	98.5	99.499512	BAMBI.S517.yyyymmdd.EORASD1	0.70958644	nonartifact	1	0
191	99.0	99.999512	BAMBI.S517.yyyymmdd.EORASD1	0.7911415	nonartifact	1	0
192	99.5	100.499512	BAMBI.S517.yyyymmdd.EORASD1	0.66118276	nonartifact	1	0
193	100.0	100.999512	BAMBI.S517.yyyymmdd.EORASD1	0.22834691	nonartifact	1	1
199	103.0	103.999512	BAMBI.S517.yyyymmdd.EORASD1	0.3158747	nonartifact	1	1
200	103.5	104.499512	BAMBI.S517.yyyymmdd.EORASD1	0.67138076	nonartifact	1	0
201	104.0	104.999512	BAMBI.S517.yyyymmdd.EORASD1	0.64848083	nonartifact	1	0
202	104.5	105.499512	BAMBI.S517.yyyymmdd.EORASD1	0.3752525	nonartifact	1	1
203	105.0	105.999512	BAMBI.S517.yyyymmdd.EORASD1	0.65188307	nonartifact	1	0
204	106.0	106.999512	BAMBI.S517.yyyymmdd.EORASD1	0.78288513	artifact	0	0
291	152.0	152.999512	BAMBI.S517.yyyymmdd.EORASD1	0.8031264	artifact	0	0
292	153.0	153.999512	BAMBI.S517.yyyymmdd.EORASD1	0.9137369	nonartifact	1	0
293	153.5	154.499512	BAMBI.S517.yyyymmdd.EORASD1	0.8674384	nonartifact	1	0
294	154.0	154.999512	BAMBI.S517.yyyymmdd.EORASD1	0.3874046	nonartifact	1	1
298	156.0	156.999512	BAMBI.S517.yyyymmdd.EORASD1	0.5626954	nonartifact	1	0
299	156.5	157.499512	BAMBI.S517.yyyymmdd.EORASD1	0.6518435	nonartifact	1	0
300	157.0	157.999512	BAMBI.S517.yyyymmdd.EORASD1	0.47426438	nonartifact	1	1
313	164.0	164.999512	BAMBI.S517.yyyymmdd.EORASD1	0.46632585	nonartifact	1	1
314	164.5	165.499512	BAMBI.S517.yyyymmdd.EORASD1	0.69175506	nonartifact	1	0
315	165.0	165.999512	BAMBI.S517.yyyymmdd.EORASD1	0.6607538	nonartifact	1	0
316	165.5	166.499512	BAMBI.S517.yyyymmdd.EORASD1	0.5650407	nonartifact	1	0
336	175.5	176.499512	BAMBI.S517.yyyymmdd.EORASD1	0.80140346	artifact	0	0
337	176.5	177.499512	BAMBI.S517.yyyymmdd.EORASD1	0.7240414	nonartifact	1	0
338	177.5	178.499512	BAMBI.S517.yyyymmdd.EORASD1	0.868176	artifact	0	0
342	179.5	180.499512	BAMBI.S517.yyyymmdd.EORASD1	0.8401659	artifact	0	0
343	180.0	180.999512	BAMBI.S517.yyyymmdd.EORASD1	0.83989334	nonartifact	1	0
344	180.5	181.499512	BAMBI.S517.yyyymmdd.EORASD1	0.86718935	nonartifact	1	0
345	181.0	181.999512	BAMBI.S517.yyyymmdd.EORASD1	0.5569608	nonartifact	1	0
381	199.5	200.499512	BAMBI.S517.yyyymmdd.EORASD1	0.8747926	artifact	0	0
382	200.5	201.499512	BAMBI.S517.yyyymmdd.EORASD1	0.82607585	nonartifact	1	0
383	201.0	201.999512	BAMBI.S517.yyyymmdd.EORASD1	0.7399315	nonartifact	1	0
384	201.5	202.499512	BAMBI.S517.yyyymmdd.EORASD1	0.19552721	nonartifact	1	1
401	210.0	210.999512	BAMBI.S517.yyyymmdd.EORASD1	0.49278477	nonartifact	1	1
402	210.5	211.499512	BAMBI.S517.yyyymmdd.EORASD1	0.84517777	nonartifact	1	0
403	211.0	211.999512	BAMBI.S517.yyyymmdd.EORASD1	0.7415846	nonartifact	1	0
404	211.5	212.499512	BAMBI.S517.yyyymmdd.EORASD1	0.5849814	artifact	0	0
413	216.0	216.999512	BAMBI.S517.yyyymmdd.EORASD1	0.89783186	artifact	0	0
414	216.5	217.499512	BAMBI.S517.yyyymmdd.EORASD1	0.8367294	nonartifact	1	0
415	217.0	217.999512	BAMBI.S517.yyyymmdd.EORASD1	0.8280452	nonartifact	1	0
416	217.5	218.499512	BAMBI.S517.yyyymmdd.EORASD1	0.9176915	artifact	0	0
420	219.5	220.499512	BAMBI.S517.yyyymmdd.EORASD1	0.873207	artifact	0	0
421	220.0	220.999512	BAMBI.S517.yyyymmdd.EORASD1	0.85446715	nonartifact	1	0
422	220.5	221.499512	BAMBI.S517.yyyymmdd.EORASD1	0.5580577	nonartifact	1	0
426	222.5	223.499512	BAMBI.S517.yyyymmdd.EORASD1	0.31545448	nonartifact	1	1
427	223.0	223.999512	BAMBI.S517.yyyymmdd.EORASD1	0.7210589	nonartifact	1	0
428	223.5	224.499512	BAMBI.S517.yyyymmdd.EORASD1	0.77529913	nonartifact	1	0
429	224.0	224.999512	BAMBI.S517.yyyymmdd.EORASD1	0.8605064	nonartifact	1	0
430	224.5	225.499512	BAMBI.S517.yyyymmdd.EORASD1	0.36852515	nonartifact	1	1
440	229.5	230.499512	BAMBI.S517.yyyymmdd.EORASD1	0.90347946	artifact	0	0
441	230.0	230.999512	BAMBI.S517.yyyymmdd.EORASD1	0.88147426	nonartifact	1	0
442	230.5	231.499512	BAMBI.S517.yyyymmdd.EORASD1	0.8434518	nonartifact	1	0
443	231.0	231.999512	BAMBI.S517.yyyymmdd.EORASD1	0.63991946	nonartifact	1	0
444	231.5	232.499512	BAMBI.S517.yyyymmdd.EORASD1	0.84093714	nonartifact	1	0
445	232.5	233.499512	BAMBI.S517.yyyymmdd.EORASD1	0.8980308	artifact	0	0
456	238.0	238.999512	BAMBI.S517.yyyymmdd.EORASD1	0.87894416	artifact	0	0
457	238.5	239.499512	BAMBI.S517.yyyymmdd.EORASD1	0.91462344	nonartifact	1	0
458	239.0	239.999512	BAMBI.S517.yyyymmdd.EORASD1	0.78310865	nonartifact	1	0
459	239.5	240.499512	BAMBI.S517.yyyymmdd.EORASD1	0.5650708	nonartifact	1	0
460	240.0	240.999512	BAMBI.S517.yyyymmdd.EORASD1	0.737705	nonartifact	1	0
461	240.5	241.499512	BAMBI.S517.yyyymmdd.EORASD1	0.7243604	nonartifact	1	0
462	241.0	241.999512	BAMBI.S517.yyyymmdd.EORASD1	0.25981733	nonartifact	1	1
481	250.5	251.499512	BAMBI.S517.yyyymmdd.EORASD1	0.58916897	nonartifact	1	0
482	251.0	251.999512	BAMBI.S517.yyyymmdd.EORASD1	0.7445932	nonartifact	1	0
483	251.5	252.499512	BAMBI.S517.yyyymmdd.EORASD1	0.6238787	nonartifact	1	0
486	253.0	253.999512	BAMBI.S517.yyyymmdd.EORASD1	0.43768677	nonartifact	1	1
487	253.5	254.499512	BAMBI.S517.yyyymmdd.EORASD1	0.6799704	nonartifact	1	0
488	254.0	254.999512	BAMBI.S517.yyyymmdd.EORASD1	0.77364236	nonartifact	1	0
489	254.5	255.499512	BAMBI.S517.yyyymmdd.EORASD1	0.43839115	nonartifact	1	1
498	259.5	260.499512	BAMBI.S517.yyyymmdd.EORASD1	0.9025458	artifact	0	0
499	260.0	260.999512	BAMBI.S517.yyyymmdd.EORASD1	0.9284607	nonartifact	1	0
500	260.5	261.499512	BAMBI.S517.yyyymmdd.EORASD1	0.8885636	nonartifact	1	0
501	261.0	261.999512	BAMBI.S517.yyyymmdd.EORASD1	0.64011335	nonartifact	1	0
504	262.5	263.499512	BAMBI.S517.yyyymmdd.EORASD1	0.29595158	nonartifact	1	1
505	263.0	263.999512	BAMBI.S517.yyyymmdd.EORASD1	0.7061567	nonartifact	1	0
506	263.5	264.499512	BAMBI.S517.yyyymmdd.EORASD1	0.83453524	nonartifact	1	0
507	264.0	264.999512	BAMBI.S517.yyyymmdd.EORASD1	0.51328766	nonartifact	1	0
508	264.5	265.499512	BAMBI.S517.yyyymmdd.EORASD1	0.83586174	nonartifact	1	0
509	265.0	265.999512	BAMBI.S517.yyyymmdd.EORASD1	0.8116219	nonartifact	1	0
510	265.5	266.499512	BAMBI.S517.yyyymmdd.EORASD1	0.85355943	nonartifact	1	0
511	266.0	266.999512	BAMBI.S517.yyyymmdd.EORASD1	0.7519773	nonartifact	1	0
512	266.5	267.499512	BAMBI.S517.yyyymmdd.EORASD1	0.7071969	nonartifact	1	0
513	267.0	267.999512	BAMBI.S517.yyyymmdd.EORASD1	0.8962093	nonartifact	1	0
514	267.5	268.499512	BAMBI.S517.yyyymmdd.EORASD1	0.920258	nonartifact	1	0
515	268.0	268.999512	BAMBI.S517.yyyymmdd.EORASD1	0.8956413	nonartifact	1	0
516	268.5	269.499512	BAMBI.S517.yyyymmdd.EORASD1	0.90284306	artifact	0	0
520	271.0	271.999512	BAMBI.S517.yyyymmdd.EORASD1	0.57020587	nonartifact	1	0
521	271.5	272.499512	BAMBI.S517.yyyymmdd.EORASD1	0.8240126	nonartifact	1	0
522	272.0	272.999512	BAMBI.S517.yyyymmdd.EORASD1	0.8124471	nonartifact	1	0
523	272.5	273.499512	BAMBI.S517.yyyymmdd.EORASD1	0.67090344	nonartifact	1	0
524	273.0	273.999512	BAMBI.S517.yyyymmdd.EORASD1	0.24693626	nonartifact	1	1
548	285.5	286.499512	BAMBI.S517.yyyymmdd.EORASD1	0.3990078	nonartifact	1	1
549	286.0	286.999512	BAMBI.S517.yyyymmdd.EORASD1	0.68129975	nonartifact	1	0
550	286.5	287.499512	BAMBI.S517.yyyymmdd.EORASD1	0.76105386	nonartifact	1	0
551	287.0	287.999512	BAMBI.S517.yyyymmdd.EORASD1	0.80548406	artifact	0	0
562	292.5	293.499512	BAMBI.S517.yyyymmdd.EORASD1	0.9449381	artifact	0	0
563	293.0	293.999512	BAMBI.S517.yyyymmdd.EORASD1	0.9272591	nonartifact	1	0
564	293.5	294.499512	BAMBI.S517.yyyymmdd.EORASD1	0.81392664	nonartifact	1	0
565	294.0	294.999512	BAMBI.S517.yyyymmdd.EORASD1	0.86454505	nonartifact	1	0
566	294.5	295.499512	BAMBI.S517.yyyymmdd.EORASD1	0.7203632	nonartifact	1	0
567	295.0	295.999512	BAMBI.S517.yyyymmdd.EORASD1	0.63827735	nonartifact	1	0
569	296.0	296.999512	BAMBI.S517.yyyymmdd.EORASD1	0.6448922	nonartifact	1	0
570	296.5	297.499512	BAMBI.S517.yyyymmdd.EORASD1	0.74710906	nonartifact	1	0
571	297.0	297.999512	BAMBI.S517.yyyymmdd.EORASD1	0.9212805	nonartifact	1	0
572	297.5	298.499512	BAMBI.S517.yyyymmdd.EORASD1	0.9048075	nonartifact	1	0
573	298.0	298.999512	BAMBI.S517.yyyymmdd.EORASD1	0.91667086	nonartifact	1	0
574	298.5	299.499512	BAMBI.S517.yyyymmdd.EORASD1	0.90980464	nonartifact	1	0
575	299.5	300.499512	BAMBI.S517.yyyymmdd.EORASD1	0.92489153	artifact	0	0
587	306.0	306.999512	BAMBI.S517.yyyymmdd.EORASD1	0.37486136	nonartifact	1	1
588	306.5	307.499512	BAMBI.S517.yyyymmdd.EORASD1	0.6886968	nonartifact	1	0
589	307.0	307.999512	BAMBI.S517.yyyymmdd.EORASD1	0.59363616	nonartifact	1	0
590	307.5	308.499512	BAMBI.S517.yyyymmdd.EORASD1	0.78787446	nonartifact	1	0
591	308.0	308.999512	BAMBI.S517.yyyymmdd.EORASD1	0.76812917	nonartifact	1	0
592	308.5	309.499512	BAMBI.S517.yyyymmdd.EORASD1	0.3870386	nonartifact	1	1
5	2.0	2.999512	SPACE.S24.yyyymmdd.ECRASD	0.92624086	artifact	0	0
6	2.5	3.499512	SPACE.S24.yyyymmdd.ECRASD	0.7054217	nonartifact	1	0
7	3.0	3.999512	SPACE.S24.yyyymmdd.ECRASD	0.33428824	nonartifact	1	1
8	3.5	4.499512	SPACE.S24.yyyymmdd.ECRASD	0.7698165	nonartifact	1	0
9	4.0	4.999512	SPACE.S24.yyyymmdd.ECRASD	0.5863645	nonartifact	1	0
44	21.5	22.499512	SPACE.S24.yyyymmdd.ECRASD	0.71039003	artifact	0	0
45	22.0	22.999512	SPACE.S24.yyyymmdd.ECRASD	0.89147884	nonartifact	1	0
46	22.5	23.499512	SPACE.S24.yyyymmdd.ECRASD	0.8843343	nonartifact	1	0
47	23.0	23.999512	SPACE.S24.yyyymmdd.ECRASD	0.85134494	nonartifact	1	0
48	23.5	24.499512	SPACE.S24.yyyymmdd.ECRASD	0.7487032	nonartifact	1	0
49	24.0	24.999512	SPACE.S24.yyyymmdd.ECRASD	0.41389433	nonartifact	1	1
56	27.5	28.499512	SPACE.S24.yyyymmdd.ECRASD	0.44716305	nonartifact	1	1
57	28.0	28.999512	SPACE.S24.yyyymmdd.ECRASD	0.90543294	nonartifact	1	0
58	28.5	29.499512	SPACE.S24.yyyymmdd.ECRASD	0.82884604	artifact	0	0
60	29.5	30.499512	SPACE.S24.yyyymmdd.ECRASD	0.86052585	artifact	0	0
61	30.0	30.999512	SPACE.S24.yyyymmdd.ECRASD	0.9057167	nonartifact	1	0
62	30.5	31.499512	SPACE.S24.yyyymmdd.ECRASD	0.9128071	artifact	0	0
80	39.5	40.499512	SPACE.S24.yyyymmdd.ECRASD	0.10816453	nonartifact	1	1
81	40.0	40.999512	SPACE.S24.yyyymmdd.ECRASD	0.76195556	nonartifact	1	0
82	40.5	41.499512	SPACE.S24.yyyymmdd.ECRASD	0.8383143	nonartifact	1	0
83	41.0	41.999512	SPACE.S24.yyyymmdd.ECRASD	0.8371268	nonartifact	1	0
84	41.5	42.499512	SPACE.S24.yyyymmdd.ECRASD	0.59852326	nonartifact	1	0
93	46.0	46.999512	SPACE.S24.yyyymmdd.ECRASD	0.43817347	nonartifact	1	1
94	46.5	47.499512	SPACE.S24.yyyymmdd.ECRASD	0.74305695	nonartifact	1	0
95	47.0	47.999512	SPACE.S24.yyyymmdd.ECRASD	0.855375	artifact	0	0
117	58.0	58.999512	SPACE.S24.yyyymmdd.ECRASD	0.92725384	artifact	0	0
118	58.5	59.499512	SPACE.S24.yyyymmdd.ECRASD	0.9160145	nonartifact	1	0
119	59.0	59.999512	SPACE.S24.yyyymmdd.ECRASD	0.81556344	nonartifact	1	0
120	59.5	60.499512	SPACE.S24.yyyymmdd.ECRASD	0.5275583	nonartifact	1	0
137	68.5	69.499512	SPACE.S24.yyyymmdd.ECRASD	0.78725696	artifact	0	0
138	69.5	70.499512	SPACE.S24.yyyymmdd.ECRASD	0.8077222	nonartifact	1	0
139	70.0	70.999512	SPACE.S24.yyyymmdd.ECRASD	0.9054687	nonartifact	1	0
140	70.5	71.499512	SPACE.S24.yyyymmdd.ECRASD	0.8706991	artifact	0	0
187	94.5	95.499512	SPACE.S24.yyyymmdd.ECRASD	0.46427217	nonartifact	1	1
188	95.0	95.999512	SPACE.S24.yyyymmdd.ECRASD	0.6885479	nonartifact	1	0
189	95.5	96.499512	SPACE.S24.yyyymmdd.ECRASD	0.5914916	nonartifact	1	0
251	127.5	128.499512	SPACE.S24.yyyymmdd.ECRASD	0.13814637	nonartifact	1	1
252	128.0	128.999512	SPACE.S24.yyyymmdd.ECRASD	0.7666383	nonartifact	1	0
253	128.5	129.499512	SPACE.S24.yyyymmdd.ECRASD	0.80482095	nonartifact	1	0
254	129.5	130.499512	SPACE.S24.yyyymmdd.ECRASD	0.68849146	artifact	0	0
279	142.0	142.999512	SPACE.S24.yyyymmdd.ECRASD	0.41602492	nonartifact	1	1
280	142.5	143.499512	SPACE.S24.yyyymmdd.ECRASD	0.6619863	nonartifact	1	0
281	143.5	144.499512	SPACE.S24.yyyymmdd.ECRASD	0.33043352	artifact	0	1
318	164.0	164.999512	SPACE.S24.yyyymmdd.ECRASD	0.46238318	nonartifact	1	1
319	164.5	165.499512	SPACE.S24.yyyymmdd.ECRASD	0.70214397	nonartifact	1	0
320	165.5	166.499512	SPACE.S24.yyyymmdd.ECRASD	0.45601982	artifact	0	1
346	179.0	179.999512	SPACE.S24.yyyymmdd.ECRASD	0.43729725	nonartifact	1	1
347	179.5	180.499512	SPACE.S24.yyyymmdd.ECRASD	0.67636055	nonartifact	1	0
348	180.0	180.999512	SPACE.S24.yyyymmdd.ECRASD	0.79671806	nonartifact	1	0
349	180.5	181.499512	SPACE.S24.yyyymmdd.ECRASD	0.86210436	nonartifact	1	0
350	181.0	181.999512	SPACE.S24.yyyymmdd.ECRASD	0.8497939	nonartifact	1	0
351	181.5	182.499512	SPACE.S24.yyyymmdd.ECRASD	0.4642215	nonartifact	1	1
7	3.0	3.999512	BAMBI.S554.yyyymmdd.EORASD1	0.45031145	nonartifact	1	1
8	3.5	4.499512	BAMBI.S554.yyyymmdd.EORASD1	0.8137038	nonartifact	1	0
9	4.0	4.999512	BAMBI.S554.yyyymmdd.EORASD1	0.7235694	nonartifact	1	0
10	4.5	5.499512	BAMBI.S554.yyyymmdd.EORASD1	0.19088477	nonartifact	1	1
12	5.5	6.499512	BAMBI.S554.yyyymmdd.EORASD1	0.414426	nonartifact	1	1
13	6.0	6.999512	BAMBI.S554.yyyymmdd.EORASD1	0.75223905	nonartifact	1	0
14	6.5	7.499512	BAMBI.S554.yyyymmdd.EORASD1	0.78660846	nonartifact	1	0
15	7.0	7.999512	BAMBI.S554.yyyymmdd.EORASD1	0.20880939	nonartifact	1	1
16	7.5	8.499512	BAMBI.S554.yyyymmdd.EORASD1	0.24582003	nonartifact	1	1
17	8.0	8.999512	BAMBI.S554.yyyymmdd.EORASD1	0.8290636	nonartifact	1	0
18	8.5	9.499512	BAMBI.S554.yyyymmdd.EORASD1	0.7131151	nonartifact	1	0
19	9.0	9.999512	BAMBI.S554.yyyymmdd.EORASD1	0.18859786	nonartifact	1	1
40	19.5	20.499512	BAMBI.S554.yyyymmdd.EORASD1	0.9405762	artifact	0	0
41	20.0	20.999512	BAMBI.S554.yyyymmdd.EORASD1	0.9371343	nonartifact	1	0
42	20.5	21.499512	BAMBI.S554.yyyymmdd.EORASD1	0.8642284	nonartifact	1	0
43	21.0	21.999512	BAMBI.S554.yyyymmdd.EORASD1	0.78232324	nonartifact	1	0
44	21.5	22.499512	BAMBI.S554.yyyymmdd.EORASD1	0.7479757	nonartifact	1	0
45	22.0	22.999512	BAMBI.S554.yyyymmdd.EORASD1	0.61894304	nonartifact	1	0
48	23.5	24.499512	BAMBI.S554.yyyymmdd.EORASD1	0.3933018	nonartifact	1	1
49	24.0	24.999512	BAMBI.S554.yyyymmdd.EORASD1	0.66743153	nonartifact	1	0
50	24.5	25.499512	BAMBI.S554.yyyymmdd.EORASD1	0.7111305	nonartifact	1	0
51	25.0	25.999512	BAMBI.S554.yyyymmdd.EORASD1	0.34725866	nonartifact	1	1
68	34.0	34.999512	BAMBI.S554.yyyymmdd.EORASD1	0.4770901	nonartifact	1	1
69	34.5	35.499512	BAMBI.S554.yyyymmdd.EORASD1	0.7041618	nonartifact	1	0
70	35.0	35.999512	BAMBI.S554.yyyymmdd.EORASD1	0.27194175	nonartifact	1	1
76	38.0	38.999512	BAMBI.S554.yyyymmdd.EORASD1	0.32879007	nonartifact	1	1
77	38.5	39.499512	BAMBI.S554.yyyymmdd.EORASD1	0.67319894	nonartifact	1	0
78	39.0	39.999512	BAMBI.S554.yyyymmdd.EORASD1	0.7891303	nonartifact	1	0
79	39.5	40.499512	BAMBI.S554.yyyymmdd.EORASD1	0.45646977	nonartifact	1	1
80	40.0	40.999512	BAMBI.S554.yyyymmdd.EORASD1	0.47234607	nonartifact	1	1
81	40.5	41.499512	BAMBI.S554.yyyymmdd.EORASD1	0.7608494	nonartifact	1	0
82	41.0	41.999512	BAMBI.S554.yyyymmdd.EORASD1	0.6207482	nonartifact	1	0
85	42.5	43.499512	BAMBI.S554.yyyymmdd.EORASD1	0.533054	nonartifact	1	0
86	43.0	43.999512	BAMBI.S554.yyyymmdd.EORASD1	0.77116007	nonartifact	1	0
87	43.5	44.499512	BAMBI.S554.yyyymmdd.EORASD1	0.75954396	nonartifact	1	0
88	44.0	44.999512	BAMBI.S554.yyyymmdd.EORASD1	0.7008604	nonartifact	1	0
89	44.5	45.499512	BAMBI.S554.yyyymmdd.EORASD1	0.65009975	nonartifact	1	0
90	45.0	45.999512	BAMBI.S554.yyyymmdd.EORASD1	0.30919752	nonartifact	1	1
107	53.5	54.499512	BAMBI.S554.yyyymmdd.EORASD1	0.09837317	nonartifact	1	1
108	54.0	54.999512	BAMBI.S554.yyyymmdd.EORASD1	0.65093493	nonartifact	1	0
109	54.5	55.499512	BAMBI.S554.yyyymmdd.EORASD1	0.7113005	nonartifact	1	0
110	55.0	55.999512	BAMBI.S554.yyyymmdd.EORASD1	0.1462434	nonartifact	1	1
139	69.5	70.499512	BAMBI.S554.yyyymmdd.EORASD1	0.24185108	nonartifact	1	1
140	70.0	70.999512	BAMBI.S554.yyyymmdd.EORASD1	0.682843	nonartifact	1	0
141	70.5	71.499512	BAMBI.S554.yyyymmdd.EORASD1	0.797004	nonartifact	1	0
142	71.0	71.999512	BAMBI.S554.yyyymmdd.EORASD1	0.6917487	nonartifact	1	0
143	71.5	72.499512	BAMBI.S554.yyyymmdd.EORASD1	0.3326944	nonartifact	1	1
163	81.5	82.499512	BAMBI.S554.yyyymmdd.EORASD1	0.24813387	nonartifact	1	1
164	82.0	82.999512	BAMBI.S554.yyyymmdd.EORASD1	0.70605457	nonartifact	1	0
165	82.5	83.499512	BAMBI.S554.yyyymmdd.EORASD1	0.7832309	nonartifact	1	0
166	83.0	83.999512	BAMBI.S554.yyyymmdd.EORASD1	0.14583012	nonartifact	1	1
169	84.5	85.499512	BAMBI.S554.yyyymmdd.EORASD1	0.3013181	nonartifact	1	1
170	85.0	85.999512	BAMBI.S554.yyyymmdd.EORASD1	0.7984004	nonartifact	1	0
171	85.5	86.499512	BAMBI.S554.yyyymmdd.EORASD1	0.86586183	nonartifact	1	0
172	86.0	86.999512	BAMBI.S554.yyyymmdd.EORASD1	0.3395303	nonartifact	1	1
208	104.0	104.999512	BAMBI.S554.yyyymmdd.EORASD1	0.36866716	nonartifact	1	1
209	104.5	105.499512	BAMBI.S554.yyyymmdd.EORASD1	0.7580676	nonartifact	1	0
210	105.0	105.999512	BAMBI.S554.yyyymmdd.EORASD1	0.7018159	nonartifact	1	0
211	105.5	106.499512	BAMBI.S554.yyyymmdd.EORASD1	0.34605616	nonartifact	1	1
220	110.0	110.999512	BAMBI.S554.yyyymmdd.EORASD1	0.31001812	nonartifact	1	1
221	110.5	111.499512	BAMBI.S554.yyyymmdd.EORASD1	0.6722932	nonartifact	1	0
222	111.0	111.999512	BAMBI.S554.yyyymmdd.EORASD1	0.58902013	nonartifact	1	0
249	124.5	125.499512	BAMBI.S554.yyyymmdd.EORASD1	0.4069733	nonartifact	1	1
250	125.0	125.999512	BAMBI.S554.yyyymmdd.EORASD1	0.7428005	nonartifact	1	0
251	125.5	126.499512	BAMBI.S554.yyyymmdd.EORASD1	0.58706623	nonartifact	1	0
254	127.0	127.999512	BAMBI.S554.yyyymmdd.EORASD1	0.35586905	nonartifact	1	1
255	127.5	128.499512	BAMBI.S554.yyyymmdd.EORASD1	0.81400514	nonartifact	1	0
256	128.0	128.999512	BAMBI.S554.yyyymmdd.EORASD1	0.8081823	nonartifact	1	0
257	128.5	129.499512	BAMBI.S554.yyyymmdd.EORASD1	0.42381752	nonartifact	1	1
279	140.0	140.999512	BAMBI.S554.yyyymmdd.EORASD1	0.29302526	nonartifact	1	1
280	140.5	141.499512	BAMBI.S554.yyyymmdd.EORASD1	0.6555145	nonartifact	1	0
281	141.0	141.999512	BAMBI.S554.yyyymmdd.EORASD1	0.84834546	artifact	0	0
314	158.0	158.999512	BAMBI.S554.yyyymmdd.EORASD1	0.28159818	nonartifact	1	1
315	158.5	159.499512	BAMBI.S554.yyyymmdd.EORASD1	0.6767905	nonartifact	1	0
316	159.0	159.999512	BAMBI.S554.yyyymmdd.EORASD1	0.67853713	nonartifact	1	0
317	159.5	160.499512	BAMBI.S554.yyyymmdd.EORASD1	0.40994784	nonartifact	1	1
334	168.0	168.999512	BAMBI.S554.yyyymmdd.EORASD1	0.5562256	nonartifact	1	0
335	168.5	169.499512	BAMBI.S554.yyyymmdd.EORASD1	0.69081956	nonartifact	1	0
336	169.0	169.999512	BAMBI.S554.yyyymmdd.EORASD1	0.41479433	nonartifact	1	1
358	180.5	181.499512	BAMBI.S554.yyyymmdd.EORASD1	0.5351374	nonartifact	1	0
359	181.0	181.999512	BAMBI.S554.yyyymmdd.EORASD1	0.842453	nonartifact	1	0
360	181.5	182.499512	BAMBI.S554.yyyymmdd.EORASD1	0.89307064	nonartifact	1	0
361	182.0	182.999512	BAMBI.S554.yyyymmdd.EORASD1	0.7778977	nonartifact	1	0
362	182.5	183.499512	BAMBI.S554.yyyymmdd.EORASD1	0.5134845	nonartifact	1	0
408	205.5	206.499512	BAMBI.S554.yyyymmdd.EORASD1	0.870845	artifact	0	0
409	206.0	206.999512	BAMBI.S554.yyyymmdd.EORASD1	0.7873398	nonartifact	1	0
410	206.5	207.499512	BAMBI.S554.yyyymmdd.EORASD1	0.74441403	nonartifact	1	0
411	207.0	207.999512	BAMBI.S554.yyyymmdd.EORASD1	0.33494303	nonartifact	1	1
414	208.5	209.499512	BAMBI.S554.yyyymmdd.EORASD1	0.64981276	nonartifact	1	0
415	209.0	209.999512	BAMBI.S554.yyyymmdd.EORASD1	0.72550064	nonartifact	1	0
416	209.5	210.499512	BAMBI.S554.yyyymmdd.EORASD1	0.78227246	nonartifact	1	0
417	210.0	210.999512	BAMBI.S554.yyyymmdd.EORASD1	0.6287544	nonartifact	1	0
461	232.0	232.999512	BAMBI.S554.yyyymmdd.EORASD1	0.60936815	nonartifact	1	0
462	232.5	233.499512	BAMBI.S554.yyyymmdd.EORASD1	0.6689063	nonartifact	1	0
463	233.0	233.999512	BAMBI.S554.yyyymmdd.EORASD1	0.63345003	nonartifact	1	0
470	236.5	237.499512	BAMBI.S554.yyyymmdd.EORASD1	0.496639	nonartifact	1	1
471	237.0	237.999512	BAMBI.S554.yyyymmdd.EORASD1	0.6761211	nonartifact	1	0
472	237.5	238.499512	BAMBI.S554.yyyymmdd.EORASD1	0.7370964	nonartifact	1	0
473	238.0	238.999512	BAMBI.S554.yyyymmdd.EORASD1	0.55909127	nonartifact	1	0
476	239.5	240.499512	BAMBI.S554.yyyymmdd.EORASD1	0.3883161	nonartifact	1	1
477	240.0	240.999512	BAMBI.S554.yyyymmdd.EORASD1	0.72447777	nonartifact	1	0
478	240.5	241.499512	BAMBI.S554.yyyymmdd.EORASD1	0.7534623	nonartifact	1	0
479	241.0	241.999512	BAMBI.S554.yyyymmdd.EORASD1	0.3351414	nonartifact	1	1
484	243.5	244.499512	BAMBI.S554.yyyymmdd.EORASD1	0.5503227	nonartifact	1	0
485	244.0	244.999512	BAMBI.S554.yyyymmdd.EORASD1	0.6803794	nonartifact	1	0
486	244.5	245.499512	BAMBI.S554.yyyymmdd.EORASD1	0.7446757	nonartifact	1	0
487	245.0	245.999512	BAMBI.S554.yyyymmdd.EORASD1	0.824385	nonartifact	1	0
488	245.5	246.499512	BAMBI.S554.yyyymmdd.EORASD1	0.74257636	nonartifact	1	0
489	246.0	246.999512	BAMBI.S554.yyyymmdd.EORASD1	0.34979135	nonartifact	1	1
504	253.5	254.499512	BAMBI.S554.yyyymmdd.EORASD1	0.18945834	nonartifact	1	1
505	254.0	254.999512	BAMBI.S554.yyyymmdd.EORASD1	0.7746243	nonartifact	1	0
506	254.5	255.499512	BAMBI.S554.yyyymmdd.EORASD1	0.7347727	nonartifact	1	0
507	255.0	255.999512	BAMBI.S554.yyyymmdd.EORASD1	0.41734502	nonartifact	1	1
3	1.0	1.999512	BAMBI.S587.yyyymmdd.EORASD1	0.9404366	artifact	0	0
4	1.5	2.499512	BAMBI.S587.yyyymmdd.EORASD1	0.9311529	nonartifact	1	0
5	2.0	2.999512	BAMBI.S587.yyyymmdd.EORASD1	0.9114861	nonartifact	1	0
6	2.5	3.499512	BAMBI.S587.yyyymmdd.EORASD1	0.9268402	nonartifact	1	0
7	3.0	3.999512	BAMBI.S587.yyyymmdd.EORASD1	0.86111146	nonartifact	1	0
8	3.5	4.499512	BAMBI.S587.yyyymmdd.EORASD1	0.39579025	nonartifact	1	1
101	50.5	51.499512	BAMBI.S587.yyyymmdd.EORASD1	0.4559594	nonartifact	1	1
102	51.0	51.999512	BAMBI.S587.yyyymmdd.EORASD1	0.6989401	nonartifact	1	0
103	51.5	52.499512	BAMBI.S587.yyyymmdd.EORASD1	0.68502694	nonartifact	1	0
104	52.0	52.999512	BAMBI.S587.yyyymmdd.EORASD1	0.47126555	nonartifact	1	1
192	98.0	98.999512	BAMBI.S587.yyyymmdd.EORASD1	0.310754	nonartifact	1	1
193	98.5	99.499512	BAMBI.S587.yyyymmdd.EORASD1	0.6964861	nonartifact	1	0
194	99.0	99.999512	BAMBI.S587.yyyymmdd.EORASD1	0.74645704	nonartifact	1	0
195	99.5	100.499512	BAMBI.S587.yyyymmdd.EORASD1	0.48166573	nonartifact	1	1
196	100.0	100.999512	BAMBI.S587.yyyymmdd.EORASD1	0.6903134	nonartifact	1	0
197	100.5	101.499512	BAMBI.S587.yyyymmdd.EORASD1	0.46042597	nonartifact	1	1
286	146.0	146.999512	BAMBI.S587.yyyymmdd.EORASD1	0.9363257	artifact	0	0
287	146.5	147.499512	BAMBI.S587.yyyymmdd.EORASD1	0.93430805	nonartifact	1	0
288	147.0	147.999512	BAMBI.S587.yyyymmdd.EORASD1	0.9349863	nonartifact	1	0
289	147.5	148.499512	BAMBI.S587.yyyymmdd.EORASD1	0.9351784	nonartifact	1	0
290	148.0	148.999512	BAMBI.S587.yyyymmdd.EORASD1	0.9385374	nonartifact	1	0
291	148.5	149.499512	BAMBI.S587.yyyymmdd.EORASD1	0.940213	nonartifact	1	0
292	149.0	149.999512	BAMBI.S587.yyyymmdd.EORASD1	0.9374981	nonartifact	1	0
293	149.5	150.499512	BAMBI.S587.yyyymmdd.EORASD1	0.93141556	artifact	0	0
385	196.0	196.999512	BAMBI.S587.yyyymmdd.EORASD1	0.6158493	nonartifact	1	0
386	196.5	197.499512	BAMBI.S587.yyyymmdd.EORASD1	0.6576412	nonartifact	1	0
387	197.0	197.999512	BAMBI.S587.yyyymmdd.EORASD1	0.37858954	nonartifact	1	1
445	226.5	227.499512	BAMBI.S587.yyyymmdd.EORASD1	0.5920216	nonartifact	1	0
446	227.0	227.999512	BAMBI.S587.yyyymmdd.EORASD1	0.73367757	nonartifact	1	0
447	227.5	228.499512	BAMBI.S587.yyyymmdd.EORASD1	0.62104076	nonartifact	1	0
24	12.0	12.999512	SPACE.S31.yyyymmdd.ECRASD	0.55222785	nonartifact	1	0
25	12.5	13.499512	SPACE.S31.yyyymmdd.ECRASD	0.7603669	nonartifact	1	0
26	13.0	13.999512	SPACE.S31.yyyymmdd.ECRASD	0.72673625	nonartifact	1	0
27	13.5	14.499512	SPACE.S31.yyyymmdd.ECRASD	0.4931116	artifact	0	1
32	16.5	17.499512	SPACE.S31.yyyymmdd.ECRASD	0.6254948	nonartifact	1	0
33	17.0	17.999512	SPACE.S31.yyyymmdd.ECRASD	0.6826167	nonartifact	1	0
34	17.5	18.499512	SPACE.S31.yyyymmdd.ECRASD	0.77605075	nonartifact	1	0
35	18.0	18.999512	SPACE.S31.yyyymmdd.ECRASD	0.7268718	nonartifact	1	0
36	18.5	19.499512	SPACE.S31.yyyymmdd.ECRASD	0.594163	artifact	0	0
66	34.0	34.999512	SPACE.S31.yyyymmdd.ECRASD	0.34169483	nonartifact	1	1
67	34.5	35.499512	SPACE.S31.yyyymmdd.ECRASD	0.6782991	nonartifact	1	0
68	35.0	35.999512	SPACE.S31.yyyymmdd.ECRASD	0.6422423	nonartifact	1	0
69	35.5	36.499512	SPACE.S31.yyyymmdd.ECRASD	0.8489949	nonartifact	1	0
70	36.0	36.999512	SPACE.S31.yyyymmdd.ECRASD	0.6759282	nonartifact	1	0
71	36.5	37.499512	SPACE.S31.yyyymmdd.ECRASD	0.3603086	nonartifact	1	1
80	41.0	41.999512	SPACE.S31.yyyymmdd.ECRASD	0.5697091	nonartifact	1	0
81	41.5	42.499512	SPACE.S31.yyyymmdd.ECRASD	0.6806519	nonartifact	1	0
82	42.0	42.999512	SPACE.S31.yyyymmdd.ECRASD	0.70986944	nonartifact	1	0
83	42.5	43.499512	SPACE.S31.yyyymmdd.ECRASD	0.71875155	nonartifact	1	0
84	43.0	43.999512	SPACE.S31.yyyymmdd.ECRASD	0.34624645	nonartifact	1	1
133	67.5	68.499512	SPACE.S31.yyyymmdd.ECRASD	0.9116894	artifact	0	0
134	68.5	69.499512	SPACE.S31.yyyymmdd.ECRASD	0.65516305	nonartifact	1	0
135	69.0	69.999512	SPACE.S31.yyyymmdd.ECRASD	0.828577	nonartifact	1	0
136	69.5	70.499512	SPACE.S31.yyyymmdd.ECRASD	0.66358125	nonartifact	1	0
137	70.0	70.999512	SPACE.S31.yyyymmdd.ECRASD	0.45544705	artifact	0	1
204	104.0	104.999512	SPACE.S31.yyyymmdd.ECRASD	0.5623491	nonartifact	1	0
205	104.5	105.499512	SPACE.S31.yyyymmdd.ECRASD	0.7273315	nonartifact	1	0
206	105.0	105.999512	SPACE.S31.yyyymmdd.ECRASD	0.39864686	nonartifact	1	1
208	106.0	106.999512	SPACE.S31.yyyymmdd.ECRASD	0.35759968	nonartifact	1	1
209	106.5	107.499512	SPACE.S31.yyyymmdd.ECRASD	0.6774171	nonartifact	1	0
210	107.0	107.999512	SPACE.S31.yyyymmdd.ECRASD	0.68772763	nonartifact	1	0
211	107.5	108.499512	SPACE.S31.yyyymmdd.ECRASD	0.85465044	artifact	0	0
228	116.5	117.499512	SPACE.S31.yyyymmdd.ECRASD	0.5732591	nonartifact	1	0
229	117.0	117.999512	SPACE.S31.yyyymmdd.ECRASD	0.7109389	nonartifact	1	0
230	117.5	118.499512	SPACE.S31.yyyymmdd.ECRASD	0.63473386	nonartifact	1	0
297	151.0	151.999512	SPACE.S31.yyyymmdd.ECRASD	0.3231508	nonartifact	1	1
298	151.5	152.499512	SPACE.S31.yyyymmdd.ECRASD	0.8412734	nonartifact	1	0
299	152.0	152.999512	SPACE.S31.yyyymmdd.ECRASD	0.8494991	nonartifact	1	0
300	152.5	153.499512	SPACE.S31.yyyymmdd.ECRASD	0.5647768	nonartifact	1	0
135	68.5	69.499512	SPACE.S27.yyyymmdd.EORASD	0.63530535	nonartifact	1	0
136	69.0	69.999512	SPACE.S27.yyyymmdd.EORASD	0.7822417	nonartifact	1	0
137	69.5	70.499512	SPACE.S27.yyyymmdd.EORASD	0.8496171	nonartifact	1	0
138	70.0	70.999512	SPACE.S27.yyyymmdd.EORASD	0.7620144	nonartifact	1	0
139	70.5	71.499512	SPACE.S27.yyyymmdd.EORASD	0.80354124	nonartifact	1	0
140	71.5	72.499512	SPACE.S27.yyyymmdd.EORASD	0.4936016	artifact	0	1
189	98.0	98.999512	SPACE.S27.yyyymmdd.EORASD	0.4583074	nonartifact	1	1
190	98.5	99.499512	SPACE.S27.yyyymmdd.EORASD	0.8373638	nonartifact	1	0
191	99.0	99.999512	SPACE.S27.yyyymmdd.EORASD	0.9067434	artifact	0	0
257	134.0	134.999512	SPACE.S27.yyyymmdd.EORASD	0.25879407	nonartifact	1	1
258	134.5	135.499512	SPACE.S27.yyyymmdd.EORASD	0.73595953	nonartifact	1	0
259	135.0	135.999512	SPACE.S27.yyyymmdd.EORASD	0.9023444	artifact	0	0
283	147.0	147.999512	SPACE.S27.yyyymmdd.EORASD	0.32473996	nonartifact	1	1
284	147.5	148.499512	SPACE.S27.yyyymmdd.EORASD	0.71867335	nonartifact	1	0
285	148.0	148.999512	SPACE.S27.yyyymmdd.EORASD	0.91677994	nonartifact	1	0
286	148.5	149.499512	SPACE.S27.yyyymmdd.EORASD	0.92923975	nonartifact	1	0
287	149.0	149.999512	SPACE.S27.yyyymmdd.EORASD	0.91739446	nonartifact	1	0
288	149.5	150.499512	SPACE.S27.yyyymmdd.EORASD	0.9145674	artifact	0	0
327	169.5	170.499512	SPACE.S27.yyyymmdd.EORASD	0.542488	nonartifact	1	0
328	170.0	170.999512	SPACE.S27.yyyymmdd.EORASD	0.6532444	nonartifact	1	0
329	170.5	171.499512	SPACE.S27.yyyymmdd.EORASD	0.14240147	nonartifact	1	1
15	7.0	7.999512	SPACE.S49.yyyymmdd.ECRASD	0.39454788	nonartifact	1	1
16	7.5	8.499512	SPACE.S49.yyyymmdd.ECRASD	0.7018669	nonartifact	1	0
17	8.0	8.999512	SPACE.S49.yyyymmdd.ECRASD	0.77287376	nonartifact	1	0
18	8.5	9.499512	SPACE.S49.yyyymmdd.ECRASD	0.47621283	nonartifact	1	1
20	9.5	10.499512	SPACE.S49.yyyymmdd.ECRASD	0.6228297	nonartifact	1	0
21	10.0	10.999512	SPACE.S49.yyyymmdd.ECRASD	0.84029317	nonartifact	1	0
22	10.5	11.499512	SPACE.S49.yyyymmdd.ECRASD	0.85495865	nonartifact	1	0
23	11.0	11.999512	SPACE.S49.yyyymmdd.ECRASD	0.8602091	nonartifact	1	0
24	11.5	12.499512	SPACE.S49.yyyymmdd.ECRASD	0.89248484	nonartifact	1	0
25	12.0	12.999512	SPACE.S49.yyyymmdd.ECRASD	0.8920886	nonartifact	1	0
26	12.5	13.499512	SPACE.S49.yyyymmdd.ECRASD	0.79459727	nonartifact	1	0
27	13.0	13.999512	SPACE.S49.yyyymmdd.ECRASD	0.46542248	nonartifact	1	1
70	34.5	35.499512	SPACE.S49.yyyymmdd.ECRASD	0.46654934	nonartifact	1	1
71	35.0	35.999512	SPACE.S49.yyyymmdd.ECRASD	0.79960287	nonartifact	1	0
72	35.5	36.499512	SPACE.S49.yyyymmdd.ECRASD	0.8730038	nonartifact	1	0
73	36.0	36.999512	SPACE.S49.yyyymmdd.ECRASD	0.86242616	nonartifact	1	0
74	36.5	37.499512	SPACE.S49.yyyymmdd.ECRASD	0.6999464	nonartifact	1	0
75	37.0	37.999512	SPACE.S49.yyyymmdd.ECRASD	0.6929058	nonartifact	1	0
76	37.5	38.499512	SPACE.S49.yyyymmdd.ECRASD	0.26612177	nonartifact	1	1
110	55.0	55.999512	SPACE.S49.yyyymmdd.ECRASD	0.87955594	artifact	0	0
111	56.0	56.999512	SPACE.S49.yyyymmdd.ECRASD	0.90835434	nonartifact	1	0
112	56.5	57.499512	SPACE.S49.yyyymmdd.ECRASD	0.8870299	nonartifact	1	0
113	57.0	57.999512	SPACE.S49.yyyymmdd.ECRASD	0.8632953	nonartifact	1	0
114	57.5	58.499512	SPACE.S49.yyyymmdd.ECRASD	0.60656047	nonartifact	1	0
116	58.5	59.499512	SPACE.S49.yyyymmdd.ECRASD	0.08987941	nonartifact	1	1
117	59.0	59.999512	SPACE.S49.yyyymmdd.ECRASD	0.84084	nonartifact	1	0
118	59.5	60.499512	SPACE.S49.yyyymmdd.ECRASD	0.83425856	nonartifact	1	0
119	60.0	60.999512	SPACE.S49.yyyymmdd.ECRASD	0.75379115	nonartifact	1	0
120	60.5	61.499512	SPACE.S49.yyyymmdd.ECRASD	0.2674912	nonartifact	1	1
163	82.0	82.999512	SPACE.S49.yyyymmdd.ECRASD	0.5709662	nonartifact	1	0
164	82.5	83.499512	SPACE.S49.yyyymmdd.ECRASD	0.7639397	nonartifact	1	0
165	83.0	83.999512	SPACE.S49.yyyymmdd.ECRASD	0.8361874	nonartifact	1	0
166	83.5	84.499512	SPACE.S49.yyyymmdd.ECRASD	0.746199	nonartifact	1	0
167	84.0	84.999512	SPACE.S49.yyyymmdd.ECRASD	0.1264585	nonartifact	1	1
178	89.5	90.499512	SPACE.S49.yyyymmdd.ECRASD	0.5264184	nonartifact	1	0
179	90.0	90.999512	SPACE.S49.yyyymmdd.ECRASD	0.76413476	nonartifact	1	0
180	90.5	91.499512	SPACE.S49.yyyymmdd.ECRASD	0.40647227	nonartifact	1	1
237	119.0	119.999512	SPACE.S49.yyyymmdd.ECRASD	0.5734837	nonartifact	1	0
238	119.5	120.499512	SPACE.S49.yyyymmdd.ECRASD	0.74371713	nonartifact	1	0
239	120.0	120.999512	SPACE.S49.yyyymmdd.ECRASD	0.79082936	nonartifact	1	0
240	120.5	121.499512	SPACE.S49.yyyymmdd.ECRASD	0.8085797	nonartifact	1	0
241	121.0	121.999512	SPACE.S49.yyyymmdd.ECRASD	0.8606462	nonartifact	1	0
242	121.5	122.499512	SPACE.S49.yyyymmdd.ECRASD	0.804065	nonartifact	1	0
243	122.0	122.999512	SPACE.S49.yyyymmdd.ECRASD	0.87354827	nonartifact	1	0
244	122.5	123.499512	SPACE.S49.yyyymmdd.ECRASD	0.8201118	nonartifact	1	0
245	123.0	123.999512	SPACE.S49.yyyymmdd.ECRASD	0.5178704	nonartifact	1	0
286	143.5	144.499512	SPACE.S49.yyyymmdd.ECRASD	0.17626122	nonartifact	1	1
287	144.0	144.999512	SPACE.S49.yyyymmdd.ECRASD	0.7809114	nonartifact	1	0
288	144.5	145.499512	SPACE.S49.yyyymmdd.ECRASD	0.8547695	nonartifact	1	0
289	145.0	145.999512	SPACE.S49.yyyymmdd.ECRASD	0.8580777	nonartifact	1	0
290	145.5	146.499512	SPACE.S49.yyyymmdd.ECRASD	0.82972544	nonartifact	1	0
291	146.0	146.999512	SPACE.S49.yyyymmdd.ECRASD	0.25660712	nonartifact	1	1
318	159.5	160.499512	SPACE.S49.yyyymmdd.ECRASD	0.46775085	nonartifact	1	1
319	160.0	160.999512	SPACE.S49.yyyymmdd.ECRASD	0.70134854	nonartifact	1	0
320	160.5	161.499512	SPACE.S49.yyyymmdd.ECRASD	0.74270463	nonartifact	1	0
321	161.0	161.999512	SPACE.S49.yyyymmdd.ECRASD	0.5637251	nonartifact	1	0
24	12.0	12.999512	SPACE.S39.yyyymmdd.ECRASD	0.43364888	nonartifact	1	1
25	12.5	13.499512	SPACE.S39.yyyymmdd.ECRASD	0.76398045	nonartifact	1	0
26	13.0	13.999512	SPACE.S39.yyyymmdd.ECRASD	0.86774284	nonartifact	1	0
27	13.5	14.499512	SPACE.S39.yyyymmdd.ECRASD	0.7619436	nonartifact	1	0
28	14.0	14.999512	SPACE.S39.yyyymmdd.ECRASD	0.82906497	nonartifact	1	0
29	14.5	15.499512	SPACE.S39.yyyymmdd.ECRASD	0.7071324	artifact	0	0
34	17.0	17.999512	SPACE.S39.yyyymmdd.ECRASD	0.9421022	artifact	0	0
35	18.0	18.999512	SPACE.S39.yyyymmdd.ECRASD	0.9272605	nonartifact	1	0
36	18.5	19.499512	SPACE.S39.yyyymmdd.ECRASD	0.6999989	nonartifact	1	0
37	19.0	19.999512	SPACE.S39.yyyymmdd.ECRASD	0.74612427	nonartifact	1	0
38	19.5	20.499512	SPACE.S39.yyyymmdd.ECRASD	0.84367216	nonartifact	1	0
39	20.0	20.999512	SPACE.S39.yyyymmdd.ECRASD	0.80133	nonartifact	1	0
40	20.5	21.499512	SPACE.S39.yyyymmdd.ECRASD	0.4692339	nonartifact	1	1
58	29.5	30.499512	SPACE.S39.yyyymmdd.ECRASD	0.90601116	artifact	0	0
59	30.0	30.999512	SPACE.S39.yyyymmdd.ECRASD	0.867326	nonartifact	1	0
60	30.5	31.499512	SPACE.S39.yyyymmdd.ECRASD	0.7739459	nonartifact	1	0
61	31.0	31.999512	SPACE.S39.yyyymmdd.ECRASD	0.72800094	nonartifact	1	0
62	31.5	32.499512	SPACE.S39.yyyymmdd.ECRASD	0.419422	nonartifact	1	1
66	33.5	34.499512	SPACE.S39.yyyymmdd.ECRASD	0.6440463	nonartifact	1	0
67	34.0	34.999512	SPACE.S39.yyyymmdd.ECRASD	0.8314376	nonartifact	1	0
68	34.5	35.499512	SPACE.S39.yyyymmdd.ECRASD	0.400888	nonartifact	1	1
77	39.5	40.499512	SPACE.S39.yyyymmdd.ECRASD	0.8902053	artifact	0	0
78	40.0	40.999512	SPACE.S39.yyyymmdd.ECRASD	0.7603676	nonartifact	1	0
79	40.5	41.499512	SPACE.S39.yyyymmdd.ECRASD	0.5011768	nonartifact	1	0
155	79.0	79.999512	SPACE.S39.yyyymmdd.ECRASD	0.46542132	nonartifact	1	1
156	79.5	80.499512	SPACE.S39.yyyymmdd.ECRASD	0.8046093	nonartifact	1	0
157	80.0	80.999512	SPACE.S39.yyyymmdd.ECRASD	0.4693915	nonartifact	1	1
229	116.5	117.499512	SPACE.S39.yyyymmdd.ECRASD	0.40717652	nonartifact	1	1
230	117.0	117.999512	SPACE.S39.yyyymmdd.ECRASD	0.66375124	nonartifact	1	0
231	117.5	118.499512	SPACE.S39.yyyymmdd.ECRASD	0.5057498	nonartifact	1	0
250	127.0	127.999512	SPACE.S39.yyyymmdd.ECRASD	0.5186168	nonartifact	1	0
251	127.5	128.499512	SPACE.S39.yyyymmdd.ECRASD	0.6762253	nonartifact	1	0
252	128.0	128.999512	SPACE.S39.yyyymmdd.ECRASD	0.65760165	nonartifact	1	0
253	128.5	129.499512	SPACE.S39.yyyymmdd.ECRASD	0.2953798	nonartifact	1	1
340	173.5	174.499512	SPACE.S39.yyyymmdd.ECRASD	0.9350634	artifact	0	0
341	174.0	174.999512	SPACE.S39.yyyymmdd.ECRASD	0.9138467	nonartifact	1	0
342	174.5	175.499512	SPACE.S39.yyyymmdd.ECRASD	0.89690393	nonartifact	1	0
343	175.5	176.499512	SPACE.S39.yyyymmdd.ECRASD	0.8091289	artifact	0	0
37	18.5	19.499512	SPACE.S81.yyyymmdd.EOREP	0.430283	nonartifact	1	1
38	19.0	19.999512	SPACE.S81.yyyymmdd.EOREP	0.7722179	nonartifact	1	0
39	19.5	20.499512	SPACE.S81.yyyymmdd.EOREP	0.7291969	nonartifact	1	0
40	20.0	20.999512	SPACE.S81.yyyymmdd.EOREP	0.14497052	nonartifact	1	1
122	61.0	61.999512	SPACE.S81.yyyymmdd.EOREP	0.61158115	nonartifact	1	0
123	61.5	62.499512	SPACE.S81.yyyymmdd.EOREP	0.7270006	nonartifact	1	0
124	62.0	62.999512	SPACE.S81.yyyymmdd.EOREP	0.5788051	nonartifact	1	0
138	69.0	69.999512	SPACE.S81.yyyymmdd.EOREP	0.49893087	nonartifact	1	1
139	69.5	70.499512	SPACE.S81.yyyymmdd.EOREP	0.6878004	nonartifact	1	0
140	70.0	70.999512	SPACE.S81.yyyymmdd.EOREP	0.38564798	nonartifact	1	1
189	95.0	95.999512	SPACE.S81.yyyymmdd.EOREP	0.5003781	nonartifact	1	0
190	95.5	96.499512	SPACE.S81.yyyymmdd.EOREP	0.71677446	nonartifact	1	0
191	96.0	96.999512	SPACE.S81.yyyymmdd.EOREP	0.7036769	nonartifact	1	0
192	96.5	97.499512	SPACE.S81.yyyymmdd.EOREP	0.5692135	nonartifact	1	0
202	101.5	102.499512	SPACE.S81.yyyymmdd.EOREP	0.52765024	nonartifact	1	0
203	102.0	102.999512	SPACE.S81.yyyymmdd.EOREP	0.6740248	nonartifact	1	0
204	102.5	103.499512	SPACE.S81.yyyymmdd.EOREP	0.4783651	nonartifact	1	1
239	120.0	120.999512	SPACE.S81.yyyymmdd.EOREP	0.10685749	nonartifact	1	1
240	120.5	121.499512	SPACE.S81.yyyymmdd.EOREP	0.71007204	nonartifact	1	0
241	121.0	121.999512	SPACE.S81.yyyymmdd.EOREP	0.75289834	nonartifact	1	0
242	121.5	122.499512	SPACE.S81.yyyymmdd.EOREP	0.37937966	nonartifact	1	1
254	127.5	128.499512	SPACE.S81.yyyymmdd.EOREP	0.3899663	nonartifact	1	1
255	128.0	128.999512	SPACE.S81.yyyymmdd.EOREP	0.67005044	nonartifact	1	0
256	128.5	129.499512	SPACE.S81.yyyymmdd.EOREP	0.47619814	nonartifact	1	1
326	163.5	164.499512	SPACE.S81.yyyymmdd.EOREP	0.025859393	nonartifact	1	1
327	164.0	164.999512	SPACE.S81.yyyymmdd.EOREP	0.69247556	nonartifact	1	0
328	164.5	165.499512	SPACE.S81.yyyymmdd.EOREP	0.6569401	nonartifact	1	0
329	165.0	165.999512	SPACE.S81.yyyymmdd.EOREP	0.16689168	nonartifact	1	1
331	166.0	166.999512	SPACE.S81.yyyymmdd.EOREP	0.323437	nonartifact	1	1
332	166.5	167.499512	SPACE.S81.yyyymmdd.EOREP	0.7634915	nonartifact	1	0
333	167.0	167.999512	SPACE.S81.yyyymmdd.EOREP	0.69936955	nonartifact	1	0
334	167.5	168.499512	SPACE.S81.yyyymmdd.EOREP	0.4325164	nonartifact	1	1
335	168.0	168.999512	SPACE.S81.yyyymmdd.EOREP	0.8791599	nonartifact	1	0
336	168.5	169.499512	SPACE.S81.yyyymmdd.EOREP	0.9231604	nonartifact	1	0
337	169.0	169.999512	SPACE.S81.yyyymmdd.EOREP	0.9423496	nonartifact	1	0
338	169.5	170.499512	SPACE.S81.yyyymmdd.EOREP	0.9422126	artifact	0	0
383	192.0	192.999512	SPACE.S81.yyyymmdd.EOREP	0.4058336	nonartifact	1	1
384	192.5	193.499512	SPACE.S81.yyyymmdd.EOREP	0.77680844	nonartifact	1	0
385	193.0	193.999512	SPACE.S81.yyyymmdd.EOREP	0.86279064	nonartifact	1	0
386	193.5	194.499512	SPACE.S81.yyyymmdd.EOREP	0.40473992	nonartifact	1	1
401	201.0	201.999512	SPACE.S81.yyyymmdd.EOREP	0.5996323	nonartifact	1	0
402	201.5	202.499512	SPACE.S81.yyyymmdd.EOREP	0.7176399	nonartifact	1	0
403	202.0	202.999512	SPACE.S81.yyyymmdd.EOREP	0.46472183	artifact	0	1
510	257.0	257.999512	SPACE.S81.yyyymmdd.EOREP	0.40632442	nonartifact	1	1
511	257.5	258.499512	SPACE.S81.yyyymmdd.EOREP	0.7395588	nonartifact	1	0
512	258.0	258.999512	SPACE.S81.yyyymmdd.EOREP	0.6592039	nonartifact	1	0
513	258.5	259.499512	SPACE.S81.yyyymmdd.EOREP	0.37866768	artifact	0	1
578	292.5	293.499512	SPACE.S81.yyyymmdd.EOREP	0.17890985	nonartifact	1	1
579	293.0	293.999512	SPACE.S81.yyyymmdd.EOREP	0.76840687	nonartifact	1	0
580	293.5	294.499512	SPACE.S81.yyyymmdd.EOREP	0.8246398	nonartifact	1	0
581	294.0	294.999512	SPACE.S81.yyyymmdd.EOREP	0.8920764	nonartifact	1	0
582	294.5	295.499512	SPACE.S81.yyyymmdd.EOREP	0.866228	nonartifact	1	0
583	295.0	295.999512	SPACE.S81.yyyymmdd.EOREP	0.8137602	nonartifact	1	0
584	295.5	296.499512	SPACE.S81.yyyymmdd.EOREP	0.4572847	nonartifact	1	1
124	62.0	62.999512	SPACE.S134.yymmdd.ECRASD	0.9194584	artifact	0	0
125	62.5	63.499512	SPACE.S134.yymmdd.ECRASD	0.6708308	nonartifact	1	0
126	63.0	63.999512	SPACE.S134.yymmdd.ECRASD	0.36192462	nonartifact	1	1
336	170.0	170.999512	SPACE.S134.yymmdd.ECRASD	0.47347054	nonartifact	1	1
337	170.5	171.499512	SPACE.S134.yymmdd.ECRASD	0.70587397	nonartifact	1	0
338	171.0	171.999512	SPACE.S134.yymmdd.ECRASD	0.52407366	nonartifact	1	0
339	171.5	172.499512	SPACE.S134.yymmdd.ECRASD	0.7582257	nonartifact	1	0
340	172.0	172.999512	SPACE.S134.yymmdd.ECRASD	0.81898165	nonartifact	1	0
341	172.5	173.499512	SPACE.S134.yymmdd.ECRASD	0.8789462	nonartifact	1	0
342	173.0	173.999512	SPACE.S134.yymmdd.ECRASD	0.33805025	nonartifact	1	1
391	198.0	198.999512	SPACE.S134.yymmdd.ECRASD	0.31938305	nonartifact	1	1
392	198.5	199.499512	SPACE.S134.yymmdd.ECRASD	0.72559506	nonartifact	1	0
393	199.0	199.999512	SPACE.S134.yymmdd.ECRASD	0.84281486	nonartifact	1	0
394	199.5	200.499512	SPACE.S134.yymmdd.ECRASD	0.85554004	nonartifact	1	0
395	200.0	200.999512	SPACE.S134.yymmdd.ECRASD	0.7678509	nonartifact	1	0
396	200.5	201.499512	SPACE.S134.yymmdd.ECRASD	0.21112905	nonartifact	1	1
412	208.5	209.499512	SPACE.S134.yymmdd.ECRASD	0.31825516	nonartifact	1	1
413	209.0	209.999512	SPACE.S134.yymmdd.ECRASD	0.6851897	nonartifact	1	0
414	209.5	210.499512	SPACE.S134.yymmdd.ECRASD	0.50237554	nonartifact	1	0
415	210.0	210.999512	SPACE.S134.yymmdd.ECRASD	0.7154693	nonartifact	1	0
416	210.5	211.499512	SPACE.S134.yymmdd.ECRASD	0.6833797	nonartifact	1	0
417	211.0	211.999512	SPACE.S134.yymmdd.ECRASD	0.17792006	nonartifact	1	1
442	223.5	224.499512	SPACE.S134.yymmdd.ECRASD	0.5025636	nonartifact	1	0
443	224.0	224.999512	SPACE.S134.yymmdd.ECRASD	0.85707116	nonartifact	1	0
444	224.5	225.499512	SPACE.S134.yymmdd.ECRASD	0.8292229	nonartifact	1	0
445	225.0	225.999512	SPACE.S134.yymmdd.ECRASD	0.7999504	nonartifact	1	0
446	225.5	226.499512	SPACE.S134.yymmdd.ECRASD	0.8488277	nonartifact	1	0
447	226.0	226.999512	SPACE.S134.yymmdd.ECRASD	0.31049404	nonartifact	1	1
459	232.0	232.999512	SPACE.S134.yymmdd.ECRASD	0.38430485	nonartifact	1	1
460	232.5	233.499512	SPACE.S134.yymmdd.ECRASD	0.7841974	nonartifact	1	0
461	233.0	233.999512	SPACE.S134.yymmdd.ECRASD	0.83917826	nonartifact	1	0
462	233.5	234.499512	SPACE.S134.yymmdd.ECRASD	0.5481742	nonartifact	1	0
466	235.5	236.499512	SPACE.S134.yymmdd.ECRASD	0.16363198	nonartifact	1	1
467	236.0	236.999512	SPACE.S134.yymmdd.ECRASD	0.69929415	nonartifact	1	0
468	236.5	237.499512	SPACE.S134.yymmdd.ECRASD	0.7587196	nonartifact	1	0
469	237.0	237.999512	SPACE.S134.yymmdd.ECRASD	0.5978016	nonartifact	1	0
83	41.0	41.999512	SPACE.S147.yyyymmdd.EORHE	0.35275477	nonartifact	1	1
84	41.5	42.499512	SPACE.S147.yyyymmdd.EORHE	0.7025871	nonartifact	1	0
85	42.0	42.999512	SPACE.S147.yyyymmdd.EORHE	0.7155546	nonartifact	1	0
86	42.5	43.499512	SPACE.S147.yyyymmdd.EORHE	0.39097992	nonartifact	1	1
127	63.0	63.999512	SPACE.S147.yyyymmdd.EORHE	0.20807476	nonartifact	1	1
128	63.5	64.499512	SPACE.S147.yyyymmdd.EORHE	0.75721663	nonartifact	1	0
129	64.0	64.999512	SPACE.S147.yyyymmdd.EORHE	0.7612936	nonartifact	1	0
130	64.5	65.499512	SPACE.S147.yyyymmdd.EORHE	0.5291671	nonartifact	1	0
186	92.5	93.499512	SPACE.S147.yyyymmdd.EORHE	0.38720673	nonartifact	1	1
187	93.0	93.999512	SPACE.S147.yyyymmdd.EORHE	0.73656017	nonartifact	1	0
188	93.5	94.499512	SPACE.S147.yyyymmdd.EORHE	0.62381715	nonartifact	1	0
240	119.5	120.499512	SPACE.S147.yyyymmdd.EORHE	0.4275196	nonartifact	1	1
241	120.0	120.999512	SPACE.S147.yyyymmdd.EORHE	0.74787724	nonartifact	1	0
242	120.5	121.499512	SPACE.S147.yyyymmdd.EORHE	0.6462049	nonartifact	1	0
295	147.0	147.999512	SPACE.S147.yyyymmdd.EORHE	0.6412111	nonartifact	1	0
296	147.5	148.499512	SPACE.S147.yyyymmdd.EORHE	0.6726368	nonartifact	1	0
297	148.0	148.999512	SPACE.S147.yyyymmdd.EORHE	0.5873264	nonartifact	1	0
366	182.5	183.499512	SPACE.S147.yyyymmdd.EORHE	0.05298474	nonartifact	1	1
367	183.0	183.999512	SPACE.S147.yyyymmdd.EORHE	0.7486072	nonartifact	1	0
368	183.5	184.499512	SPACE.S147.yyyymmdd.EORHE	0.7027756	nonartifact	1	0
369	184.0	184.999512	SPACE.S147.yyyymmdd.EORHE	0.23529318	nonartifact	1	1
546	272.5	273.499512	SPACE.S147.yyyymmdd.EORHE	0.55461484	nonartifact	1	0
547	273.0	273.999512	SPACE.S147.yyyymmdd.EORHE	0.717087	nonartifact	1	0
548	273.5	274.499512	SPACE.S147.yyyymmdd.EORHE	0.44415003	nonartifact	1	1
584	291.5	292.499512	SPACE.S147.yyyymmdd.EORHE	0.13812432	nonartifact	1	1
585	292.0	292.999512	SPACE.S147.yyyymmdd.EORHE	0.70219976	nonartifact	1	0
586	292.5	293.499512	SPACE.S147.yyyymmdd.EORHE	0.67703027	nonartifact	1	0
587	293.0	293.999512	SPACE.S147.yyyymmdd.EORHE	0.041293994	nonartifact	1	1
591	295.0	295.999512	SPACE.S147.yyyymmdd.EORHE	0.13114378	nonartifact	1	1
592	295.5	296.499512	SPACE.S147.yyyymmdd.EORHE	0.67107254	nonartifact	1	0
593	296.0	296.999512	SPACE.S147.yyyymmdd.EORHE	0.660045	nonartifact	1	0
594	296.5	297.499512	SPACE.S147.yyyymmdd.EORHE	0.38718104	nonartifact	1	1
596	297.5	298.499512	SPACE.S147.yyyymmdd.EORHE	0.18704507	nonartifact	1	1
597	298.0	298.999512	SPACE.S147.yyyymmdd.EORHE	0.7565826	nonartifact	1	0
598	298.5	299.499512	SPACE.S147.yyyymmdd.EORHE	0.7205159	nonartifact	1	0
599	299.0	299.999512	SPACE.S147.yyyymmdd.EORHE	0.47619885	nonartifact	1	1
7	3.0	3.999512	SPACE.S77.yyyymmdd.EORHE	0.5072021	nonartifact	1	0
8	3.5	4.499512	SPACE.S77.yyyymmdd.EORHE	0.7041053	nonartifact	1	0
9	4.0	4.999512	SPACE.S77.yyyymmdd.EORHE	0.6868712	nonartifact	1	0
10	4.5	5.499512	SPACE.S77.yyyymmdd.EORHE	0.59126616	nonartifact	1	0
18	8.5	9.499512	SPACE.S77.yyyymmdd.EORHE	0.5516803	nonartifact	1	0
19	9.0	9.999512	SPACE.S77.yyyymmdd.EORHE	0.6876476	nonartifact	1	0
20	9.5	10.499512	SPACE.S77.yyyymmdd.EORHE	0.5525529	nonartifact	1	0
24	11.5	12.499512	SPACE.S77.yyyymmdd.EORHE	0.6373612	nonartifact	1	0
25	12.0	12.999512	SPACE.S77.yyyymmdd.EORHE	0.69797164	nonartifact	1	0
26	12.5	13.499512	SPACE.S77.yyyymmdd.EORHE	0.8279408	nonartifact	1	0
27	13.0	13.999512	SPACE.S77.yyyymmdd.EORHE	0.76336306	nonartifact	1	0
28	13.5	14.499512	SPACE.S77.yyyymmdd.EORHE	0.6347133	nonartifact	1	0
29	14.0	14.999512	SPACE.S77.yyyymmdd.EORHE	0.67474586	nonartifact	1	0
30	14.5	15.499512	SPACE.S77.yyyymmdd.EORHE	0.8101339	nonartifact	1	0
31	15.0	15.999512	SPACE.S77.yyyymmdd.EORHE	0.8880504	nonartifact	1	0
32	15.5	16.499512	SPACE.S77.yyyymmdd.EORHE	0.87484896	nonartifact	1	0
33	16.0	16.999512	SPACE.S77.yyyymmdd.EORHE	0.48172814	nonartifact	1	1
38	18.5	19.499512	SPACE.S77.yyyymmdd.EORHE	0.6457124	nonartifact	1	0
39	19.0	19.999512	SPACE.S77.yyyymmdd.EORHE	0.66236454	nonartifact	1	0
40	19.5	20.499512	SPACE.S77.yyyymmdd.EORHE	0.4839551	nonartifact	1	1
110	55.5	56.499512	SPACE.S77.yyyymmdd.EORHE	0.48122782	nonartifact	1	1
111	56.0	56.999512	SPACE.S77.yyyymmdd.EORHE	0.710145	nonartifact	1	0
112	56.5	57.499512	SPACE.S77.yyyymmdd.EORHE	0.4921498	nonartifact	1	1
223	113.0	113.999512	SPACE.S77.yyyymmdd.EORHE	0.31411368	nonartifact	1	1
224	113.5	114.499512	SPACE.S77.yyyymmdd.EORHE	0.6723494	nonartifact	1	0
225	114.0	114.999512	SPACE.S77.yyyymmdd.EORHE	0.540946	nonartifact	1	0
269	137.0	137.999512	SPACE.S77.yyyymmdd.EORHE	0.39106965	nonartifact	1	1
270	137.5	138.499512	SPACE.S77.yyyymmdd.EORHE	0.8226349	nonartifact	1	0
271	138.0	138.999512	SPACE.S77.yyyymmdd.EORHE	0.83333415	nonartifact	1	0
272	138.5	139.499512	SPACE.S77.yyyymmdd.EORHE	0.24160163	nonartifact	1	1
296	150.5	151.499512	SPACE.S77.yyyymmdd.EORHE	0.35296696	nonartifact	1	1
297	151.0	151.999512	SPACE.S77.yyyymmdd.EORHE	0.6613524	nonartifact	1	0
298	151.5	152.499512	SPACE.S77.yyyymmdd.EORHE	0.5609853	nonartifact	1	0
300	152.5	153.499512	SPACE.S77.yyyymmdd.EORHE	0.5907492	nonartifact	1	0
301	153.0	153.999512	SPACE.S77.yyyymmdd.EORHE	0.6657348	nonartifact	1	0
302	153.5	154.499512	SPACE.S77.yyyymmdd.EORHE	0.5179407	nonartifact	1	0
320	162.5	163.499512	SPACE.S77.yyyymmdd.EORHE	0.5076795	nonartifact	1	0
321	163.0	163.999512	SPACE.S77.yyyymmdd.EORHE	0.6620185	nonartifact	1	0
322	163.5	164.499512	SPACE.S77.yyyymmdd.EORHE	0.8939081	artifact	0	0
331	168.5	169.499512	SPACE.S77.yyyymmdd.EORHE	0.59829396	nonartifact	1	0
332	169.0	169.999512	SPACE.S77.yyyymmdd.EORHE	0.7008103	nonartifact	1	0
333	169.5	170.499512	SPACE.S77.yyyymmdd.EORHE	0.77975345	nonartifact	1	0
334	170.0	170.999512	SPACE.S77.yyyymmdd.EORHE	0.3816458	nonartifact	1	1
5	2.0	2.999512	BAMBI.S544.yyyymmdd.EORASD1	0.40869746	artifact	0	1
6	3.0	3.999512	BAMBI.S544.yyyymmdd.EORASD1	0.65049756	nonartifact	1	0
7	3.5	4.499512	BAMBI.S544.yyyymmdd.EORASD1	0.50702906	nonartifact	1	0
9	4.5	5.499512	BAMBI.S544.yyyymmdd.EORASD1	0.6116815	nonartifact	1	0
10	5.0	5.999512	BAMBI.S544.yyyymmdd.EORASD1	0.6701564	nonartifact	1	0
11	5.5	6.499512	BAMBI.S544.yyyymmdd.EORASD1	0.6433278	artifact	0	0
44	22.0	22.999512	BAMBI.S544.yyyymmdd.EORASD1	0.64686054	artifact	0	0
45	22.5	23.499512	BAMBI.S544.yyyymmdd.EORASD1	0.9094303	nonartifact	1	0
46	23.5	24.499512	BAMBI.S544.yyyymmdd.EORASD1	0.91779876	artifact	0	0
109	55.0	55.999512	BAMBI.S544.yyyymmdd.EORASD1	0.56841993	nonartifact	1	0
110	55.5	56.499512	BAMBI.S544.yyyymmdd.EORASD1	0.6819572	nonartifact	1	0
111	56.0	56.999512	BAMBI.S544.yyyymmdd.EORASD1	0.50538373	nonartifact	1	0
149	75.5	76.499512	BAMBI.S544.yyyymmdd.EORASD1	0.94100565	artifact	0	0
150	76.0	76.999512	BAMBI.S544.yyyymmdd.EORASD1	0.912268	nonartifact	1	0
151	76.5	77.499512	BAMBI.S544.yyyymmdd.EORASD1	0.29053685	nonartifact	1	1
154	78.0	78.999512	BAMBI.S544.yyyymmdd.EORASD1	0.5910723	nonartifact	1	0
155	78.5	79.499512	BAMBI.S544.yyyymmdd.EORASD1	0.8555511	nonartifact	1	0
156	79.5	80.499512	BAMBI.S544.yyyymmdd.EORASD1	0.90334624	artifact	0	0
188	95.5	96.499512	BAMBI.S544.yyyymmdd.EORASD1	0.5962706	artifact	0	0
189	96.5	97.499512	BAMBI.S544.yyyymmdd.EORASD1	0.8990403	nonartifact	1	0
190	97.0	97.999512	BAMBI.S544.yyyymmdd.EORASD1	0.73906857	nonartifact	1	0
191	97.5	98.499512	BAMBI.S544.yyyymmdd.EORASD1	0.41204005	nonartifact	1	1
199	102.0	102.999512	BAMBI.S544.yyyymmdd.EORASD1	0.29483974	nonartifact	1	1
200	102.5	103.499512	BAMBI.S544.yyyymmdd.EORASD1	0.7253168	nonartifact	1	0
201	103.0	103.999512	BAMBI.S544.yyyymmdd.EORASD1	0.89976835	artifact	0	0
261	133.5	134.499512	BAMBI.S544.yyyymmdd.EORASD1	0.64137197	artifact	0	0
262	134.0	134.999512	BAMBI.S544.yyyymmdd.EORASD1	0.67906874	nonartifact	1	0
263	134.5	135.499512	BAMBI.S544.yyyymmdd.EORASD1	0.439398	artifact	0	1
297	151.5	152.499512	BAMBI.S544.yyyymmdd.EORASD1	0.8851339	artifact	0	0
298	152.0	152.999512	BAMBI.S544.yyyymmdd.EORASD1	0.8887921	nonartifact	1	0
299	152.5	153.499512	BAMBI.S544.yyyymmdd.EORASD1	0.8608816	nonartifact	1	0
300	153.0	153.999512	BAMBI.S544.yyyymmdd.EORASD1	0.8764769	nonartifact	1	0
301	153.5	154.499512	BAMBI.S544.yyyymmdd.EORASD1	0.8153442	nonartifact	1	0
302	154.0	154.999512	BAMBI.S544.yyyymmdd.EORASD1	0.6890275	nonartifact	1	0
303	154.5	155.499512	BAMBI.S544.yyyymmdd.EORASD1	0.6635484	nonartifact	1	0
304	155.0	155.999512	BAMBI.S544.yyyymmdd.EORASD1	0.5773159	nonartifact	1	0
305	155.5	156.499512	BAMBI.S544.yyyymmdd.EORASD1	0.70752037	nonartifact	1	0
306	156.0	156.999512	BAMBI.S544.yyyymmdd.EORASD1	0.6790117	nonartifact	1	0
307	156.5	157.499512	BAMBI.S544.yyyymmdd.EORASD1	0.78323174	nonartifact	1	0
308	157.0	157.999512	BAMBI.S544.yyyymmdd.EORASD1	0.5709895	nonartifact	1	0
473	239.5	240.499512	BAMBI.S544.yyyymmdd.EORASD1	0.92718697	artifact	0	0
474	240.0	240.999512	BAMBI.S544.yyyymmdd.EORASD1	0.9370487	nonartifact	1	0
475	240.5	241.499512	BAMBI.S544.yyyymmdd.EORASD1	0.89641744	nonartifact	1	0
476	241.0	241.999512	BAMBI.S544.yyyymmdd.EORASD1	0.82758063	nonartifact	1	0
477	241.5	242.499512	BAMBI.S544.yyyymmdd.EORASD1	0.84932196	nonartifact	1	0
478	242.0	242.999512	BAMBI.S544.yyyymmdd.EORASD1	0.9322422	nonartifact	1	0
479	242.5	243.499512	BAMBI.S544.yyyymmdd.EORASD1	0.9294599	artifact	0	0
503	254.5	255.499512	BAMBI.S544.yyyymmdd.EORASD1	0.6405479	artifact	0	0
504	255.0	255.999512	BAMBI.S544.yyyymmdd.EORASD1	0.8360667	nonartifact	1	0
505	255.5	256.499512	BAMBI.S544.yyyymmdd.EORASD1	0.85749346	nonartifact	1	0
506	256.0	256.999512	BAMBI.S544.yyyymmdd.EORASD1	0.8262614	nonartifact	1	0
507	256.5	257.499512	BAMBI.S544.yyyymmdd.EORASD1	0.8238048	nonartifact	1	0
508	257.0	257.999512	BAMBI.S544.yyyymmdd.EORASD1	0.88124675	nonartifact	1	0
509	257.5	258.499512	BAMBI.S544.yyyymmdd.EORASD1	0.65086097	nonartifact	1	0
510	258.0	258.999512	BAMBI.S544.yyyymmdd.EORASD1	0.8556045	nonartifact	1	0
511	258.5	259.499512	BAMBI.S544.yyyymmdd.EORASD1	0.8676103	nonartifact	1	0
512	259.0	259.999512	BAMBI.S544.yyyymmdd.EORASD1	0.39791965	nonartifact	1	1
530	268.5	269.499512	BAMBI.S544.yyyymmdd.EORASD1	0.8467806	artifact	0	0
531	269.0	269.999512	BAMBI.S544.yyyymmdd.EORASD1	0.72025645	nonartifact	1	0
532	269.5	270.499512	BAMBI.S544.yyyymmdd.EORASD1	0.60811037	nonartifact	1	0
533	270.0	270.999512	BAMBI.S544.yyyymmdd.EORASD1	0.7505347	nonartifact	1	0
534	270.5	271.499512	BAMBI.S544.yyyymmdd.EORASD1	0.7120249	nonartifact	1	0
535	271.0	271.999512	BAMBI.S544.yyyymmdd.EORASD1	0.76805687	nonartifact	1	0
536	271.5	272.499512	BAMBI.S544.yyyymmdd.EORASD1	0.73723334	nonartifact	1	0
537	272.0	272.999512	BAMBI.S544.yyyymmdd.EORASD1	0.66036016	nonartifact	1	0
538	272.5	273.499512	BAMBI.S544.yyyymmdd.EORASD1	0.4505686	nonartifact	1	1
539	273.0	273.999512	BAMBI.S544.yyyymmdd.EORASD1	0.5771069	nonartifact	1	0
540	273.5	274.499512	BAMBI.S544.yyyymmdd.EORASD1	0.6612554	nonartifact	1	0
541	274.0	274.999512	BAMBI.S544.yyyymmdd.EORASD1	0.7471024	nonartifact	1	0
542	274.5	275.499512	BAMBI.S544.yyyymmdd.EORASD1	0.51124996	nonartifact	1	0
543	275.0	275.999512	BAMBI.S544.yyyymmdd.EORASD1	0.6771595	nonartifact	1	0
544	275.5	276.499512	BAMBI.S544.yyyymmdd.EORASD1	0.80194855	nonartifact	1	0
545	276.0	276.999512	BAMBI.S544.yyyymmdd.EORASD1	0.30297	nonartifact	1	1
587	297.5	298.499512	BAMBI.S544.yyyymmdd.EORASD1	0.8381244	artifact	0	0
588	298.0	298.999512	BAMBI.S544.yyyymmdd.EORASD1	0.7547361	nonartifact	1	0
589	298.5	299.499512	BAMBI.S544.yyyymmdd.EORASD1	0.6926094	nonartifact	1	0
590	299.0	299.999512	BAMBI.S544.yyyymmdd.EORASD1	0.6092226	artifact	0	0
47	23.0	23.999512	BAMBI.S622.yyyymmdd.EORASD1	0.572423	nonartifact	1	0
48	23.5	24.499512	BAMBI.S622.yyyymmdd.EORASD1	0.68209994	nonartifact	1	0
49	24.0	24.999512	BAMBI.S622.yyyymmdd.EORASD1	0.7160989	nonartifact	1	0
50	24.5	25.499512	BAMBI.S622.yyyymmdd.EORASD1	0.57019144	nonartifact	1	0
51	25.0	25.999512	BAMBI.S622.yyyymmdd.EORASD1	0.70170724	nonartifact	1	0
52	25.5	26.499512	BAMBI.S622.yyyymmdd.EORASD1	0.71486944	nonartifact	1	0
53	26.0	26.999512	BAMBI.S622.yyyymmdd.EORASD1	0.35478842	nonartifact	1	1
218	109.5	110.499512	BAMBI.S622.yyyymmdd.EORASD1	0.4940655	nonartifact	1	1
219	110.0	110.999512	BAMBI.S622.yyyymmdd.EORASD1	0.6600455	nonartifact	1	0
220	110.5	111.499512	BAMBI.S622.yyyymmdd.EORASD1	0.37376368	nonartifact	1	1
333	168.5	169.499512	BAMBI.S622.yyyymmdd.EORASD1	0.5432187	artifact	0	0
334	169.5	170.499512	BAMBI.S622.yyyymmdd.EORASD1	0.71940136	nonartifact	1	0
335	170.0	170.999512	BAMBI.S622.yyyymmdd.EORASD1	0.49691296	nonartifact	1	1
545	278.5	279.499512	BAMBI.S622.yyyymmdd.EORASD1	0.37562385	nonartifact	1	1
546	279.0	279.999512	BAMBI.S622.yyyymmdd.EORASD1	0.6569858	nonartifact	1	0
547	279.5	280.499512	BAMBI.S622.yyyymmdd.EORASD1	0.56524134	nonartifact	1	0
43	21.0	21.999512	SPACE.S96.yyyymmdd.EORHE	0.6385956	nonartifact	1	0
44	21.5	22.499512	SPACE.S96.yyyymmdd.EORHE	0.7146208	nonartifact	1	0
45	22.0	22.999512	SPACE.S96.yyyymmdd.EORHE	0.7013107	nonartifact	1	0
46	22.5	23.499512	SPACE.S96.yyyymmdd.EORHE	0.67595977	nonartifact	1	0
47	23.0	23.999512	SPACE.S96.yyyymmdd.EORHE	0.4682314	nonartifact	1	1
48	23.5	24.499512	SPACE.S96.yyyymmdd.EORHE	0.6897717	nonartifact	1	0
49	24.0	24.999512	SPACE.S96.yyyymmdd.EORHE	0.76923954	nonartifact	1	0
50	24.5	25.499512	SPACE.S96.yyyymmdd.EORHE	0.7196226	nonartifact	1	0
51	25.5	26.499512	SPACE.S96.yyyymmdd.EORHE	0.51633155	artifact	0	0
60	30.5	31.499512	SPACE.S96.yyyymmdd.EORHE	0.20546453	nonartifact	1	1
61	31.0	31.999512	SPACE.S96.yyyymmdd.EORHE	0.6844194	nonartifact	1	0
62	31.5	32.499512	SPACE.S96.yyyymmdd.EORHE	0.807476	nonartifact	1	0
63	32.0	32.999512	SPACE.S96.yyyymmdd.EORHE	0.6906421	nonartifact	1	0
64	32.5	33.499512	SPACE.S96.yyyymmdd.EORHE	0.68474334	nonartifact	1	0
65	33.0	33.999512	SPACE.S96.yyyymmdd.EORHE	0.7013654	nonartifact	1	0
66	33.5	34.499512	SPACE.S96.yyyymmdd.EORHE	0.3048896	nonartifact	1	1
75	38.0	38.999512	SPACE.S96.yyyymmdd.EORHE	0.49170005	nonartifact	1	1
76	38.5	39.499512	SPACE.S96.yyyymmdd.EORHE	0.66310495	nonartifact	1	0
77	39.0	39.999512	SPACE.S96.yyyymmdd.EORHE	0.7665509	nonartifact	1	0
78	39.5	40.499512	SPACE.S96.yyyymmdd.EORHE	0.5975423	nonartifact	1	0
79	40.0	40.999512	SPACE.S96.yyyymmdd.EORHE	0.57620716	nonartifact	1	0
80	40.5	41.499512	SPACE.S96.yyyymmdd.EORHE	0.843183	nonartifact	1	0
81	41.0	41.999512	SPACE.S96.yyyymmdd.EORHE	0.85819525	nonartifact	1	0
82	41.5	42.499512	SPACE.S96.yyyymmdd.EORHE	0.7759222	nonartifact	1	0
83	42.0	42.999512	SPACE.S96.yyyymmdd.EORHE	0.8136935	nonartifact	1	0
84	42.5	43.499512	SPACE.S96.yyyymmdd.EORHE	0.57629216	nonartifact	1	0
91	46.0	46.999512	SPACE.S96.yyyymmdd.EORHE	0.62732214	nonartifact	1	0
92	46.5	47.499512	SPACE.S96.yyyymmdd.EORHE	0.7723956	nonartifact	1	0
93	47.0	47.999512	SPACE.S96.yyyymmdd.EORHE	0.6777411	nonartifact	1	0
94	47.5	48.499512	SPACE.S96.yyyymmdd.EORHE	0.47831193	nonartifact	1	1
111	56.0	56.999512	SPACE.S96.yyyymmdd.EORHE	0.32427713	nonartifact	1	1
112	56.5	57.499512	SPACE.S96.yyyymmdd.EORHE	0.6988691	nonartifact	1	0
113	57.0	57.999512	SPACE.S96.yyyymmdd.EORHE	0.65330046	nonartifact	1	0
114	57.5	58.499512	SPACE.S96.yyyymmdd.EORHE	0.59771454	nonartifact	1	0
119	60.0	60.999512	SPACE.S96.yyyymmdd.EORHE	0.5363435	nonartifact	1	0
120	60.5	61.499512	SPACE.S96.yyyymmdd.EORHE	0.6977945	nonartifact	1	0
121	61.0	61.999512	SPACE.S96.yyyymmdd.EORHE	0.55875057	nonartifact	1	0
139	70.0	70.999512	SPACE.S96.yyyymmdd.EORHE	0.4672344	nonartifact	1	1
140	70.5	71.499512	SPACE.S96.yyyymmdd.EORHE	0.6999167	nonartifact	1	0
141	71.0	71.999512	SPACE.S96.yyyymmdd.EORHE	0.7537059	nonartifact	1	0
142	71.5	72.499512	SPACE.S96.yyyymmdd.EORHE	0.81145805	artifact	0	0
147	74.5	75.499512	SPACE.S96.yyyymmdd.EORHE	0.6414895	nonartifact	1	0
148	75.0	75.999512	SPACE.S96.yyyymmdd.EORHE	0.68211913	nonartifact	1	0
149	75.5	76.499512	SPACE.S96.yyyymmdd.EORHE	0.8382672	nonartifact	1	0
150	76.0	76.999512	SPACE.S96.yyyymmdd.EORHE	0.8678475	nonartifact	1	0
151	76.5	77.499512	SPACE.S96.yyyymmdd.EORHE	0.90034086	nonartifact	1	0
152	77.0	77.999512	SPACE.S96.yyyymmdd.EORHE	0.89465725	nonartifact	1	0
153	77.5	78.499512	SPACE.S96.yyyymmdd.EORHE	0.8331638	nonartifact	1	0
154	78.0	78.999512	SPACE.S96.yyyymmdd.EORHE	0.84350055	nonartifact	1	0
155	78.5	79.499512	SPACE.S96.yyyymmdd.EORHE	0.48840022	nonartifact	1	1
161	81.5	82.499512	SPACE.S96.yyyymmdd.EORHE	0.64809805	nonartifact	1	0
162	82.0	82.999512	SPACE.S96.yyyymmdd.EORHE	0.73181534	nonartifact	1	0
163	82.5	83.499512	SPACE.S96.yyyymmdd.EORHE	0.6239389	nonartifact	1	0
164	83.0	83.999512	SPACE.S96.yyyymmdd.EORHE	0.69606113	nonartifact	1	0
165	83.5	84.499512	SPACE.S96.yyyymmdd.EORHE	0.7477243	nonartifact	1	0
166	84.0	84.999512	SPACE.S96.yyyymmdd.EORHE	0.6188348	nonartifact	1	0
187	94.5	95.499512	SPACE.S96.yyyymmdd.EORHE	0.6300289	nonartifact	1	0
188	95.0	95.999512	SPACE.S96.yyyymmdd.EORHE	0.7254341	nonartifact	1	0
189	95.5	96.499512	SPACE.S96.yyyymmdd.EORHE	0.7077449	nonartifact	1	0
190	96.0	96.999512	SPACE.S96.yyyymmdd.EORHE	0.4294669	nonartifact	1	1
196	99.0	99.999512	SPACE.S96.yyyymmdd.EORHE	0.5996995	nonartifact	1	0
197	99.5	100.499512	SPACE.S96.yyyymmdd.EORHE	0.7449028	nonartifact	1	0
198	100.0	100.999512	SPACE.S96.yyyymmdd.EORHE	0.77170694	nonartifact	1	0
199	100.5	101.499512	SPACE.S96.yyyymmdd.EORHE	0.7783646	nonartifact	1	0
200	101.0	101.999512	SPACE.S96.yyyymmdd.EORHE	0.5877859	nonartifact	1	0
204	103.0	103.999512	SPACE.S96.yyyymmdd.EORHE	0.6227559	nonartifact	1	0
205	103.5	104.499512	SPACE.S96.yyyymmdd.EORHE	0.8100546	nonartifact	1	0
206	104.0	104.999512	SPACE.S96.yyyymmdd.EORHE	0.7067935	nonartifact	1	0
207	104.5	105.499512	SPACE.S96.yyyymmdd.EORHE	0.7545973	nonartifact	1	0
208	105.0	105.999512	SPACE.S96.yyyymmdd.EORHE	0.5012664	nonartifact	1	0
247	125.0	125.999512	SPACE.S96.yyyymmdd.EORHE	0.2844251	nonartifact	1	1
248	125.5	126.499512	SPACE.S96.yyyymmdd.EORHE	0.68935704	nonartifact	1	0
249	126.0	126.999512	SPACE.S96.yyyymmdd.EORHE	0.64145774	nonartifact	1	0
250	126.5	127.499512	SPACE.S96.yyyymmdd.EORHE	0.7141105	nonartifact	1	0
251	127.0	127.999512	SPACE.S96.yyyymmdd.EORHE	0.6839308	nonartifact	1	0
252	127.5	128.499512	SPACE.S96.yyyymmdd.EORHE	0.52516806	nonartifact	1	0
288	146.0	146.999512	SPACE.S96.yyyymmdd.EORHE	0.642494	nonartifact	1	0
289	146.5	147.499512	SPACE.S96.yyyymmdd.EORHE	0.65288526	nonartifact	1	0
290	147.0	147.999512	SPACE.S96.yyyymmdd.EORHE	0.44591206	nonartifact	1	1
315	160.0	160.999512	SPACE.S96.yyyymmdd.EORHE	0.44748777	nonartifact	1	1
316	160.5	161.499512	SPACE.S96.yyyymmdd.EORHE	0.7855339	nonartifact	1	0
317	161.0	161.999512	SPACE.S96.yyyymmdd.EORHE	0.8043662	nonartifact	1	0
318	161.5	162.499512	SPACE.S96.yyyymmdd.EORHE	0.37081522	nonartifact	1	1
320	162.5	163.499512	SPACE.S96.yyyymmdd.EORHE	0.47049242	nonartifact	1	1
321	163.0	163.999512	SPACE.S96.yyyymmdd.EORHE	0.66167206	nonartifact	1	0
322	163.5	164.499512	SPACE.S96.yyyymmdd.EORHE	0.70989466	nonartifact	1	0
323	164.0	164.999512	SPACE.S96.yyyymmdd.EORHE	0.3520772	nonartifact	1	1
327	166.0	166.999512	SPACE.S96.yyyymmdd.EORHE	0.42973775	nonartifact	1	1
328	166.5	167.499512	SPACE.S96.yyyymmdd.EORHE	0.69477123	nonartifact	1	0
329	167.5	168.499512	SPACE.S96.yyyymmdd.EORHE	0.85972744	artifact	0	0
381	194.5	195.499512	SPACE.S96.yyyymmdd.EORHE	0.6024489	nonartifact	1	0
382	195.0	195.999512	SPACE.S96.yyyymmdd.EORHE	0.6690927	nonartifact	1	0
383	195.5	196.499512	SPACE.S96.yyyymmdd.EORHE	0.5933598	nonartifact	1	0
384	196.0	196.999512	SPACE.S96.yyyymmdd.EORHE	0.65889174	nonartifact	1	0
385	196.5	197.499512	SPACE.S96.yyyymmdd.EORHE	0.53155273	nonartifact	1	0
391	199.5	200.499512	SPACE.S96.yyyymmdd.EORHE	0.635836	nonartifact	1	0
392	200.0	200.999512	SPACE.S96.yyyymmdd.EORHE	0.8192285	nonartifact	1	0
393	200.5	201.499512	SPACE.S96.yyyymmdd.EORHE	0.7664319	nonartifact	1	0
394	201.0	201.999512	SPACE.S96.yyyymmdd.EORHE	0.5672777	nonartifact	1	0
403	205.5	206.499512	SPACE.S96.yyyymmdd.EORHE	0.4389409	artifact	0	1
404	206.0	206.999512	SPACE.S96.yyyymmdd.EORHE	0.68152595	nonartifact	1	0
405	206.5	207.499512	SPACE.S96.yyyymmdd.EORHE	0.8209218	nonartifact	1	0
406	207.0	207.999512	SPACE.S96.yyyymmdd.EORHE	0.8223625	nonartifact	1	0
407	207.5	208.499512	SPACE.S96.yyyymmdd.EORHE	0.7289375	nonartifact	1	0
408	208.0	208.999512	SPACE.S96.yyyymmdd.EORHE	0.6840336	nonartifact	1	0
409	208.5	209.499512	SPACE.S96.yyyymmdd.EORHE	0.72072333	artifact	0	0
424	216.0	216.999512	SPACE.S96.yyyymmdd.EORHE	0.6412799	nonartifact	1	0
425	216.5	217.499512	SPACE.S96.yyyymmdd.EORHE	0.68530804	nonartifact	1	0
426	217.0	217.999512	SPACE.S96.yyyymmdd.EORHE	0.542791	nonartifact	1	0
434	221.0	221.999512	SPACE.S96.yyyymmdd.EORHE	0.5195768	nonartifact	1	0
435	221.5	222.499512	SPACE.S96.yyyymmdd.EORHE	0.70215416	nonartifact	1	0
436	222.0	222.999512	SPACE.S96.yyyymmdd.EORHE	0.52498263	nonartifact	1	0
473	241.0	241.999512	SPACE.S96.yyyymmdd.EORHE	0.6049084	nonartifact	1	0
474	241.5	242.499512	SPACE.S96.yyyymmdd.EORHE	0.8740344	nonartifact	1	0
475	242.0	242.999512	SPACE.S96.yyyymmdd.EORHE	0.74300945	nonartifact	1	0
476	243.0	243.999512	SPACE.S96.yyyymmdd.EORHE	0.26946747	artifact	0	1
486	248.0	248.999512	SPACE.S96.yyyymmdd.EORHE	0.49911746	nonartifact	1	1
487	248.5	249.499512	SPACE.S96.yyyymmdd.EORHE	0.7528154	nonartifact	1	0
488	249.0	249.999512	SPACE.S96.yyyymmdd.EORHE	0.8566502	nonartifact	1	0
489	249.5	250.499512	SPACE.S96.yyyymmdd.EORHE	0.8162663	nonartifact	1	0
490	250.0	250.999512	SPACE.S96.yyyymmdd.EORHE	0.54259574	nonartifact	1	0
515	262.5	263.499512	SPACE.S96.yyyymmdd.EORHE	0.61191684	nonartifact	1	0
516	263.0	263.999512	SPACE.S96.yyyymmdd.EORHE	0.7947555	nonartifact	1	0
517	263.5	264.499512	SPACE.S96.yyyymmdd.EORHE	0.7579822	artifact	0	0
540	275.0	275.999512	SPACE.S96.yyyymmdd.EORHE	0.3737342	nonartifact	1	1
541	275.5	276.499512	SPACE.S96.yyyymmdd.EORHE	0.7407675	nonartifact	1	0
542	276.0	276.999512	SPACE.S96.yyyymmdd.EORHE	0.71507317	nonartifact	1	0
543	276.5	277.499512	SPACE.S96.yyyymmdd.EORHE	0.7854452	nonartifact	1	0
544	277.0	277.999512	SPACE.S96.yyyymmdd.EORHE	0.7818	nonartifact	1	0
545	277.5	278.499512	SPACE.S96.yyyymmdd.EORHE	0.5554702	nonartifact	1	0
562	286.5	287.499512	SPACE.S96.yyyymmdd.EORHE	0.39286348	nonartifact	1	1
563	287.0	287.999512	SPACE.S96.yyyymmdd.EORHE	0.7327828	nonartifact	1	0
564	287.5	288.499512	SPACE.S96.yyyymmdd.EORHE	0.64316124	nonartifact	1	0
575	293.0	293.999512	SPACE.S96.yyyymmdd.EORHE	0.34769943	nonartifact	1	1
576	293.5	294.499512	SPACE.S96.yyyymmdd.EORHE	0.70265806	nonartifact	1	0
577	294.0	294.999512	SPACE.S96.yyyymmdd.EORHE	0.57189494	nonartifact	1	0
485	243.0	243.999512	SPACE.S139.yymmdd.EORHE	0.41425788	nonartifact	1	1
486	243.5	244.499512	SPACE.S139.yymmdd.EORHE	0.6540819	nonartifact	1	0
487	244.0	244.999512	SPACE.S139.yymmdd.EORHE	0.46257085	nonartifact	1	1
59	31.5	32.499512	BAMBI.S516.yyyymmdd.EORASD1	0.6759457	artifact	0	0
60	32.0	32.999512	BAMBI.S516.yyyymmdd.EORASD1	0.8453141	nonartifact	1	0
61	32.5	33.499512	BAMBI.S516.yyyymmdd.EORASD1	0.8347676	nonartifact	1	0
62	33.0	33.999512	BAMBI.S516.yyyymmdd.EORASD1	0.59645456	nonartifact	1	0
71	37.5	38.499512	BAMBI.S516.yyyymmdd.EORASD1	0.05330591	nonartifact	1	1
72	38.0	38.999512	BAMBI.S516.yyyymmdd.EORASD1	0.65572524	nonartifact	1	0
73	38.5	39.499512	BAMBI.S516.yyyymmdd.EORASD1	0.86297596	nonartifact	1	0
74	39.0	39.999512	BAMBI.S516.yyyymmdd.EORASD1	0.7625116	nonartifact	1	0
75	39.5	40.499512	BAMBI.S516.yyyymmdd.EORASD1	0.28898504	artifact	0	1
109	57.5	58.499512	BAMBI.S516.yyyymmdd.EORASD1	0.561725	nonartifact	1	0
110	58.0	58.999512	BAMBI.S516.yyyymmdd.EORASD1	0.80825627	nonartifact	1	0
111	58.5	59.499512	BAMBI.S516.yyyymmdd.EORASD1	0.7675277	nonartifact	1	0
112	59.0	59.999512	BAMBI.S516.yyyymmdd.EORASD1	0.56914	nonartifact	1	0
123	64.5	65.499512	BAMBI.S516.yyyymmdd.EORASD1	0.6433667	nonartifact	1	0
124	65.0	65.999512	BAMBI.S516.yyyymmdd.EORASD1	0.7498715	nonartifact	1	0
125	65.5	66.499512	BAMBI.S516.yyyymmdd.EORASD1	0.6018727	nonartifact	1	0
151	79.5	80.499512	BAMBI.S516.yyyymmdd.EORASD1	0.85520923	artifact	0	0
152	80.0	80.999512	BAMBI.S516.yyyymmdd.EORASD1	0.73983127	nonartifact	1	0
153	80.5	81.499512	BAMBI.S516.yyyymmdd.EORASD1	0.5542434	nonartifact	1	0
157	82.5	83.499512	BAMBI.S516.yyyymmdd.EORASD1	0.49619916	nonartifact	1	1
158	83.0	83.999512	BAMBI.S516.yyyymmdd.EORASD1	0.7269704	nonartifact	1	0
159	83.5	84.499512	BAMBI.S516.yyyymmdd.EORASD1	0.83061767	nonartifact	1	0
160	84.0	84.999512	BAMBI.S516.yyyymmdd.EORASD1	0.81547856	nonartifact	1	0
161	84.5	85.499512	BAMBI.S516.yyyymmdd.EORASD1	0.6575483	nonartifact	1	0
162	85.0	85.999512	BAMBI.S516.yyyymmdd.EORASD1	0.44407794	nonartifact	1	1
178	93.0	93.999512	BAMBI.S516.yyyymmdd.EORASD1	0.52291536	nonartifact	1	0
179	93.5	94.499512	BAMBI.S516.yyyymmdd.EORASD1	0.8691906	nonartifact	1	0
180	94.0	94.999512	BAMBI.S516.yyyymmdd.EORASD1	0.81101525	nonartifact	1	0
181	94.5	95.499512	BAMBI.S516.yyyymmdd.EORASD1	0.6736555	nonartifact	1	0
182	95.0	95.999512	BAMBI.S516.yyyymmdd.EORASD1	0.7374192	nonartifact	1	0
183	95.5	96.499512	BAMBI.S516.yyyymmdd.EORASD1	0.75015914	nonartifact	1	0
184	96.0	96.999512	BAMBI.S516.yyyymmdd.EORASD1	0.38311017	nonartifact	1	1
194	101.0	101.999512	BAMBI.S516.yyyymmdd.EORASD1	0.6449012	nonartifact	1	0
195	101.5	102.499512	BAMBI.S516.yyyymmdd.EORASD1	0.7425453	nonartifact	1	0
196	102.0	102.999512	BAMBI.S516.yyyymmdd.EORASD1	0.84482354	nonartifact	1	0
197	102.5	103.499512	BAMBI.S516.yyyymmdd.EORASD1	0.5772978	nonartifact	1	0
236	122.0	122.999512	BAMBI.S516.yyyymmdd.EORASD1	0.5321223	nonartifact	1	0
237	122.5	123.499512	BAMBI.S516.yyyymmdd.EORASD1	0.69703037	nonartifact	1	0
238	123.0	123.999512	BAMBI.S516.yyyymmdd.EORASD1	0.6065172	nonartifact	1	0
250	129.0	129.999512	BAMBI.S516.yyyymmdd.EORASD1	0.32025585	nonartifact	1	1
251	129.5	130.499512	BAMBI.S516.yyyymmdd.EORASD1	0.65247333	nonartifact	1	0
252	130.0	130.999512	BAMBI.S516.yyyymmdd.EORASD1	0.57837003	nonartifact	1	0
323	165.5	166.499512	BAMBI.S516.yyyymmdd.EORASD1	0.9280053	artifact	0	0
324	166.5	167.499512	BAMBI.S516.yyyymmdd.EORASD1	0.9097684	nonartifact	1	0
325	167.0	167.999512	BAMBI.S516.yyyymmdd.EORASD1	0.85756236	nonartifact	1	0
326	167.5	168.499512	BAMBI.S516.yyyymmdd.EORASD1	0.8038102	nonartifact	1	0
327	168.0	168.999512	BAMBI.S516.yyyymmdd.EORASD1	0.39420018	nonartifact	1	1
342	176.5	177.499512	BAMBI.S516.yyyymmdd.EORASD1	0.29528075	nonartifact	1	1
343	177.0	177.999512	BAMBI.S516.yyyymmdd.EORASD1	0.70118046	nonartifact	1	0
344	177.5	178.499512	BAMBI.S516.yyyymmdd.EORASD1	0.76279765	nonartifact	1	0
345	178.0	178.999512	BAMBI.S516.yyyymmdd.EORASD1	0.75117546	nonartifact	1	0
346	178.5	179.499512	BAMBI.S516.yyyymmdd.EORASD1	0.23825958	nonartifact	1	1
97	48.0	48.999512	SPACE.S94.yyyymmdd.EORHE	0.09979844	nonartifact	1	1
98	48.5	49.499512	SPACE.S94.yyyymmdd.EORHE	0.8928258	nonartifact	1	0
99	49.0	49.999512	SPACE.S94.yyyymmdd.EORHE	0.92086786	nonartifact	1	0
100	49.5	50.499512	SPACE.S94.yyyymmdd.EORHE	0.92438716	artifact	0	0
673	336.5	337.499512	SPACE.S94.yyyymmdd.EORHE	0.27758497	nonartifact	1	1
674	337.0	337.999512	SPACE.S94.yyyymmdd.EORHE	0.72960407	nonartifact	1	0
675	337.5	338.499512	SPACE.S94.yyyymmdd.EORHE	0.68152523	nonartifact	1	0
676	338.0	338.999512	SPACE.S94.yyyymmdd.EORHE	0.3764344	nonartifact	1	1
67	33.0	33.999512	SPACE.S73.yyyymmdd.ECRASD	0.62023354	nonartifact	1	0
68	33.5	34.499512	SPACE.S73.yyyymmdd.ECRASD	0.72001183	nonartifact	1	0
69	34.0	34.999512	SPACE.S73.yyyymmdd.ECRASD	0.82595295	nonartifact	1	0
70	34.5	35.499512	SPACE.S73.yyyymmdd.ECRASD	0.43662623	nonartifact	1	1
127	63.0	63.999512	SPACE.S73.yyyymmdd.ECRASD	0.50269854	nonartifact	1	0
128	63.5	64.499512	SPACE.S73.yyyymmdd.ECRASD	0.7018242	nonartifact	1	0
129	64.0	64.999512	SPACE.S73.yyyymmdd.ECRASD	0.5445591	nonartifact	1	0
147	73.0	73.999512	SPACE.S73.yyyymmdd.ECRASD	0.61351866	nonartifact	1	0
148	73.5	74.499512	SPACE.S73.yyyymmdd.ECRASD	0.67741525	nonartifact	1	0
149	74.0	74.999512	SPACE.S73.yyyymmdd.ECRASD	0.6856841	nonartifact	1	0
150	74.5	75.499512	SPACE.S73.yyyymmdd.ECRASD	0.5000656	nonartifact	1	0
197	98.0	98.999512	SPACE.S73.yyyymmdd.ECRASD	0.44725493	nonartifact	1	1
198	98.5	99.499512	SPACE.S73.yyyymmdd.ECRASD	0.71166945	nonartifact	1	0
199	99.0	99.999512	SPACE.S73.yyyymmdd.ECRASD	0.61006194	nonartifact	1	0
232	115.5	116.499512	SPACE.S73.yyyymmdd.ECRASD	0.36859012	nonartifact	1	1
233	116.0	116.999512	SPACE.S73.yyyymmdd.ECRASD	0.66039103	nonartifact	1	0
234	116.5	117.499512	SPACE.S73.yyyymmdd.ECRASD	0.33604175	nonartifact	1	1
252	125.5	126.499512	SPACE.S73.yyyymmdd.ECRASD	0.5605123	nonartifact	1	0
253	126.0	126.999512	SPACE.S73.yyyymmdd.ECRASD	0.7135501	nonartifact	1	0
254	126.5	127.499512	SPACE.S73.yyyymmdd.ECRASD	0.45571294	nonartifact	1	1
284	141.5	142.499512	SPACE.S73.yyyymmdd.ECRASD	0.4666411	nonartifact	1	1
285	142.0	142.999512	SPACE.S73.yyyymmdd.ECRASD	0.69574827	nonartifact	1	0
286	142.5	143.499512	SPACE.S73.yyyymmdd.ECRASD	0.7831041	nonartifact	1	0
287	143.0	143.999512	SPACE.S73.yyyymmdd.ECRASD	0.34933648	nonartifact	1	1
31	15.0	15.999512	BAMBI.S521.yyyymmdd.EORASD1	0.38772702	nonartifact	1	1
32	15.5	16.499512	BAMBI.S521.yyyymmdd.EORASD1	0.7502147	nonartifact	1	0
33	16.0	16.999512	BAMBI.S521.yyyymmdd.EORASD1	0.66399324	nonartifact	1	0
34	16.5	17.499512	BAMBI.S521.yyyymmdd.EORASD1	0.50017816	nonartifact	1	0
40	19.5	20.499512	BAMBI.S521.yyyymmdd.EORASD1	0.6269062	nonartifact	1	0
41	20.0	20.999512	BAMBI.S521.yyyymmdd.EORASD1	0.7493497	nonartifact	1	0
42	20.5	21.499512	BAMBI.S521.yyyymmdd.EORASD1	0.77225304	artifact	0	0
91	46.5	47.499512	BAMBI.S521.yyyymmdd.EORASD1	0.52826667	nonartifact	1	0
92	47.0	47.999512	BAMBI.S521.yyyymmdd.EORASD1	0.6764752	nonartifact	1	0
93	47.5	48.499512	BAMBI.S521.yyyymmdd.EORASD1	0.5413617	nonartifact	1	0
94	48.0	48.999512	BAMBI.S521.yyyymmdd.EORASD1	0.3836128	nonartifact	1	1
95	48.5	49.499512	BAMBI.S521.yyyymmdd.EORASD1	0.6846979	nonartifact	1	0
96	49.0	49.999512	BAMBI.S521.yyyymmdd.EORASD1	0.57096416	nonartifact	1	0
134	68.0	68.999512	BAMBI.S521.yyyymmdd.EORASD1	0.61514676	nonartifact	1	0
135	68.5	69.499512	BAMBI.S521.yyyymmdd.EORASD1	0.74587315	nonartifact	1	0
136	69.0	69.999512	BAMBI.S521.yyyymmdd.EORASD1	0.7549563	nonartifact	1	0
137	69.5	70.499512	BAMBI.S521.yyyymmdd.EORASD1	0.3264646	nonartifact	1	1
194	98.5	99.499512	BAMBI.S521.yyyymmdd.EORASD1	0.35483277	nonartifact	1	1
195	99.0	99.999512	BAMBI.S521.yyyymmdd.EORASD1	0.6651751	nonartifact	1	0
196	99.5	100.499512	BAMBI.S521.yyyymmdd.EORASD1	0.65897197	nonartifact	1	0
197	100.0	100.999512	BAMBI.S521.yyyymmdd.EORASD1	0.51206285	nonartifact	1	0
259	131.0	131.999512	BAMBI.S521.yyyymmdd.EORASD1	0.9033068	artifact	0	0
260	131.5	132.499512	BAMBI.S521.yyyymmdd.EORASD1	0.7654264	nonartifact	1	0
261	132.0	132.999512	BAMBI.S521.yyyymmdd.EORASD1	0.5752302	nonartifact	1	0
393	201.0	201.999512	BAMBI.S521.yyyymmdd.EORASD1	0.41599357	nonartifact	1	1
394	201.5	202.499512	BAMBI.S521.yyyymmdd.EORASD1	0.69960475	nonartifact	1	0
395	202.0	202.999512	BAMBI.S521.yyyymmdd.EORASD1	0.40178356	nonartifact	1	1
429	219.0	219.999512	BAMBI.S521.yyyymmdd.EORASD1	0.89223313	artifact	0	0
430	219.5	220.499512	BAMBI.S521.yyyymmdd.EORASD1	0.6711393	nonartifact	1	0
431	220.0	220.999512	BAMBI.S521.yyyymmdd.EORASD1	0.6461157	nonartifact	1	0
432	220.5	221.499512	BAMBI.S521.yyyymmdd.EORASD1	0.69754905	nonartifact	1	0
433	221.0	221.999512	BAMBI.S521.yyyymmdd.EORASD1	0.44860715	nonartifact	1	1
435	222.0	222.999512	BAMBI.S521.yyyymmdd.EORASD1	0.4727911	nonartifact	1	1
436	222.5	223.499512	BAMBI.S521.yyyymmdd.EORASD1	0.74300575	nonartifact	1	0
437	223.0	223.999512	BAMBI.S521.yyyymmdd.EORASD1	0.75213903	nonartifact	1	0
438	223.5	224.499512	BAMBI.S521.yyyymmdd.EORASD1	0.7343744	nonartifact	1	0
439	224.0	224.999512	BAMBI.S521.yyyymmdd.EORASD1	0.72421116	nonartifact	1	0
440	224.5	225.499512	BAMBI.S521.yyyymmdd.EORASD1	0.559869	nonartifact	1	0
484	247.5	248.499512	BAMBI.S521.yyyymmdd.EORASD1	0.43106535	nonartifact	1	1
485	248.0	248.999512	BAMBI.S521.yyyymmdd.EORASD1	0.72714555	nonartifact	1	0
486	248.5	249.499512	BAMBI.S521.yyyymmdd.EORASD1	0.63275415	nonartifact	1	0
500	255.5	256.499512	BAMBI.S521.yyyymmdd.EORASD1	0.57467073	nonartifact	1	0
501	256.0	256.999512	BAMBI.S521.yyyymmdd.EORASD1	0.75615	nonartifact	1	0
502	256.5	257.499512	BAMBI.S521.yyyymmdd.EORASD1	0.655952	nonartifact	1	0
503	257.0	257.999512	BAMBI.S521.yyyymmdd.EORASD1	0.18484378	nonartifact	1	1
506	258.5	259.499512	BAMBI.S521.yyyymmdd.EORASD1	0.5803786	nonartifact	1	0
507	259.0	259.999512	BAMBI.S521.yyyymmdd.EORASD1	0.70972943	nonartifact	1	0
508	259.5	260.499512	BAMBI.S521.yyyymmdd.EORASD1	0.29297248	nonartifact	1	1
557	284.5	285.499512	BAMBI.S521.yyyymmdd.EORASD1	0.49115077	nonartifact	1	1
558	285.0	285.999512	BAMBI.S521.yyyymmdd.EORASD1	0.72457385	nonartifact	1	0
559	285.5	286.499512	BAMBI.S521.yyyymmdd.EORASD1	0.74333745	nonartifact	1	0
560	286.0	286.999512	BAMBI.S521.yyyymmdd.EORASD1	0.6661921	nonartifact	1	0
561	286.5	287.499512	BAMBI.S521.yyyymmdd.EORASD1	0.76411563	nonartifact	1	0
562	287.0	287.999512	BAMBI.S521.yyyymmdd.EORASD1	0.7857363	nonartifact	1	0
563	287.5	288.499512	BAMBI.S521.yyyymmdd.EORASD1	0.584357	nonartifact	1	0
564	288.0	288.999512	BAMBI.S521.yyyymmdd.EORASD1	0.6311326	nonartifact	1	0
565	288.5	289.499512	BAMBI.S521.yyyymmdd.EORASD1	0.698679	nonartifact	1	0
566	289.0	289.999512	BAMBI.S521.yyyymmdd.EORASD1	0.84958434	nonartifact	1	0
567	289.5	290.499512	BAMBI.S521.yyyymmdd.EORASD1	0.8187179	nonartifact	1	0
568	290.0	290.999512	BAMBI.S521.yyyymmdd.EORASD1	0.46350276	nonartifact	1	1
579	295.5	296.499512	BAMBI.S521.yyyymmdd.EORASD1	0.5407549	nonartifact	1	0
580	296.0	296.999512	BAMBI.S521.yyyymmdd.EORASD1	0.85059077	nonartifact	1	0
581	296.5	297.499512	BAMBI.S521.yyyymmdd.EORASD1	0.661343	nonartifact	1	0
582	297.0	297.999512	BAMBI.S521.yyyymmdd.EORASD1	0.38236496	nonartifact	1	1
41	20.0	20.999512	SPACE.S140.yymmdd.ECRHE	0.44506556	nonartifact	1	1
42	20.5	21.499512	SPACE.S140.yymmdd.ECRHE	0.76397854	nonartifact	1	0
43	21.0	21.999512	SPACE.S140.yymmdd.ECRHE	0.86784196	nonartifact	1	0
44	21.5	22.499512	SPACE.S140.yymmdd.ECRHE	0.4935066	nonartifact	1	1
47	23.0	23.999512	SPACE.S140.yymmdd.ECRHE	0.63735193	nonartifact	1	0
48	23.5	24.499512	SPACE.S140.yymmdd.ECRHE	0.77090716	nonartifact	1	0
49	24.0	24.999512	SPACE.S140.yymmdd.ECRHE	0.72100776	nonartifact	1	0
50	24.5	25.499512	SPACE.S140.yymmdd.ECRHE	0.79835117	nonartifact	1	0
51	25.0	25.999512	SPACE.S140.yymmdd.ECRHE	0.852925	nonartifact	1	0
52	25.5	26.499512	SPACE.S140.yymmdd.ECRHE	0.79047155	nonartifact	1	0
53	26.0	26.999512	SPACE.S140.yymmdd.ECRHE	0.6389717	nonartifact	1	0
58	28.5	29.499512	SPACE.S140.yymmdd.ECRHE	0.3911423	nonartifact	1	1
59	29.0	29.999512	SPACE.S140.yymmdd.ECRHE	0.81688225	nonartifact	1	0
60	29.5	30.499512	SPACE.S140.yymmdd.ECRHE	0.8203865	artifact	0	0
66	32.5	33.499512	SPACE.S140.yymmdd.ECRHE	0.89487135	artifact	0	0
67	33.0	33.999512	SPACE.S140.yymmdd.ECRHE	0.8778735	nonartifact	1	0
68	33.5	34.499512	SPACE.S140.yymmdd.ECRHE	0.86618567	nonartifact	1	0
69	34.0	34.999512	SPACE.S140.yymmdd.ECRHE	0.42882174	nonartifact	1	1
82	40.5	41.499512	SPACE.S140.yymmdd.ECRHE	0.780875	artifact	0	0
83	41.0	41.999512	SPACE.S140.yymmdd.ECRHE	0.77915394	nonartifact	1	0
84	41.5	42.499512	SPACE.S140.yymmdd.ECRHE	0.39884377	nonartifact	1	1
111	55.5	56.499512	SPACE.S140.yymmdd.ECRHE	0.61946106	nonartifact	1	0
112	56.0	56.999512	SPACE.S140.yymmdd.ECRHE	0.8059794	nonartifact	1	0
113	56.5	57.499512	SPACE.S140.yymmdd.ECRHE	0.7843521	nonartifact	1	0
114	57.5	58.499512	SPACE.S140.yymmdd.ECRHE	0.5471608	artifact	0	0
137	69.0	69.999512	SPACE.S140.yymmdd.ECRHE	0.4691887	nonartifact	1	1
138	69.5	70.499512	SPACE.S140.yymmdd.ECRHE	0.8143817	nonartifact	1	0
139	70.0	70.999512	SPACE.S140.yymmdd.ECRHE	0.80161476	nonartifact	1	0
140	70.5	71.499512	SPACE.S140.yymmdd.ECRHE	0.88399225	nonartifact	1	0
141	71.0	71.999512	SPACE.S140.yymmdd.ECRHE	0.89343876	nonartifact	1	0
142	72.0	72.999512	SPACE.S140.yymmdd.ECRHE	0.8128812	artifact	0	0
150	76.0	76.999512	SPACE.S140.yymmdd.ECRHE	0.48557636	nonartifact	1	1
151	76.5	77.499512	SPACE.S140.yymmdd.ECRHE	0.6834518	nonartifact	1	0
152	77.0	77.999512	SPACE.S140.yymmdd.ECRHE	0.794647	nonartifact	1	0
153	77.5	78.499512	SPACE.S140.yymmdd.ECRHE	0.8310793	nonartifact	1	0
154	78.0	78.999512	SPACE.S140.yymmdd.ECRHE	0.7776878	nonartifact	1	0
155	78.5	79.499512	SPACE.S140.yymmdd.ECRHE	0.8282776	nonartifact	1	0
156	79.0	79.999512	SPACE.S140.yymmdd.ECRHE	0.5561171	nonartifact	1	0
192	98.0	98.999512	SPACE.S140.yymmdd.ECRHE	0.43497312	nonartifact	1	1
193	98.5	99.499512	SPACE.S140.yymmdd.ECRHE	0.872501	nonartifact	1	0
194	99.5	100.499512	SPACE.S140.yymmdd.ECRHE	0.87803984	artifact	0	0
211	108.0	108.999512	SPACE.S140.yymmdd.ECRHE	0.93872344	artifact	0	0
212	108.5	109.499512	SPACE.S140.yymmdd.ECRHE	0.8297989	nonartifact	1	0
213	109.0	109.999512	SPACE.S140.yymmdd.ECRHE	0.73623174	nonartifact	1	0
214	109.5	110.499512	SPACE.S140.yymmdd.ECRHE	0.7895278	nonartifact	1	0
215	110.0	110.999512	SPACE.S140.yymmdd.ECRHE	0.57575756	nonartifact	1	0
216	110.5	111.499512	SPACE.S140.yymmdd.ECRHE	0.7356688	nonartifact	1	0
217	111.0	111.999512	SPACE.S140.yymmdd.ECRHE	0.6239248	nonartifact	1	0
240	122.5	123.499512	SPACE.S140.yymmdd.ECRHE	0.611992	nonartifact	1	0
241	123.0	123.999512	SPACE.S140.yymmdd.ECRHE	0.76610994	nonartifact	1	0
242	123.5	124.499512	SPACE.S140.yymmdd.ECRHE	0.82335645	nonartifact	1	0
243	124.0	124.999512	SPACE.S140.yymmdd.ECRHE	0.7830751	nonartifact	1	0
244	124.5	125.499512	SPACE.S140.yymmdd.ECRHE	0.63754386	nonartifact	1	0
261	133.0	133.999512	SPACE.S140.yymmdd.ECRHE	0.36258933	nonartifact	1	1
262	133.5	134.499512	SPACE.S140.yymmdd.ECRHE	0.6838859	nonartifact	1	0
263	134.0	134.999512	SPACE.S140.yymmdd.ECRHE	0.5399745	nonartifact	1	0
299	152.5	153.499512	SPACE.S140.yymmdd.ECRHE	0.5394658	nonartifact	1	0
300	153.0	153.999512	SPACE.S140.yymmdd.ECRHE	0.7040427	nonartifact	1	0
301	153.5	154.499512	SPACE.S140.yymmdd.ECRHE	0.82551533	nonartifact	1	0
302	154.0	154.999512	SPACE.S140.yymmdd.ECRHE	0.6367253	nonartifact	1	0
303	154.5	155.499512	SPACE.S140.yymmdd.ECRHE	0.6835093	nonartifact	1	0
304	155.0	155.999512	SPACE.S140.yymmdd.ECRHE	0.8414395	nonartifact	1	0
305	155.5	156.499512	SPACE.S140.yymmdd.ECRHE	0.73696667	nonartifact	1	0
306	156.0	156.999512	SPACE.S140.yymmdd.ECRHE	0.67982435	nonartifact	1	0
307	156.5	157.499512	SPACE.S140.yymmdd.ECRHE	0.45685595	nonartifact	1	1
316	161.0	161.999512	SPACE.S140.yymmdd.ECRHE	0.5100055	nonartifact	1	0
317	161.5	162.499512	SPACE.S140.yymmdd.ECRHE	0.8229682	nonartifact	1	0
318	162.0	162.999512	SPACE.S140.yymmdd.ECRHE	0.85836536	nonartifact	1	0
319	162.5	163.499512	SPACE.S140.yymmdd.ECRHE	0.7270143	nonartifact	1	0
320	163.0	163.999512	SPACE.S140.yymmdd.ECRHE	0.79070884	nonartifact	1	0
321	163.5	164.499512	SPACE.S140.yymmdd.ECRHE	0.7171661	nonartifact	1	0
322	164.0	164.999512	SPACE.S140.yymmdd.ECRHE	0.34297732	nonartifact	1	1
329	167.5	168.499512	SPACE.S140.yymmdd.ECRHE	0.40461478	nonartifact	1	1
330	168.0	168.999512	SPACE.S140.yymmdd.ECRHE	0.66734153	nonartifact	1	0
331	168.5	169.499512	SPACE.S140.yymmdd.ECRHE	0.5779683	nonartifact	1	0
343	174.5	175.499512	SPACE.S140.yymmdd.ECRHE	0.43742734	nonartifact	1	1
344	175.0	175.999512	SPACE.S140.yymmdd.ECRHE	0.8678324	nonartifact	1	0
345	175.5	176.499512	SPACE.S140.yymmdd.ECRHE	0.8218477	nonartifact	1	0
346	176.0	176.999512	SPACE.S140.yymmdd.ECRHE	0.74023205	nonartifact	1	0
347	176.5	177.499512	SPACE.S140.yymmdd.ECRHE	0.83314395	nonartifact	1	0
348	177.0	177.999512	SPACE.S140.yymmdd.ECRHE	0.498608	nonartifact	1	1
375	190.5	191.499512	SPACE.S140.yymmdd.ECRHE	0.32385072	nonartifact	1	1
376	191.0	191.999512	SPACE.S140.yymmdd.ECRHE	0.7192857	nonartifact	1	0
377	191.5	192.499512	SPACE.S140.yymmdd.ECRHE	0.8960742	nonartifact	1	0
378	192.0	192.999512	SPACE.S140.yymmdd.ECRHE	0.8819034	nonartifact	1	0
379	192.5	193.499512	SPACE.S140.yymmdd.ECRHE	0.91448957	nonartifact	1	0
380	193.0	193.999512	SPACE.S140.yymmdd.ECRHE	0.8043283	nonartifact	1	0
381	193.5	194.499512	SPACE.S140.yymmdd.ECRHE	0.44286725	nonartifact	1	1
383	194.5	195.499512	SPACE.S140.yymmdd.ECRHE	0.48752293	nonartifact	1	1
384	195.0	195.999512	SPACE.S140.yymmdd.ECRHE	0.72636914	nonartifact	1	0
385	195.5	196.499512	SPACE.S140.yymmdd.ECRHE	0.5243345	nonartifact	1	0
386	196.0	196.999512	SPACE.S140.yymmdd.ECRHE	0.62922144	nonartifact	1	0
387	196.5	197.499512	SPACE.S140.yymmdd.ECRHE	0.6778223	nonartifact	1	0
388	197.0	197.999512	SPACE.S140.yymmdd.ECRHE	0.80673987	nonartifact	1	0
389	197.5	198.499512	SPACE.S140.yymmdd.ECRHE	0.8053525	nonartifact	1	0
390	198.0	198.999512	SPACE.S140.yymmdd.ECRHE	0.81947434	nonartifact	1	0
391	198.5	199.499512	SPACE.S140.yymmdd.ECRHE	0.85214555	nonartifact	1	0
392	199.0	199.999512	SPACE.S140.yymmdd.ECRHE	0.8903167	nonartifact	1	0
393	199.5	200.499512	SPACE.S140.yymmdd.ECRHE	0.87443465	nonartifact	1	0
394	200.0	200.999512	SPACE.S140.yymmdd.ECRHE	0.89528346	nonartifact	1	0
395	200.5	201.499512	SPACE.S140.yymmdd.ECRHE	0.8894935	artifact	0	0
403	204.5	205.499512	SPACE.S140.yymmdd.ECRHE	0.5289675	nonartifact	1	0
404	205.0	205.999512	SPACE.S140.yymmdd.ECRHE	0.8083729	nonartifact	1	0
405	205.5	206.499512	SPACE.S140.yymmdd.ECRHE	0.8513121	nonartifact	1	0
406	206.0	206.999512	SPACE.S140.yymmdd.ECRHE	0.53594744	nonartifact	1	0
411	208.5	209.499512	SPACE.S140.yymmdd.ECRHE	0.45899698	nonartifact	1	1
412	209.0	209.999512	SPACE.S140.yymmdd.ECRHE	0.80387616	nonartifact	1	0
413	209.5	210.499512	SPACE.S140.yymmdd.ECRHE	0.78171283	nonartifact	1	0
414	210.0	210.999512	SPACE.S140.yymmdd.ECRHE	0.8089714	nonartifact	1	0
415	210.5	211.499512	SPACE.S140.yymmdd.ECRHE	0.48473588	nonartifact	1	1
426	216.0	216.999512	SPACE.S140.yymmdd.ECRHE	0.4237043	nonartifact	1	1
427	216.5	217.499512	SPACE.S140.yymmdd.ECRHE	0.857597	nonartifact	1	0
428	217.0	217.999512	SPACE.S140.yymmdd.ECRHE	0.7067651	nonartifact	1	0
429	217.5	218.499512	SPACE.S140.yymmdd.ECRHE	0.4974508	nonartifact	1	1
430	218.0	218.999512	SPACE.S140.yymmdd.ECRHE	0.77352303	nonartifact	1	0
431	218.5	219.499512	SPACE.S140.yymmdd.ECRHE	0.7447133	nonartifact	1	0
432	219.0	219.999512	SPACE.S140.yymmdd.ECRHE	0.5495903	nonartifact	1	0
612	312.5	313.499512	SPACE.S140.yymmdd.ECRHE	0.5235732	nonartifact	1	0
613	313.0	313.999512	SPACE.S140.yymmdd.ECRHE	0.6506497	nonartifact	1	0
614	313.5	314.499512	SPACE.S140.yymmdd.ECRHE	0.42343876	nonartifact	1	1
622	317.5	318.499512	SPACE.S140.yymmdd.ECRHE	0.5895638	nonartifact	1	0
623	318.0	318.999512	SPACE.S140.yymmdd.ECRHE	0.8130297	nonartifact	1	0
624	318.5	319.499512	SPACE.S140.yymmdd.ECRHE	0.90639246	nonartifact	1	0
625	319.0	319.999512	SPACE.S140.yymmdd.ECRHE	0.93244797	artifact	0	0
35	17.5	18.499512	SPACE.S105.yyyymmdd.EORASD	0.17241234	nonartifact	1	1
36	18.0	18.999512	SPACE.S105.yyyymmdd.EORASD	0.70398766	nonartifact	1	0
37	18.5	19.499512	SPACE.S105.yyyymmdd.EORASD	0.677335	nonartifact	1	0
38	19.0	19.999512	SPACE.S105.yyyymmdd.EORASD	0.67442364	nonartifact	1	0
39	19.5	20.499512	SPACE.S105.yyyymmdd.EORASD	0.88041544	nonartifact	1	0
40	20.0	20.999512	SPACE.S105.yyyymmdd.EORASD	0.8769321	nonartifact	1	0
41	20.5	21.499512	SPACE.S105.yyyymmdd.EORASD	0.65714705	nonartifact	1	0
42	21.0	21.999512	SPACE.S105.yyyymmdd.EORASD	0.22667184	nonartifact	1	1
162	81.5	82.499512	SPACE.S105.yyyymmdd.EORASD	0.4066955	nonartifact	1	1
163	82.0	82.999512	SPACE.S105.yyyymmdd.EORASD	0.76513344	nonartifact	1	0
164	82.5	83.499512	SPACE.S105.yyyymmdd.EORASD	0.784728	nonartifact	1	0
165	83.0	83.999512	SPACE.S105.yyyymmdd.EORASD	0.398126	nonartifact	1	1
256	128.5	129.499512	SPACE.S105.yyyymmdd.EORASD	0.48497736	nonartifact	1	1
257	129.0	129.999512	SPACE.S105.yyyymmdd.EORASD	0.6718815	nonartifact	1	0
258	129.5	130.499512	SPACE.S105.yyyymmdd.EORASD	0.11327985	nonartifact	1	1
553	277.5	278.499512	SPACE.S105.yyyymmdd.EORASD	0.5661071	nonartifact	1	0
554	278.0	278.999512	SPACE.S105.yyyymmdd.EORASD	0.68051815	nonartifact	1	0
555	278.5	279.499512	SPACE.S105.yyyymmdd.EORASD	0.7959139	nonartifact	1	0
556	279.0	279.999512	SPACE.S105.yyyymmdd.EORASD	0.5817262	nonartifact	1	0
3	1.0	1.999512	BAMBI.S533.yyyymmdd.EORASD1	0.68986136	artifact	0	0
4	1.5	2.499512	BAMBI.S533.yyyymmdd.EORASD1	0.68664694	nonartifact	1	0
5	2.0	2.999512	BAMBI.S533.yyyymmdd.EORASD1	0.6651909	nonartifact	1	0
6	2.5	3.499512	BAMBI.S533.yyyymmdd.EORASD1	0.76278096	nonartifact	1	0
7	3.0	3.999512	BAMBI.S533.yyyymmdd.EORASD1	0.6315011	nonartifact	1	0
50	24.5	25.499512	BAMBI.S533.yyyymmdd.EORASD1	0.5627994	nonartifact	1	0
51	25.0	25.999512	BAMBI.S533.yyyymmdd.EORASD1	0.6779566	nonartifact	1	0
52	25.5	26.499512	BAMBI.S533.yyyymmdd.EORASD1	0.7530053	nonartifact	1	0
53	26.0	26.999512	BAMBI.S533.yyyymmdd.EORASD1	0.68229717	nonartifact	1	0
54	26.5	27.499512	BAMBI.S533.yyyymmdd.EORASD1	0.50663155	nonartifact	1	0
81	40.0	40.999512	BAMBI.S533.yyyymmdd.EORASD1	0.49369612	nonartifact	1	1
82	40.5	41.499512	BAMBI.S533.yyyymmdd.EORASD1	0.738863	nonartifact	1	0
83	41.0	41.999512	BAMBI.S533.yyyymmdd.EORASD1	0.6680506	nonartifact	1	0
84	41.5	42.499512	BAMBI.S533.yyyymmdd.EORASD1	0.37747234	nonartifact	1	1
94	46.5	47.499512	BAMBI.S533.yyyymmdd.EORASD1	0.416651	nonartifact	1	1
95	47.0	47.999512	BAMBI.S533.yyyymmdd.EORASD1	0.73116195	nonartifact	1	0
96	47.5	48.499512	BAMBI.S533.yyyymmdd.EORASD1	0.5932442	nonartifact	1	0
100	49.5	50.499512	BAMBI.S533.yyyymmdd.EORASD1	0.67851573	artifact	0	0
101	50.0	50.999512	BAMBI.S533.yyyymmdd.EORASD1	0.69659805	nonartifact	1	0
102	50.5	51.499512	BAMBI.S533.yyyymmdd.EORASD1	0.84353095	nonartifact	1	0
103	51.0	51.999512	BAMBI.S533.yyyymmdd.EORASD1	0.7435946	nonartifact	1	0
104	51.5	52.499512	BAMBI.S533.yyyymmdd.EORASD1	0.5323911	nonartifact	1	0
184	91.5	92.499512	BAMBI.S533.yyyymmdd.EORASD1	0.612719	nonartifact	1	0
185	92.0	92.999512	BAMBI.S533.yyyymmdd.EORASD1	0.68954486	nonartifact	1	0
186	92.5	93.499512	BAMBI.S533.yyyymmdd.EORASD1	0.61971056	nonartifact	1	0
187	93.0	93.999512	BAMBI.S533.yyyymmdd.EORASD1	0.74839586	nonartifact	1	0
188	93.5	94.499512	BAMBI.S533.yyyymmdd.EORASD1	0.78224534	nonartifact	1	0
189	94.0	94.999512	BAMBI.S533.yyyymmdd.EORASD1	0.55908877	nonartifact	1	0
192	95.5	96.499512	BAMBI.S533.yyyymmdd.EORASD1	0.5388536	nonartifact	1	0
193	96.0	96.999512	BAMBI.S533.yyyymmdd.EORASD1	0.7446334	nonartifact	1	0
194	96.5	97.499512	BAMBI.S533.yyyymmdd.EORASD1	0.70435184	nonartifact	1	0
195	97.0	97.999512	BAMBI.S533.yyyymmdd.EORASD1	0.5960982	nonartifact	1	0
196	97.5	98.499512	BAMBI.S533.yyyymmdd.EORASD1	0.65912867	nonartifact	1	0
197	98.0	98.999512	BAMBI.S533.yyyymmdd.EORASD1	0.6982413	nonartifact	1	0
198	98.5	99.499512	BAMBI.S533.yyyymmdd.EORASD1	0.6129118	nonartifact	1	0
202	100.5	101.499512	BAMBI.S533.yyyymmdd.EORASD1	0.6356739	nonartifact	1	0
203	101.0	101.999512	BAMBI.S533.yyyymmdd.EORASD1	0.7408116	nonartifact	1	0
204	101.5	102.499512	BAMBI.S533.yyyymmdd.EORASD1	0.66866875	nonartifact	1	0
205	102.0	102.999512	BAMBI.S533.yyyymmdd.EORASD1	0.51038665	nonartifact	1	0
207	103.0	103.999512	BAMBI.S533.yyyymmdd.EORASD1	0.5862397	nonartifact	1	0
208	103.5	104.499512	BAMBI.S533.yyyymmdd.EORASD1	0.70631635	nonartifact	1	0
209	104.0	104.999512	BAMBI.S533.yyyymmdd.EORASD1	0.61674935	nonartifact	1	0
248	123.5	124.499512	BAMBI.S533.yyyymmdd.EORASD1	0.30418435	nonartifact	1	1
249	124.0	124.999512	BAMBI.S533.yyyymmdd.EORASD1	0.657188	nonartifact	1	0
250	124.5	125.499512	BAMBI.S533.yyyymmdd.EORASD1	0.7282263	nonartifact	1	0
251	125.0	125.999512	BAMBI.S533.yyyymmdd.EORASD1	0.31671098	nonartifact	1	1
260	129.5	130.499512	BAMBI.S533.yyyymmdd.EORASD1	0.40112388	nonartifact	1	1
261	130.0	130.999512	BAMBI.S533.yyyymmdd.EORASD1	0.71313626	nonartifact	1	0
262	130.5	131.499512	BAMBI.S533.yyyymmdd.EORASD1	0.805016	artifact	0	0
285	142.5	143.499512	BAMBI.S533.yyyymmdd.EORASD1	0.77339995	artifact	0	0
286	143.5	144.499512	BAMBI.S533.yyyymmdd.EORASD1	0.7513103	nonartifact	1	0
287	144.0	144.999512	BAMBI.S533.yyyymmdd.EORASD1	0.60011476	nonartifact	1	0
293	147.0	147.999512	BAMBI.S533.yyyymmdd.EORASD1	0.3714999	nonartifact	1	1
294	147.5	148.499512	BAMBI.S533.yyyymmdd.EORASD1	0.6758323	nonartifact	1	0
295	148.0	148.999512	BAMBI.S533.yyyymmdd.EORASD1	0.71359885	nonartifact	1	0
296	148.5	149.499512	BAMBI.S533.yyyymmdd.EORASD1	0.4636762	nonartifact	1	1
313	157.0	157.999512	BAMBI.S533.yyyymmdd.EORASD1	0.4719349	nonartifact	1	1
314	157.5	158.499512	BAMBI.S533.yyyymmdd.EORASD1	0.68841803	nonartifact	1	0
315	158.0	158.999512	BAMBI.S533.yyyymmdd.EORASD1	0.41082266	nonartifact	1	1
317	159.0	159.999512	BAMBI.S533.yyyymmdd.EORASD1	0.5931308	nonartifact	1	0
318	159.5	160.499512	BAMBI.S533.yyyymmdd.EORASD1	0.67200816	nonartifact	1	0
319	160.0	160.999512	BAMBI.S533.yyyymmdd.EORASD1	0.8109834	nonartifact	1	0
320	160.5	161.499512	BAMBI.S533.yyyymmdd.EORASD1	0.8274855	nonartifact	1	0
321	161.0	161.999512	BAMBI.S533.yyyymmdd.EORASD1	0.789835	nonartifact	1	0
322	161.5	162.499512	BAMBI.S533.yyyymmdd.EORASD1	0.78047156	nonartifact	1	0
323	162.0	162.999512	BAMBI.S533.yyyymmdd.EORASD1	0.71995485	nonartifact	1	0
324	162.5	163.499512	BAMBI.S533.yyyymmdd.EORASD1	0.58717823	nonartifact	1	0
341	171.0	171.999512	BAMBI.S533.yyyymmdd.EORASD1	0.4785366	nonartifact	1	1
342	171.5	172.499512	BAMBI.S533.yyyymmdd.EORASD1	0.74547166	nonartifact	1	0
343	172.0	172.999512	BAMBI.S533.yyyymmdd.EORASD1	0.708147	nonartifact	1	0
344	172.5	173.499512	BAMBI.S533.yyyymmdd.EORASD1	0.5945937	nonartifact	1	0
345	173.0	173.999512	BAMBI.S533.yyyymmdd.EORASD1	0.6850983	nonartifact	1	0
346	173.5	174.499512	BAMBI.S533.yyyymmdd.EORASD1	0.69734687	nonartifact	1	0
347	174.0	174.999512	BAMBI.S533.yyyymmdd.EORASD1	0.7558106	nonartifact	1	0
348	174.5	175.499512	BAMBI.S533.yyyymmdd.EORASD1	0.6905906	nonartifact	1	0
349	175.0	175.999512	BAMBI.S533.yyyymmdd.EORASD1	0.6835134	nonartifact	1	0
350	175.5	176.499512	BAMBI.S533.yyyymmdd.EORASD1	0.58066064	nonartifact	1	0
378	189.5	190.499512	BAMBI.S533.yyyymmdd.EORASD1	0.4136475	artifact	0	1
379	190.5	191.499512	BAMBI.S533.yyyymmdd.EORASD1	0.82381994	nonartifact	1	0
380	191.0	191.999512	BAMBI.S533.yyyymmdd.EORASD1	0.7524953	nonartifact	1	0
381	191.5	192.499512	BAMBI.S533.yyyymmdd.EORASD1	0.6022735	nonartifact	1	0
400	201.5	202.499512	BAMBI.S533.yyyymmdd.EORASD1	0.58889055	nonartifact	1	0
401	202.0	202.999512	BAMBI.S533.yyyymmdd.EORASD1	0.8012708	nonartifact	1	0
402	202.5	203.499512	BAMBI.S533.yyyymmdd.EORASD1	0.8082292	nonartifact	1	0
403	203.0	203.999512	BAMBI.S533.yyyymmdd.EORASD1	0.43951535	nonartifact	1	1
406	204.5	205.499512	BAMBI.S533.yyyymmdd.EORASD1	0.5540793	nonartifact	1	0
407	205.0	205.999512	BAMBI.S533.yyyymmdd.EORASD1	0.73189425	nonartifact	1	0
408	205.5	206.499512	BAMBI.S533.yyyymmdd.EORASD1	0.7200108	nonartifact	1	0
409	206.0	206.999512	BAMBI.S533.yyyymmdd.EORASD1	0.48810878	nonartifact	1	1
421	212.0	212.999512	BAMBI.S533.yyyymmdd.EORASD1	0.54768604	nonartifact	1	0
422	212.5	213.499512	BAMBI.S533.yyyymmdd.EORASD1	0.6771395	nonartifact	1	0
423	213.0	213.999512	BAMBI.S533.yyyymmdd.EORASD1	0.6868598	nonartifact	1	0
424	213.5	214.499512	BAMBI.S533.yyyymmdd.EORASD1	0.6165795	nonartifact	1	0
463	233.0	233.999512	BAMBI.S533.yyyymmdd.EORASD1	0.38820207	nonartifact	1	1
464	233.5	234.499512	BAMBI.S533.yyyymmdd.EORASD1	0.71946806	nonartifact	1	0
465	234.0	234.999512	BAMBI.S533.yyyymmdd.EORASD1	0.7703551	nonartifact	1	0
466	234.5	235.499512	BAMBI.S533.yyyymmdd.EORASD1	0.5100807	nonartifact	1	0
467	235.0	235.999512	BAMBI.S533.yyyymmdd.EORASD1	0.52483314	nonartifact	1	0
468	235.5	236.499512	BAMBI.S533.yyyymmdd.EORASD1	0.6996832	nonartifact	1	0
469	236.0	236.999512	BAMBI.S533.yyyymmdd.EORASD1	0.60492724	nonartifact	1	0
470	236.5	237.499512	BAMBI.S533.yyyymmdd.EORASD1	0.5119286	nonartifact	1	0
471	237.0	237.999512	BAMBI.S533.yyyymmdd.EORASD1	0.6835368	nonartifact	1	0
472	237.5	238.499512	BAMBI.S533.yyyymmdd.EORASD1	0.6749989	nonartifact	1	0
473	238.0	238.999512	BAMBI.S533.yyyymmdd.EORASD1	0.38419944	nonartifact	1	1
482	242.5	243.499512	BAMBI.S533.yyyymmdd.EORASD1	0.5136834	nonartifact	1	0
483	243.0	243.999512	BAMBI.S533.yyyymmdd.EORASD1	0.7076773	nonartifact	1	0
484	243.5	244.499512	BAMBI.S533.yyyymmdd.EORASD1	0.751127	nonartifact	1	0
485	244.0	244.999512	BAMBI.S533.yyyymmdd.EORASD1	0.59289694	nonartifact	1	0
489	246.0	246.999512	BAMBI.S533.yyyymmdd.EORASD1	0.45032033	nonartifact	1	1
490	246.5	247.499512	BAMBI.S533.yyyymmdd.EORASD1	0.7321998	nonartifact	1	0
491	247.0	247.999512	BAMBI.S533.yyyymmdd.EORASD1	0.62332237	nonartifact	1	0
515	259.5	260.499512	BAMBI.S533.yyyymmdd.EORASD1	0.7666632	artifact	0	0
516	260.0	260.999512	BAMBI.S533.yyyymmdd.EORASD1	0.67205966	nonartifact	1	0
517	260.5	261.499512	BAMBI.S533.yyyymmdd.EORASD1	0.609668	nonartifact	1	0
530	268.0	268.999512	BAMBI.S533.yyyymmdd.EORASD1	0.4784776	nonartifact	1	1
531	268.5	269.499512	BAMBI.S533.yyyymmdd.EORASD1	0.6675108	nonartifact	1	0
532	269.0	269.999512	BAMBI.S533.yyyymmdd.EORASD1	0.6041843	nonartifact	1	0
588	297.0	297.999512	BAMBI.S533.yyyymmdd.EORASD1	0.4799239	nonartifact	1	1
589	297.5	298.499512	BAMBI.S533.yyyymmdd.EORASD1	0.7059909	nonartifact	1	0
590	298.0	298.999512	BAMBI.S533.yyyymmdd.EORASD1	0.6427115	nonartifact	1	0
6	2.5	3.499512	BAMBI.S615.yyyymmdd.ECRASD1	0.8390903	artifact	0	0
7	3.0	3.999512	BAMBI.S615.yyyymmdd.ECRASD1	0.74557716	nonartifact	1	0
8	3.5	4.499512	BAMBI.S615.yyyymmdd.ECRASD1	0.52846503	nonartifact	1	0
21	10.5	11.499512	BAMBI.S615.yyyymmdd.ECRASD1	0.54111797	nonartifact	1	0
22	11.0	11.999512	BAMBI.S615.yyyymmdd.ECRASD1	0.6505406	nonartifact	1	0
23	11.5	12.499512	BAMBI.S615.yyyymmdd.ECRASD1	0.55905455	nonartifact	1	0
24	12.0	12.999512	BAMBI.S615.yyyymmdd.ECRASD1	0.78528863	nonartifact	1	0
25	12.5	13.499512	BAMBI.S615.yyyymmdd.ECRASD1	0.68495756	nonartifact	1	0
26	13.0	13.999512	BAMBI.S615.yyyymmdd.ECRASD1	0.33532307	nonartifact	1	1
58	30.0	30.999512	BAMBI.S615.yyyymmdd.ECRASD1	0.6011891	nonartifact	1	0
59	30.5	31.499512	BAMBI.S615.yyyymmdd.ECRASD1	0.8591752	nonartifact	1	0
60	31.0	31.999512	BAMBI.S615.yyyymmdd.ECRASD1	0.7993368	nonartifact	1	0
61	31.5	32.499512	BAMBI.S615.yyyymmdd.ECRASD1	0.43735445	nonartifact	1	1
71	36.5	37.499512	BAMBI.S615.yyyymmdd.ECRASD1	0.4928843	nonartifact	1	1
72	37.0	37.999512	BAMBI.S615.yyyymmdd.ECRASD1	0.69142485	nonartifact	1	0
73	38.0	38.999512	BAMBI.S615.yyyymmdd.ECRASD1	0.4112782	artifact	0	1
132	67.5	68.499512	BAMBI.S615.yyyymmdd.ECRASD1	0.4677772	nonartifact	1	1
133	68.0	68.999512	BAMBI.S615.yyyymmdd.ECRASD1	0.79280114	nonartifact	1	0
134	68.5	69.499512	BAMBI.S615.yyyymmdd.ECRASD1	0.8382986	nonartifact	1	0
135	69.0	69.999512	BAMBI.S615.yyyymmdd.ECRASD1	0.6060546	nonartifact	1	0
138	70.5	71.499512	BAMBI.S615.yyyymmdd.ECRASD1	0.61451054	nonartifact	1	0
139	71.0	71.999512	BAMBI.S615.yyyymmdd.ECRASD1	0.7207844	nonartifact	1	0
140	71.5	72.499512	BAMBI.S615.yyyymmdd.ECRASD1	0.650061	nonartifact	1	0
141	72.5	73.499512	BAMBI.S615.yyyymmdd.ECRASD1	0.50031304	artifact	0	0
159	81.5	82.499512	BAMBI.S615.yyyymmdd.ECRASD1	0.60492915	nonartifact	1	0
160	82.0	82.999512	BAMBI.S615.yyyymmdd.ECRASD1	0.8079811	nonartifact	1	0
161	82.5	83.499512	BAMBI.S615.yyyymmdd.ECRASD1	0.6453842	nonartifact	1	0
200	102.5	103.499512	BAMBI.S615.yyyymmdd.ECRASD1	0.6017632	artifact	0	0
201	103.0	103.999512	BAMBI.S615.yyyymmdd.ECRASD1	0.8171693	nonartifact	1	0
202	103.5	104.499512	BAMBI.S615.yyyymmdd.ECRASD1	0.848573	nonartifact	1	0
203	104.0	104.999512	BAMBI.S615.yyyymmdd.ECRASD1	0.7201844	nonartifact	1	0
204	104.5	105.499512	BAMBI.S615.yyyymmdd.ECRASD1	0.29360226	nonartifact	1	1
234	119.5	120.499512	BAMBI.S615.yyyymmdd.ECRASD1	0.922822	artifact	0	0
235	120.0	120.999512	BAMBI.S615.yyyymmdd.ECRASD1	0.91356385	nonartifact	1	0
236	120.5	121.499512	BAMBI.S615.yyyymmdd.ECRASD1	0.85374236	nonartifact	1	0
237	121.0	121.999512	BAMBI.S615.yyyymmdd.ECRASD1	0.5246888	nonartifact	1	0
278	142.0	142.999512	BAMBI.S615.yyyymmdd.ECRASD1	0.7238003	artifact	0	0
279	143.0	143.999512	BAMBI.S615.yyyymmdd.ECRASD1	0.7978713	nonartifact	1	0
280	143.5	144.499512	BAMBI.S615.yyyymmdd.ECRASD1	0.44304097	nonartifact	1	1
317	162.0	162.999512	BAMBI.S615.yyyymmdd.ECRASD1	0.4710189	nonartifact	1	1
318	162.5	163.499512	BAMBI.S615.yyyymmdd.ECRASD1	0.7308757	nonartifact	1	0
319	163.0	163.999512	BAMBI.S615.yyyymmdd.ECRASD1	0.2803446	nonartifact	1	1
326	167.0	167.999512	BAMBI.S615.yyyymmdd.ECRASD1	0.73656154	artifact	0	0
327	167.5	168.499512	BAMBI.S615.yyyymmdd.ECRASD1	0.74127555	nonartifact	1	0
328	168.0	168.999512	BAMBI.S615.yyyymmdd.ECRASD1	0.3706138	nonartifact	1	1
345	176.5	177.499512	BAMBI.S615.yyyymmdd.ECRASD1	0.49737263	nonartifact	1	1
346	177.0	177.999512	BAMBI.S615.yyyymmdd.ECRASD1	0.8124922	nonartifact	1	0
347	177.5	178.499512	BAMBI.S615.yyyymmdd.ECRASD1	0.74551183	nonartifact	1	0
348	178.0	178.999512	BAMBI.S615.yyyymmdd.ECRASD1	0.5192841	nonartifact	1	0
378	193.5	194.499512	BAMBI.S615.yyyymmdd.ECRASD1	0.5321232	nonartifact	1	0
379	194.0	194.999512	BAMBI.S615.yyyymmdd.ECRASD1	0.6686247	nonartifact	1	0
380	194.5	195.499512	BAMBI.S615.yyyymmdd.ECRASD1	0.5738084	nonartifact	1	0
381	195.0	195.999512	BAMBI.S615.yyyymmdd.ECRASD1	0.745373	nonartifact	1	0
382	195.5	196.499512	BAMBI.S615.yyyymmdd.ECRASD1	0.5589918	nonartifact	1	0
395	202.0	202.999512	BAMBI.S615.yyyymmdd.ECRASD1	0.6408896	nonartifact	1	0
396	202.5	203.499512	BAMBI.S615.yyyymmdd.ECRASD1	0.7370422	nonartifact	1	0
397	203.0	203.999512	BAMBI.S615.yyyymmdd.ECRASD1	0.6110482	artifact	0	0
416	212.5	213.499512	BAMBI.S615.yyyymmdd.ECRASD1	0.910952	artifact	0	0
417	213.5	214.499512	BAMBI.S615.yyyymmdd.ECRASD1	0.8606716	nonartifact	1	0
418	214.0	214.999512	BAMBI.S615.yyyymmdd.ECRASD1	0.4668747	artifact	0	1
431	220.5	221.499512	BAMBI.S615.yyyymmdd.ECRASD1	0.4228714	artifact	0	1
432	221.5	222.499512	BAMBI.S615.yyyymmdd.ECRASD1	0.82368135	nonartifact	1	0
433	222.5	223.499512	BAMBI.S615.yyyymmdd.ECRASD1	0.45519215	artifact	0	1
441	226.5	227.499512	BAMBI.S615.yyyymmdd.ECRASD1	0.49821645	artifact	0	1
442	227.5	228.499512	BAMBI.S615.yyyymmdd.ECRASD1	0.70599777	nonartifact	1	0
443	228.0	228.999512	BAMBI.S615.yyyymmdd.ECRASD1	0.6353361	nonartifact	1	0
444	228.5	229.499512	BAMBI.S615.yyyymmdd.ECRASD1	0.67001444	nonartifact	1	0
445	229.0	229.999512	BAMBI.S615.yyyymmdd.ECRASD1	0.2651967	nonartifact	1	1
463	238.0	238.999512	BAMBI.S615.yyyymmdd.ECRASD1	0.56713146	nonartifact	1	0
464	238.5	239.499512	BAMBI.S615.yyyymmdd.ECRASD1	0.7891582	nonartifact	1	0
465	239.0	239.999512	BAMBI.S615.yyyymmdd.ECRASD1	0.82645863	nonartifact	1	0
466	239.5	240.499512	BAMBI.S615.yyyymmdd.ECRASD1	0.81149685	nonartifact	1	0
467	240.0	240.999512	BAMBI.S615.yyyymmdd.ECRASD1	0.7023414	nonartifact	1	0
468	240.5	241.499512	BAMBI.S615.yyyymmdd.ECRASD1	0.45988438	nonartifact	1	1
481	247.0	247.999512	BAMBI.S615.yyyymmdd.ECRASD1	0.6457004	nonartifact	1	0
482	247.5	248.499512	BAMBI.S615.yyyymmdd.ECRASD1	0.79011935	nonartifact	1	0
483	248.0	248.999512	BAMBI.S615.yyyymmdd.ECRASD1	0.64957213	nonartifact	1	0
520	267.0	267.999512	BAMBI.S615.yyyymmdd.ECRASD1	0.5743205	nonartifact	1	0
521	267.5	268.499512	BAMBI.S615.yyyymmdd.ECRASD1	0.68695205	nonartifact	1	0
522	268.0	268.999512	BAMBI.S615.yyyymmdd.ECRASD1	0.44002825	nonartifact	1	1
546	280.0	280.999512	BAMBI.S615.yyyymmdd.ECRASD1	0.30599597	nonartifact	1	1
547	280.5	281.499512	BAMBI.S615.yyyymmdd.ECRASD1	0.7389666	nonartifact	1	0
548	281.0	281.999512	BAMBI.S615.yyyymmdd.ECRASD1	0.68848354	artifact	0	0
565	289.5	290.499512	BAMBI.S615.yyyymmdd.ECRASD1	0.7184966	artifact	0	0
566	290.0	290.999512	BAMBI.S615.yyyymmdd.ECRASD1	0.6913476	nonartifact	1	0
567	290.5	291.499512	BAMBI.S615.yyyymmdd.ECRASD1	0.6540387	nonartifact	1	0
568	291.0	291.999512	BAMBI.S615.yyyymmdd.ECRASD1	0.8612159	artifact	0	0
586	300.0	300.999512	BAMBI.S615.yyyymmdd.ECRASD1	0.3688887	nonartifact	1	1
587	300.5	301.499512	BAMBI.S615.yyyymmdd.ECRASD1	0.7662085	nonartifact	1	0
588	301.0	301.999512	BAMBI.S615.yyyymmdd.ECRASD1	0.5364508	nonartifact	1	0
589	301.5	302.499512	BAMBI.S615.yyyymmdd.ECRASD1	0.29916438	nonartifact	1	1
590	302.0	302.999512	BAMBI.S615.yyyymmdd.ECRASD1	0.65202206	nonartifact	1	0
591	302.5	303.499512	BAMBI.S615.yyyymmdd.ECRASD1	0.6076529	nonartifact	1	0
592	303.0	303.999512	BAMBI.S615.yyyymmdd.ECRASD1	0.688706	nonartifact	1	0
593	303.5	304.499512	BAMBI.S615.yyyymmdd.ECRASD1	0.7808197	nonartifact	1	0
594	304.0	304.999512	BAMBI.S615.yyyymmdd.ECRASD1	0.73532784	nonartifact	1	0
595	304.5	305.499512	BAMBI.S615.yyyymmdd.ECRASD1	0.50545424	nonartifact	1	0
28	14.0	14.999512	SPACE.S151.yyyymmdd.EORASD	0.2705295	nonartifact	1	1
29	14.5	15.499512	SPACE.S151.yyyymmdd.EORASD	0.7700695	nonartifact	1	0
30	15.0	15.999512	SPACE.S151.yyyymmdd.EORASD	0.66911066	nonartifact	1	0
31	15.5	16.499512	SPACE.S151.yyyymmdd.EORASD	0.73526305	nonartifact	1	0
32	16.0	16.999512	SPACE.S151.yyyymmdd.EORASD	0.817352	nonartifact	1	0
33	16.5	17.499512	SPACE.S151.yyyymmdd.EORASD	0.6945516	nonartifact	1	0
34	17.0	17.999512	SPACE.S151.yyyymmdd.EORASD	0.67981297	nonartifact	1	0
35	17.5	18.499512	SPACE.S151.yyyymmdd.EORASD	0.5423941	nonartifact	1	0
89	46.0	46.999512	SPACE.S151.yyyymmdd.EORASD	0.6062088	nonartifact	1	0
90	46.5	47.499512	SPACE.S151.yyyymmdd.EORASD	0.74610025	nonartifact	1	0
91	47.0	47.999512	SPACE.S151.yyyymmdd.EORASD	0.80864364	nonartifact	1	0
92	47.5	48.499512	SPACE.S151.yyyymmdd.EORASD	0.68353087	nonartifact	1	0
93	48.0	48.999512	SPACE.S151.yyyymmdd.EORASD	0.4649956	nonartifact	1	1
137	70.5	71.499512	SPACE.S151.yyyymmdd.EORASD	0.73227906	artifact	0	0
138	71.5	72.499512	SPACE.S151.yyyymmdd.EORASD	0.72695166	nonartifact	1	0
139	72.0	72.999512	SPACE.S151.yyyymmdd.EORASD	0.6680145	nonartifact	1	0
140	72.5	73.499512	SPACE.S151.yyyymmdd.EORASD	0.6453511	artifact	0	0
169	87.0	87.999512	SPACE.S151.yyyymmdd.EORASD	0.568484	nonartifact	1	0
170	87.5	88.499512	SPACE.S151.yyyymmdd.EORASD	0.7197576	nonartifact	1	0
171	88.0	88.999512	SPACE.S151.yyyymmdd.EORASD	0.44440925	nonartifact	1	1
189	97.0	97.999512	SPACE.S151.yyyymmdd.EORASD	0.31431127	nonartifact	1	1
190	97.5	98.499512	SPACE.S151.yyyymmdd.EORASD	0.7234091	nonartifact	1	0
191	98.0	98.999512	SPACE.S151.yyyymmdd.EORASD	0.72241807	nonartifact	1	0
192	98.5	99.499512	SPACE.S151.yyyymmdd.EORASD	0.32587895	nonartifact	1	1
193	99.0	99.999512	SPACE.S151.yyyymmdd.EORASD	0.42246553	nonartifact	1	1
194	99.5	100.499512	SPACE.S151.yyyymmdd.EORASD	0.6887875	nonartifact	1	0
195	100.0	100.999512	SPACE.S151.yyyymmdd.EORASD	0.5057605	nonartifact	1	0
250	128.0	128.999512	SPACE.S151.yyyymmdd.EORASD	0.7977778	artifact	0	0
251	128.5	129.499512	SPACE.S151.yyyymmdd.EORASD	0.8164481	nonartifact	1	0
252	129.0	129.999512	SPACE.S151.yyyymmdd.EORASD	0.8710916	nonartifact	1	0
253	129.5	130.499512	SPACE.S151.yyyymmdd.EORASD	0.79845697	nonartifact	1	0
254	130.5	131.499512	SPACE.S151.yyyymmdd.EORASD	0.4132927	artifact	0	1
326	167.0	167.999512	SPACE.S151.yyyymmdd.EORASD	0.27984697	nonartifact	1	1
327	167.5	168.499512	SPACE.S151.yyyymmdd.EORASD	0.75478446	nonartifact	1	0
328	168.0	168.999512	SPACE.S151.yyyymmdd.EORASD	0.66881734	nonartifact	1	0
329	168.5	169.499512	SPACE.S151.yyyymmdd.EORASD	0.32074496	nonartifact	1	1
333	170.5	171.499512	SPACE.S151.yyyymmdd.EORASD	0.6275699	nonartifact	1	0
334	171.0	171.999512	SPACE.S151.yyyymmdd.EORASD	0.7296985	nonartifact	1	0
335	171.5	172.499512	SPACE.S151.yyyymmdd.EORASD	0.5236985	nonartifact	1	0
348	178.0	178.999512	SPACE.S151.yyyymmdd.EORASD	0.56101346	artifact	0	0
349	178.5	179.499512	SPACE.S151.yyyymmdd.EORASD	0.7124697	nonartifact	1	0
350	179.0	179.999512	SPACE.S151.yyyymmdd.EORASD	0.76221496	nonartifact	1	0
351	179.5	180.499512	SPACE.S151.yyyymmdd.EORASD	0.66954154	nonartifact	1	0
352	180.0	180.999512	SPACE.S151.yyyymmdd.EORASD	0.61934394	nonartifact	1	0
353	180.5	181.499512	SPACE.S151.yyyymmdd.EORASD	0.40353677	nonartifact	1	1
354	181.0	181.999512	SPACE.S151.yyyymmdd.EORASD	0.84768254	nonartifact	1	0
355	181.5	182.499512	SPACE.S151.yyyymmdd.EORASD	0.77281284	nonartifact	1	0
356	182.0	182.999512	SPACE.S151.yyyymmdd.EORASD	0.29781914	nonartifact	1	1
401	206.0	206.999512	SPACE.S151.yyyymmdd.EORASD	0.81741536	artifact	0	0
402	206.5	207.499512	SPACE.S151.yyyymmdd.EORASD	0.7901023	nonartifact	1	0
403	207.0	207.999512	SPACE.S151.yyyymmdd.EORASD	0.71407974	nonartifact	1	0
404	207.5	208.499512	SPACE.S151.yyyymmdd.EORASD	0.5752639	nonartifact	1	0
436	224.0	224.999512	SPACE.S151.yyyymmdd.EORASD	0.38905028	nonartifact	1	1
437	224.5	225.499512	SPACE.S151.yyyymmdd.EORASD	0.6767837	nonartifact	1	0
438	225.0	225.999512	SPACE.S151.yyyymmdd.EORASD	0.61474353	nonartifact	1	0
485	249.5	250.499512	SPACE.S151.yyyymmdd.EORASD	0.7759743	artifact	0	0
486	250.5	251.499512	SPACE.S151.yyyymmdd.EORASD	0.7419732	nonartifact	1	0
487	251.0	251.999512	SPACE.S151.yyyymmdd.EORASD	0.65708226	nonartifact	1	0
488	251.5	252.499512	SPACE.S151.yyyymmdd.EORASD	0.5321269	nonartifact	1	0
500	257.5	258.499512	SPACE.S151.yyyymmdd.EORASD	0.6488216	nonartifact	1	0
501	258.0	258.999512	SPACE.S151.yyyymmdd.EORASD	0.71339804	nonartifact	1	0
502	258.5	259.499512	SPACE.S151.yyyymmdd.EORASD	0.5591636	nonartifact	1	0
524	269.5	270.499512	SPACE.S151.yyyymmdd.EORASD	0.23583907	artifact	0	1
525	270.5	271.499512	SPACE.S151.yyyymmdd.EORASD	0.7887648	nonartifact	1	0
526	271.0	271.999512	SPACE.S151.yyyymmdd.EORASD	0.647632	nonartifact	1	0
527	271.5	272.499512	SPACE.S151.yyyymmdd.EORASD	0.6885899	nonartifact	1	0
528	272.0	272.999512	SPACE.S151.yyyymmdd.EORASD	0.69362247	nonartifact	1	0
529	272.5	273.499512	SPACE.S151.yyyymmdd.EORASD	0.19822156	nonartifact	1	1
9	4.0	4.999512	SPACE.S98.yyyymmdd.ECREP	0.26289317	nonartifact	1	1
10	4.5	5.499512	SPACE.S98.yyyymmdd.ECREP	0.65326464	nonartifact	1	0
11	5.0	5.999512	SPACE.S98.yyyymmdd.ECREP	0.8109467	nonartifact	1	0
12	5.5	6.499512	SPACE.S98.yyyymmdd.ECREP	0.8569515	nonartifact	1	0
13	6.0	6.999512	SPACE.S98.yyyymmdd.ECREP	0.76264435	nonartifact	1	0
14	6.5	7.499512	SPACE.S98.yyyymmdd.ECREP	0.5622136	nonartifact	1	0
15	7.0	7.999512	SPACE.S98.yyyymmdd.ECREP	0.8719201	nonartifact	1	0
16	7.5	8.499512	SPACE.S98.yyyymmdd.ECREP	0.8829192	nonartifact	1	0
17	8.0	8.999512	SPACE.S98.yyyymmdd.ECREP	0.861785	nonartifact	1	0
18	8.5	9.499512	SPACE.S98.yyyymmdd.ECREP	0.45913345	nonartifact	1	1
24	11.5	12.499512	SPACE.S98.yyyymmdd.ECREP	0.43889302	nonartifact	1	1
25	12.0	12.999512	SPACE.S98.yyyymmdd.ECREP	0.65808177	nonartifact	1	0
26	12.5	13.499512	SPACE.S98.yyyymmdd.ECREP	0.41122738	nonartifact	1	1
30	14.5	15.499512	SPACE.S98.yyyymmdd.ECREP	0.59462726	nonartifact	1	0
31	15.0	15.999512	SPACE.S98.yyyymmdd.ECREP	0.8335196	nonartifact	1	0
32	15.5	16.499512	SPACE.S98.yyyymmdd.ECREP	0.7604589	nonartifact	1	0
33	16.0	16.999512	SPACE.S98.yyyymmdd.ECREP	0.39348924	nonartifact	1	1
34	16.5	17.499512	SPACE.S98.yyyymmdd.ECREP	0.64014614	nonartifact	1	0
35	17.0	17.999512	SPACE.S98.yyyymmdd.ECREP	0.80025244	nonartifact	1	0
36	17.5	18.499512	SPACE.S98.yyyymmdd.ECREP	0.89724576	nonartifact	1	0
37	18.0	18.999512	SPACE.S98.yyyymmdd.ECREP	0.885963	nonartifact	1	0
38	18.5	19.499512	SPACE.S98.yyyymmdd.ECREP	0.9059732	nonartifact	1	0
39	19.0	19.999512	SPACE.S98.yyyymmdd.ECREP	0.91787726	nonartifact	1	0
40	19.5	20.499512	SPACE.S98.yyyymmdd.ECREP	0.8395396	nonartifact	1	0
41	20.0	20.999512	SPACE.S98.yyyymmdd.ECREP	0.6718559	nonartifact	1	0
42	20.5	21.499512	SPACE.S98.yyyymmdd.ECREP	0.49284023	nonartifact	1	1
47	23.0	23.999512	SPACE.S98.yyyymmdd.ECREP	0.79110146	artifact	0	0
48	23.5	24.499512	SPACE.S98.yyyymmdd.ECREP	0.75321084	nonartifact	1	0
49	24.0	24.999512	SPACE.S98.yyyymmdd.ECREP	0.71787715	nonartifact	1	0
50	24.5	25.499512	SPACE.S98.yyyymmdd.ECREP	0.42708924	nonartifact	1	1
53	26.0	26.999512	SPACE.S98.yyyymmdd.ECREP	0.4689252	nonartifact	1	1
54	26.5	27.499512	SPACE.S98.yyyymmdd.ECREP	0.808712	nonartifact	1	0
55	27.0	27.999512	SPACE.S98.yyyymmdd.ECREP	0.9051821	nonartifact	1	0
56	27.5	28.499512	SPACE.S98.yyyymmdd.ECREP	0.89261955	nonartifact	1	0
57	28.0	28.999512	SPACE.S98.yyyymmdd.ECREP	0.83711565	artifact	0	0
70	34.5	35.499512	SPACE.S98.yyyymmdd.ECREP	0.7636965	artifact	0	0
71	35.0	35.999512	SPACE.S98.yyyymmdd.ECREP	0.84610975	nonartifact	1	0
72	35.5	36.499512	SPACE.S98.yyyymmdd.ECREP	0.8141127	nonartifact	1	0
73	36.0	36.999512	SPACE.S98.yyyymmdd.ECREP	0.6551195	nonartifact	1	0
74	36.5	37.499512	SPACE.S98.yyyymmdd.ECREP	0.5774826	nonartifact	1	0
76	37.5	38.499512	SPACE.S98.yyyymmdd.ECREP	0.52674204	nonartifact	1	0
77	38.0	38.999512	SPACE.S98.yyyymmdd.ECREP	0.7150057	nonartifact	1	0
78	38.5	39.499512	SPACE.S98.yyyymmdd.ECREP	0.6695487	nonartifact	1	0
79	39.0	39.999512	SPACE.S98.yyyymmdd.ECREP	0.7048171	nonartifact	1	0
80	39.5	40.499512	SPACE.S98.yyyymmdd.ECREP	0.761542	nonartifact	1	0
81	40.0	40.999512	SPACE.S98.yyyymmdd.ECREP	0.91161567	artifact	0	0
93	46.0	46.999512	SPACE.S98.yyyymmdd.ECREP	0.33990315	nonartifact	1	1
94	46.5	47.499512	SPACE.S98.yyyymmdd.ECREP	0.70619977	nonartifact	1	0
95	47.0	47.999512	SPACE.S98.yyyymmdd.ECREP	0.70506155	nonartifact	1	0
96	47.5	48.499512	SPACE.S98.yyyymmdd.ECREP	0.4609371	nonartifact	1	1
98	48.5	49.499512	SPACE.S98.yyyymmdd.ECREP	0.533443	nonartifact	1	0
99	49.0	49.999512	SPACE.S98.yyyymmdd.ECREP	0.834647	nonartifact	1	0
100	49.5	50.499512	SPACE.S98.yyyymmdd.ECREP	0.68447584	nonartifact	1	0
101	50.0	50.999512	SPACE.S98.yyyymmdd.ECREP	0.38224384	nonartifact	1	1
110	54.5	55.499512	SPACE.S98.yyyymmdd.ECREP	0.5609981	nonartifact	1	0
111	55.0	55.999512	SPACE.S98.yyyymmdd.ECREP	0.83030325	nonartifact	1	0
112	55.5	56.499512	SPACE.S98.yyyymmdd.ECREP	0.87870955	nonartifact	1	0
113	56.0	56.999512	SPACE.S98.yyyymmdd.ECREP	0.8513666	nonartifact	1	0
114	56.5	57.499512	SPACE.S98.yyyymmdd.ECREP	0.6998081	nonartifact	1	0
115	57.0	57.999512	SPACE.S98.yyyymmdd.ECREP	0.54954404	nonartifact	1	0
116	57.5	58.499512	SPACE.S98.yyyymmdd.ECREP	0.49414185	nonartifact	1	1
117	58.0	58.999512	SPACE.S98.yyyymmdd.ECREP	0.6617907	nonartifact	1	0
118	58.5	59.499512	SPACE.S98.yyyymmdd.ECREP	0.622922	nonartifact	1	0
119	59.0	59.999512	SPACE.S98.yyyymmdd.ECREP	0.65868104	nonartifact	1	0
120	59.5	60.499512	SPACE.S98.yyyymmdd.ECREP	0.7148778	nonartifact	1	0
121	60.0	60.999512	SPACE.S98.yyyymmdd.ECREP	0.59416014	nonartifact	1	0
129	64.5	65.499512	SPACE.S98.yyyymmdd.ECREP	0.9001364	artifact	0	0
130	65.5	66.499512	SPACE.S98.yyyymmdd.ECREP	0.86623424	nonartifact	1	0
131	66.0	66.999512	SPACE.S98.yyyymmdd.ECREP	0.85561496	nonartifact	1	0
132	66.5	67.499512	SPACE.S98.yyyymmdd.ECREP	0.6581931	nonartifact	1	0
133	67.0	67.999512	SPACE.S98.yyyymmdd.ECREP	0.466631	nonartifact	1	1
136	69.5	70.499512	SPACE.S98.yyyymmdd.ECREP	0.63716805	nonartifact	1	0
137	70.0	70.999512	SPACE.S98.yyyymmdd.ECREP	0.7802366	nonartifact	1	0
138	70.5	71.499512	SPACE.S98.yyyymmdd.ECREP	0.85275215	nonartifact	1	0
139	71.0	71.999512	SPACE.S98.yyyymmdd.ECREP	0.67385966	nonartifact	1	0
140	71.5	72.499512	SPACE.S98.yyyymmdd.ECREP	0.52282166	nonartifact	1	0
145	74.0	74.999512	SPACE.S98.yyyymmdd.ECREP	0.7772849	artifact	0	0
146	74.5	75.499512	SPACE.S98.yyyymmdd.ECREP	0.7894856	nonartifact	1	0
147	75.0	75.999512	SPACE.S98.yyyymmdd.ECREP	0.55293673	nonartifact	1	0
151	77.0	77.999512	SPACE.S98.yyyymmdd.ECREP	0.627688	nonartifact	1	0
152	77.5	78.499512	SPACE.S98.yyyymmdd.ECREP	0.7521221	nonartifact	1	0
153	78.0	78.999512	SPACE.S98.yyyymmdd.ECREP	0.7966595	nonartifact	1	0
154	78.5	79.499512	SPACE.S98.yyyymmdd.ECREP	0.89699715	nonartifact	1	0
155	79.0	79.999512	SPACE.S98.yyyymmdd.ECREP	0.9040519	nonartifact	1	0
156	79.5	80.499512	SPACE.S98.yyyymmdd.ECREP	0.77303404	nonartifact	1	0
157	80.0	80.999512	SPACE.S98.yyyymmdd.ECREP	0.8282693	nonartifact	1	0
158	80.5	81.499512	SPACE.S98.yyyymmdd.ECREP	0.9020667	nonartifact	1	0
159	81.0	81.999512	SPACE.S98.yyyymmdd.ECREP	0.84477985	nonartifact	1	0
160	81.5	82.499512	SPACE.S98.yyyymmdd.ECREP	0.7066563	nonartifact	1	0
161	82.0	82.999512	SPACE.S98.yyyymmdd.ECREP	0.7652341	nonartifact	1	0
162	82.5	83.499512	SPACE.S98.yyyymmdd.ECREP	0.80319864	nonartifact	1	0
163	83.0	83.999512	SPACE.S98.yyyymmdd.ECREP	0.7798741	nonartifact	1	0
164	83.5	84.499512	SPACE.S98.yyyymmdd.ECREP	0.45049003	nonartifact	1	1
180	91.5	92.499512	SPACE.S98.yyyymmdd.ECREP	0.5534891	nonartifact	1	0
181	92.0	92.999512	SPACE.S98.yyyymmdd.ECREP	0.68745774	nonartifact	1	0
182	92.5	93.499512	SPACE.S98.yyyymmdd.ECREP	0.7935939	nonartifact	1	0
183	93.0	93.999512	SPACE.S98.yyyymmdd.ECREP	0.82951176	nonartifact	1	0
184	93.5	94.499512	SPACE.S98.yyyymmdd.ECREP	0.5087548	artifact	0	0
194	98.5	99.499512	SPACE.S98.yyyymmdd.ECREP	0.5034606	nonartifact	1	0
195	99.0	99.999512	SPACE.S98.yyyymmdd.ECREP	0.71695554	nonartifact	1	0
196	99.5	100.499512	SPACE.S98.yyyymmdd.ECREP	0.64568514	nonartifact	1	0
199	101.0	101.999512	SPACE.S98.yyyymmdd.ECREP	0.6166971	nonartifact	1	0
200	101.5	102.499512	SPACE.S98.yyyymmdd.ECREP	0.67584825	nonartifact	1	0
201	102.0	102.999512	SPACE.S98.yyyymmdd.ECREP	0.61788744	nonartifact	1	0
207	105.0	105.999512	SPACE.S98.yyyymmdd.ECREP	0.5990958	nonartifact	1	0
208	105.5	106.499512	SPACE.S98.yyyymmdd.ECREP	0.69153595	nonartifact	1	0
209	106.0	106.999512	SPACE.S98.yyyymmdd.ECREP	0.83090276	nonartifact	1	0
210	106.5	107.499512	SPACE.S98.yyyymmdd.ECREP	0.8872637	nonartifact	1	0
211	107.0	107.999512	SPACE.S98.yyyymmdd.ECREP	0.89016473	nonartifact	1	0
212	107.5	108.499512	SPACE.S98.yyyymmdd.ECREP	0.90263355	nonartifact	1	0
213	108.0	108.999512	SPACE.S98.yyyymmdd.ECREP	0.88876176	nonartifact	1	0
214	108.5	109.499512	SPACE.S98.yyyymmdd.ECREP	0.8729393	nonartifact	1	0
215	109.0	109.999512	SPACE.S98.yyyymmdd.ECREP	0.8138878	nonartifact	1	0
216	109.5	110.499512	SPACE.S98.yyyymmdd.ECREP	0.8910217	nonartifact	1	0
217	110.0	110.999512	SPACE.S98.yyyymmdd.ECREP	0.8801061	nonartifact	1	0
218	110.5	111.499512	SPACE.S98.yyyymmdd.ECREP	0.73902345	nonartifact	1	0
219	111.0	111.999512	SPACE.S98.yyyymmdd.ECREP	0.5403978	nonartifact	1	0
220	111.5	112.499512	SPACE.S98.yyyymmdd.ECREP	0.5522017	nonartifact	1	0
221	112.0	112.999512	SPACE.S98.yyyymmdd.ECREP	0.68365484	nonartifact	1	0
222	112.5	113.499512	SPACE.S98.yyyymmdd.ECREP	0.80184823	nonartifact	1	0
223	113.0	113.999512	SPACE.S98.yyyymmdd.ECREP	0.7798637	nonartifact	1	0
224	113.5	114.499512	SPACE.S98.yyyymmdd.ECREP	0.8043426	nonartifact	1	0
225	114.0	114.999512	SPACE.S98.yyyymmdd.ECREP	0.78843325	nonartifact	1	0
226	114.5	115.499512	SPACE.S98.yyyymmdd.ECREP	0.6503647	nonartifact	1	0
227	115.0	115.999512	SPACE.S98.yyyymmdd.ECREP	0.49663532	nonartifact	1	1
229	116.0	116.999512	SPACE.S98.yyyymmdd.ECREP	0.4846645	nonartifact	1	1
230	116.5	117.499512	SPACE.S98.yyyymmdd.ECREP	0.75200844	nonartifact	1	0
231	117.0	117.999512	SPACE.S98.yyyymmdd.ECREP	0.8030308	nonartifact	1	0
232	117.5	118.499512	SPACE.S98.yyyymmdd.ECREP	0.640794	nonartifact	1	0
242	122.5	123.499512	SPACE.S98.yyyymmdd.ECREP	0.493795	nonartifact	1	1
243	123.0	123.999512	SPACE.S98.yyyymmdd.ECREP	0.676703	nonartifact	1	0
244	123.5	124.499512	SPACE.S98.yyyymmdd.ECREP	0.66091454	nonartifact	1	0
245	124.0	124.999512	SPACE.S98.yyyymmdd.ECREP	0.7706053	artifact	0	0
250	126.5	127.499512	SPACE.S98.yyyymmdd.ECREP	0.6002261	nonartifact	1	0
251	127.0	127.999512	SPACE.S98.yyyymmdd.ECREP	0.7966102	nonartifact	1	0
252	127.5	128.499512	SPACE.S98.yyyymmdd.ECREP	0.6238134	nonartifact	1	0
255	129.0	129.999512	SPACE.S98.yyyymmdd.ECREP	0.5359735	nonartifact	1	0
256	129.5	130.499512	SPACE.S98.yyyymmdd.ECREP	0.80905473	nonartifact	1	0
257	130.0	130.999512	SPACE.S98.yyyymmdd.ECREP	0.8634191	nonartifact	1	0
258	130.5	131.499512	SPACE.S98.yyyymmdd.ECREP	0.76309544	nonartifact	1	0
259	131.0	131.999512	SPACE.S98.yyyymmdd.ECREP	0.47161034	nonartifact	1	1
269	136.0	136.999512	SPACE.S98.yyyymmdd.ECREP	0.6075776	nonartifact	1	0
270	136.5	137.499512	SPACE.S98.yyyymmdd.ECREP	0.70865315	nonartifact	1	0
271	137.0	137.999512	SPACE.S98.yyyymmdd.ECREP	0.49303305	nonartifact	1	1
287	145.0	145.999512	SPACE.S98.yyyymmdd.ECREP	0.48714662	nonartifact	1	1
288	145.5	146.499512	SPACE.S98.yyyymmdd.ECREP	0.76896423	nonartifact	1	0
289	146.0	146.999512	SPACE.S98.yyyymmdd.ECREP	0.8086251	nonartifact	1	0
290	146.5	147.499512	SPACE.S98.yyyymmdd.ECREP	0.90734893	nonartifact	1	0
291	147.0	147.999512	SPACE.S98.yyyymmdd.ECREP	0.9036054	nonartifact	1	0
292	147.5	148.499512	SPACE.S98.yyyymmdd.ECREP	0.83772796	nonartifact	1	0
293	148.0	148.999512	SPACE.S98.yyyymmdd.ECREP	0.7895886	nonartifact	1	0
294	148.5	149.499512	SPACE.S98.yyyymmdd.ECREP	0.3647645	nonartifact	1	1
298	150.5	151.499512	SPACE.S98.yyyymmdd.ECREP	0.6425195	nonartifact	1	0
299	151.0	151.999512	SPACE.S98.yyyymmdd.ECREP	0.80550253	nonartifact	1	0
300	151.5	152.499512	SPACE.S98.yyyymmdd.ECREP	0.86632246	nonartifact	1	0
301	152.0	152.999512	SPACE.S98.yyyymmdd.ECREP	0.902347	artifact	0	0
305	154.0	154.999512	SPACE.S98.yyyymmdd.ECREP	0.40924317	nonartifact	1	1
306	154.5	155.499512	SPACE.S98.yyyymmdd.ECREP	0.6950563	nonartifact	1	0
307	155.0	155.999512	SPACE.S98.yyyymmdd.ECREP	0.71368265	artifact	0	0
314	158.5	159.499512	SPACE.S98.yyyymmdd.ECREP	0.85784894	artifact	0	0
315	159.0	159.999512	SPACE.S98.yyyymmdd.ECREP	0.8288894	nonartifact	1	0
316	159.5	160.499512	SPACE.S98.yyyymmdd.ECREP	0.471524	nonartifact	1	1
324	164.0	164.999512	SPACE.S98.yyyymmdd.ECREP	0.5812496	nonartifact	1	0
325	164.5	165.499512	SPACE.S98.yyyymmdd.ECREP	0.695883	nonartifact	1	0
326	165.0	165.999512	SPACE.S98.yyyymmdd.ECREP	0.67531174	nonartifact	1	0
327	165.5	166.499512	SPACE.S98.yyyymmdd.ECREP	0.5262328	nonartifact	1	0
331	167.5	168.499512	SPACE.S98.yyyymmdd.ECREP	0.64175385	nonartifact	1	0
332	168.0	168.999512	SPACE.S98.yyyymmdd.ECREP	0.6808167	nonartifact	1	0
333	168.5	169.499512	SPACE.S98.yyyymmdd.ECREP	0.7941541	nonartifact	1	0
334	169.0	169.999512	SPACE.S98.yyyymmdd.ECREP	0.80369014	nonartifact	1	0
335	169.5	170.499512	SPACE.S98.yyyymmdd.ECREP	0.81986654	nonartifact	1	0
336	170.0	170.999512	SPACE.S98.yyyymmdd.ECREP	0.81058824	nonartifact	1	0
337	170.5	171.499512	SPACE.S98.yyyymmdd.ECREP	0.8039982	nonartifact	1	0
338	171.0	171.999512	SPACE.S98.yyyymmdd.ECREP	0.5898382	nonartifact	1	0
339	171.5	172.499512	SPACE.S98.yyyymmdd.ECREP	0.70587504	nonartifact	1	0
340	172.0	172.999512	SPACE.S98.yyyymmdd.ECREP	0.75698024	nonartifact	1	0
341	172.5	173.499512	SPACE.S98.yyyymmdd.ECREP	0.42530102	nonartifact	1	1
343	173.5	174.499512	SPACE.S98.yyyymmdd.ECREP	0.47424847	nonartifact	1	1
344	174.0	174.999512	SPACE.S98.yyyymmdd.ECREP	0.90918064	nonartifact	1	0
345	174.5	175.499512	SPACE.S98.yyyymmdd.ECREP	0.9060119	nonartifact	1	0
346	175.0	175.999512	SPACE.S98.yyyymmdd.ECREP	0.91497153	nonartifact	1	0
347	175.5	176.499512	SPACE.S98.yyyymmdd.ECREP	0.9009582	nonartifact	1	0
348	176.0	176.999512	SPACE.S98.yyyymmdd.ECREP	0.20401235	nonartifact	1	1
352	178.0	178.999512	SPACE.S98.yyyymmdd.ECREP	0.29207638	nonartifact	1	1
353	178.5	179.499512	SPACE.S98.yyyymmdd.ECREP	0.6678343	nonartifact	1	0
354	179.0	179.999512	SPACE.S98.yyyymmdd.ECREP	0.6204875	nonartifact	1	0
364	184.0	184.999512	SPACE.S98.yyyymmdd.ECREP	0.6401683	nonartifact	1	0
365	184.5	185.499512	SPACE.S98.yyyymmdd.ECREP	0.7745372	nonartifact	1	0
366	185.0	185.999512	SPACE.S98.yyyymmdd.ECREP	0.7826023	nonartifact	1	0
367	185.5	186.499512	SPACE.S98.yyyymmdd.ECREP	0.7106801	nonartifact	1	0
368	186.0	186.999512	SPACE.S98.yyyymmdd.ECREP	0.86046	nonartifact	1	0
369	186.5	187.499512	SPACE.S98.yyyymmdd.ECREP	0.8404934	nonartifact	1	0
370	187.0	187.999512	SPACE.S98.yyyymmdd.ECREP	0.76524514	nonartifact	1	0
371	187.5	188.499512	SPACE.S98.yyyymmdd.ECREP	0.46626988	nonartifact	1	1
374	189.0	189.999512	SPACE.S98.yyyymmdd.ECREP	0.5608747	nonartifact	1	0
375	189.5	190.499512	SPACE.S98.yyyymmdd.ECREP	0.73127764	nonartifact	1	0
376	190.0	190.999512	SPACE.S98.yyyymmdd.ECREP	0.69971406	nonartifact	1	0
377	190.5	191.499512	SPACE.S98.yyyymmdd.ECREP	0.5353104	nonartifact	1	0
378	191.0	191.999512	SPACE.S98.yyyymmdd.ECREP	0.81304985	nonartifact	1	0
379	191.5	192.499512	SPACE.S98.yyyymmdd.ECREP	0.82305413	nonartifact	1	0
380	192.0	192.999512	SPACE.S98.yyyymmdd.ECREP	0.82087094	nonartifact	1	0
381	193.0	193.999512	SPACE.S98.yyyymmdd.ECREP	0.5695349	artifact	0	0
21	10.0	10.999512	BAMBI.S601.yyyymmdd.ECRASD1	0.531669	nonartifact	1	0
22	10.5	11.499512	BAMBI.S601.yyyymmdd.ECRASD1	0.83546597	nonartifact	1	0
23	11.0	11.999512	BAMBI.S601.yyyymmdd.ECRASD1	0.80427366	nonartifact	1	0
24	11.5	12.499512	BAMBI.S601.yyyymmdd.ECRASD1	0.5933427	nonartifact	1	0
40	19.5	20.499512	BAMBI.S601.yyyymmdd.ECRASD1	0.7928657	artifact	0	0
41	20.5	21.499512	BAMBI.S601.yyyymmdd.ECRASD1	0.78277415	nonartifact	1	0
42	21.0	21.999512	BAMBI.S601.yyyymmdd.ECRASD1	0.3752898	nonartifact	1	1
60	30.5	31.499512	BAMBI.S601.yyyymmdd.ECRASD1	0.90560925	artifact	0	0
61	31.0	31.999512	BAMBI.S601.yyyymmdd.ECRASD1	0.87897825	nonartifact	1	0
62	31.5	32.499512	BAMBI.S601.yyyymmdd.ECRASD1	0.81598514	nonartifact	1	0
63	32.0	32.999512	BAMBI.S601.yyyymmdd.ECRASD1	0.7649916	nonartifact	1	0
64	32.5	33.499512	BAMBI.S601.yyyymmdd.ECRASD1	0.84219015	nonartifact	1	0
65	33.0	33.999512	BAMBI.S601.yyyymmdd.ECRASD1	0.9121621	nonartifact	1	0
66	33.5	34.499512	BAMBI.S601.yyyymmdd.ECRASD1	0.8961257	nonartifact	1	0
67	34.0	34.999512	BAMBI.S601.yyyymmdd.ECRASD1	0.8559349	nonartifact	1	0
68	34.5	35.499512	BAMBI.S601.yyyymmdd.ECRASD1	0.8014425	nonartifact	1	0
69	35.0	35.999512	BAMBI.S601.yyyymmdd.ECRASD1	0.72831166	nonartifact	1	0
70	35.5	36.499512	BAMBI.S601.yyyymmdd.ECRASD1	0.4028621	nonartifact	1	1
102	52.0	52.999512	BAMBI.S601.yyyymmdd.ECRASD1	0.3353281	nonartifact	1	1
103	52.5	53.499512	BAMBI.S601.yyyymmdd.ECRASD1	0.6840257	nonartifact	1	0
104	53.0	53.999512	BAMBI.S601.yyyymmdd.ECRASD1	0.55889916	nonartifact	1	0
116	59.0	59.999512	BAMBI.S601.yyyymmdd.ECRASD1	0.47650403	nonartifact	1	1
117	59.5	60.499512	BAMBI.S601.yyyymmdd.ECRASD1	0.69731504	nonartifact	1	0
118	60.0	60.999512	BAMBI.S601.yyyymmdd.ECRASD1	0.6747736	nonartifact	1	0
119	60.5	61.499512	BAMBI.S601.yyyymmdd.ECRASD1	0.43754134	nonartifact	1	1
122	62.0	62.999512	BAMBI.S601.yyyymmdd.ECRASD1	0.3794667	nonartifact	1	1
123	62.5	63.499512	BAMBI.S601.yyyymmdd.ECRASD1	0.8293282	nonartifact	1	0
124	63.0	63.999512	BAMBI.S601.yyyymmdd.ECRASD1	0.93897706	artifact	0	0
130	66.0	66.999512	BAMBI.S601.yyyymmdd.ECRASD1	0.46469882	nonartifact	1	1
131	66.5	67.499512	BAMBI.S601.yyyymmdd.ECRASD1	0.65199107	nonartifact	1	0
132	67.0	67.999512	BAMBI.S601.yyyymmdd.ECRASD1	0.74338317	nonartifact	1	0
133	67.5	68.499512	BAMBI.S601.yyyymmdd.ECRASD1	0.6536183	artifact	0	0
139	71.0	71.999512	BAMBI.S601.yyyymmdd.ECRASD1	0.5360099	nonartifact	1	0
140	71.5	72.499512	BAMBI.S601.yyyymmdd.ECRASD1	0.68517363	nonartifact	1	0
141	72.0	72.999512	BAMBI.S601.yyyymmdd.ECRASD1	0.64197874	nonartifact	1	0
145	74.0	74.999512	BAMBI.S601.yyyymmdd.ECRASD1	0.62869656	nonartifact	1	0
146	74.5	75.499512	BAMBI.S601.yyyymmdd.ECRASD1	0.78049886	nonartifact	1	0
147	75.0	75.999512	BAMBI.S601.yyyymmdd.ECRASD1	0.5848957	nonartifact	1	0
155	79.0	79.999512	BAMBI.S601.yyyymmdd.ECRASD1	0.6028569	nonartifact	1	0
156	79.5	80.499512	BAMBI.S601.yyyymmdd.ECRASD1	0.7399012	nonartifact	1	0
157	80.0	80.999512	BAMBI.S601.yyyymmdd.ECRASD1	0.63780063	nonartifact	1	0
164	83.5	84.499512	BAMBI.S601.yyyymmdd.ECRASD1	0.4040086	nonartifact	1	1
165	84.0	84.999512	BAMBI.S601.yyyymmdd.ECRASD1	0.6869807	nonartifact	1	0
166	84.5	85.499512	BAMBI.S601.yyyymmdd.ECRASD1	0.5565401	nonartifact	1	0
174	88.5	89.499512	BAMBI.S601.yyyymmdd.ECRASD1	0.80229133	artifact	0	0
175	89.0	89.999512	BAMBI.S601.yyyymmdd.ECRASD1	0.8109163	nonartifact	1	0
176	89.5	90.499512	BAMBI.S601.yyyymmdd.ECRASD1	0.534848	nonartifact	1	0
198	101.0	101.999512	BAMBI.S601.yyyymmdd.ECRASD1	0.28030768	nonartifact	1	1
199	101.5	102.499512	BAMBI.S601.yyyymmdd.ECRASD1	0.6547748	nonartifact	1	0
200	102.0	102.999512	BAMBI.S601.yyyymmdd.ECRASD1	0.8290047	nonartifact	1	0
201	102.5	103.499512	BAMBI.S601.yyyymmdd.ECRASD1	0.79153657	nonartifact	1	0
202	103.0	103.999512	BAMBI.S601.yyyymmdd.ECRASD1	0.8878853	nonartifact	1	0
203	103.5	104.499512	BAMBI.S601.yyyymmdd.ECRASD1	0.8945178	nonartifact	1	0
204	104.0	104.999512	BAMBI.S601.yyyymmdd.ECRASD1	0.8527163	nonartifact	1	0
205	104.5	105.499512	BAMBI.S601.yyyymmdd.ECRASD1	0.7707767	nonartifact	1	0
206	105.0	105.999512	BAMBI.S601.yyyymmdd.ECRASD1	0.3382804	nonartifact	1	1
208	106.0	106.999512	BAMBI.S601.yyyymmdd.ECRASD1	0.5727942	nonartifact	1	0
209	106.5	107.499512	BAMBI.S601.yyyymmdd.ECRASD1	0.6554524	nonartifact	1	0
210	107.0	107.999512	BAMBI.S601.yyyymmdd.ECRASD1	0.23305899	nonartifact	1	1
227	115.5	116.499512	BAMBI.S601.yyyymmdd.ECRASD1	0.14501165	nonartifact	1	1
228	116.0	116.999512	BAMBI.S601.yyyymmdd.ECRASD1	0.79268235	nonartifact	1	0
229	116.5	117.499512	BAMBI.S601.yyyymmdd.ECRASD1	0.8567071	nonartifact	1	0
230	117.0	117.999512	BAMBI.S601.yyyymmdd.ECRASD1	0.8368779	nonartifact	1	0
231	117.5	118.499512	BAMBI.S601.yyyymmdd.ECRASD1	0.7570562	nonartifact	1	0
232	118.0	118.999512	BAMBI.S601.yyyymmdd.ECRASD1	0.18313901	nonartifact	1	1
247	126.5	127.499512	BAMBI.S601.yyyymmdd.ECRASD1	0.3686882	nonartifact	1	1
248	127.0	127.999512	BAMBI.S601.yyyymmdd.ECRASD1	0.67373097	nonartifact	1	0
249	127.5	128.499512	BAMBI.S601.yyyymmdd.ECRASD1	0.69900304	nonartifact	1	0
250	128.0	128.999512	BAMBI.S601.yyyymmdd.ECRASD1	0.36848962	nonartifact	1	1
265	136.0	136.999512	BAMBI.S601.yyyymmdd.ECRASD1	0.39331153	nonartifact	1	1
266	136.5	137.499512	BAMBI.S601.yyyymmdd.ECRASD1	0.74664044	nonartifact	1	0
267	137.0	137.999512	BAMBI.S601.yyyymmdd.ECRASD1	0.48893598	nonartifact	1	1
279	143.0	143.999512	BAMBI.S601.yyyymmdd.ECRASD1	0.4045421	nonartifact	1	1
280	143.5	144.499512	BAMBI.S601.yyyymmdd.ECRASD1	0.66835684	nonartifact	1	0
281	144.0	144.999512	BAMBI.S601.yyyymmdd.ECRASD1	0.6248116	nonartifact	1	0
282	144.5	145.499512	BAMBI.S601.yyyymmdd.ECRASD1	0.6185429	nonartifact	1	0
283	145.0	145.999512	BAMBI.S601.yyyymmdd.ECRASD1	0.67473686	nonartifact	1	0
284	145.5	146.499512	BAMBI.S601.yyyymmdd.ECRASD1	0.43047413	nonartifact	1	1
324	165.5	166.499512	BAMBI.S601.yyyymmdd.ECRASD1	0.09539904	nonartifact	1	1
325	166.0	166.999512	BAMBI.S601.yyyymmdd.ECRASD1	0.801418	nonartifact	1	0
326	166.5	167.499512	BAMBI.S601.yyyymmdd.ECRASD1	0.85627836	nonartifact	1	0
327	167.0	167.999512	BAMBI.S601.yyyymmdd.ECRASD1	0.73425126	nonartifact	1	0
328	167.5	168.499512	BAMBI.S601.yyyymmdd.ECRASD1	0.58812946	nonartifact	1	0
457	232.0	232.999512	BAMBI.S601.yyyymmdd.ECRASD1	0.4212155	nonartifact	1	1
458	232.5	233.499512	BAMBI.S601.yyyymmdd.ECRASD1	0.7242345	nonartifact	1	0
459	233.0	233.999512	BAMBI.S601.yyyymmdd.ECRASD1	0.9001401	nonartifact	1	0
460	233.5	234.499512	BAMBI.S601.yyyymmdd.ECRASD1	0.86752224	nonartifact	1	0
461	234.0	234.999512	BAMBI.S601.yyyymmdd.ECRASD1	0.7212671	nonartifact	1	0
462	234.5	235.499512	BAMBI.S601.yyyymmdd.ECRASD1	0.33151	nonartifact	1	1
483	245.0	245.999512	BAMBI.S601.yyyymmdd.ECRASD1	0.17952767	nonartifact	1	1
484	245.5	246.499512	BAMBI.S601.yyyymmdd.ECRASD1	0.73879117	nonartifact	1	0
485	246.0	246.999512	BAMBI.S601.yyyymmdd.ECRASD1	0.8011532	nonartifact	1	0
486	246.5	247.499512	BAMBI.S601.yyyymmdd.ECRASD1	0.4672103	nonartifact	1	1
493	250.0	250.999512	BAMBI.S601.yyyymmdd.ECRASD1	0.27425417	nonartifact	1	1
494	250.5	251.499512	BAMBI.S601.yyyymmdd.ECRASD1	0.74323934	nonartifact	1	0
495	251.0	251.999512	BAMBI.S601.yyyymmdd.ECRASD1	0.81535	nonartifact	1	0
496	251.5	252.499512	BAMBI.S601.yyyymmdd.ECRASD1	0.5459905	nonartifact	1	0
499	253.0	253.999512	BAMBI.S601.yyyymmdd.ECRASD1	0.61905515	nonartifact	1	0
500	253.5	254.499512	BAMBI.S601.yyyymmdd.ECRASD1	0.7659907	nonartifact	1	0
501	254.0	254.999512	BAMBI.S601.yyyymmdd.ECRASD1	0.4238902	nonartifact	1	1
566	287.0	287.999512	BAMBI.S601.yyyymmdd.ECRASD1	0.33685482	nonartifact	1	1
567	287.5	288.499512	BAMBI.S601.yyyymmdd.ECRASD1	0.70381933	nonartifact	1	0
568	288.0	288.999512	BAMBI.S601.yyyymmdd.ECRASD1	0.81909066	nonartifact	1	0
569	288.5	289.499512	BAMBI.S601.yyyymmdd.ECRASD1	0.777067	nonartifact	1	0
570	289.5	290.499512	BAMBI.S601.yyyymmdd.ECRASD1	0.90849924	artifact	0	0
16	7.5	8.499512	SPACE.S49.yyyymmdd.EORASD	0.27996454	nonartifact	1	1
17	8.0	8.999512	SPACE.S49.yyyymmdd.EORASD	0.74685764	nonartifact	1	0
18	8.5	9.499512	SPACE.S49.yyyymmdd.EORASD	0.67375803	nonartifact	1	0
19	9.0	9.999512	SPACE.S49.yyyymmdd.EORASD	0.51621836	nonartifact	1	0
20	9.5	10.499512	SPACE.S49.yyyymmdd.EORASD	0.74673957	nonartifact	1	0
21	10.0	10.999512	SPACE.S49.yyyymmdd.EORASD	0.68099236	nonartifact	1	0
22	10.5	11.499512	SPACE.S49.yyyymmdd.EORASD	0.2000875	nonartifact	1	1
28	13.5	14.499512	SPACE.S49.yyyymmdd.EORASD	0.59656507	nonartifact	1	0
29	14.0	14.999512	SPACE.S49.yyyymmdd.EORASD	0.7522641	nonartifact	1	0
30	14.5	15.499512	SPACE.S49.yyyymmdd.EORASD	0.22477502	nonartifact	1	1
59	29.0	29.999512	SPACE.S49.yyyymmdd.EORASD	0.64254487	nonartifact	1	0
60	29.5	30.499512	SPACE.S49.yyyymmdd.EORASD	0.6892063	nonartifact	1	0
61	30.0	30.999512	SPACE.S49.yyyymmdd.EORASD	0.48188818	nonartifact	1	1
122	60.5	61.499512	SPACE.S49.yyyymmdd.EORASD	0.6142158	nonartifact	1	0
123	61.0	61.999512	SPACE.S49.yyyymmdd.EORASD	0.7930134	nonartifact	1	0
124	61.5	62.499512	SPACE.S49.yyyymmdd.EORASD	0.83388793	nonartifact	1	0
125	62.0	62.999512	SPACE.S49.yyyymmdd.EORASD	0.8214396	nonartifact	1	0
126	62.5	63.499512	SPACE.S49.yyyymmdd.EORASD	0.84691846	nonartifact	1	0
127	63.0	63.999512	SPACE.S49.yyyymmdd.EORASD	0.6498505	nonartifact	1	0
143	71.0	71.999512	SPACE.S49.yyyymmdd.EORASD	0.0854129	nonartifact	1	1
144	71.5	72.499512	SPACE.S49.yyyymmdd.EORASD	0.74114853	nonartifact	1	0
145	72.5	73.499512	SPACE.S49.yyyymmdd.EORASD	0.8811729	artifact	0	0
149	74.5	75.499512	SPACE.S49.yyyymmdd.EORASD	0.6957114	artifact	0	0
150	75.5	76.499512	SPACE.S49.yyyymmdd.EORASD	0.7764369	nonartifact	1	0
151	76.0	76.999512	SPACE.S49.yyyymmdd.EORASD	0.82002884	nonartifact	1	0
152	76.5	77.499512	SPACE.S49.yyyymmdd.EORASD	0.83022505	nonartifact	1	0
153	77.0	77.999512	SPACE.S49.yyyymmdd.EORASD	0.6999719	nonartifact	1	0
154	77.5	78.499512	SPACE.S49.yyyymmdd.EORASD	0.86376613	nonartifact	1	0
155	78.0	78.999512	SPACE.S49.yyyymmdd.EORASD	0.83389974	nonartifact	1	0
156	78.5	79.499512	SPACE.S49.yyyymmdd.EORASD	0.6565697	nonartifact	1	0
157	79.0	79.999512	SPACE.S49.yyyymmdd.EORASD	0.5016132	artifact	0	0
163	82.0	82.999512	SPACE.S49.yyyymmdd.EORASD	0.89270484	artifact	0	0
164	82.5	83.499512	SPACE.S49.yyyymmdd.EORASD	0.86976117	nonartifact	1	0
165	83.0	83.999512	SPACE.S49.yyyymmdd.EORASD	0.73462284	nonartifact	1	0
166	83.5	84.499512	SPACE.S49.yyyymmdd.EORASD	0.8470217	nonartifact	1	0
167	84.0	84.999512	SPACE.S49.yyyymmdd.EORASD	0.8496772	nonartifact	1	0
168	84.5	85.499512	SPACE.S49.yyyymmdd.EORASD	0.44996893	nonartifact	1	1
171	86.0	86.999512	SPACE.S49.yyyymmdd.EORASD	0.14666335	nonartifact	1	1
172	86.5	87.499512	SPACE.S49.yyyymmdd.EORASD	0.83325726	nonartifact	1	0
173	87.0	87.999512	SPACE.S49.yyyymmdd.EORASD	0.8223466	nonartifact	1	0
174	87.5	88.499512	SPACE.S49.yyyymmdd.EORASD	0.25519264	nonartifact	1	1
196	98.5	99.499512	SPACE.S49.yyyymmdd.EORASD	0.26620835	nonartifact	1	1
197	99.0	99.999512	SPACE.S49.yyyymmdd.EORASD	0.85012263	nonartifact	1	0
198	99.5	100.499512	SPACE.S49.yyyymmdd.EORASD	0.75940055	nonartifact	1	0
199	100.0	100.999512	SPACE.S49.yyyymmdd.EORASD	0.3020052	nonartifact	1	1
297	149.0	149.999512	SPACE.S49.yyyymmdd.EORASD	0.47706443	nonartifact	1	1
298	149.5	150.499512	SPACE.S49.yyyymmdd.EORASD	0.78827536	nonartifact	1	0
299	150.0	150.999512	SPACE.S49.yyyymmdd.EORASD	0.723167	nonartifact	1	0
300	150.5	151.499512	SPACE.S49.yyyymmdd.EORASD	0.23377569	nonartifact	1	1
319	160.0	160.999512	SPACE.S49.yyyymmdd.EORASD	0.5643558	nonartifact	1	0
320	160.5	161.499512	SPACE.S49.yyyymmdd.EORASD	0.80370146	nonartifact	1	0
321	161.0	161.999512	SPACE.S49.yyyymmdd.EORASD	0.8249655	nonartifact	1	0
322	161.5	162.499512	SPACE.S49.yyyymmdd.EORASD	0.49680024	nonartifact	1	1
3	1.0	1.999512	SPACE.S03.yyyymmdd.ECRASD	0.613631	artifact	0	0
4	1.5	2.499512	SPACE.S03.yyyymmdd.ECRASD	0.78221905	nonartifact	1	0
5	2.0	2.999512	SPACE.S03.yyyymmdd.ECRASD	0.689816	nonartifact	1	0
6	2.5	3.499512	SPACE.S03.yyyymmdd.ECRASD	0.18395603	nonartifact	1	1
18	8.5	9.499512	SPACE.S03.yyyymmdd.ECRASD	0.61663574	nonartifact	1	0
19	9.0	9.999512	SPACE.S03.yyyymmdd.ECRASD	0.6931963	nonartifact	1	0
20	9.5	10.499512	SPACE.S03.yyyymmdd.ECRASD	0.4501238	nonartifact	1	1
21	10.0	10.999512	SPACE.S03.yyyymmdd.ECRASD	0.64822304	nonartifact	1	0
22	10.5	11.499512	SPACE.S03.yyyymmdd.ECRASD	0.86728156	nonartifact	1	0
23	11.0	11.999512	SPACE.S03.yyyymmdd.ECRASD	0.89687026	nonartifact	1	0
24	11.5	12.499512	SPACE.S03.yyyymmdd.ECRASD	0.899887	nonartifact	1	0
25	12.0	12.999512	SPACE.S03.yyyymmdd.ECRASD	0.76401764	nonartifact	1	0
26	12.5	13.499512	SPACE.S03.yyyymmdd.ECRASD	0.8024577	nonartifact	1	0
27	13.0	13.999512	SPACE.S03.yyyymmdd.ECRASD	0.74052393	nonartifact	1	0
28	13.5	14.499512	SPACE.S03.yyyymmdd.ECRASD	0.38851434	nonartifact	1	1
31	15.0	15.999512	SPACE.S03.yyyymmdd.ECRASD	0.6212018	nonartifact	1	0
32	15.5	16.499512	SPACE.S03.yyyymmdd.ECRASD	0.7165861	nonartifact	1	0
33	16.0	16.999512	SPACE.S03.yyyymmdd.ECRASD	0.636698	nonartifact	1	0
34	16.5	17.499512	SPACE.S03.yyyymmdd.ECRASD	0.683396	nonartifact	1	0
35	17.0	17.999512	SPACE.S03.yyyymmdd.ECRASD	0.6162405	nonartifact	1	0
58	28.5	29.499512	SPACE.S03.yyyymmdd.ECRASD	0.4509012	nonartifact	1	1
59	29.0	29.999512	SPACE.S03.yyyymmdd.ECRASD	0.67750514	nonartifact	1	0
60	29.5	30.499512	SPACE.S03.yyyymmdd.ECRASD	0.77560294	nonartifact	1	0
61	30.0	30.999512	SPACE.S03.yyyymmdd.ECRASD	0.68519115	nonartifact	1	0
62	30.5	31.499512	SPACE.S03.yyyymmdd.ECRASD	0.3870584	nonartifact	1	1
107	53.0	53.999512	SPACE.S03.yyyymmdd.ECRASD	0.6429971	nonartifact	1	0
108	53.5	54.499512	SPACE.S03.yyyymmdd.ECRASD	0.8015327	nonartifact	1	0
109	54.0	54.999512	SPACE.S03.yyyymmdd.ECRASD	0.8793079	nonartifact	1	0
110	54.5	55.499512	SPACE.S03.yyyymmdd.ECRASD	0.8786052	nonartifact	1	0
111	55.0	55.999512	SPACE.S03.yyyymmdd.ECRASD	0.819964	nonartifact	1	0
112	55.5	56.499512	SPACE.S03.yyyymmdd.ECRASD	0.6434455	nonartifact	1	0
113	56.0	56.999512	SPACE.S03.yyyymmdd.ECRASD	0.5694276	nonartifact	1	0
114	56.5	57.499512	SPACE.S03.yyyymmdd.ECRASD	0.7067178	nonartifact	1	0
115	57.0	57.999512	SPACE.S03.yyyymmdd.ECRASD	0.8783565	nonartifact	1	0
116	57.5	58.499512	SPACE.S03.yyyymmdd.ECRASD	0.8792673	nonartifact	1	0
117	58.0	58.999512	SPACE.S03.yyyymmdd.ECRASD	0.5402535	nonartifact	1	0
123	61.0	61.999512	SPACE.S03.yyyymmdd.ECRASD	0.5789526	nonartifact	1	0
124	61.5	62.499512	SPACE.S03.yyyymmdd.ECRASD	0.7174155	nonartifact	1	0
125	62.0	62.999512	SPACE.S03.yyyymmdd.ECRASD	0.8463414	nonartifact	1	0
126	62.5	63.499512	SPACE.S03.yyyymmdd.ECRASD	0.85929835	nonartifact	1	0
127	63.0	63.999512	SPACE.S03.yyyymmdd.ECRASD	0.7914127	nonartifact	1	0
128	63.5	64.499512	SPACE.S03.yyyymmdd.ECRASD	0.39376795	nonartifact	1	1
136	67.5	68.499512	SPACE.S03.yyyymmdd.ECRASD	0.7768905	artifact	0	0
137	68.0	68.999512	SPACE.S03.yyyymmdd.ECRASD	0.9266014	nonartifact	1	0
138	68.5	69.499512	SPACE.S03.yyyymmdd.ECRASD	0.93216306	nonartifact	1	0
139	69.0	69.999512	SPACE.S03.yyyymmdd.ECRASD	0.9073899	nonartifact	1	0
140	69.5	70.499512	SPACE.S03.yyyymmdd.ECRASD	0.921995	nonartifact	1	0
141	70.0	70.999512	SPACE.S03.yyyymmdd.ECRASD	0.9136724	nonartifact	1	0
142	70.5	71.499512	SPACE.S03.yyyymmdd.ECRASD	0.9240509	nonartifact	1	0
143	71.0	71.999512	SPACE.S03.yyyymmdd.ECRASD	0.88385296	nonartifact	1	0
144	71.5	72.499512	SPACE.S03.yyyymmdd.ECRASD	0.60969377	nonartifact	1	0
145	72.0	72.999512	SPACE.S03.yyyymmdd.ECRASD	0.9117832	nonartifact	1	0
146	72.5	73.499512	SPACE.S03.yyyymmdd.ECRASD	0.931815	nonartifact	1	0
147	73.0	73.999512	SPACE.S03.yyyymmdd.ECRASD	0.93024564	nonartifact	1	0
148	73.5	74.499512	SPACE.S03.yyyymmdd.ECRASD	0.9056846	nonartifact	1	0
149	74.0	74.999512	SPACE.S03.yyyymmdd.ECRASD	0.92969984	nonartifact	1	0
150	74.5	75.499512	SPACE.S03.yyyymmdd.ECRASD	0.92922276	nonartifact	1	0
151	75.0	75.999512	SPACE.S03.yyyymmdd.ECRASD	0.92870927	nonartifact	1	0
152	75.5	76.499512	SPACE.S03.yyyymmdd.ECRASD	0.93074507	nonartifact	1	0
153	76.0	76.999512	SPACE.S03.yyyymmdd.ECRASD	0.82990724	nonartifact	1	0
154	76.5	77.499512	SPACE.S03.yyyymmdd.ECRASD	0.8462753	nonartifact	1	0
155	77.0	77.999512	SPACE.S03.yyyymmdd.ECRASD	0.8478212	nonartifact	1	0
156	77.5	78.499512	SPACE.S03.yyyymmdd.ECRASD	0.7886991	nonartifact	1	0
157	78.0	78.999512	SPACE.S03.yyyymmdd.ECRASD	0.59902424	nonartifact	1	0
182	90.5	91.499512	SPACE.S03.yyyymmdd.ECRASD	0.48095548	nonartifact	1	1
183	91.0	91.999512	SPACE.S03.yyyymmdd.ECRASD	0.6510531	nonartifact	1	0
184	91.5	92.499512	SPACE.S03.yyyymmdd.ECRASD	0.417209	nonartifact	1	1
188	93.5	94.499512	SPACE.S03.yyyymmdd.ECRASD	0.5237588	nonartifact	1	0
189	94.0	94.999512	SPACE.S03.yyyymmdd.ECRASD	0.7399419	nonartifact	1	0
190	94.5	95.499512	SPACE.S03.yyyymmdd.ECRASD	0.63178456	nonartifact	1	0
247	124.5	125.499512	SPACE.S03.yyyymmdd.ECRASD	0.48170912	nonartifact	1	1
248	125.0	125.999512	SPACE.S03.yyyymmdd.ECRASD	0.72741854	nonartifact	1	0
249	125.5	126.499512	SPACE.S03.yyyymmdd.ECRASD	0.4792986	nonartifact	1	1
270	136.0	136.999512	SPACE.S03.yyyymmdd.ECRASD	0.52736884	nonartifact	1	0
271	136.5	137.499512	SPACE.S03.yyyymmdd.ECRASD	0.8071714	nonartifact	1	0
272	137.0	137.999512	SPACE.S03.yyyymmdd.ECRASD	0.8856957	nonartifact	1	0
273	137.5	138.499512	SPACE.S03.yyyymmdd.ECRASD	0.83582383	nonartifact	1	0
274	138.0	138.999512	SPACE.S03.yyyymmdd.ECRASD	0.6165046	nonartifact	1	0
276	139.0	139.999512	SPACE.S03.yyyymmdd.ECRASD	0.5300204	nonartifact	1	0
277	139.5	140.499512	SPACE.S03.yyyymmdd.ECRASD	0.7533082	nonartifact	1	0
278	140.0	140.999512	SPACE.S03.yyyymmdd.ECRASD	0.67309016	nonartifact	1	0
279	140.5	141.499512	SPACE.S03.yyyymmdd.ECRASD	0.64123154	nonartifact	1	0
284	143.0	143.999512	SPACE.S03.yyyymmdd.ECRASD	0.34023145	nonartifact	1	1
285	143.5	144.499512	SPACE.S03.yyyymmdd.ECRASD	0.67844534	nonartifact	1	0
286	144.0	144.999512	SPACE.S03.yyyymmdd.ECRASD	0.8203094	nonartifact	1	0
287	144.5	145.499512	SPACE.S03.yyyymmdd.ECRASD	0.83215857	nonartifact	1	0
288	145.0	145.999512	SPACE.S03.yyyymmdd.ECRASD	0.8068082	nonartifact	1	0
289	145.5	146.499512	SPACE.S03.yyyymmdd.ECRASD	0.7776747	nonartifact	1	0
290	146.0	146.999512	SPACE.S03.yyyymmdd.ECRASD	0.705833	nonartifact	1	0
291	146.5	147.499512	SPACE.S03.yyyymmdd.ECRASD	0.24833673	nonartifact	1	1
302	152.0	152.999512	SPACE.S03.yyyymmdd.ECRASD	0.56505775	nonartifact	1	0
303	152.5	153.499512	SPACE.S03.yyyymmdd.ECRASD	0.6880455	nonartifact	1	0
304	153.0	153.999512	SPACE.S03.yyyymmdd.ECRASD	0.70019025	nonartifact	1	0
305	153.5	154.499512	SPACE.S03.yyyymmdd.ECRASD	0.42481777	nonartifact	1	1
306	154.0	154.999512	SPACE.S03.yyyymmdd.ECRASD	0.4657886	nonartifact	1	1
307	154.5	155.499512	SPACE.S03.yyyymmdd.ECRASD	0.7316709	nonartifact	1	0
308	155.0	155.999512	SPACE.S03.yyyymmdd.ECRASD	0.64572906	nonartifact	1	0
310	156.0	156.999512	SPACE.S03.yyyymmdd.ECRASD	0.4774146	nonartifact	1	1
311	156.5	157.499512	SPACE.S03.yyyymmdd.ECRASD	0.6702684	nonartifact	1	0
312	157.0	157.999512	SPACE.S03.yyyymmdd.ECRASD	0.5961889	nonartifact	1	0
320	161.0	161.999512	SPACE.S03.yyyymmdd.ECRASD	0.6204935	nonartifact	1	0
321	161.5	162.499512	SPACE.S03.yyyymmdd.ECRASD	0.75016505	nonartifact	1	0
322	162.0	162.999512	SPACE.S03.yyyymmdd.ECRASD	0.6678264	nonartifact	1	0
323	162.5	163.499512	SPACE.S03.yyyymmdd.ECRASD	0.3776235	nonartifact	1	1
351	176.5	177.499512	SPACE.S03.yyyymmdd.ECRASD	0.39569172	nonartifact	1	1
352	177.0	177.999512	SPACE.S03.yyyymmdd.ECRASD	0.7624307	nonartifact	1	0
353	177.5	178.499512	SPACE.S03.yyyymmdd.ECRASD	0.8849012	nonartifact	1	0
354	178.0	178.999512	SPACE.S03.yyyymmdd.ECRASD	0.8206011	artifact	0	0
20	9.5	10.499512	SPACE.S124.yymmdd.ECREP	0.75215346	artifact	0	0
21	10.0	10.999512	SPACE.S124.yymmdd.ECREP	0.7242915	nonartifact	1	0
22	10.5	11.499512	SPACE.S124.yymmdd.ECREP	0.81688124	nonartifact	1	0
23	11.0	11.999512	SPACE.S124.yymmdd.ECREP	0.8676752	nonartifact	1	0
24	11.5	12.499512	SPACE.S124.yymmdd.ECREP	0.76716703	nonartifact	1	0
25	12.0	12.999512	SPACE.S124.yymmdd.ECREP	0.51642716	nonartifact	1	0
26	12.5	13.499512	SPACE.S124.yymmdd.ECREP	0.5139165	nonartifact	1	0
27	13.0	13.999512	SPACE.S124.yymmdd.ECREP	0.7142444	nonartifact	1	0
28	13.5	14.499512	SPACE.S124.yymmdd.ECREP	0.68565315	nonartifact	1	0
29	14.0	14.999512	SPACE.S124.yymmdd.ECREP	0.5973718	nonartifact	1	0
30	14.5	15.499512	SPACE.S124.yymmdd.ECREP	0.68693095	nonartifact	1	0
31	15.0	15.999512	SPACE.S124.yymmdd.ECREP	0.7179781	nonartifact	1	0
32	15.5	16.499512	SPACE.S124.yymmdd.ECREP	0.8427702	nonartifact	1	0
33	16.0	16.999512	SPACE.S124.yymmdd.ECREP	0.79498565	nonartifact	1	0
34	16.5	17.499512	SPACE.S124.yymmdd.ECREP	0.695465	artifact	0	0
38	18.5	19.499512	SPACE.S124.yymmdd.ECREP	0.64341515	nonartifact	1	0
39	19.0	19.999512	SPACE.S124.yymmdd.ECREP	0.73235846	nonartifact	1	0
40	19.5	20.499512	SPACE.S124.yymmdd.ECREP	0.66754377	nonartifact	1	0
41	20.0	20.999512	SPACE.S124.yymmdd.ECREP	0.60838723	artifact	0	0
63	32.0	32.999512	SPACE.S124.yymmdd.ECREP	0.5730899	nonartifact	1	0
64	32.5	33.499512	SPACE.S124.yymmdd.ECREP	0.6649131	nonartifact	1	0
65	33.0	33.999512	SPACE.S124.yymmdd.ECREP	0.72116643	nonartifact	1	0
66	33.5	34.499512	SPACE.S124.yymmdd.ECREP	0.6877276	nonartifact	1	0
67	34.0	34.999512	SPACE.S124.yymmdd.ECREP	0.6872446	nonartifact	1	0
68	34.5	35.499512	SPACE.S124.yymmdd.ECREP	0.61273026	nonartifact	1	0
69	35.0	35.999512	SPACE.S124.yymmdd.ECREP	0.7128526	nonartifact	1	0
70	35.5	36.499512	SPACE.S124.yymmdd.ECREP	0.78113425	nonartifact	1	0
71	36.0	36.999512	SPACE.S124.yymmdd.ECREP	0.8619804	nonartifact	1	0
72	36.5	37.499512	SPACE.S124.yymmdd.ECREP	0.7936635	nonartifact	1	0
73	37.0	37.999512	SPACE.S124.yymmdd.ECREP	0.75849724	nonartifact	1	0
74	37.5	38.499512	SPACE.S124.yymmdd.ECREP	0.78196675	nonartifact	1	0
75	38.0	38.999512	SPACE.S124.yymmdd.ECREP	0.71540034	artifact	0	0
77	39.0	39.999512	SPACE.S124.yymmdd.ECREP	0.8025567	artifact	0	0
78	39.5	40.499512	SPACE.S124.yymmdd.ECREP	0.7330687	nonartifact	1	0
79	40.5	41.499512	SPACE.S124.yymmdd.ECREP	0.872069	artifact	0	0
91	46.5	47.499512	SPACE.S124.yymmdd.ECREP	0.6236232	nonartifact	1	0
92	47.0	47.999512	SPACE.S124.yymmdd.ECREP	0.65010715	nonartifact	1	0
93	47.5	48.499512	SPACE.S124.yymmdd.ECREP	0.55535716	nonartifact	1	0
108	55.0	55.999512	SPACE.S124.yymmdd.ECREP	0.5886654	nonartifact	1	0
109	55.5	56.499512	SPACE.S124.yymmdd.ECREP	0.69000936	nonartifact	1	0
110	56.0	56.999512	SPACE.S124.yymmdd.ECREP	0.6478974	nonartifact	1	0
137	69.5	70.499512	SPACE.S124.yymmdd.ECREP	0.62231165	nonartifact	1	0
138	70.0	70.999512	SPACE.S124.yymmdd.ECREP	0.6762311	nonartifact	1	0
139	70.5	71.499512	SPACE.S124.yymmdd.ECREP	0.6715535	nonartifact	1	0
140	71.0	71.999512	SPACE.S124.yymmdd.ECREP	0.5408161	nonartifact	1	0
150	76.0	76.999512	SPACE.S124.yymmdd.ECREP	0.56670564	nonartifact	1	0
151	76.5	77.499512	SPACE.S124.yymmdd.ECREP	0.72192585	nonartifact	1	0
152	77.0	77.999512	SPACE.S124.yymmdd.ECREP	0.6445996	nonartifact	1	0
153	77.5	78.499512	SPACE.S124.yymmdd.ECREP	0.6509487	nonartifact	1	0
154	78.0	78.999512	SPACE.S124.yymmdd.ECREP	0.601142	nonartifact	1	0
155	78.5	79.499512	SPACE.S124.yymmdd.ECREP	0.83102286	nonartifact	1	0
156	79.0	79.999512	SPACE.S124.yymmdd.ECREP	0.8996383	nonartifact	1	0
157	79.5	80.499512	SPACE.S124.yymmdd.ECREP	0.87066334	nonartifact	1	0
158	80.0	80.999512	SPACE.S124.yymmdd.ECREP	0.9020125	nonartifact	1	0
159	80.5	81.499512	SPACE.S124.yymmdd.ECREP	0.91164064	nonartifact	1	0
160	81.0	81.999512	SPACE.S124.yymmdd.ECREP	0.6725009	nonartifact	1	0
161	81.5	82.499512	SPACE.S124.yymmdd.ECREP	0.5495382	nonartifact	1	0
212	107.5	108.499512	SPACE.S124.yymmdd.ECREP	0.708288	artifact	0	0
213	108.0	108.999512	SPACE.S124.yymmdd.ECREP	0.69087756	nonartifact	1	0
214	108.5	109.499512	SPACE.S124.yymmdd.ECREP	0.5678819	nonartifact	1	0
222	112.5	113.499512	SPACE.S124.yymmdd.ECREP	0.52979296	nonartifact	1	0
223	113.0	113.999512	SPACE.S124.yymmdd.ECREP	0.6920052	nonartifact	1	0
[truncated: 18,455 more rows]
