# Supplementary material for: Improved Manual Annotation of EEG Signals through Convolutional Neural Network Guidance
Source: eNeuro. 2022 Sep 27;9(5):ENEURO.0160-22.2022. doi: 10.1523/ENEURO.0160-22.2022 (PMC9532020; doi:10.1523/ENEURO.0160-22.2022)
Supplement: Extended Data 1 — The code used to perform preprocessing of the data and all experimental work. The zip file contains pipeline scripts arranged in subfolders indicating the order of execution, a txt file with all dependencies (requirements.txt), and a short description for each step of the pipeline (README.txt). Download Extended Data 1, ZIP file. [file enu-eN-MNT-0160-22-s03.zip › Extended_Data1/step4_revision/stage1/data/segments_to_review/fn_segments.csv]

index	start	end	filename	probability	true_label	true_class	predicted_class
1	0.0	0.999512	BAMBI.S517.yyyymmdd.EORASD1	0.26083624	artifact	0	1
2	0.5	1.499512	BAMBI.S517.yyyymmdd.EORASD1	0.2293199	artifact	0	1
3	1.0	1.999512	BAMBI.S517.yyyymmdd.EORASD1	0.13558945	artifact	0	1
4	1.5	2.499512	BAMBI.S517.yyyymmdd.EORASD1	0.10853398	nonartifact	1	1
7	3.0	3.999512	BAMBI.S517.yyyymmdd.EORASD1	0.19691262	nonartifact	1	1
8	3.5	4.499512	BAMBI.S517.yyyymmdd.EORASD1	0.3028513	artifact	0	1
9	4.0	4.999512	BAMBI.S517.yyyymmdd.EORASD1	0.3368785	artifact	0	1
10	4.5	5.499512	BAMBI.S517.yyyymmdd.EORASD1	0.2782583	artifact	0	1
11	5.0	5.999512	BAMBI.S517.yyyymmdd.EORASD1	0.45546684	artifact	0	1
14	6.5	7.499512	BAMBI.S517.yyyymmdd.EORASD1	0.6488406	artifact	0	0
15	7.0	7.999512	BAMBI.S517.yyyymmdd.EORASD1	0.33021897	artifact	0	1
16	7.5	8.499512	BAMBI.S517.yyyymmdd.EORASD1	0.32191938	artifact	0	1
17	8.0	8.999512	BAMBI.S517.yyyymmdd.EORASD1	0.1543581	nonartifact	1	1
43	21.0	21.999512	BAMBI.S517.yyyymmdd.EORASD1	0.11704343	nonartifact	1	1
44	21.5	22.499512	BAMBI.S517.yyyymmdd.EORASD1	0.24630141	artifact	0	1
45	22.0	22.999512	BAMBI.S517.yyyymmdd.EORASD1	0.8457191	artifact	0	0
80	41.0	41.999512	BAMBI.S517.yyyymmdd.EORASD1	0.891216	artifact	0	0
81	41.5	42.499512	BAMBI.S517.yyyymmdd.EORASD1	0.3633258	artifact	0	1
82	42.0	42.999512	BAMBI.S517.yyyymmdd.EORASD1	0.13266966	nonartifact	1	1
87	44.5	45.499512	BAMBI.S517.yyyymmdd.EORASD1	0.61691004	artifact	0	0
88	45.0	45.999512	BAMBI.S517.yyyymmdd.EORASD1	0.19999062	artifact	0	1
89	45.5	46.499512	BAMBI.S517.yyyymmdd.EORASD1	0.3138504	artifact	0	1
90	46.5	47.499512	BAMBI.S517.yyyymmdd.EORASD1	0.82509506	artifact	0	0
111	57.0	57.999512	BAMBI.S517.yyyymmdd.EORASD1	0.08510835	nonartifact	1	1
112	57.5	58.499512	BAMBI.S517.yyyymmdd.EORASD1	0.18541592	artifact	0	1
113	58.0	58.999512	BAMBI.S517.yyyymmdd.EORASD1	0.46897626	artifact	0	1
156	81.0	81.999512	BAMBI.S517.yyyymmdd.EORASD1	0.43232012	artifact	0	1
157	81.5	82.499512	BAMBI.S517.yyyymmdd.EORASD1	0.261413	artifact	0	1
158	82.5	83.499512	BAMBI.S517.yyyymmdd.EORASD1	0.24952419	nonartifact	1	1
205	106.5	107.499512	BAMBI.S517.yyyymmdd.EORASD1	0.70417327	artifact	0	0
206	107.0	107.999512	BAMBI.S517.yyyymmdd.EORASD1	0.1539258	artifact	0	1
207	108.0	108.999512	BAMBI.S517.yyyymmdd.EORASD1	0.07919622	nonartifact	1	1
259	135.0	135.999512	BAMBI.S517.yyyymmdd.EORASD1	0.4952213	artifact	0	1
260	135.5	136.499512	BAMBI.S517.yyyymmdd.EORASD1	0.36622295	artifact	0	1
261	136.0	136.999512	BAMBI.S517.yyyymmdd.EORASD1	0.26238862	nonartifact	1	1
374	196.0	196.999512	BAMBI.S517.yyyymmdd.EORASD1	0.11661053	nonartifact	1	1
375	196.5	197.499512	BAMBI.S517.yyyymmdd.EORASD1	0.2525767	artifact	0	1
376	197.0	197.999512	BAMBI.S517.yyyymmdd.EORASD1	0.6654766	artifact	0	0
592	308.5	309.499512	BAMBI.S517.yyyymmdd.EORASD1	0.3870386	nonartifact	1	1
593	309.0	309.999512	BAMBI.S517.yyyymmdd.EORASD1	0.35809729	artifact	0	1
594	309.5	310.499512	BAMBI.S517.yyyymmdd.EORASD1	0.3518159	artifact	0	1
595	310.0	310.999512	BAMBI.S517.yyyymmdd.EORASD1	0.30830795	artifact	0	1
31	15.0	15.999512	SPACE.S24.yyyymmdd.ECRASD	0.25421324	nonartifact	1	1
32	15.5	16.499512	SPACE.S24.yyyymmdd.ECRASD	0.36748007	artifact	0	1
33	16.0	16.999512	SPACE.S24.yyyymmdd.ECRASD	0.7700172	artifact	0	0
71	35.0	35.999512	SPACE.S24.yyyymmdd.ECRASD	0.4655327	artifact	0	1
72	35.5	36.499512	SPACE.S24.yyyymmdd.ECRASD	0.31893054	artifact	0	1
73	36.0	36.999512	SPACE.S24.yyyymmdd.ECRASD	0.4445401	artifact	0	1
131	65.5	66.499512	SPACE.S24.yyyymmdd.ECRASD	0.84869444	artifact	0	0
132	66.0	66.999512	SPACE.S24.yyyymmdd.ECRASD	0.3919214	artifact	0	1
133	66.5	67.499512	SPACE.S24.yyyymmdd.ECRASD	0.48127842	artifact	0	1
156	78.5	79.499512	SPACE.S24.yyyymmdd.ECRASD	0.6162419	artifact	0	0
157	79.0	79.999512	SPACE.S24.yyyymmdd.ECRASD	0.37306395	artifact	0	1
158	79.5	80.499512	SPACE.S24.yyyymmdd.ECRASD	0.49553236	artifact	0	1
244	123.5	124.499512	SPACE.S24.yyyymmdd.ECRASD	0.48953366	artifact	0	1
245	124.0	124.999512	SPACE.S24.yyyymmdd.ECRASD	0.31556088	artifact	0	1
246	125.0	125.999512	SPACE.S24.yyyymmdd.ECRASD	0.23208976	nonartifact	1	1
256	130.5	131.499512	SPACE.S24.yyyymmdd.ECRASD	0.80947196	artifact	0	0
257	131.0	131.999512	SPACE.S24.yyyymmdd.ECRASD	0.35543758	artifact	0	1
258	131.5	132.499512	SPACE.S24.yyyymmdd.ECRASD	0.5258576	artifact	0	0
264	134.5	135.499512	SPACE.S24.yyyymmdd.ECRASD	0.47114566	artifact	0	1
265	135.0	135.999512	SPACE.S24.yyyymmdd.ECRASD	0.32613418	artifact	0	1
266	135.5	136.499512	SPACE.S24.yyyymmdd.ECRASD	0.5939992	artifact	0	0
267	136.0	136.999512	SPACE.S24.yyyymmdd.ECRASD	0.6042171	artifact	0	0
268	136.5	137.499512	SPACE.S24.yyyymmdd.ECRASD	0.30691332	artifact	0	1
269	137.0	137.999512	SPACE.S24.yyyymmdd.ECRASD	0.41240022	nonartifact	1	1
280	142.5	143.499512	SPACE.S24.yyyymmdd.ECRASD	0.6619863	nonartifact	1	0
281	143.5	144.499512	SPACE.S24.yyyymmdd.ECRASD	0.33043352	artifact	0	1
282	144.0	144.999512	SPACE.S24.yyyymmdd.ECRASD	0.51862186	artifact	0	0
286	146.0	146.999512	SPACE.S24.yyyymmdd.ECRASD	0.45675513	artifact	0	1
287	146.5	147.499512	SPACE.S24.yyyymmdd.ECRASD	0.30360895	artifact	0	1
288	147.5	148.499512	SPACE.S24.yyyymmdd.ECRASD	0.4906928	nonartifact	1	1
301	154.0	154.999512	SPACE.S24.yyyymmdd.ECRASD	0.59241855	artifact	0	0
302	154.5	155.499512	SPACE.S24.yyyymmdd.ECRASD	0.38170633	artifact	0	1
303	155.0	155.999512	SPACE.S24.yyyymmdd.ECRASD	0.26741216	artifact	0	1
304	155.5	156.499512	SPACE.S24.yyyymmdd.ECRASD	0.46253446	artifact	0	1
306	156.5	157.499512	SPACE.S24.yyyymmdd.ECRASD	0.6281978	artifact	0	0
307	157.0	157.999512	SPACE.S24.yyyymmdd.ECRASD	0.37702337	artifact	0	1
308	157.5	158.499512	SPACE.S24.yyyymmdd.ECRASD	0.32851842	nonartifact	1	1
316	162.5	163.499512	SPACE.S24.yyyymmdd.ECRASD	0.40219674	artifact	0	1
317	163.0	163.999512	SPACE.S24.yyyymmdd.ECRASD	0.16178748	artifact	0	1
318	164.0	164.999512	SPACE.S24.yyyymmdd.ECRASD	0.46238318	nonartifact	1	1
330	171.0	171.999512	SPACE.S24.yyyymmdd.ECRASD	0.52301633	artifact	0	0
331	171.5	172.499512	SPACE.S24.yyyymmdd.ECRASD	0.35594967	artifact	0	1
332	172.0	172.999512	SPACE.S24.yyyymmdd.ECRASD	0.284454	nonartifact	1	1
353	182.5	183.499512	SPACE.S24.yyyymmdd.ECRASD	0.14982209	nonartifact	1	1
354	183.0	183.999512	SPACE.S24.yyyymmdd.ECRASD	0.29922435	artifact	0	1
355	183.5	184.499512	SPACE.S24.yyyymmdd.ECRASD	0.86080945	artifact	0	0
368	190.0	190.999512	SPACE.S24.yyyymmdd.ECRASD	0.79863757	artifact	0	0
369	190.5	191.499512	SPACE.S24.yyyymmdd.ECRASD	0.21843767	artifact	0	1
370	191.0	191.999512	SPACE.S24.yyyymmdd.ECRASD	0.21708503	artifact	0	1
371	191.5	192.499512	SPACE.S24.yyyymmdd.ECRASD	0.28658018	artifact	0	1
372	192.0	192.999512	SPACE.S24.yyyymmdd.ECRASD	0.12511405	artifact	0	1
373	192.5	193.499512	SPACE.S24.yyyymmdd.ECRASD	0.125981	artifact	0	1
374	193.0	193.999512	SPACE.S24.yyyymmdd.ECRASD	0.19197139	artifact	0	1
375	193.5	194.499512	SPACE.S24.yyyymmdd.ECRASD	0.13875125	artifact	0	1
376	194.0	194.999512	SPACE.S24.yyyymmdd.ECRASD	0.19728428	artifact	0	1
377	194.5	195.499512	SPACE.S24.yyyymmdd.ECRASD	0.2949408	artifact	0	1
378	195.0	195.999512	SPACE.S24.yyyymmdd.ECRASD	0.18772005	artifact	0	1
379	195.5	196.499512	SPACE.S24.yyyymmdd.ECRASD	0.16275515	artifact	0	1
380	196.0	196.999512	SPACE.S24.yyyymmdd.ECRASD	0.18135193	artifact	0	1
381	196.5	197.499512	SPACE.S24.yyyymmdd.ECRASD	0.22071595	artifact	0	1
382	197.0	197.999512	SPACE.S24.yyyymmdd.ECRASD	0.3339729	artifact	0	1
383	197.5	198.499512	SPACE.S24.yyyymmdd.ECRASD	0.2157216	artifact	0	1
384	198.0	198.999512	SPACE.S24.yyyymmdd.ECRASD	0.22977297	artifact	0	1
385	198.5	199.499512	SPACE.S24.yyyymmdd.ECRASD	0.19379847	artifact	0	1
386	199.0	199.999512	SPACE.S24.yyyymmdd.ECRASD	0.18842822	artifact	0	1
387	199.5	200.499512	SPACE.S24.yyyymmdd.ECRASD	0.15507057	artifact	0	1
388	200.0	200.999512	SPACE.S24.yyyymmdd.ECRASD	0.15726855	artifact	0	1
389	200.5	201.499512	SPACE.S24.yyyymmdd.ECRASD	0.21219742	artifact	0	1
390	201.0	201.999512	SPACE.S24.yyyymmdd.ECRASD	0.19037041	artifact	0	1
391	201.5	202.499512	SPACE.S24.yyyymmdd.ECRASD	0.30182	artifact	0	1
392	202.0	202.999512	SPACE.S24.yyyymmdd.ECRASD	0.24002188	artifact	0	1
393	202.5	203.499512	SPACE.S24.yyyymmdd.ECRASD	0.2727432	artifact	0	1
394	203.0	203.999512	SPACE.S24.yyyymmdd.ECRASD	0.23689252	artifact	0	1
395	203.5	204.499512	SPACE.S24.yyyymmdd.ECRASD	0.14934763	artifact	0	1
396	204.0	204.999512	SPACE.S24.yyyymmdd.ECRASD	0.16566013	artifact	0	1
397	204.5	205.499512	SPACE.S24.yyyymmdd.ECRASD	0.4455869	artifact	0	1
1	0.0	0.999512	BAMBI.S554.yyyymmdd.EORASD1	0.42152968	artifact	0	1
2	0.5	1.499512	BAMBI.S554.yyyymmdd.EORASD1	0.3124856	artifact	0	1
3	1.0	1.999512	BAMBI.S554.yyyymmdd.EORASD1	0.06313077	artifact	0	1
4	1.5	2.499512	BAMBI.S554.yyyymmdd.EORASD1	0.05222026	nonartifact	1	1
58	28.5	29.499512	BAMBI.S554.yyyymmdd.EORASD1	0.43090013	nonartifact	1	1
59	29.5	30.499512	BAMBI.S554.yyyymmdd.EORASD1	0.39810005	artifact	0	1
60	30.0	30.999512	BAMBI.S554.yyyymmdd.EORASD1	0.8833877	artifact	0	0
198	99.0	99.999512	BAMBI.S554.yyyymmdd.EORASD1	0.17817855	nonartifact	1	1
199	99.5	100.499512	BAMBI.S554.yyyymmdd.EORASD1	0.30454707	artifact	0	1
200	100.0	100.999512	BAMBI.S554.yyyymmdd.EORASD1	0.6879191	artifact	0	0
201	100.5	101.499512	BAMBI.S554.yyyymmdd.EORASD1	0.7350227	artifact	0	0
202	101.0	101.999512	BAMBI.S554.yyyymmdd.EORASD1	0.30061406	artifact	0	1
203	101.5	102.499512	BAMBI.S554.yyyymmdd.EORASD1	0.40995002	nonartifact	1	1
264	132.0	132.999512	BAMBI.S554.yyyymmdd.EORASD1	0.26351112	nonartifact	1	1
265	132.5	133.499512	BAMBI.S554.yyyymmdd.EORASD1	0.18359171	artifact	0	1
266	133.0	133.999512	BAMBI.S554.yyyymmdd.EORASD1	0.79748964	artifact	0	0
283	142.0	142.999512	BAMBI.S554.yyyymmdd.EORASD1	0.46483096	artifact	0	1
284	142.5	143.499512	BAMBI.S554.yyyymmdd.EORASD1	0.348787	artifact	0	1
285	143.0	143.999512	BAMBI.S554.yyyymmdd.EORASD1	0.7272116	artifact	0	0
291	146.0	146.999512	BAMBI.S554.yyyymmdd.EORASD1	0.4156977	artifact	0	1
292	146.5	147.499512	BAMBI.S554.yyyymmdd.EORASD1	0.37947983	artifact	0	1
293	147.0	147.999512	BAMBI.S554.yyyymmdd.EORASD1	0.31031704	artifact	0	1
294	147.5	148.499512	BAMBI.S554.yyyymmdd.EORASD1	0.47996056	artifact	0	1
306	153.5	154.499512	BAMBI.S554.yyyymmdd.EORASD1	0.0922166	nonartifact	1	1
307	154.0	154.999512	BAMBI.S554.yyyymmdd.EORASD1	0.26808015	artifact	0	1
308	154.5	155.499512	BAMBI.S554.yyyymmdd.EORASD1	0.76030326	artifact	0	0
310	155.5	156.499512	BAMBI.S554.yyyymmdd.EORASD1	0.87520355	artifact	0	0
311	156.0	156.999512	BAMBI.S554.yyyymmdd.EORASD1	0.25509864	artifact	0	1
312	157.0	157.999512	BAMBI.S554.yyyymmdd.EORASD1	0.4209812	nonartifact	1	1
347	175.0	175.999512	BAMBI.S554.yyyymmdd.EORASD1	0.28833732	nonartifact	1	1
348	175.5	176.499512	BAMBI.S554.yyyymmdd.EORASD1	0.34915072	artifact	0	1
349	176.0	176.999512	BAMBI.S554.yyyymmdd.EORASD1	0.8604839	artifact	0	0
593	298.5	299.499512	BAMBI.S554.yyyymmdd.EORASD1	0.40961373	nonartifact	1	1
594	299.0	299.999512	BAMBI.S554.yyyymmdd.EORASD1	0.34306765	artifact	0	1
595	299.5	300.499512	BAMBI.S554.yyyymmdd.EORASD1	0.43443102	artifact	0	1
596	300.0	300.999512	BAMBI.S554.yyyymmdd.EORASD1	0.32179844	artifact	0	1
15	7.0	7.999512	BAMBI.S587.yyyymmdd.EORASD1	0.42738238	artifact	0	1
16	7.5	8.499512	BAMBI.S587.yyyymmdd.EORASD1	0.32583487	artifact	0	1
17	8.0	8.999512	BAMBI.S587.yyyymmdd.EORASD1	0.35576293	artifact	0	1
18	8.5	9.499512	BAMBI.S587.yyyymmdd.EORASD1	0.21321419	nonartifact	1	1
21	10.0	10.999512	BAMBI.S587.yyyymmdd.EORASD1	0.27188602	nonartifact	1	1
22	10.5	11.499512	BAMBI.S587.yyyymmdd.EORASD1	0.39309588	artifact	0	1
23	11.0	11.999512	BAMBI.S587.yyyymmdd.EORASD1	0.2684655	artifact	0	1
24	11.5	12.499512	BAMBI.S587.yyyymmdd.EORASD1	0.21392669	artifact	0	1
25	12.0	12.999512	BAMBI.S587.yyyymmdd.EORASD1	0.55054355	artifact	0	0
39	19.0	19.999512	BAMBI.S587.yyyymmdd.EORASD1	0.26235327	nonartifact	1	1
40	19.5	20.499512	BAMBI.S587.yyyymmdd.EORASD1	0.070394166	artifact	0	1
41	20.0	20.999512	BAMBI.S587.yyyymmdd.EORASD1	0.34567553	artifact	0	1
42	20.5	21.499512	BAMBI.S587.yyyymmdd.EORASD1	0.49537414	artifact	0	1
43	21.0	21.999512	BAMBI.S587.yyyymmdd.EORASD1	0.35550082	artifact	0	1
44	21.5	22.499512	BAMBI.S587.yyyymmdd.EORASD1	0.6431971	artifact	0	0
54	27.0	27.999512	BAMBI.S587.yyyymmdd.EORASD1	0.57586515	nonartifact	1	0
55	27.5	28.499512	BAMBI.S587.yyyymmdd.EORASD1	0.28987533	artifact	0	1
56	28.0	28.999512	BAMBI.S587.yyyymmdd.EORASD1	0.37044576	artifact	0	1
57	28.5	29.499512	BAMBI.S587.yyyymmdd.EORASD1	0.5576201	artifact	0	0
67	33.5	34.499512	BAMBI.S587.yyyymmdd.EORASD1	0.15407978	nonartifact	1	1
68	34.0	34.999512	BAMBI.S587.yyyymmdd.EORASD1	0.31797594	artifact	0	1
69	34.5	35.499512	BAMBI.S587.yyyymmdd.EORASD1	0.6390097	artifact	0	0
76	38.0	38.999512	BAMBI.S587.yyyymmdd.EORASD1	0.4093659	artifact	0	1
77	38.5	39.499512	BAMBI.S587.yyyymmdd.EORASD1	0.38955584	artifact	0	1
78	39.0	39.999512	BAMBI.S587.yyyymmdd.EORASD1	0.32321885	artifact	0	1
79	39.5	40.499512	BAMBI.S587.yyyymmdd.EORASD1	0.23693095	nonartifact	1	1
109	54.5	55.499512	BAMBI.S587.yyyymmdd.EORASD1	0.11383158	nonartifact	1	1
110	55.5	56.499512	BAMBI.S587.yyyymmdd.EORASD1	0.30499604	artifact	0	1
111	56.0	56.999512	BAMBI.S587.yyyymmdd.EORASD1	0.24866822	artifact	0	1
112	56.5	57.499512	BAMBI.S587.yyyymmdd.EORASD1	0.12709604	artifact	0	1
113	57.0	57.999512	BAMBI.S587.yyyymmdd.EORASD1	0.34694263	artifact	0	1
114	57.5	58.499512	BAMBI.S587.yyyymmdd.EORASD1	0.17025079	artifact	0	1
115	58.0	58.999512	BAMBI.S587.yyyymmdd.EORASD1	0.28030384	artifact	0	1
116	58.5	59.499512	BAMBI.S587.yyyymmdd.EORASD1	0.60627455	artifact	0	0
151	77.5	78.499512	BAMBI.S587.yyyymmdd.EORASD1	0.51163787	artifact	0	0
152	78.0	78.999512	BAMBI.S587.yyyymmdd.EORASD1	0.38256788	artifact	0	1
153	78.5	79.499512	BAMBI.S587.yyyymmdd.EORASD1	0.44706503	nonartifact	1	1
165	84.5	85.499512	BAMBI.S587.yyyymmdd.EORASD1	0.39677396	nonartifact	1	1
166	85.0	85.999512	BAMBI.S587.yyyymmdd.EORASD1	0.36755425	artifact	0	1
167	85.5	86.499512	BAMBI.S587.yyyymmdd.EORASD1	0.3852149	artifact	0	1
168	86.0	86.999512	BAMBI.S587.yyyymmdd.EORASD1	0.42304784	artifact	0	1
171	87.5	88.499512	BAMBI.S587.yyyymmdd.EORASD1	0.5120761	artifact	0	0
172	88.0	88.999512	BAMBI.S587.yyyymmdd.EORASD1	0.26705188	artifact	0	1
173	88.5	89.499512	BAMBI.S587.yyyymmdd.EORASD1	0.3362118	nonartifact	1	1
234	119.5	120.499512	BAMBI.S587.yyyymmdd.EORASD1	0.5156339	artifact	0	0
235	120.0	120.999512	BAMBI.S587.yyyymmdd.EORASD1	0.38067287	artifact	0	1
236	120.5	121.499512	BAMBI.S587.yyyymmdd.EORASD1	0.35043064	artifact	0	1
237	121.0	121.999512	BAMBI.S587.yyyymmdd.EORASD1	0.45350012	artifact	0	1
240	122.5	123.499512	BAMBI.S587.yyyymmdd.EORASD1	0.4412577	artifact	0	1
241	123.0	123.999512	BAMBI.S587.yyyymmdd.EORASD1	0.39789674	artifact	0	1
242	123.5	124.499512	BAMBI.S587.yyyymmdd.EORASD1	0.41405854	artifact	0	1
248	126.5	127.499512	BAMBI.S587.yyyymmdd.EORASD1	0.45727226	artifact	0	1
249	127.0	127.999512	BAMBI.S587.yyyymmdd.EORASD1	0.25694665	artifact	0	1
250	127.5	128.499512	BAMBI.S587.yyyymmdd.EORASD1	0.2964124	nonartifact	1	1
474	241.5	242.499512	BAMBI.S587.yyyymmdd.EORASD1	0.82991964	artifact	0	0
475	242.0	242.999512	BAMBI.S587.yyyymmdd.EORASD1	0.370678	artifact	0	1
476	242.5	243.499512	BAMBI.S587.yyyymmdd.EORASD1	0.27093247	artifact	0	1
477	243.0	243.999512	BAMBI.S587.yyyymmdd.EORASD1	0.16503495	artifact	0	1
478	243.5	244.499512	BAMBI.S587.yyyymmdd.EORASD1	0.28429285	artifact	0	1
479	244.0	244.999512	BAMBI.S587.yyyymmdd.EORASD1	0.26092806	artifact	0	1
480	244.5	245.499512	BAMBI.S587.yyyymmdd.EORASD1	0.27157074	artifact	0	1
481	245.0	245.999512	BAMBI.S587.yyyymmdd.EORASD1	0.29981348	artifact	0	1
482	245.5	246.499512	BAMBI.S587.yyyymmdd.EORASD1	0.45058414	artifact	0	1
484	246.5	247.499512	BAMBI.S587.yyyymmdd.EORASD1	0.59285676	artifact	0	0
485	247.0	247.999512	BAMBI.S587.yyyymmdd.EORASD1	0.2977445	artifact	0	1
486	247.5	248.499512	BAMBI.S587.yyyymmdd.EORASD1	0.2987092	artifact	0	1
487	248.0	248.999512	BAMBI.S587.yyyymmdd.EORASD1	0.39310238	nonartifact	1	1
554	282.0	282.999512	BAMBI.S587.yyyymmdd.EORASD1	0.29926363	nonartifact	1	1
555	283.0	283.999512	BAMBI.S587.yyyymmdd.EORASD1	0.36814877	artifact	0	1
556	283.5	284.499512	BAMBI.S587.yyyymmdd.EORASD1	0.524053	artifact	0	0
586	298.5	299.499512	BAMBI.S587.yyyymmdd.EORASD1	0.19593482	nonartifact	1	1
587	299.0	299.999512	BAMBI.S587.yyyymmdd.EORASD1	0.23312473	artifact	0	1
588	299.5	300.499512	BAMBI.S587.yyyymmdd.EORASD1	0.28525943	artifact	0	1
589	300.0	300.999512	BAMBI.S587.yyyymmdd.EORASD1	0.42186904	artifact	0	1
9	4.5	5.499512	SPACE.S31.yyyymmdd.ECRASD	0.7151438	artifact	0	0
10	5.0	5.999512	SPACE.S31.yyyymmdd.ECRASD	0.20811829	artifact	0	1
11	5.5	6.499512	SPACE.S31.yyyymmdd.ECRASD	0.31255645	nonartifact	1	1
18	9.0	9.999512	SPACE.S31.yyyymmdd.ECRASD	0.37153265	nonartifact	1	1
19	9.5	10.499512	SPACE.S31.yyyymmdd.ECRASD	0.20269692	artifact	0	1
20	10.0	10.999512	SPACE.S31.yyyymmdd.ECRASD	0.10574862	artifact	0	1
21	10.5	11.499512	SPACE.S31.yyyymmdd.ECRASD	0.19591628	nonartifact	1	1
36	18.5	19.499512	SPACE.S31.yyyymmdd.ECRASD	0.594163	artifact	0	0
37	19.0	19.999512	SPACE.S31.yyyymmdd.ECRASD	0.37716126	artifact	0	1
38	20.0	20.999512	SPACE.S31.yyyymmdd.ECRASD	0.39855462	nonartifact	1	1
119	60.5	61.499512	SPACE.S31.yyyymmdd.ECRASD	0.15150073	nonartifact	1	1
120	61.0	61.999512	SPACE.S31.yyyymmdd.ECRASD	0.26391494	artifact	0	1
121	61.5	62.499512	SPACE.S31.yyyymmdd.ECRASD	0.71373725	artifact	0	0
155	79.5	80.499512	SPACE.S31.yyyymmdd.ECRASD	0.3607434	nonartifact	1	1
156	80.0	80.999512	SPACE.S31.yyyymmdd.ECRASD	0.29192132	artifact	0	1
157	80.5	81.499512	SPACE.S31.yyyymmdd.ECRASD	0.23392251	artifact	0	1
158	81.0	81.999512	SPACE.S31.yyyymmdd.ECRASD	0.28013378	nonartifact	1	1
258	131.5	132.499512	SPACE.S31.yyyymmdd.ECRASD	0.09625137	nonartifact	1	1
259	132.0	132.999512	SPACE.S31.yyyymmdd.ECRASD	0.14620523	artifact	0	1
260	132.5	133.499512	SPACE.S31.yyyymmdd.ECRASD	0.1802613	artifact	0	1
261	133.0	133.999512	SPACE.S31.yyyymmdd.ECRASD	0.20979284	artifact	0	1
262	133.5	134.499512	SPACE.S31.yyyymmdd.ECRASD	0.3189987	artifact	0	1
263	134.0	134.999512	SPACE.S31.yyyymmdd.ECRASD	0.221883	nonartifact	1	1
302	153.5	154.499512	SPACE.S31.yyyymmdd.ECRASD	0.44043645	nonartifact	1	1
303	154.0	154.999512	SPACE.S31.yyyymmdd.ECRASD	0.34405616	artifact	0	1
304	154.5	155.499512	SPACE.S31.yyyymmdd.ECRASD	0.2920587	artifact	0	1
305	155.0	155.999512	SPACE.S31.yyyymmdd.ECRASD	0.19392046	artifact	0	1
306	155.5	156.499512	SPACE.S31.yyyymmdd.ECRASD	0.17451811	artifact	0	1
307	156.0	156.999512	SPACE.S31.yyyymmdd.ECRASD	0.20329988	artifact	0	1
308	157.0	157.999512	SPACE.S31.yyyymmdd.ECRASD	0.23980449	nonartifact	1	1
23	11.0	11.999512	SPACE.S27.yyyymmdd.EORASD	0.40464497	artifact	0	1
24	12.0	12.999512	SPACE.S27.yyyymmdd.EORASD	0.27024874	artifact	0	1
25	12.5	13.499512	SPACE.S27.yyyymmdd.EORASD	0.3517764	artifact	0	1
26	13.0	13.999512	SPACE.S27.yyyymmdd.EORASD	0.39876294	artifact	0	1
27	13.5	14.499512	SPACE.S27.yyyymmdd.EORASD	0.361948	artifact	0	1
28	14.0	14.999512	SPACE.S27.yyyymmdd.EORASD	0.29049212	artifact	0	1
29	14.5	15.499512	SPACE.S27.yyyymmdd.EORASD	0.46476972	artifact	0	1
42	21.0	21.999512	SPACE.S27.yyyymmdd.EORASD	0.26237983	nonartifact	1	1
43	21.5	22.499512	SPACE.S27.yyyymmdd.EORASD	0.32323244	artifact	0	1
44	22.0	22.999512	SPACE.S27.yyyymmdd.EORASD	0.46619913	artifact	0	1
45	22.5	23.499512	SPACE.S27.yyyymmdd.EORASD	0.29702082	artifact	0	1
46	23.0	23.999512	SPACE.S27.yyyymmdd.EORASD	0.44312444	artifact	0	1
141	72.0	72.999512	SPACE.S27.yyyymmdd.EORASD	0.42639223	artifact	0	1
142	72.5	73.499512	SPACE.S27.yyyymmdd.EORASD	0.35509855	artifact	0	1
143	73.5	74.499512	SPACE.S27.yyyymmdd.EORASD	0.22673976	nonartifact	1	1
151	77.5	78.499512	SPACE.S27.yyyymmdd.EORASD	0.72818846	artifact	0	0
152	78.0	78.999512	SPACE.S27.yyyymmdd.EORASD	0.35784772	artifact	0	1
153	78.5	79.499512	SPACE.S27.yyyymmdd.EORASD	0.35634443	artifact	0	1
154	79.0	79.999512	SPACE.S27.yyyymmdd.EORASD	0.26656282	artifact	0	1
155	80.0	80.999512	SPACE.S27.yyyymmdd.EORASD	0.4550655	nonartifact	1	1
182	94.0	94.999512	SPACE.S27.yyyymmdd.EORASD	0.5573577	artifact	0	0
183	94.5	95.499512	SPACE.S27.yyyymmdd.EORASD	0.32239932	artifact	0	1
184	95.0	95.999512	SPACE.S27.yyyymmdd.EORASD	0.17204532	artifact	0	1
185	96.0	96.999512	SPACE.S27.yyyymmdd.EORASD	0.48227715	nonartifact	1	1
217	113.0	113.999512	SPACE.S27.yyyymmdd.EORASD	0.2490008	nonartifact	1	1
218	113.5	114.499512	SPACE.S27.yyyymmdd.EORASD	0.305939	artifact	0	1
219	114.0	114.999512	SPACE.S27.yyyymmdd.EORASD	0.35567963	artifact	0	1
220	114.5	115.499512	SPACE.S27.yyyymmdd.EORASD	0.5672678	artifact	0	0
289	150.0	150.999512	SPACE.S27.yyyymmdd.EORASD	0.8403839	artifact	0	0
290	150.5	151.499512	SPACE.S27.yyyymmdd.EORASD	0.20455317	artifact	0	1
291	151.0	151.999512	SPACE.S27.yyyymmdd.EORASD	0.19045658	artifact	0	1
292	151.5	152.499512	SPACE.S27.yyyymmdd.EORASD	0.18288739	nonartifact	1	1
321	166.0	166.999512	SPACE.S27.yyyymmdd.EORASD	0.3188	nonartifact	1	1
322	166.5	167.499512	SPACE.S27.yyyymmdd.EORASD	0.14747325	artifact	0	1
323	167.0	167.999512	SPACE.S27.yyyymmdd.EORASD	0.25667736	artifact	0	1
324	168.0	168.999512	SPACE.S27.yyyymmdd.EORASD	0.17194903	nonartifact	1	1
336	174.0	174.999512	SPACE.S27.yyyymmdd.EORASD	0.51419294	nonartifact	1	0
337	174.5	175.499512	SPACE.S27.yyyymmdd.EORASD	0.3258598	artifact	0	1
338	175.0	175.999512	SPACE.S27.yyyymmdd.EORASD	0.36949807	artifact	0	1
339	175.5	176.499512	SPACE.S27.yyyymmdd.EORASD	0.3985369	artifact	0	1
340	176.0	176.999512	SPACE.S27.yyyymmdd.EORASD	0.36265093	artifact	0	1
341	176.5	177.499512	SPACE.S27.yyyymmdd.EORASD	0.5677768	artifact	0	0
343	177.5	178.499512	SPACE.S27.yyyymmdd.EORASD	0.7024932	artifact	0	0
344	178.0	178.999512	SPACE.S27.yyyymmdd.EORASD	0.31035575	artifact	0	1
345	178.5	179.499512	SPACE.S27.yyyymmdd.EORASD	0.47327217	artifact	0	1
1	0.0	0.999512	SPACE.S49.yyyymmdd.ECRASD	0.3998724	artifact	0	1
2	0.5	1.499512	SPACE.S49.yyyymmdd.ECRASD	0.32004875	artifact	0	1
3	1.0	1.999512	SPACE.S49.yyyymmdd.ECRASD	0.17157066	artifact	0	1
4	1.5	2.499512	SPACE.S49.yyyymmdd.ECRASD	0.16953927	nonartifact	1	1
16	8.0	8.999512	SPACE.S39.yyyymmdd.ECRASD	0.67949796	artifact	0	0
17	8.5	9.499512	SPACE.S39.yyyymmdd.ECRASD	0.32232112	artifact	0	1
18	9.0	9.999512	SPACE.S39.yyyymmdd.ECRASD	0.28041533	artifact	0	1
19	9.5	10.499512	SPACE.S39.yyyymmdd.ECRASD	0.59654295	nonartifact	1	0
51	26.0	26.999512	SPACE.S39.yyyymmdd.ECRASD	0.27016297	nonartifact	1	1
52	26.5	27.499512	SPACE.S39.yyyymmdd.ECRASD	0.14772663	artifact	0	1
53	27.0	27.999512	SPACE.S39.yyyymmdd.ECRASD	0.31442082	artifact	0	1
54	27.5	28.499512	SPACE.S39.yyyymmdd.ECRASD	0.35122812	artifact	0	1
55	28.0	28.999512	SPACE.S39.yyyymmdd.ECRASD	0.35205117	artifact	0	1
56	28.5	29.499512	SPACE.S39.yyyymmdd.ECRASD	0.4542583	artifact	0	1
98	50.5	51.499512	SPACE.S39.yyyymmdd.ECRASD	0.24401738	nonartifact	1	1
99	51.0	51.999512	SPACE.S39.yyyymmdd.ECRASD	0.3372048	artifact	0	1
100	51.5	52.499512	SPACE.S39.yyyymmdd.ECRASD	0.8677395	artifact	0	0
135	69.0	69.999512	SPACE.S39.yyyymmdd.ECRASD	0.6276963	artifact	0	0
136	69.5	70.499512	SPACE.S39.yyyymmdd.ECRASD	0.3550284	artifact	0	1
137	70.0	70.999512	SPACE.S39.yyyymmdd.ECRASD	0.53619856	artifact	0	0
144	73.5	74.499512	SPACE.S39.yyyymmdd.ECRASD	0.54658204	artifact	0	0
145	74.0	74.999512	SPACE.S39.yyyymmdd.ECRASD	0.33457103	artifact	0	1
146	74.5	75.499512	SPACE.S39.yyyymmdd.ECRASD	0.3335286	artifact	0	1
147	75.0	75.999512	SPACE.S39.yyyymmdd.ECRASD	0.70528525	artifact	0	0
254	129.0	129.999512	SPACE.S39.yyyymmdd.ECRASD	0.19232619	nonartifact	1	1
255	129.5	130.499512	SPACE.S39.yyyymmdd.ECRASD	0.3507099	artifact	0	1
256	130.0	130.999512	SPACE.S39.yyyymmdd.ECRASD	0.64507586	artifact	0	0
5	2.0	2.999512	SPACE.S81.yyyymmdd.EOREP	0.4550776	artifact	0	1
6	2.5	3.499512	SPACE.S81.yyyymmdd.EOREP	0.28618345	artifact	0	1
7	3.5	4.499512	SPACE.S81.yyyymmdd.EOREP	0.3520223	nonartifact	1	1
40	20.0	20.999512	SPACE.S81.yyyymmdd.EOREP	0.14497052	nonartifact	1	1
41	20.5	21.499512	SPACE.S81.yyyymmdd.EOREP	0.39613345	artifact	0	1
42	21.0	21.999512	SPACE.S81.yyyymmdd.EOREP	0.80466974	artifact	0	0
141	70.5	71.499512	SPACE.S81.yyyymmdd.EOREP	0.6433162	nonartifact	1	0
142	71.5	72.499512	SPACE.S81.yyyymmdd.EOREP	0.26218572	artifact	0	1
143	72.0	72.999512	SPACE.S81.yyyymmdd.EOREP	0.21345471	artifact	0	1
144	72.5	73.499512	SPACE.S81.yyyymmdd.EOREP	0.45271206	artifact	0	1
150	75.5	76.499512	SPACE.S81.yyyymmdd.EOREP	0.52396053	artifact	0	0
151	76.0	76.999512	SPACE.S81.yyyymmdd.EOREP	0.38125333	artifact	0	1
152	76.5	77.499512	SPACE.S81.yyyymmdd.EOREP	0.3683128	artifact	0	1
153	77.0	77.999512	SPACE.S81.yyyymmdd.EOREP	0.64055264	artifact	0	0
158	79.5	80.499512	SPACE.S81.yyyymmdd.EOREP	0.4465665	artifact	0	1
159	80.0	80.999512	SPACE.S81.yyyymmdd.EOREP	0.2659204	artifact	0	1
160	80.5	81.499512	SPACE.S81.yyyymmdd.EOREP	0.19631432	artifact	0	1
161	81.0	81.999512	SPACE.S81.yyyymmdd.EOREP	0.22186388	artifact	0	1
162	81.5	82.499512	SPACE.S81.yyyymmdd.EOREP	0.22854389	artifact	0	1
163	82.0	82.999512	SPACE.S81.yyyymmdd.EOREP	0.40461546	artifact	0	1
164	82.5	83.499512	SPACE.S81.yyyymmdd.EOREP	0.37137017	artifact	0	1
165	83.0	83.999512	SPACE.S81.yyyymmdd.EOREP	0.12809786	artifact	0	1
166	83.5	84.499512	SPACE.S81.yyyymmdd.EOREP	0.22769602	nonartifact	1	1
343	172.0	172.999512	SPACE.S81.yyyymmdd.EOREP	0.42708775	artifact	0	1
344	172.5	173.499512	SPACE.S81.yyyymmdd.EOREP	0.3766711	artifact	0	1
345	173.0	173.999512	SPACE.S81.yyyymmdd.EOREP	0.16699255	artifact	0	1
346	173.5	174.499512	SPACE.S81.yyyymmdd.EOREP	0.10972228	artifact	0	1
347	174.0	174.999512	SPACE.S81.yyyymmdd.EOREP	0.4587127	artifact	0	1
403	202.0	202.999512	SPACE.S81.yyyymmdd.EOREP	0.46472183	artifact	0	1
404	202.5	203.499512	SPACE.S81.yyyymmdd.EOREP	0.39550635	artifact	0	1
405	203.0	203.999512	SPACE.S81.yyyymmdd.EOREP	0.4093663	artifact	0	1
420	210.5	211.499512	SPACE.S81.yyyymmdd.EOREP	0.29625058	nonartifact	1	1
421	211.0	211.999512	SPACE.S81.yyyymmdd.EOREP	0.39712068	artifact	0	1
422	211.5	212.499512	SPACE.S81.yyyymmdd.EOREP	0.5409202	artifact	0	0
423	212.0	212.999512	SPACE.S81.yyyymmdd.EOREP	0.4547884	artifact	0	1
424	212.5	213.499512	SPACE.S81.yyyymmdd.EOREP	0.39951825	artifact	0	1
425	213.0	213.999512	SPACE.S81.yyyymmdd.EOREP	0.4870126	artifact	0	1
450	226.5	227.499512	SPACE.S81.yyyymmdd.EOREP	0.58821636	artifact	0	0
451	227.0	227.999512	SPACE.S81.yyyymmdd.EOREP	0.3992659	artifact	0	1
452	227.5	228.499512	SPACE.S81.yyyymmdd.EOREP	0.62907434	artifact	0	0
455	229.0	229.999512	SPACE.S81.yyyymmdd.EOREP	0.4604683	artifact	0	1
456	229.5	230.499512	SPACE.S81.yyyymmdd.EOREP	0.359887	artifact	0	1
457	230.0	230.999512	SPACE.S81.yyyymmdd.EOREP	0.3855485	artifact	0	1
458	230.5	231.499512	SPACE.S81.yyyymmdd.EOREP	0.28545457	artifact	0	1
459	231.0	231.999512	SPACE.S81.yyyymmdd.EOREP	0.489929	artifact	0	1
460	231.5	232.499512	SPACE.S81.yyyymmdd.EOREP	0.46880275	artifact	0	1
461	232.0	232.999512	SPACE.S81.yyyymmdd.EOREP	0.15493621	artifact	0	1
462	232.5	233.499512	SPACE.S81.yyyymmdd.EOREP	0.34097195	artifact	0	1
463	233.0	233.999512	SPACE.S81.yyyymmdd.EOREP	0.4133531	artifact	0	1
464	233.5	234.499512	SPACE.S81.yyyymmdd.EOREP	0.385851	artifact	0	1
465	234.0	234.999512	SPACE.S81.yyyymmdd.EOREP	0.45349154	artifact	0	1
466	234.5	235.499512	SPACE.S81.yyyymmdd.EOREP	0.28611636	artifact	0	1
467	235.0	235.999512	SPACE.S81.yyyymmdd.EOREP	0.17905943	artifact	0	1
468	235.5	236.499512	SPACE.S81.yyyymmdd.EOREP	0.3001666	artifact	0	1
469	236.0	236.999512	SPACE.S81.yyyymmdd.EOREP	0.4535866	artifact	0	1
471	237.0	237.999512	SPACE.S81.yyyymmdd.EOREP	0.42806187	artifact	0	1
472	237.5	238.499512	SPACE.S81.yyyymmdd.EOREP	0.2135856	artifact	0	1
473	238.0	238.999512	SPACE.S81.yyyymmdd.EOREP	0.5351543	artifact	0	0
477	240.0	240.999512	SPACE.S81.yyyymmdd.EOREP	0.41929093	artifact	0	1
478	240.5	241.499512	SPACE.S81.yyyymmdd.EOREP	0.31920284	artifact	0	1
479	241.0	241.999512	SPACE.S81.yyyymmdd.EOREP	0.24219196	artifact	0	1
480	241.5	242.499512	SPACE.S81.yyyymmdd.EOREP	0.34019482	nonartifact	1	1
486	244.5	245.499512	SPACE.S81.yyyymmdd.EOREP	0.43431705	artifact	0	1
487	245.0	245.999512	SPACE.S81.yyyymmdd.EOREP	0.27891222	artifact	0	1
488	245.5	246.499512	SPACE.S81.yyyymmdd.EOREP	0.25421426	artifact	0	1
489	246.0	246.999512	SPACE.S81.yyyymmdd.EOREP	0.2257172	artifact	0	1
490	246.5	247.499512	SPACE.S81.yyyymmdd.EOREP	0.36300316	artifact	0	1
491	247.0	247.999512	SPACE.S81.yyyymmdd.EOREP	0.32938492	artifact	0	1
492	247.5	248.499512	SPACE.S81.yyyymmdd.EOREP	0.41519406	artifact	0	1
493	248.0	248.999512	SPACE.S81.yyyymmdd.EOREP	0.5022279	artifact	0	0
494	248.5	249.499512	SPACE.S81.yyyymmdd.EOREP	0.3440496	artifact	0	1
495	249.0	249.999512	SPACE.S81.yyyymmdd.EOREP	0.35637662	artifact	0	1
496	249.5	250.499512	SPACE.S81.yyyymmdd.EOREP	0.4594584	artifact	0	1
497	250.0	250.999512	SPACE.S81.yyyymmdd.EOREP	0.49916396	artifact	0	1
498	250.5	251.499512	SPACE.S81.yyyymmdd.EOREP	0.3979168	artifact	0	1
499	251.5	252.499512	SPACE.S81.yyyymmdd.EOREP	0.37975752	nonartifact	1	1
504	254.0	254.999512	SPACE.S81.yyyymmdd.EOREP	0.34009382	nonartifact	1	1
505	254.5	255.499512	SPACE.S81.yyyymmdd.EOREP	0.3145073	artifact	0	1
506	255.0	255.999512	SPACE.S81.yyyymmdd.EOREP	0.24132054	artifact	0	1
507	255.5	256.499512	SPACE.S81.yyyymmdd.EOREP	0.18053211	nonartifact	1	1
512	258.0	258.999512	SPACE.S81.yyyymmdd.EOREP	0.6592039	nonartifact	1	0
513	258.5	259.499512	SPACE.S81.yyyymmdd.EOREP	0.37866768	artifact	0	1
514	259.0	259.999512	SPACE.S81.yyyymmdd.EOREP	0.46752265	artifact	0	1
517	260.5	261.499512	SPACE.S81.yyyymmdd.EOREP	0.45123047	artifact	0	1
518	261.0	261.999512	SPACE.S81.yyyymmdd.EOREP	0.3100171	artifact	0	1
519	262.0	262.999512	SPACE.S81.yyyymmdd.EOREP	0.38815644	artifact	0	1
520	262.5	263.499512	SPACE.S81.yyyymmdd.EOREP	0.18921556	artifact	0	1
521	263.5	264.499512	SPACE.S81.yyyymmdd.EOREP	0.3251556	artifact	0	1
522	264.0	264.999512	SPACE.S81.yyyymmdd.EOREP	0.20810646	artifact	0	1
523	264.5	265.499512	SPACE.S81.yyyymmdd.EOREP	0.58618957	nonartifact	1	0
538	272.0	272.999512	SPACE.S81.yyyymmdd.EOREP	0.58216786	artifact	0	0
539	272.5	273.499512	SPACE.S81.yyyymmdd.EOREP	0.28759634	artifact	0	1
540	273.0	273.999512	SPACE.S81.yyyymmdd.EOREP	0.4211512	artifact	0	1
541	273.5	274.499512	SPACE.S81.yyyymmdd.EOREP	0.36163366	artifact	0	1
542	274.0	274.999512	SPACE.S81.yyyymmdd.EOREP	0.37595454	artifact	0	1
543	274.5	275.499512	SPACE.S81.yyyymmdd.EOREP	0.4299328	artifact	0	1
589	298.0	298.999512	SPACE.S81.yyyymmdd.EOREP	0.45916137	artifact	0	1
590	298.5	299.499512	SPACE.S81.yyyymmdd.EOREP	0.3149217	artifact	0	1
591	299.0	299.999512	SPACE.S81.yyyymmdd.EOREP	0.50022477	artifact	0	0
592	299.5	300.499512	SPACE.S81.yyyymmdd.EOREP	0.5337991	artifact	0	0
593	300.0	300.999512	SPACE.S81.yyyymmdd.EOREP	0.3941755	artifact	0	1
594	300.5	301.499512	SPACE.S81.yyyymmdd.EOREP	0.46981275	artifact	0	1
607	307.5	308.499512	SPACE.S81.yyyymmdd.EOREP	0.3505421	nonartifact	1	1
608	308.0	308.999512	SPACE.S81.yyyymmdd.EOREP	0.27831465	artifact	0	1
609	308.5	309.499512	SPACE.S81.yyyymmdd.EOREP	0.27846766	artifact	0	1
610	309.0	309.999512	SPACE.S81.yyyymmdd.EOREP	0.37133467	artifact	0	1
611	309.5	310.499512	SPACE.S81.yyyymmdd.EOREP	0.29832008	nonartifact	1	1
1	0.0	0.999512	SPACE.S134.yymmdd.ECRASD	0.28305575	artifact	0	1
2	0.5	1.499512	SPACE.S134.yymmdd.ECRASD	0.58512133	artifact	0	0
19	9.0	9.999512	SPACE.S134.yymmdd.ECRASD	0.54027563	artifact	0	0
20	9.5	10.499512	SPACE.S134.yymmdd.ECRASD	0.30822933	artifact	0	1
21	10.5	11.499512	SPACE.S134.yymmdd.ECRASD	0.41703185	nonartifact	1	1
162	81.0	81.999512	SPACE.S134.yymmdd.ECRASD	0.8489149	artifact	0	0
163	81.5	82.499512	SPACE.S134.yymmdd.ECRASD	0.30302876	artifact	0	1
164	82.0	82.999512	SPACE.S134.yymmdd.ECRASD	0.30043712	nonartifact	1	1
174	87.0	87.999512	SPACE.S134.yymmdd.ECRASD	0.2186892	nonartifact	1	1
175	88.0	88.999512	SPACE.S134.yymmdd.ECRASD	0.24712138	artifact	0	1
176	88.5	89.499512	SPACE.S134.yymmdd.ECRASD	0.23055159	artifact	0	1
177	89.0	89.999512	SPACE.S134.yymmdd.ECRASD	0.33028522	artifact	0	1
178	89.5	90.499512	SPACE.S134.yymmdd.ECRASD	0.21441893	artifact	0	1
179	90.5	91.499512	SPACE.S134.yymmdd.ECRASD	0.17996643	nonartifact	1	1
184	93.0	93.999512	SPACE.S134.yymmdd.ECRASD	0.3230395	nonartifact	1	1
185	93.5	94.499512	SPACE.S134.yymmdd.ECRASD	0.336445	artifact	0	1
186	94.0	94.999512	SPACE.S134.yymmdd.ECRASD	0.46318665	artifact	0	1
188	95.0	95.999512	SPACE.S134.yymmdd.ECRASD	0.41007856	artifact	0	1
189	95.5	96.499512	SPACE.S134.yymmdd.ECRASD	0.32525623	artifact	0	1
190	96.0	96.999512	SPACE.S134.yymmdd.ECRASD	0.2735658	artifact	0	1
191	96.5	97.499512	SPACE.S134.yymmdd.ECRASD	0.24303816	nonartifact	1	1
229	116.0	116.999512	SPACE.S134.yymmdd.ECRASD	0.5698356	artifact	0	0
230	116.5	117.499512	SPACE.S134.yymmdd.ECRASD	0.2553017	artifact	0	1
231	117.5	118.499512	SPACE.S134.yymmdd.ECRASD	0.1961166	nonartifact	1	1
244	124.0	124.999512	SPACE.S134.yymmdd.ECRASD	0.52481145	artifact	0	0
245	124.5	125.499512	SPACE.S134.yymmdd.ECRASD	0.25522584	artifact	0	1
246	125.0	125.999512	SPACE.S134.yymmdd.ECRASD	0.18001659	nonartifact	1	1
581	293.0	293.999512	SPACE.S134.yymmdd.ECRASD	0.23714413	nonartifact	1	1
582	293.5	294.499512	SPACE.S134.yymmdd.ECRASD	0.24365102	artifact	0	1
583	294.0	294.999512	SPACE.S134.yymmdd.ECRASD	0.3098604	artifact	0	1
584	294.5	295.499512	SPACE.S134.yymmdd.ECRASD	0.8956093	artifact	0	0
589	297.0	297.999512	SPACE.S134.yymmdd.ECRASD	0.5461421	artifact	0	0
590	297.5	298.499512	SPACE.S134.yymmdd.ECRASD	0.31725416	artifact	0	1
591	298.0	298.999512	SPACE.S134.yymmdd.ECRASD	0.26220718	artifact	0	1
592	298.5	299.499512	SPACE.S134.yymmdd.ECRASD	0.25655723	nonartifact	1	1
624	314.5	315.499512	SPACE.S134.yymmdd.ECRASD	0.2712006	nonartifact	1	1
625	315.5	316.499512	SPACE.S134.yymmdd.ECRASD	0.26482135	artifact	0	1
626	316.0	316.999512	SPACE.S134.yymmdd.ECRASD	0.33403814	artifact	0	1
627	316.5	317.499512	SPACE.S134.yymmdd.ECRASD	0.67698634	artifact	0	0
639	322.5	323.499512	SPACE.S134.yymmdd.ECRASD	0.50047874	nonartifact	1	0
640	323.0	323.999512	SPACE.S134.yymmdd.ECRASD	0.28301874	artifact	0	1
641	323.5	324.499512	SPACE.S134.yymmdd.ECRASD	0.1439309	artifact	0	1
642	324.0	324.999512	SPACE.S134.yymmdd.ECRASD	0.1623902	artifact	0	1
1	0.0	0.999512	SPACE.S147.yyyymmdd.EORHE	0.25571737	artifact	0	1
2	0.5	1.499512	SPACE.S147.yyyymmdd.EORHE	0.16467625	artifact	0	1
3	1.0	1.999512	SPACE.S147.yyyymmdd.EORHE	0.28839418	artifact	0	1
4	1.5	2.499512	SPACE.S147.yyyymmdd.EORHE	0.33384842	nonartifact	1	1
600	299.5	300.499512	SPACE.S147.yyyymmdd.EORHE	0.3308507	nonartifact	1	1
601	300.0	300.999512	SPACE.S147.yyyymmdd.EORHE	0.31176215	artifact	0	1
602	300.5	301.499512	SPACE.S147.yyyymmdd.EORHE	0.41321713	artifact	0	1
603	301.0	301.999512	SPACE.S147.yyyymmdd.EORHE	0.32894993	artifact	0	1
50	24.5	25.499512	SPACE.S77.yyyymmdd.EORHE	0.5208142	artifact	0	0
51	25.0	25.999512	SPACE.S77.yyyymmdd.EORHE	0.32160768	artifact	0	1
52	25.5	26.499512	SPACE.S77.yyyymmdd.EORHE	0.2050717	artifact	0	1
53	26.0	26.999512	SPACE.S77.yyyymmdd.EORHE	0.29987344	artifact	0	1
54	26.5	27.499512	SPACE.S77.yyyymmdd.EORHE	0.29045704	artifact	0	1
55	27.0	27.999512	SPACE.S77.yyyymmdd.EORHE	0.2994498	artifact	0	1
56	27.5	28.499512	SPACE.S77.yyyymmdd.EORHE	0.539703	artifact	0	0
57	28.0	28.999512	SPACE.S77.yyyymmdd.EORHE	0.55030733	artifact	0	0
58	28.5	29.499512	SPACE.S77.yyyymmdd.EORHE	0.17732476	artifact	0	1
59	29.0	29.999512	SPACE.S77.yyyymmdd.EORHE	0.24067023	artifact	0	1
60	29.5	30.499512	SPACE.S77.yyyymmdd.EORHE	0.29892385	artifact	0	1
61	30.0	30.999512	SPACE.S77.yyyymmdd.EORHE	0.18481454	artifact	0	1
62	30.5	31.499512	SPACE.S77.yyyymmdd.EORHE	0.34662575	artifact	0	1
63	31.0	31.999512	SPACE.S77.yyyymmdd.EORHE	0.84008145	artifact	0	0
64	31.5	32.499512	SPACE.S77.yyyymmdd.EORHE	0.8339514	artifact	0	0
65	32.0	32.999512	SPACE.S77.yyyymmdd.EORHE	0.38315406	artifact	0	1
66	32.5	33.499512	SPACE.S77.yyyymmdd.EORHE	0.37797514	artifact	0	1
67	33.0	33.999512	SPACE.S77.yyyymmdd.EORHE	0.17108104	artifact	0	1
68	33.5	34.499512	SPACE.S77.yyyymmdd.EORHE	0.3798892	artifact	0	1
69	34.0	34.999512	SPACE.S77.yyyymmdd.EORHE	0.3731455	artifact	0	1
70	34.5	35.499512	SPACE.S77.yyyymmdd.EORHE	0.29323182	artifact	0	1
71	35.0	35.999512	SPACE.S77.yyyymmdd.EORHE	0.35277286	artifact	0	1
72	35.5	36.499512	SPACE.S77.yyyymmdd.EORHE	0.24666414	artifact	0	1
73	36.0	36.999512	SPACE.S77.yyyymmdd.EORHE	0.18630807	artifact	0	1
74	36.5	37.499512	SPACE.S77.yyyymmdd.EORHE	0.22422038	artifact	0	1
75	37.5	38.499512	SPACE.S77.yyyymmdd.EORHE	0.30986077	nonartifact	1	1
76	38.0	38.999512	SPACE.S77.yyyymmdd.EORHE	0.31417936	artifact	0	1
77	38.5	39.499512	SPACE.S77.yyyymmdd.EORHE	0.2337647	artifact	0	1
78	39.0	39.999512	SPACE.S77.yyyymmdd.EORHE	0.48990446	artifact	0	1
79	39.5	40.499512	SPACE.S77.yyyymmdd.EORHE	0.5351453	artifact	0	0
80	40.0	40.999512	SPACE.S77.yyyymmdd.EORHE	0.30919072	artifact	0	1
81	40.5	41.499512	SPACE.S77.yyyymmdd.EORHE	0.40148196	artifact	0	1
85	42.5	43.499512	SPACE.S77.yyyymmdd.EORHE	0.4185116	artifact	0	1
86	43.0	43.999512	SPACE.S77.yyyymmdd.EORHE	0.32246864	artifact	0	1
87	43.5	44.499512	SPACE.S77.yyyymmdd.EORHE	0.27769873	artifact	0	1
88	44.0	44.999512	SPACE.S77.yyyymmdd.EORHE	0.5202413	artifact	0	0
89	44.5	45.499512	SPACE.S77.yyyymmdd.EORHE	0.38557595	artifact	0	1
90	45.0	45.999512	SPACE.S77.yyyymmdd.EORHE	0.3114995	artifact	0	1
91	45.5	46.499512	SPACE.S77.yyyymmdd.EORHE	0.38581303	artifact	0	1
92	46.0	46.999512	SPACE.S77.yyyymmdd.EORHE	0.19987993	artifact	0	1
93	46.5	47.499512	SPACE.S77.yyyymmdd.EORHE	0.29154214	artifact	0	1
94	47.0	47.999512	SPACE.S77.yyyymmdd.EORHE	0.6782805	artifact	0	0
114	57.5	58.499512	SPACE.S77.yyyymmdd.EORHE	0.19728881	nonartifact	1	1
115	58.0	58.999512	SPACE.S77.yyyymmdd.EORHE	0.35928237	artifact	0	1
116	58.5	59.499512	SPACE.S77.yyyymmdd.EORHE	0.37681785	artifact	0	1
117	59.0	59.999512	SPACE.S77.yyyymmdd.EORHE	0.61470795	artifact	0	0
119	60.0	60.999512	SPACE.S77.yyyymmdd.EORHE	0.41017967	artifact	0	1
120	60.5	61.499512	SPACE.S77.yyyymmdd.EORHE	0.3418555	artifact	0	1
121	61.0	61.999512	SPACE.S77.yyyymmdd.EORHE	0.1276667	artifact	0	1
122	61.5	62.499512	SPACE.S77.yyyymmdd.EORHE	0.32569736	nonartifact	1	1
127	64.0	64.999512	SPACE.S77.yyyymmdd.EORHE	0.15065387	nonartifact	1	1
128	65.0	65.999512	SPACE.S77.yyyymmdd.EORHE	0.1557737	artifact	0	1
129	65.5	66.499512	SPACE.S77.yyyymmdd.EORHE	0.30619407	artifact	0	1
130	66.0	66.999512	SPACE.S77.yyyymmdd.EORHE	0.30874032	artifact	0	1
131	66.5	67.499512	SPACE.S77.yyyymmdd.EORHE	0.30441663	artifact	0	1
132	67.0	67.999512	SPACE.S77.yyyymmdd.EORHE	0.34220308	artifact	0	1
133	67.5	68.499512	SPACE.S77.yyyymmdd.EORHE	0.45888644	artifact	0	1
150	76.0	76.999512	SPACE.S77.yyyymmdd.EORHE	0.28216642	nonartifact	1	1
151	76.5	77.499512	SPACE.S77.yyyymmdd.EORHE	0.2020254	artifact	0	1
152	77.0	77.999512	SPACE.S77.yyyymmdd.EORHE	0.27029637	artifact	0	1
153	77.5	78.499512	SPACE.S77.yyyymmdd.EORHE	0.34847578	artifact	0	1
154	78.0	78.999512	SPACE.S77.yyyymmdd.EORHE	0.21642207	artifact	0	1
155	78.5	79.499512	SPACE.S77.yyyymmdd.EORHE	0.3291305	artifact	0	1
156	79.0	79.999512	SPACE.S77.yyyymmdd.EORHE	0.34921607	artifact	0	1
157	79.5	80.499512	SPACE.S77.yyyymmdd.EORHE	0.31003207	artifact	0	1
158	80.0	80.999512	SPACE.S77.yyyymmdd.EORHE	0.32721204	artifact	0	1
159	80.5	81.499512	SPACE.S77.yyyymmdd.EORHE	0.30505833	artifact	0	1
160	81.0	81.999512	SPACE.S77.yyyymmdd.EORHE	0.24143285	artifact	0	1
161	81.5	82.499512	SPACE.S77.yyyymmdd.EORHE	0.123382956	artifact	0	1
162	82.0	82.999512	SPACE.S77.yyyymmdd.EORHE	0.24130426	artifact	0	1
163	82.5	83.499512	SPACE.S77.yyyymmdd.EORHE	0.27044502	artifact	0	1
164	83.0	83.999512	SPACE.S77.yyyymmdd.EORHE	0.26055965	artifact	0	1
165	83.5	84.499512	SPACE.S77.yyyymmdd.EORHE	0.3055762	artifact	0	1
166	84.0	84.999512	SPACE.S77.yyyymmdd.EORHE	0.26961118	artifact	0	1
167	84.5	85.499512	SPACE.S77.yyyymmdd.EORHE	0.28448844	artifact	0	1
168	85.0	85.999512	SPACE.S77.yyyymmdd.EORHE	0.22078803	artifact	0	1
169	85.5	86.499512	SPACE.S77.yyyymmdd.EORHE	0.32318947	artifact	0	1
170	86.0	86.999512	SPACE.S77.yyyymmdd.EORHE	0.54814005	artifact	0	0
172	87.0	87.999512	SPACE.S77.yyyymmdd.EORHE	0.7324056	artifact	0	0
173	87.5	88.499512	SPACE.S77.yyyymmdd.EORHE	0.39900485	artifact	0	1
174	88.0	88.999512	SPACE.S77.yyyymmdd.EORHE	0.25086296	artifact	0	1
175	88.5	89.499512	SPACE.S77.yyyymmdd.EORHE	0.25234076	artifact	0	1
176	89.0	89.999512	SPACE.S77.yyyymmdd.EORHE	0.34603345	artifact	0	1
177	89.5	90.499512	SPACE.S77.yyyymmdd.EORHE	0.22679268	artifact	0	1
178	90.0	90.999512	SPACE.S77.yyyymmdd.EORHE	0.27523646	artifact	0	1
179	90.5	91.499512	SPACE.S77.yyyymmdd.EORHE	0.49345818	artifact	0	1
191	96.5	97.499512	SPACE.S77.yyyymmdd.EORHE	0.745304	artifact	0	0
192	97.0	97.999512	SPACE.S77.yyyymmdd.EORHE	0.392302	artifact	0	1
193	97.5	98.499512	SPACE.S77.yyyymmdd.EORHE	0.526974	artifact	0	0
194	98.0	98.999512	SPACE.S77.yyyymmdd.EORHE	0.61193776	artifact	0	0
195	98.5	99.499512	SPACE.S77.yyyymmdd.EORHE	0.35196164	artifact	0	1
196	99.0	99.999512	SPACE.S77.yyyymmdd.EORHE	0.5803209	artifact	0	0
197	99.5	100.499512	SPACE.S77.yyyymmdd.EORHE	0.5661733	artifact	0	0
198	100.0	100.999512	SPACE.S77.yyyymmdd.EORHE	0.21099387	artifact	0	1
199	100.5	101.499512	SPACE.S77.yyyymmdd.EORHE	0.469672	artifact	0	1
217	109.5	110.499512	SPACE.S77.yyyymmdd.EORHE	0.4894218	artifact	0	1
218	110.0	110.999512	SPACE.S77.yyyymmdd.EORHE	0.1981071	artifact	0	1
219	110.5	111.499512	SPACE.S77.yyyymmdd.EORHE	0.24723157	artifact	0	1
220	111.0	111.999512	SPACE.S77.yyyymmdd.EORHE	0.2541022	artifact	0	1
221	111.5	112.499512	SPACE.S77.yyyymmdd.EORHE	0.3535889	artifact	0	1
222	112.5	113.499512	SPACE.S77.yyyymmdd.EORHE	0.20685461	nonartifact	1	1
235	119.0	119.999512	SPACE.S77.yyyymmdd.EORHE	0.2924894	nonartifact	1	1
236	120.0	120.999512	SPACE.S77.yyyymmdd.EORHE	0.20902441	artifact	0	1
237	120.5	121.499512	SPACE.S77.yyyymmdd.EORHE	0.26257986	artifact	0	1
238	121.0	121.999512	SPACE.S77.yyyymmdd.EORHE	0.24741948	artifact	0	1
239	121.5	122.499512	SPACE.S77.yyyymmdd.EORHE	0.10973563	artifact	0	1
240	122.0	122.999512	SPACE.S77.yyyymmdd.EORHE	0.11507713	artifact	0	1
241	122.5	123.499512	SPACE.S77.yyyymmdd.EORHE	0.2721973	artifact	0	1
242	123.0	123.999512	SPACE.S77.yyyymmdd.EORHE	0.35665256	artifact	0	1
243	123.5	124.499512	SPACE.S77.yyyymmdd.EORHE	0.20964472	artifact	0	1
244	124.0	124.999512	SPACE.S77.yyyymmdd.EORHE	0.11827014	artifact	0	1
245	124.5	125.499512	SPACE.S77.yyyymmdd.EORHE	0.31126302	artifact	0	1
246	125.0	125.999512	SPACE.S77.yyyymmdd.EORHE	0.54723763	artifact	0	0
253	128.5	129.499512	SPACE.S77.yyyymmdd.EORHE	0.5619081	artifact	0	0
254	129.0	129.999512	SPACE.S77.yyyymmdd.EORHE	0.34406334	artifact	0	1
255	129.5	130.499512	SPACE.S77.yyyymmdd.EORHE	0.27329358	artifact	0	1
256	130.0	130.999512	SPACE.S77.yyyymmdd.EORHE	0.62713957	artifact	0	0
257	130.5	131.499512	SPACE.S77.yyyymmdd.EORHE	0.6171801	artifact	0	0
258	131.0	131.999512	SPACE.S77.yyyymmdd.EORHE	0.3074854	artifact	0	1
259	131.5	132.499512	SPACE.S77.yyyymmdd.EORHE	0.16911711	artifact	0	1
260	132.5	133.499512	SPACE.S77.yyyymmdd.EORHE	0.28170168	nonartifact	1	1
282	143.5	144.499512	SPACE.S77.yyyymmdd.EORHE	0.863296	artifact	0	0
283	144.0	144.999512	SPACE.S77.yyyymmdd.EORHE	0.21938628	artifact	0	1
284	144.5	145.499512	SPACE.S77.yyyymmdd.EORHE	0.20637168	nonartifact	1	1
72	36.5	37.499512	BAMBI.S544.yyyymmdd.EORASD1	0.500589	artifact	0	0
73	37.0	37.999512	BAMBI.S544.yyyymmdd.EORASD1	0.3750081	artifact	0	1
74	37.5	38.499512	BAMBI.S544.yyyymmdd.EORASD1	0.30425987	artifact	0	1
75	38.0	38.999512	BAMBI.S544.yyyymmdd.EORASD1	0.36106467	artifact	0	1
76	38.5	39.499512	BAMBI.S544.yyyymmdd.EORASD1	0.37476888	artifact	0	1
77	39.0	39.999512	BAMBI.S544.yyyymmdd.EORASD1	0.41379485	artifact	0	1
78	39.5	40.499512	BAMBI.S544.yyyymmdd.EORASD1	0.29577383	artifact	0	1
79	40.0	40.999512	BAMBI.S544.yyyymmdd.EORASD1	0.4114914	artifact	0	1
134	68.0	68.999512	BAMBI.S544.yyyymmdd.EORASD1	0.27334353	nonartifact	1	1
135	68.5	69.499512	BAMBI.S544.yyyymmdd.EORASD1	0.35428512	artifact	0	1
136	69.0	69.999512	BAMBI.S544.yyyymmdd.EORASD1	0.42715657	artifact	0	1
137	69.5	70.499512	BAMBI.S544.yyyymmdd.EORASD1	0.3366568	artifact	0	1
138	70.0	70.999512	BAMBI.S544.yyyymmdd.EORASD1	0.46538484	artifact	0	1
172	87.5	88.499512	BAMBI.S544.yyyymmdd.EORASD1	0.42595977	artifact	0	1
173	88.0	88.999512	BAMBI.S544.yyyymmdd.EORASD1	0.29183066	artifact	0	1
174	88.5	89.499512	BAMBI.S544.yyyymmdd.EORASD1	0.32854632	artifact	0	1
175	89.0	89.999512	BAMBI.S544.yyyymmdd.EORASD1	0.30579725	artifact	0	1
176	89.5	90.499512	BAMBI.S544.yyyymmdd.EORASD1	0.66967577	artifact	0	0
177	90.0	90.999512	BAMBI.S544.yyyymmdd.EORASD1	0.5843839	artifact	0	0
178	90.5	91.499512	BAMBI.S544.yyyymmdd.EORASD1	0.37422568	artifact	0	1
179	91.0	91.999512	BAMBI.S544.yyyymmdd.EORASD1	0.41372043	artifact	0	1
180	91.5	92.499512	BAMBI.S544.yyyymmdd.EORASD1	0.40861064	artifact	0	1
181	92.0	92.999512	BAMBI.S544.yyyymmdd.EORASD1	0.21593037	artifact	0	1
182	92.5	93.499512	BAMBI.S544.yyyymmdd.EORASD1	0.3295757	artifact	0	1
183	93.0	93.999512	BAMBI.S544.yyyymmdd.EORASD1	0.6486862	artifact	0	0
185	94.0	94.999512	BAMBI.S544.yyyymmdd.EORASD1	0.41338262	artifact	0	1
186	94.5	95.499512	BAMBI.S544.yyyymmdd.EORASD1	0.32323262	artifact	0	1
187	95.0	95.999512	BAMBI.S544.yyyymmdd.EORASD1	0.3616766	artifact	0	1
188	95.5	96.499512	BAMBI.S544.yyyymmdd.EORASD1	0.5962706	artifact	0	0
1	0.0	0.999512	BAMBI.S622.yyyymmdd.EORASD1	0.109843336	artifact	0	1
2	0.5	1.499512	BAMBI.S622.yyyymmdd.EORASD1	0.37195125	artifact	0	1
3	1.0	1.999512	BAMBI.S622.yyyymmdd.EORASD1	0.50349665	artifact	0	0
182	91.5	92.499512	BAMBI.S622.yyyymmdd.EORASD1	0.45596033	artifact	0	1
183	92.0	92.999512	BAMBI.S622.yyyymmdd.EORASD1	0.3884226	artifact	0	1
184	92.5	93.499512	BAMBI.S622.yyyymmdd.EORASD1	0.48476702	artifact	0	1
195	98.0	98.999512	BAMBI.S622.yyyymmdd.EORASD1	0.6967316	artifact	0	0
196	98.5	99.499512	BAMBI.S622.yyyymmdd.EORASD1	0.3848392	artifact	0	1
197	99.0	99.999512	BAMBI.S622.yyyymmdd.EORASD1	0.3409416	artifact	0	1
198	99.5	100.499512	BAMBI.S622.yyyymmdd.EORASD1	0.20968994	nonartifact	1	1
241	121.0	121.999512	BAMBI.S622.yyyymmdd.EORASD1	0.3453388	nonartifact	1	1
242	121.5	122.499512	BAMBI.S622.yyyymmdd.EORASD1	0.24808952	artifact	0	1
243	122.0	122.999512	BAMBI.S622.yyyymmdd.EORASD1	0.25843662	artifact	0	1
244	122.5	123.499512	BAMBI.S622.yyyymmdd.EORASD1	0.46578512	artifact	0	1
245	123.0	123.999512	BAMBI.S622.yyyymmdd.EORASD1	0.45689234	artifact	0	1
246	123.5	124.499512	BAMBI.S622.yyyymmdd.EORASD1	0.39786577	artifact	0	1
247	124.0	124.999512	BAMBI.S622.yyyymmdd.EORASD1	0.3998252	artifact	0	1
248	124.5	125.499512	BAMBI.S622.yyyymmdd.EORASD1	0.3833009	nonartifact	1	1
249	125.0	125.999512	BAMBI.S622.yyyymmdd.EORASD1	0.3870454	nonartifact	1	1
250	125.5	126.499512	BAMBI.S622.yyyymmdd.EORASD1	0.31832045	artifact	0	1
251	126.0	126.999512	BAMBI.S622.yyyymmdd.EORASD1	0.4653158	artifact	0	1
263	132.0	132.999512	BAMBI.S622.yyyymmdd.EORASD1	0.79978454	artifact	0	0
264	132.5	133.499512	BAMBI.S622.yyyymmdd.EORASD1	0.34773353	artifact	0	1
265	133.0	133.999512	BAMBI.S622.yyyymmdd.EORASD1	0.27423042	artifact	0	1
266	133.5	134.499512	BAMBI.S622.yyyymmdd.EORASD1	0.23890077	artifact	0	1
267	134.0	134.999512	BAMBI.S622.yyyymmdd.EORASD1	0.20841914	artifact	0	1
268	134.5	135.499512	BAMBI.S622.yyyymmdd.EORASD1	0.28277582	artifact	0	1
269	135.0	135.999512	BAMBI.S622.yyyymmdd.EORASD1	0.23156811	artifact	0	1
270	135.5	136.499512	BAMBI.S622.yyyymmdd.EORASD1	0.3373303	artifact	0	1
271	136.0	136.999512	BAMBI.S622.yyyymmdd.EORASD1	0.40183243	artifact	0	1
275	138.0	138.999512	BAMBI.S622.yyyymmdd.EORASD1	0.46412098	artifact	0	1
276	138.5	139.499512	BAMBI.S622.yyyymmdd.EORASD1	0.25095743	artifact	0	1
277	139.0	139.999512	BAMBI.S622.yyyymmdd.EORASD1	0.30215323	artifact	0	1
278	139.5	140.499512	BAMBI.S622.yyyymmdd.EORASD1	0.41792744	artifact	0	1
279	140.0	140.999512	BAMBI.S622.yyyymmdd.EORASD1	0.35333213	artifact	0	1
280	140.5	141.499512	BAMBI.S622.yyyymmdd.EORASD1	0.3760576	artifact	0	1
281	141.0	141.999512	BAMBI.S622.yyyymmdd.EORASD1	0.5128223	artifact	0	0
282	141.5	142.499512	BAMBI.S622.yyyymmdd.EORASD1	0.52422076	artifact	0	0
283	142.0	142.999512	BAMBI.S622.yyyymmdd.EORASD1	0.37199607	artifact	0	1
284	142.5	143.499512	BAMBI.S622.yyyymmdd.EORASD1	0.47696474	artifact	0	1
328	166.0	166.999512	BAMBI.S622.yyyymmdd.EORASD1	0.42872152	artifact	0	1
329	166.5	167.499512	BAMBI.S622.yyyymmdd.EORASD1	0.30588588	artifact	0	1
330	167.0	167.999512	BAMBI.S622.yyyymmdd.EORASD1	0.48351833	artifact	0	1
335	170.0	170.999512	BAMBI.S622.yyyymmdd.EORASD1	0.49691296	nonartifact	1	1
336	170.5	171.499512	BAMBI.S622.yyyymmdd.EORASD1	0.33623302	artifact	0	1
337	171.0	171.999512	BAMBI.S622.yyyymmdd.EORASD1	0.45460477	artifact	0	1
346	176.0	176.999512	BAMBI.S622.yyyymmdd.EORASD1	0.40856102	artifact	0	1
347	176.5	177.499512	BAMBI.S622.yyyymmdd.EORASD1	0.28249618	artifact	0	1
348	177.0	177.999512	BAMBI.S622.yyyymmdd.EORASD1	0.26573816	artifact	0	1
349	177.5	178.499512	BAMBI.S622.yyyymmdd.EORASD1	0.44707355	artifact	0	1
350	178.0	178.999512	BAMBI.S622.yyyymmdd.EORASD1	0.3804635	artifact	0	1
351	178.5	179.499512	BAMBI.S622.yyyymmdd.EORASD1	0.22092053	artifact	0	1
352	179.0	179.999512	BAMBI.S622.yyyymmdd.EORASD1	0.31665096	nonartifact	1	1
371	188.5	189.499512	BAMBI.S622.yyyymmdd.EORASD1	0.20411381	nonartifact	1	1
372	189.5	190.499512	BAMBI.S622.yyyymmdd.EORASD1	0.13245733	artifact	0	1
373	190.0	190.999512	BAMBI.S622.yyyymmdd.EORASD1	0.19642729	artifact	0	1
374	190.5	191.499512	BAMBI.S622.yyyymmdd.EORASD1	0.34312627	artifact	0	1
375	191.0	191.999512	BAMBI.S622.yyyymmdd.EORASD1	0.2871255	artifact	0	1
376	191.5	192.499512	BAMBI.S622.yyyymmdd.EORASD1	0.3327269	artifact	0	1
377	192.0	192.999512	BAMBI.S622.yyyymmdd.EORASD1	0.31731668	artifact	0	1
378	192.5	193.499512	BAMBI.S622.yyyymmdd.EORASD1	0.24476145	artifact	0	1
379	193.0	193.999512	BAMBI.S622.yyyymmdd.EORASD1	0.1773489	nonartifact	1	1
430	218.5	219.499512	BAMBI.S622.yyyymmdd.EORASD1	0.1954967	nonartifact	1	1
431	219.5	220.499512	BAMBI.S622.yyyymmdd.EORASD1	0.34912902	artifact	0	1
432	220.0	220.999512	BAMBI.S622.yyyymmdd.EORASD1	0.4156495	artifact	0	1
436	222.0	222.999512	BAMBI.S622.yyyymmdd.EORASD1	0.45269027	artifact	0	1
437	222.5	223.499512	BAMBI.S622.yyyymmdd.EORASD1	0.34487763	artifact	0	1
438	223.0	223.999512	BAMBI.S622.yyyymmdd.EORASD1	0.17754589	artifact	0	1
439	223.5	224.499512	BAMBI.S622.yyyymmdd.EORASD1	0.25580713	artifact	0	1
440	224.5	225.499512	BAMBI.S622.yyyymmdd.EORASD1	0.31508172	nonartifact	1	1
480	244.5	245.499512	BAMBI.S622.yyyymmdd.EORASD1	0.26520652	nonartifact	1	1
481	245.0	245.999512	BAMBI.S622.yyyymmdd.EORASD1	0.32505137	artifact	0	1
482	245.5	246.499512	BAMBI.S622.yyyymmdd.EORASD1	0.3136086	artifact	0	1
483	246.0	246.999512	BAMBI.S622.yyyymmdd.EORASD1	0.42756793	artifact	0	1
484	246.5	247.499512	BAMBI.S622.yyyymmdd.EORASD1	0.480367	artifact	0	1
485	247.0	247.999512	BAMBI.S622.yyyymmdd.EORASD1	0.21421514	artifact	0	1
486	247.5	248.499512	BAMBI.S622.yyyymmdd.EORASD1	0.25167155	nonartifact	1	1
501	255.5	256.499512	BAMBI.S622.yyyymmdd.EORASD1	0.46852002	artifact	0	1
502	256.0	256.999512	BAMBI.S622.yyyymmdd.EORASD1	0.18248384	artifact	0	1
503	256.5	257.499512	BAMBI.S622.yyyymmdd.EORASD1	0.25796872	artifact	0	1
504	257.0	257.999512	BAMBI.S622.yyyymmdd.EORASD1	0.43650615	artifact	0	1
505	257.5	258.499512	BAMBI.S622.yyyymmdd.EORASD1	0.4422631	artifact	0	1
506	258.0	258.999512	BAMBI.S622.yyyymmdd.EORASD1	0.23388892	artifact	0	1
507	258.5	259.499512	BAMBI.S622.yyyymmdd.EORASD1	0.30761427	artifact	0	1
508	259.0	259.999512	BAMBI.S622.yyyymmdd.EORASD1	0.31798908	artifact	0	1
509	259.5	260.499512	BAMBI.S622.yyyymmdd.EORASD1	0.23295246	artifact	0	1
510	260.0	260.999512	BAMBI.S622.yyyymmdd.EORASD1	0.36341015	nonartifact	1	1
523	266.5	267.499512	BAMBI.S622.yyyymmdd.EORASD1	0.14632387	nonartifact	1	1
524	267.0	267.999512	BAMBI.S622.yyyymmdd.EORASD1	0.24605508	artifact	0	1
525	267.5	268.499512	BAMBI.S622.yyyymmdd.EORASD1	0.42655355	artifact	0	1
528	269.0	269.999512	BAMBI.S622.yyyymmdd.EORASD1	0.4993651	artifact	0	1
529	269.5	270.499512	BAMBI.S622.yyyymmdd.EORASD1	0.31688994	artifact	0	1
530	270.5	271.499512	BAMBI.S622.yyyymmdd.EORASD1	0.22778794	nonartifact	1	1
537	274.0	274.999512	BAMBI.S622.yyyymmdd.EORASD1	0.14798841	nonartifact	1	1
538	275.0	275.999512	BAMBI.S622.yyyymmdd.EORASD1	0.26569694	artifact	0	1
539	275.5	276.499512	BAMBI.S622.yyyymmdd.EORASD1	0.41553265	artifact	0	1
562	287.0	287.999512	BAMBI.S622.yyyymmdd.EORASD1	0.42198372	artifact	0	1
563	287.5	288.499512	BAMBI.S622.yyyymmdd.EORASD1	0.37308472	artifact	0	1
564	288.0	288.999512	BAMBI.S622.yyyymmdd.EORASD1	0.3867535	artifact	0	1
565	288.5	289.499512	BAMBI.S622.yyyymmdd.EORASD1	0.326096	nonartifact	1	1
566	289.5	290.499512	BAMBI.S622.yyyymmdd.EORASD1	0.34078407	artifact	0	1
567	290.0	290.999512	BAMBI.S622.yyyymmdd.EORASD1	0.53006214	artifact	0	0
568	290.5	291.499512	BAMBI.S622.yyyymmdd.EORASD1	0.4620491	artifact	0	1
569	291.0	291.999512	BAMBI.S622.yyyymmdd.EORASD1	0.39545262	artifact	0	1
570	291.5	292.499512	BAMBI.S622.yyyymmdd.EORASD1	0.3078942	artifact	0	1
571	292.0	292.999512	BAMBI.S622.yyyymmdd.EORASD1	0.23311606	nonartifact	1	1
577	295.0	295.999512	BAMBI.S622.yyyymmdd.EORASD1	0.41421586	artifact	0	1
578	295.5	296.499512	BAMBI.S622.yyyymmdd.EORASD1	0.32917613	artifact	0	1
579	296.0	296.999512	BAMBI.S622.yyyymmdd.EORASD1	0.34813103	artifact	0	1
580	296.5	297.499512	BAMBI.S622.yyyymmdd.EORASD1	0.42183223	artifact	0	1
581	297.0	297.999512	BAMBI.S622.yyyymmdd.EORASD1	0.375243	artifact	0	1
582	297.5	298.499512	BAMBI.S622.yyyymmdd.EORASD1	0.46359903	artifact	0	1
585	299.0	299.999512	BAMBI.S622.yyyymmdd.EORASD1	0.41836154	artifact	0	1
586	299.5	300.499512	BAMBI.S622.yyyymmdd.EORASD1	0.39313883	artifact	0	1
587	300.0	300.999512	BAMBI.S622.yyyymmdd.EORASD1	0.3259423	artifact	0	1
588	300.5	301.499512	BAMBI.S622.yyyymmdd.EORASD1	0.19528575	artifact	0	1
589	301.0	301.999512	BAMBI.S622.yyyymmdd.EORASD1	0.09648156	artifact	0	1
590	301.5	302.499512	BAMBI.S622.yyyymmdd.EORASD1	0.1964019	artifact	0	1
591	302.0	302.999512	BAMBI.S622.yyyymmdd.EORASD1	0.35494152	artifact	0	1
14	6.5	7.499512	SPACE.S96.yyyymmdd.EORHE	0.23708615	nonartifact	1	1
15	7.0	7.999512	SPACE.S96.yyyymmdd.EORHE	0.27272567	artifact	0	1
16	7.5	8.499512	SPACE.S96.yyyymmdd.EORHE	0.31081143	artifact	0	1
17	8.0	8.999512	SPACE.S96.yyyymmdd.EORHE	0.6071439	artifact	0	0
18	8.5	9.499512	SPACE.S96.yyyymmdd.EORHE	0.61332184	artifact	0	0
19	9.0	9.999512	SPACE.S96.yyyymmdd.EORHE	0.26858988	artifact	0	1
20	9.5	10.499512	SPACE.S96.yyyymmdd.EORHE	0.4054315	artifact	0	1
53	26.5	27.499512	SPACE.S96.yyyymmdd.EORHE	0.52614874	artifact	0	0
54	27.0	27.999512	SPACE.S96.yyyymmdd.EORHE	0.39123154	artifact	0	1
55	27.5	28.499512	SPACE.S96.yyyymmdd.EORHE	0.46592316	artifact	0	1
144	72.5	73.499512	SPACE.S96.yyyymmdd.EORHE	0.5661255	artifact	0	0
145	73.0	73.999512	SPACE.S96.yyyymmdd.EORHE	0.34235412	artifact	0	1
146	73.5	74.499512	SPACE.S96.yyyymmdd.EORHE	0.37772855	artifact	0	1
147	74.5	75.499512	SPACE.S96.yyyymmdd.EORHE	0.6414895	nonartifact	1	0
222	112.0	112.999512	SPACE.S96.yyyymmdd.EORHE	0.29264554	nonartifact	1	1
223	113.0	113.999512	SPACE.S96.yyyymmdd.EORHE	0.39882153	artifact	0	1
224	113.5	114.499512	SPACE.S96.yyyymmdd.EORHE	0.37801573	artifact	0	1
225	114.0	114.999512	SPACE.S96.yyyymmdd.EORHE	0.39376536	artifact	0	1
226	114.5	115.499512	SPACE.S96.yyyymmdd.EORHE	0.3855996	artifact	0	1
227	115.0	115.999512	SPACE.S96.yyyymmdd.EORHE	0.18476702	artifact	0	1
228	115.5	116.499512	SPACE.S96.yyyymmdd.EORHE	0.17706048	artifact	0	1
229	116.0	116.999512	SPACE.S96.yyyymmdd.EORHE	0.27918816	artifact	0	1
230	116.5	117.499512	SPACE.S96.yyyymmdd.EORHE	0.35598102	nonartifact	1	1
281	142.5	143.499512	SPACE.S96.yyyymmdd.EORHE	0.40390635	artifact	0	1
282	143.0	143.999512	SPACE.S96.yyyymmdd.EORHE	0.32284442	artifact	0	1
283	143.5	144.499512	SPACE.S96.yyyymmdd.EORHE	0.41739318	nonartifact	1	1
304	154.5	155.499512	SPACE.S96.yyyymmdd.EORHE	0.5204537	artifact	0	0
305	155.0	155.999512	SPACE.S96.yyyymmdd.EORHE	0.37545443	artifact	0	1
306	155.5	156.499512	SPACE.S96.yyyymmdd.EORHE	0.5342059	artifact	0	0
307	156.0	156.999512	SPACE.S96.yyyymmdd.EORHE	0.4808543	artifact	0	1
308	156.5	157.499512	SPACE.S96.yyyymmdd.EORHE	0.20307234	artifact	0	1
309	157.0	157.999512	SPACE.S96.yyyymmdd.EORHE	0.46090207	nonartifact	1	1
353	180.0	180.999512	SPACE.S96.yyyymmdd.EORHE	0.43955857	artifact	0	1
354	180.5	181.499512	SPACE.S96.yyyymmdd.EORHE	0.33508012	artifact	0	1
355	181.0	181.999512	SPACE.S96.yyyymmdd.EORHE	0.41722402	artifact	0	1
475	242.0	242.999512	SPACE.S96.yyyymmdd.EORHE	0.74300945	nonartifact	1	0
476	243.0	243.999512	SPACE.S96.yyyymmdd.EORHE	0.26946747	artifact	0	1
477	243.5	244.499512	SPACE.S96.yyyymmdd.EORHE	0.44194666	artifact	0	1
592	301.5	302.499512	SPACE.S96.yyyymmdd.EORHE	0.27511778	nonartifact	1	1
593	302.0	302.999512	SPACE.S96.yyyymmdd.EORHE	0.31481066	artifact	0	1
594	302.5	303.499512	SPACE.S96.yyyymmdd.EORHE	0.3594819	artifact	0	1
595	303.0	303.999512	SPACE.S96.yyyymmdd.EORHE	0.5186552	artifact	0	0
1	0.0	0.999512	SPACE.S139.yymmdd.EORHE	0.375299	artifact	0	1
2	0.5	1.499512	SPACE.S139.yymmdd.EORHE	0.14329441	artifact	0	1
3	1.0	1.999512	SPACE.S139.yymmdd.EORHE	0.10914953	artifact	0	1
4	1.5	2.499512	SPACE.S139.yymmdd.EORHE	0.11425483	nonartifact	1	1
51	25.0	25.999512	SPACE.S139.yymmdd.EORHE	0.17374757	nonartifact	1	1
52	25.5	26.499512	SPACE.S139.yymmdd.EORHE	0.28975746	artifact	0	1
53	26.0	26.999512	SPACE.S139.yymmdd.EORHE	0.61294657	artifact	0	0
56	27.5	28.499512	SPACE.S139.yymmdd.EORHE	0.5931955	artifact	0	0
57	28.0	28.999512	SPACE.S139.yymmdd.EORHE	0.20664111	artifact	0	1
58	28.5	29.499512	SPACE.S139.yymmdd.EORHE	0.14738858	artifact	0	1
59	29.0	29.999512	SPACE.S139.yymmdd.EORHE	0.115991525	nonartifact	1	1
60	29.5	30.499512	SPACE.S139.yymmdd.EORHE	0.08927851	nonartifact	1	1
61	30.0	30.999512	SPACE.S139.yymmdd.EORHE	0.18703558	artifact	0	1
62	30.5	31.499512	SPACE.S139.yymmdd.EORHE	0.22599567	artifact	0	1
63	31.0	31.999512	SPACE.S139.yymmdd.EORHE	0.07725547	artifact	0	1
64	31.5	32.499512	SPACE.S139.yymmdd.EORHE	0.32104337	artifact	0	1
65	32.0	32.999512	SPACE.S139.yymmdd.EORHE	0.5420106	artifact	0	0
66	32.5	33.499512	SPACE.S139.yymmdd.EORHE	0.36921206	artifact	0	1
67	33.0	33.999512	SPACE.S139.yymmdd.EORHE	0.06312517	artifact	0	1
68	33.5	34.499512	SPACE.S139.yymmdd.EORHE	0.07916206	artifact	0	1
69	34.0	34.999512	SPACE.S139.yymmdd.EORHE	0.29315293	artifact	0	1
70	34.5	35.499512	SPACE.S139.yymmdd.EORHE	0.23091453	artifact	0	1
71	35.0	35.999512	SPACE.S139.yymmdd.EORHE	0.15236211	artifact	0	1
72	35.5	36.499512	SPACE.S139.yymmdd.EORHE	0.13417195	artifact	0	1
73	36.0	36.999512	SPACE.S139.yymmdd.EORHE	0.1640297	artifact	0	1
74	36.5	37.499512	SPACE.S139.yymmdd.EORHE	0.16870368	artifact	0	1
75	37.0	37.999512	SPACE.S139.yymmdd.EORHE	0.45689484	nonartifact	1	1
182	90.5	91.499512	SPACE.S139.yymmdd.EORHE	0.5133293	artifact	0	0
183	91.0	91.999512	SPACE.S139.yymmdd.EORHE	0.3005809	artifact	0	1
184	91.5	92.499512	SPACE.S139.yymmdd.EORHE	0.13202986	artifact	0	1
185	92.0	92.999512	SPACE.S139.yymmdd.EORHE	0.25012624	artifact	0	1
186	92.5	93.499512	SPACE.S139.yymmdd.EORHE	0.24326949	artifact	0	1
187	93.0	93.999512	SPACE.S139.yymmdd.EORHE	0.20205642	artifact	0	1
188	93.5	94.499512	SPACE.S139.yymmdd.EORHE	0.09608641	artifact	0	1
189	94.0	94.999512	SPACE.S139.yymmdd.EORHE	0.07900148	nonartifact	1	1
240	119.5	120.499512	SPACE.S139.yymmdd.EORHE	0.15925683	nonartifact	1	1
241	120.5	121.499512	SPACE.S139.yymmdd.EORHE	0.1080326	artifact	0	1
242	121.0	121.999512	SPACE.S139.yymmdd.EORHE	0.107157044	artifact	0	1
243	121.5	122.499512	SPACE.S139.yymmdd.EORHE	0.08302579	artifact	0	1
244	122.0	122.999512	SPACE.S139.yymmdd.EORHE	0.100563645	artifact	0	1
245	122.5	123.499512	SPACE.S139.yymmdd.EORHE	0.17077917	nonartifact	1	1
364	182.0	182.999512	SPACE.S139.yymmdd.EORHE	0.26804668	nonartifact	1	1
365	182.5	183.499512	SPACE.S139.yymmdd.EORHE	0.29613906	artifact	0	1
366	183.0	183.999512	SPACE.S139.yymmdd.EORHE	0.4024697	artifact	0	1
367	183.5	184.499512	SPACE.S139.yymmdd.EORHE	0.264758	artifact	0	1
368	184.0	184.999512	SPACE.S139.yymmdd.EORHE	0.21869114	artifact	0	1
369	184.5	185.499512	SPACE.S139.yymmdd.EORHE	0.44582298	nonartifact	1	1
508	254.5	255.499512	SPACE.S139.yymmdd.EORHE	0.5862657	nonartifact	1	0
509	255.0	255.999512	SPACE.S139.yymmdd.EORHE	0.26410618	artifact	0	1
510	255.5	256.499512	SPACE.S139.yymmdd.EORHE	0.31574705	artifact	0	1
511	256.0	256.999512	SPACE.S139.yymmdd.EORHE	0.3489383	artifact	0	1
512	256.5	257.499512	SPACE.S139.yymmdd.EORHE	0.086516865	artifact	0	1
513	257.0	257.999512	SPACE.S139.yymmdd.EORHE	0.18018901	artifact	0	1
514	257.5	258.499512	SPACE.S139.yymmdd.EORHE	0.2496571	artifact	0	1
515	258.0	258.999512	SPACE.S139.yymmdd.EORHE	0.11978767	artifact	0	1
516	258.5	259.499512	SPACE.S139.yymmdd.EORHE	0.16306269	artifact	0	1
517	259.0	259.999512	SPACE.S139.yymmdd.EORHE	0.17889987	artifact	0	1
518	259.5	260.499512	SPACE.S139.yymmdd.EORHE	0.24293637	artifact	0	1
519	260.0	260.999512	SPACE.S139.yymmdd.EORHE	0.2908434	artifact	0	1
520	260.5	261.499512	SPACE.S139.yymmdd.EORHE	0.28954226	artifact	0	1
521	261.0	261.999512	SPACE.S139.yymmdd.EORHE	0.19024426	artifact	0	1
522	261.5	262.499512	SPACE.S139.yymmdd.EORHE	0.2534735	artifact	0	1
523	262.0	262.999512	SPACE.S139.yymmdd.EORHE	0.12182833	artifact	0	1
524	262.5	263.499512	SPACE.S139.yymmdd.EORHE	0.10797575	artifact	0	1
525	263.0	263.999512	SPACE.S139.yymmdd.EORHE	0.077317275	artifact	0	1
526	263.5	264.499512	SPACE.S139.yymmdd.EORHE	0.091910526	artifact	0	1
527	264.0	264.999512	SPACE.S139.yymmdd.EORHE	0.3453425	artifact	0	1
528	264.5	265.499512	SPACE.S139.yymmdd.EORHE	0.41044378	artifact	0	1
529	265.0	265.999512	SPACE.S139.yymmdd.EORHE	0.1836595	artifact	0	1
530	265.5	266.499512	SPACE.S139.yymmdd.EORHE	0.23728065	artifact	0	1
531	266.0	266.999512	SPACE.S139.yymmdd.EORHE	0.4529265	artifact	0	1
533	267.0	267.999512	SPACE.S139.yymmdd.EORHE	0.51674193	artifact	0	0
534	267.5	268.499512	SPACE.S139.yymmdd.EORHE	0.3218307	artifact	0	1
535	268.0	268.999512	SPACE.S139.yymmdd.EORHE	0.6471529	artifact	0	0
538	269.5	270.499512	SPACE.S139.yymmdd.EORHE	0.71388996	artifact	0	0
539	270.0	270.999512	SPACE.S139.yymmdd.EORHE	0.3893407	artifact	0	1
540	270.5	271.499512	SPACE.S139.yymmdd.EORHE	0.17727575	artifact	0	1
541	271.0	271.999512	SPACE.S139.yymmdd.EORHE	0.18787397	artifact	0	1
542	271.5	272.499512	SPACE.S139.yymmdd.EORHE	0.23457882	artifact	0	1
543	272.0	272.999512	SPACE.S139.yymmdd.EORHE	0.27488187	artifact	0	1
544	272.5	273.499512	SPACE.S139.yymmdd.EORHE	0.4280496	artifact	0	1
547	274.0	274.999512	SPACE.S139.yymmdd.EORHE	0.5103569	artifact	0	0
548	274.5	275.499512	SPACE.S139.yymmdd.EORHE	0.39436758	artifact	0	1
549	275.0	275.999512	SPACE.S139.yymmdd.EORHE	0.42439282	artifact	0	1
553	277.0	277.999512	SPACE.S139.yymmdd.EORHE	0.5146175	artifact	0	0
554	277.5	278.499512	SPACE.S139.yymmdd.EORHE	0.33755443	artifact	0	1
555	278.0	278.999512	SPACE.S139.yymmdd.EORHE	0.52565026	artifact	0	0
556	279.5	280.499512	SPACE.S139.yymmdd.EORHE	0.34497458	artifact	0	1
557	280.0	280.999512	SPACE.S139.yymmdd.EORHE	0.3278239	artifact	0	1
558	280.5	281.499512	SPACE.S139.yymmdd.EORHE	0.59438777	artifact	0	0
559	281.0	281.999512	SPACE.S139.yymmdd.EORHE	0.72355694	artifact	0	0
560	281.5	282.499512	SPACE.S139.yymmdd.EORHE	0.36122203	artifact	0	1
561	282.0	282.999512	SPACE.S139.yymmdd.EORHE	0.2882063	artifact	0	1
562	282.5	283.499512	SPACE.S139.yymmdd.EORHE	0.25377968	artifact	0	1
563	283.0	283.999512	SPACE.S139.yymmdd.EORHE	0.36001894	artifact	0	1
564	283.5	284.499512	SPACE.S139.yymmdd.EORHE	0.3319387	artifact	0	1
565	284.0	284.999512	SPACE.S139.yymmdd.EORHE	0.22182247	artifact	0	1
566	284.5	285.499512	SPACE.S139.yymmdd.EORHE	0.24259642	artifact	0	1
567	285.0	285.999512	SPACE.S139.yymmdd.EORHE	0.29551408	nonartifact	1	1
596	299.5	300.499512	SPACE.S139.yymmdd.EORHE	0.09071582	nonartifact	1	1
597	300.0	300.999512	SPACE.S139.yymmdd.EORHE	0.24935885	artifact	0	1
598	300.5	301.499512	SPACE.S139.yymmdd.EORHE	0.121182375	artifact	0	1
599	301.0	301.999512	SPACE.S139.yymmdd.EORHE	0.1961251	artifact	0	1
1	0.0	0.999512	BAMBI.S516.yyyymmdd.EORASD1	0.5029706	artifact	0	0
2	0.5	1.499512	BAMBI.S516.yyyymmdd.EORASD1	0.37132344	artifact	0	1
3	1.0	1.999512	BAMBI.S516.yyyymmdd.EORASD1	0.29038945	artifact	0	1
4	1.5	2.499512	BAMBI.S516.yyyymmdd.EORASD1	0.094819844	nonartifact	1	1
6	2.5	3.499512	BAMBI.S516.yyyymmdd.EORASD1	0.12960286	nonartifact	1	1
7	3.5	4.499512	BAMBI.S516.yyyymmdd.EORASD1	0.3337849	artifact	0	1
8	4.0	4.999512	BAMBI.S516.yyyymmdd.EORASD1	0.29277834	artifact	0	1
9	4.5	5.499512	BAMBI.S516.yyyymmdd.EORASD1	0.08223616	artifact	0	1
10	5.5	6.499512	BAMBI.S516.yyyymmdd.EORASD1	0.048536263	nonartifact	1	1
30	15.5	16.499512	BAMBI.S516.yyyymmdd.EORASD1	0.16686668	nonartifact	1	1
31	16.5	17.499512	BAMBI.S516.yyyymmdd.EORASD1	0.063216545	artifact	0	1
32	17.0	17.999512	BAMBI.S516.yyyymmdd.EORASD1	0.05881661	artifact	0	1
33	17.5	18.499512	BAMBI.S516.yyyymmdd.EORASD1	0.29955903	artifact	0	1
34	18.5	19.499512	BAMBI.S516.yyyymmdd.EORASD1	0.18389757	nonartifact	1	1
45	24.0	24.999512	BAMBI.S516.yyyymmdd.EORASD1	0.12204284	nonartifact	1	1
46	24.5	25.499512	BAMBI.S516.yyyymmdd.EORASD1	0.12932786	artifact	0	1
47	25.0	25.999512	BAMBI.S516.yyyymmdd.EORASD1	0.1318952	artifact	0	1
48	25.5	26.499512	BAMBI.S516.yyyymmdd.EORASD1	0.31539088	artifact	0	1
49	26.0	26.999512	BAMBI.S516.yyyymmdd.EORASD1	0.28338924	artifact	0	1
50	26.5	27.499512	BAMBI.S516.yyyymmdd.EORASD1	0.11577485	nonartifact	1	1
52	27.5	28.499512	BAMBI.S516.yyyymmdd.EORASD1	0.28363863	nonartifact	1	1
53	28.5	29.499512	BAMBI.S516.yyyymmdd.EORASD1	0.18247224	artifact	0	1
54	29.0	29.999512	BAMBI.S516.yyyymmdd.EORASD1	0.27264637	artifact	0	1
55	29.5	30.499512	BAMBI.S516.yyyymmdd.EORASD1	0.12011879	artifact	0	1
56	30.0	30.999512	BAMBI.S516.yyyymmdd.EORASD1	0.34708178	artifact	0	1
57	30.5	31.499512	BAMBI.S516.yyyymmdd.EORASD1	0.5579713	artifact	0	0
65	34.5	35.499512	BAMBI.S516.yyyymmdd.EORASD1	0.068787985	nonartifact	1	1
66	35.0	35.999512	BAMBI.S516.yyyymmdd.EORASD1	0.19065975	artifact	0	1
67	35.5	36.499512	BAMBI.S516.yyyymmdd.EORASD1	0.83986425	artifact	0	0
69	36.5	37.499512	BAMBI.S516.yyyymmdd.EORASD1	0.8323751	artifact	0	0
70	37.0	37.999512	BAMBI.S516.yyyymmdd.EORASD1	0.23713146	artifact	0	1
71	37.5	38.499512	BAMBI.S516.yyyymmdd.EORASD1	0.05330591	nonartifact	1	1
74	39.0	39.999512	BAMBI.S516.yyyymmdd.EORASD1	0.7625116	nonartifact	1	0
75	39.5	40.499512	BAMBI.S516.yyyymmdd.EORASD1	0.28898504	artifact	0	1
76	40.0	40.999512	BAMBI.S516.yyyymmdd.EORASD1	0.6065815	artifact	0	0
78	41.0	41.999512	BAMBI.S516.yyyymmdd.EORASD1	0.71457595	artifact	0	0
79	41.5	42.499512	BAMBI.S516.yyyymmdd.EORASD1	0.36467972	artifact	0	1
80	42.0	42.999512	BAMBI.S516.yyyymmdd.EORASD1	0.6409909	artifact	0	0
87	45.5	46.499512	BAMBI.S516.yyyymmdd.EORASD1	0.5138008	artifact	0	0
88	46.0	46.999512	BAMBI.S516.yyyymmdd.EORASD1	0.17663679	artifact	0	1
89	46.5	47.499512	BAMBI.S516.yyyymmdd.EORASD1	0.06516718	artifact	0	1
90	47.5	48.499512	BAMBI.S516.yyyymmdd.EORASD1	0.21418005	nonartifact	1	1
105	55.0	55.999512	BAMBI.S516.yyyymmdd.EORASD1	0.28323534	nonartifact	1	1
106	56.0	56.999512	BAMBI.S516.yyyymmdd.EORASD1	0.23439287	artifact	0	1
107	56.5	57.499512	BAMBI.S516.yyyymmdd.EORASD1	0.27576804	artifact	0	1
108	57.0	57.999512	BAMBI.S516.yyyymmdd.EORASD1	0.24623556	nonartifact	1	1
125	65.5	66.499512	BAMBI.S516.yyyymmdd.EORASD1	0.6018727	nonartifact	1	0
126	66.5	67.499512	BAMBI.S516.yyyymmdd.EORASD1	0.2543984	artifact	0	1
127	67.0	67.999512	BAMBI.S516.yyyymmdd.EORASD1	0.55398446	artifact	0	0
219	113.5	114.499512	BAMBI.S516.yyyymmdd.EORASD1	0.3694574	nonartifact	1	1
220	114.0	114.999512	BAMBI.S516.yyyymmdd.EORASD1	0.17450884	artifact	0	1
221	114.5	115.499512	BAMBI.S516.yyyymmdd.EORASD1	0.21014863	artifact	0	1
222	115.0	115.999512	BAMBI.S516.yyyymmdd.EORASD1	0.30365536	artifact	0	1
223	115.5	116.499512	BAMBI.S516.yyyymmdd.EORASD1	0.34851095	artifact	0	1
224	116.0	116.999512	BAMBI.S516.yyyymmdd.EORASD1	0.2661612	nonartifact	1	1
226	117.0	117.999512	BAMBI.S516.yyyymmdd.EORASD1	0.19915427	nonartifact	1	1
227	117.5	118.499512	BAMBI.S516.yyyymmdd.EORASD1	0.14730415	artifact	0	1
228	118.0	118.999512	BAMBI.S516.yyyymmdd.EORASD1	0.18176408	artifact	0	1
229	118.5	119.499512	BAMBI.S516.yyyymmdd.EORASD1	0.11461325	artifact	0	1
230	119.0	119.999512	BAMBI.S516.yyyymmdd.EORASD1	0.1822267	artifact	0	1
231	119.5	120.499512	BAMBI.S516.yyyymmdd.EORASD1	0.5872244	artifact	0	0
286	147.0	147.999512	BAMBI.S516.yyyymmdd.EORASD1	0.3475954	nonartifact	1	1
287	147.5	148.499512	BAMBI.S516.yyyymmdd.EORASD1	0.24552517	artifact	0	1
288	148.0	148.999512	BAMBI.S516.yyyymmdd.EORASD1	0.30324492	artifact	0	1
289	148.5	149.499512	BAMBI.S516.yyyymmdd.EORASD1	0.21549995	artifact	0	1
290	149.0	149.999512	BAMBI.S516.yyyymmdd.EORASD1	0.3049298	artifact	0	1
291	149.5	150.499512	BAMBI.S516.yyyymmdd.EORASD1	0.337246	nonartifact	1	1
292	150.0	150.999512	BAMBI.S516.yyyymmdd.EORASD1	0.25584298	artifact	0	1
293	150.5	151.499512	BAMBI.S516.yyyymmdd.EORASD1	0.16945298	artifact	0	1
294	151.0	151.999512	BAMBI.S516.yyyymmdd.EORASD1	0.16796896	artifact	0	1
295	151.5	152.499512	BAMBI.S516.yyyymmdd.EORASD1	0.5853246	artifact	0	0
296	152.0	152.999512	BAMBI.S516.yyyymmdd.EORASD1	0.355513	artifact	0	1
297	152.5	153.499512	BAMBI.S516.yyyymmdd.EORASD1	0.28516766	artifact	0	1
298	153.0	153.999512	BAMBI.S516.yyyymmdd.EORASD1	0.49088445	nonartifact	1	1
312	160.0	160.999512	BAMBI.S516.yyyymmdd.EORASD1	0.19809535	nonartifact	1	1
313	160.5	161.499512	BAMBI.S516.yyyymmdd.EORASD1	0.31214064	artifact	0	1
314	161.0	161.999512	BAMBI.S516.yyyymmdd.EORASD1	0.41512564	artifact	0	1
315	161.5	162.499512	BAMBI.S516.yyyymmdd.EORASD1	0.43584293	artifact	0	1
316	162.0	162.999512	BAMBI.S516.yyyymmdd.EORASD1	0.35353678	artifact	0	1
317	162.5	163.499512	BAMBI.S516.yyyymmdd.EORASD1	0.8902481	artifact	0	0
328	168.5	169.499512	BAMBI.S516.yyyymmdd.EORASD1	0.3651106	nonartifact	1	1
329	169.5	170.499512	BAMBI.S516.yyyymmdd.EORASD1	0.31476003	artifact	0	1
330	170.0	170.999512	BAMBI.S516.yyyymmdd.EORASD1	0.414308	artifact	0	1
331	170.5	171.499512	BAMBI.S516.yyyymmdd.EORASD1	0.3006048	artifact	0	1
332	171.0	171.999512	BAMBI.S516.yyyymmdd.EORASD1	0.16414547	nonartifact	1	1
334	172.0	172.999512	BAMBI.S516.yyyymmdd.EORASD1	0.1517322	nonartifact	1	1
335	173.0	173.999512	BAMBI.S516.yyyymmdd.EORASD1	0.3815235	artifact	0	1
336	173.5	174.499512	BAMBI.S516.yyyymmdd.EORASD1	0.45912826	artifact	0	1
337	174.0	174.999512	BAMBI.S516.yyyymmdd.EORASD1	0.4013031	artifact	0	1
338	174.5	175.499512	BAMBI.S516.yyyymmdd.EORASD1	0.088561706	artifact	0	1
339	175.0	175.999512	BAMBI.S516.yyyymmdd.EORASD1	0.10163978	artifact	0	1
340	175.5	176.499512	BAMBI.S516.yyyymmdd.EORASD1	0.08909395	artifact	0	1
341	176.0	176.999512	BAMBI.S516.yyyymmdd.EORASD1	0.10270603	nonartifact	1	1
1	0.0	0.999512	SPACE.S94.yyyymmdd.EORHE	0.30222768	artifact	0	1
2	0.5	1.499512	SPACE.S94.yyyymmdd.EORHE	0.2954001	artifact	0	1
3	1.0	1.999512	SPACE.S94.yyyymmdd.EORHE	0.31886512	artifact	0	1
4	1.5	2.499512	SPACE.S94.yyyymmdd.EORHE	0.27372265	nonartifact	1	1
710	355.0	355.999512	SPACE.S94.yyyymmdd.EORHE	0.4455156	artifact	0	1
711	355.5	356.499512	SPACE.S94.yyyymmdd.EORHE	0.08564277	artifact	0	1
712	356.0	356.999512	SPACE.S94.yyyymmdd.EORHE	0.33131647	artifact	0	1
1	0.0	0.999512	SPACE.S73.yyyymmdd.ECRASD	0.15116169	artifact	0	1
2	0.5	1.499512	SPACE.S73.yyyymmdd.ECRASD	0.14159192	artifact	0	1
3	1.0	1.999512	SPACE.S73.yyyymmdd.ECRASD	0.11791934	artifact	0	1
4	1.5	2.499512	SPACE.S73.yyyymmdd.ECRASD	0.036908355	nonartifact	1	1
3	1.0	1.999512	BAMBI.S521.yyyymmdd.EORASD1	0.45178944	artifact	0	1
4	1.5	2.499512	BAMBI.S521.yyyymmdd.EORASD1	0.31971526	artifact	0	1
5	2.0	2.999512	BAMBI.S521.yyyymmdd.EORASD1	0.343024	artifact	0	1
6	2.5	3.499512	BAMBI.S521.yyyymmdd.EORASD1	0.49802688	artifact	0	1
8	3.5	4.499512	BAMBI.S521.yyyymmdd.EORASD1	0.44944873	artifact	0	1
9	4.0	4.999512	BAMBI.S521.yyyymmdd.EORASD1	0.26386136	artifact	0	1
10	4.5	5.499512	BAMBI.S521.yyyymmdd.EORASD1	0.15452759	nonartifact	1	1
43	21.0	21.999512	BAMBI.S521.yyyymmdd.EORASD1	0.67605597	artifact	0	0
44	21.5	22.499512	BAMBI.S521.yyyymmdd.EORASD1	0.39750624	artifact	0	1
45	22.0	22.999512	BAMBI.S521.yyyymmdd.EORASD1	0.3256114	artifact	0	1
46	22.5	23.499512	BAMBI.S521.yyyymmdd.EORASD1	0.47198555	artifact	0	1
63	31.0	31.999512	BAMBI.S521.yyyymmdd.EORASD1	0.41467965	artifact	0	1
64	31.5	32.499512	BAMBI.S521.yyyymmdd.EORASD1	0.37615967	artifact	0	1
65	32.0	32.999512	BAMBI.S521.yyyymmdd.EORASD1	0.39267272	artifact	0	1
66	32.5	33.499512	BAMBI.S521.yyyymmdd.EORASD1	0.3198652	artifact	0	1
67	33.0	33.999512	BAMBI.S521.yyyymmdd.EORASD1	0.25678396	artifact	0	1
68	33.5	34.499512	BAMBI.S521.yyyymmdd.EORASD1	0.39302915	artifact	0	1
69	34.0	34.999512	BAMBI.S521.yyyymmdd.EORASD1	0.5033584	artifact	0	0
83	42.0	42.999512	BAMBI.S521.yyyymmdd.EORASD1	0.53380704	artifact	0	0
84	42.5	43.499512	BAMBI.S521.yyyymmdd.EORASD1	0.22261338	artifact	0	1
85	43.5	44.499512	BAMBI.S521.yyyymmdd.EORASD1	0.22698726	nonartifact	1	1
99	50.5	51.499512	BAMBI.S521.yyyymmdd.EORASD1	0.66406095	artifact	0	0
100	51.0	51.999512	BAMBI.S521.yyyymmdd.EORASD1	0.36809364	artifact	0	1
101	51.5	52.499512	BAMBI.S521.yyyymmdd.EORASD1	0.2899493	artifact	0	1
102	52.0	52.999512	BAMBI.S521.yyyymmdd.EORASD1	0.36449847	artifact	0	1
103	52.5	53.499512	BAMBI.S521.yyyymmdd.EORASD1	0.44481862	artifact	0	1
104	53.0	53.999512	BAMBI.S521.yyyymmdd.EORASD1	0.3411324	artifact	0	1
105	53.5	54.499512	BAMBI.S521.yyyymmdd.EORASD1	0.1750824	nonartifact	1	1
114	58.0	58.999512	BAMBI.S521.yyyymmdd.EORASD1	0.4650271	artifact	0	1
115	58.5	59.499512	BAMBI.S521.yyyymmdd.EORASD1	0.27642775	artifact	0	1
116	59.0	59.999512	BAMBI.S521.yyyymmdd.EORASD1	0.108709104	nonartifact	1	1
171	86.5	87.499512	BAMBI.S521.yyyymmdd.EORASD1	0.09080553	nonartifact	1	1
172	87.5	88.499512	BAMBI.S521.yyyymmdd.EORASD1	0.22106381	artifact	0	1
173	88.0	88.999512	BAMBI.S521.yyyymmdd.EORASD1	0.69592285	artifact	0	0
175	89.0	89.999512	BAMBI.S521.yyyymmdd.EORASD1	0.56230485	artifact	0	0
176	89.5	90.499512	BAMBI.S521.yyyymmdd.EORASD1	0.28579205	artifact	0	1
177	90.0	90.999512	BAMBI.S521.yyyymmdd.EORASD1	0.10952285	nonartifact	1	1
217	110.0	110.999512	BAMBI.S521.yyyymmdd.EORASD1	0.30594325	nonartifact	1	1
218	110.5	111.499512	BAMBI.S521.yyyymmdd.EORASD1	0.32470953	artifact	0	1
219	111.0	111.999512	BAMBI.S521.yyyymmdd.EORASD1	0.42267442	artifact	0	1
228	115.5	116.499512	BAMBI.S521.yyyymmdd.EORASD1	0.25140083	nonartifact	1	1
229	116.0	116.999512	BAMBI.S521.yyyymmdd.EORASD1	0.33080792	artifact	0	1
230	116.5	117.499512	BAMBI.S521.yyyymmdd.EORASD1	0.49763444	artifact	0	1
261	132.0	132.999512	BAMBI.S521.yyyymmdd.EORASD1	0.5752302	nonartifact	1	0
262	133.0	133.999512	BAMBI.S521.yyyymmdd.EORASD1	0.22932942	artifact	0	1
263	133.5	134.499512	BAMBI.S521.yyyymmdd.EORASD1	0.33411545	artifact	0	1
264	134.0	134.999512	BAMBI.S521.yyyymmdd.EORASD1	0.5719547	artifact	0	0
275	139.5	140.499512	BAMBI.S521.yyyymmdd.EORASD1	0.49119768	artifact	0	1
276	140.0	140.999512	BAMBI.S521.yyyymmdd.EORASD1	0.3483808	artifact	0	1
277	140.5	141.499512	BAMBI.S521.yyyymmdd.EORASD1	0.33876383	artifact	0	1
278	141.0	141.999512	BAMBI.S521.yyyymmdd.EORASD1	0.24792634	artifact	0	1
279	141.5	142.499512	BAMBI.S521.yyyymmdd.EORASD1	0.17185004	artifact	0	1
280	142.5	143.499512	BAMBI.S521.yyyymmdd.EORASD1	0.21640068	nonartifact	1	1
286	145.5	146.499512	BAMBI.S521.yyyymmdd.EORASD1	0.3981266	nonartifact	1	1
287	146.0	146.999512	BAMBI.S521.yyyymmdd.EORASD1	0.3064502	artifact	0	1
288	146.5	147.499512	BAMBI.S521.yyyymmdd.EORASD1	0.33467904	artifact	0	1
289	147.0	147.999512	BAMBI.S521.yyyymmdd.EORASD1	0.23580168	artifact	0	1
290	147.5	148.499512	BAMBI.S521.yyyymmdd.EORASD1	0.22355796	artifact	0	1
291	148.0	148.999512	BAMBI.S521.yyyymmdd.EORASD1	0.42538112	artifact	0	1
292	148.5	149.499512	BAMBI.S521.yyyymmdd.EORASD1	0.32857645	artifact	0	1
293	149.0	149.999512	BAMBI.S521.yyyymmdd.EORASD1	0.28947267	artifact	0	1
294	149.5	150.499512	BAMBI.S521.yyyymmdd.EORASD1	0.33971146	artifact	0	1
295	150.0	150.999512	BAMBI.S521.yyyymmdd.EORASD1	0.33312598	artifact	0	1
296	150.5	151.499512	BAMBI.S521.yyyymmdd.EORASD1	0.24479625	artifact	0	1
297	151.0	151.999512	BAMBI.S521.yyyymmdd.EORASD1	0.33821166	artifact	0	1
298	151.5	152.499512	BAMBI.S521.yyyymmdd.EORASD1	0.3291869	artifact	0	1
299	152.0	152.999512	BAMBI.S521.yyyymmdd.EORASD1	0.25756603	nonartifact	1	1
312	158.5	159.499512	BAMBI.S521.yyyymmdd.EORASD1	0.17597878	nonartifact	1	1
313	159.5	160.499512	BAMBI.S521.yyyymmdd.EORASD1	0.111978374	artifact	0	1
314	160.0	160.999512	BAMBI.S521.yyyymmdd.EORASD1	0.23362434	artifact	0	1
315	160.5	161.499512	BAMBI.S521.yyyymmdd.EORASD1	0.42062578	artifact	0	1
321	163.5	164.499512	BAMBI.S521.yyyymmdd.EORASD1	0.44754848	artifact	0	1
322	164.0	164.999512	BAMBI.S521.yyyymmdd.EORASD1	0.38369536	artifact	0	1
323	164.5	165.499512	BAMBI.S521.yyyymmdd.EORASD1	0.24466324	artifact	0	1
324	165.0	165.999512	BAMBI.S521.yyyymmdd.EORASD1	0.2500527	nonartifact	1	1
327	166.5	167.499512	BAMBI.S521.yyyymmdd.EORASD1	0.31974685	nonartifact	1	1
328	167.0	167.999512	BAMBI.S521.yyyymmdd.EORASD1	0.36416465	artifact	0	1
329	167.5	168.499512	BAMBI.S521.yyyymmdd.EORASD1	0.4050704	artifact	0	1
337	171.5	172.499512	BAMBI.S521.yyyymmdd.EORASD1	0.4884737	artifact	0	1
338	172.0	172.999512	BAMBI.S521.yyyymmdd.EORASD1	0.39355838	artifact	0	1
339	172.5	173.499512	BAMBI.S521.yyyymmdd.EORASD1	0.3221181	artifact	0	1
340	173.0	173.999512	BAMBI.S521.yyyymmdd.EORASD1	0.27165073	artifact	0	1
341	173.5	174.499512	BAMBI.S521.yyyymmdd.EORASD1	0.6380269	artifact	0	0
350	178.5	179.499512	BAMBI.S521.yyyymmdd.EORASD1	0.5210686	artifact	0	0
351	179.0	179.999512	BAMBI.S521.yyyymmdd.EORASD1	0.38075423	artifact	0	1
352	179.5	180.499512	BAMBI.S521.yyyymmdd.EORASD1	0.49504617	artifact	0	1
354	180.5	181.499512	BAMBI.S521.yyyymmdd.EORASD1	0.2269021	nonartifact	1	1
355	181.0	181.999512	BAMBI.S521.yyyymmdd.EORASD1	0.25973243	artifact	0	1
356	181.5	182.499512	BAMBI.S521.yyyymmdd.EORASD1	0.50946736	artifact	0	0
357	182.0	182.999512	BAMBI.S521.yyyymmdd.EORASD1	0.76682687	artifact	0	0
358	182.5	183.499512	BAMBI.S521.yyyymmdd.EORASD1	0.2899729	artifact	0	1
359	183.5	184.499512	BAMBI.S521.yyyymmdd.EORASD1	0.11235372	nonartifact	1	1
380	194.5	195.499512	BAMBI.S521.yyyymmdd.EORASD1	0.5374928	artifact	0	0
381	195.0	195.999512	BAMBI.S521.yyyymmdd.EORASD1	0.39517376	artifact	0	1
382	195.5	196.499512	BAMBI.S521.yyyymmdd.EORASD1	0.104615934	nonartifact	1	1
470	240.0	240.999512	BAMBI.S521.yyyymmdd.EORASD1	0.78092915	artifact	0	0
471	240.5	241.499512	BAMBI.S521.yyyymmdd.EORASD1	0.3836442	artifact	0	1
472	241.0	241.999512	BAMBI.S521.yyyymmdd.EORASD1	0.4709106	artifact	0	1
473	241.5	242.499512	BAMBI.S521.yyyymmdd.EORASD1	0.42245227	artifact	0	1
474	242.0	242.999512	BAMBI.S521.yyyymmdd.EORASD1	0.37777296	artifact	0	1
475	242.5	243.499512	BAMBI.S521.yyyymmdd.EORASD1	0.4101538	artifact	0	1
527	269.0	269.999512	BAMBI.S521.yyyymmdd.EORASD1	0.20131674	nonartifact	1	1
528	269.5	270.499512	BAMBI.S521.yyyymmdd.EORASD1	0.27386233	artifact	0	1
529	270.0	270.999512	BAMBI.S521.yyyymmdd.EORASD1	0.23798344	artifact	0	1
530	270.5	271.499512	BAMBI.S521.yyyymmdd.EORASD1	0.16293931	artifact	0	1
531	271.0	271.999512	BAMBI.S521.yyyymmdd.EORASD1	0.18982886	artifact	0	1
532	271.5	272.499512	BAMBI.S521.yyyymmdd.EORASD1	0.18902527	artifact	0	1
533	272.0	272.999512	BAMBI.S521.yyyymmdd.EORASD1	0.17327927	artifact	0	1
534	272.5	273.499512	BAMBI.S521.yyyymmdd.EORASD1	0.28733587	artifact	0	1
535	273.0	273.999512	BAMBI.S521.yyyymmdd.EORASD1	0.31315333	artifact	0	1
536	273.5	274.499512	BAMBI.S521.yyyymmdd.EORASD1	0.3717239	artifact	0	1
537	274.0	274.999512	BAMBI.S521.yyyymmdd.EORASD1	0.4898342	artifact	0	1
555	283.0	283.999512	BAMBI.S521.yyyymmdd.EORASD1	0.8135943	artifact	0	0
556	283.5	284.499512	BAMBI.S521.yyyymmdd.EORASD1	0.36997685	artifact	0	1
557	284.5	285.499512	BAMBI.S521.yyyymmdd.EORASD1	0.49115077	nonartifact	1	1
36	17.5	18.499512	SPACE.S140.yymmdd.ECRHE	0.43951187	artifact	0	1
37	18.0	18.999512	SPACE.S140.yymmdd.ECRHE	0.22012587	artifact	0	1
38	18.5	19.499512	SPACE.S140.yymmdd.ECRHE	0.7201783	artifact	0	0
88	44.0	44.999512	SPACE.S140.yymmdd.ECRHE	0.79750943	artifact	0	0
89	44.5	45.499512	SPACE.S140.yymmdd.ECRHE	0.26168543	artifact	0	1
90	45.0	45.999512	SPACE.S140.yymmdd.ECRHE	0.3073984	nonartifact	1	1
144	73.0	73.999512	SPACE.S140.yymmdd.ECRHE	0.59903324	artifact	0	0
145	73.5	74.499512	SPACE.S140.yymmdd.ECRHE	0.33864105	artifact	0	1
146	74.0	74.999512	SPACE.S140.yymmdd.ECRHE	0.3066798	artifact	0	1
147	74.5	75.499512	SPACE.S140.yymmdd.ECRHE	0.44926596	artifact	0	1
148	75.0	75.999512	SPACE.S140.yymmdd.ECRHE	0.51785684	artifact	0	0
149	75.5	76.499512	SPACE.S140.yymmdd.ECRHE	0.29410478	artifact	0	1
150	76.0	76.999512	SPACE.S140.yymmdd.ECRHE	0.48557636	nonartifact	1	1
160	81.0	81.999512	SPACE.S140.yymmdd.ECRHE	0.2136288	nonartifact	1	1
161	82.0	82.999512	SPACE.S140.yymmdd.ECRHE	0.3928336	artifact	0	1
162	82.5	83.499512	SPACE.S140.yymmdd.ECRHE	0.6705031	artifact	0	0
168	85.5	86.499512	SPACE.S140.yymmdd.ECRHE	0.6793684	artifact	0	0
169	86.0	86.999512	SPACE.S140.yymmdd.ECRHE	0.33332238	artifact	0	1
170	86.5	87.499512	SPACE.S140.yymmdd.ECRHE	0.4575002	artifact	0	1
181	92.0	92.999512	SPACE.S140.yymmdd.ECRHE	0.28491512	nonartifact	1	1
182	92.5	93.499512	SPACE.S140.yymmdd.ECRHE	0.30449137	artifact	0	1
183	93.0	93.999512	SPACE.S140.yymmdd.ECRHE	0.20683677	artifact	0	1
184	93.5	94.499512	SPACE.S140.yymmdd.ECRHE	0.27370888	artifact	0	1
185	94.0	94.999512	SPACE.S140.yymmdd.ECRHE	0.297703	artifact	0	1
186	94.5	95.499512	SPACE.S140.yymmdd.ECRHE	0.7684047	artifact	0	0
284	145.0	145.999512	SPACE.S140.yymmdd.ECRHE	0.8469388	artifact	0	0
285	145.5	146.499512	SPACE.S140.yymmdd.ECRHE	0.36818048	artifact	0	1
286	146.0	146.999512	SPACE.S140.yymmdd.ECRHE	0.24378307	nonartifact	1	1
340	173.0	173.999512	SPACE.S140.yymmdd.ECRHE	0.48251534	artifact	0	1
341	173.5	174.499512	SPACE.S140.yymmdd.ECRHE	0.26914898	artifact	0	1
342	174.0	174.999512	SPACE.S140.yymmdd.ECRHE	0.23916984	nonartifact	1	1
460	233.5	234.499512	SPACE.S140.yymmdd.ECRHE	0.26565272	nonartifact	1	1
461	234.0	234.999512	SPACE.S140.yymmdd.ECRHE	0.13417608	artifact	0	1
462	234.5	235.499512	SPACE.S140.yymmdd.ECRHE	0.30967087	artifact	0	1
463	235.0	235.999512	SPACE.S140.yymmdd.ECRHE	0.42973974	artifact	0	1
485	246.5	247.499512	SPACE.S140.yymmdd.ECRHE	0.22462662	nonartifact	1	1
486	247.5	248.499512	SPACE.S140.yymmdd.ECRHE	0.39122275	artifact	0	1
487	248.0	248.999512	SPACE.S140.yymmdd.ECRHE	0.7176109	artifact	0	0
496	252.5	253.499512	SPACE.S140.yymmdd.ECRHE	0.48569316	artifact	0	1
497	253.0	253.999512	SPACE.S140.yymmdd.ECRHE	0.25016585	artifact	0	1
498	253.5	254.499512	SPACE.S140.yymmdd.ECRHE	0.42068592	artifact	0	1
534	271.5	272.499512	SPACE.S140.yymmdd.ECRHE	0.2420246	nonartifact	1	1
535	272.5	273.499512	SPACE.S140.yymmdd.ECRHE	0.2812788	artifact	0	1
536	273.0	273.999512	SPACE.S140.yymmdd.ECRHE	0.8309565	artifact	0	0
559	285.0	285.999512	SPACE.S140.yymmdd.ECRHE	0.12488333	nonartifact	1	1
560	285.5	286.499512	SPACE.S140.yymmdd.ECRHE	0.17515357	artifact	0	1
561	286.0	286.999512	SPACE.S140.yymmdd.ECRHE	0.2031147	artifact	0	1
562	286.5	287.499512	SPACE.S140.yymmdd.ECRHE	0.4571236	artifact	0	1
564	287.5	288.499512	SPACE.S140.yymmdd.ECRHE	0.55549276	artifact	0	0
565	288.0	288.999512	SPACE.S140.yymmdd.ECRHE	0.27772582	artifact	0	1
566	288.5	289.499512	SPACE.S140.yymmdd.ECRHE	0.22190103	nonartifact	1	1
571	291.5	292.499512	SPACE.S140.yymmdd.ECRHE	0.49226344	artifact	0	1
572	292.0	292.999512	SPACE.S140.yymmdd.ECRHE	0.21920422	artifact	0	1
573	293.0	293.999512	SPACE.S140.yymmdd.ECRHE	0.36861408	nonartifact	1	1
10	4.5	5.499512	SPACE.S105.yyyymmdd.EORASD	0.26289743	nonartifact	1	1
11	5.0	5.999512	SPACE.S105.yyyymmdd.EORASD	0.21364282	artifact	0	1
12	5.5	6.499512	SPACE.S105.yyyymmdd.EORASD	0.20576206	artifact	0	1
13	6.5	7.499512	SPACE.S105.yyyymmdd.EORASD	0.49482277	nonartifact	1	1
155	77.5	78.499512	SPACE.S105.yyyymmdd.EORASD	0.1464202	nonartifact	1	1
156	78.5	79.499512	SPACE.S105.yyyymmdd.EORASD	0.2675436	artifact	0	1
157	79.0	79.999512	SPACE.S105.yyyymmdd.EORASD	0.83603317	artifact	0	0
209	105.0	105.999512	SPACE.S105.yyyymmdd.EORASD	0.15446527	nonartifact	1	1
210	105.5	106.499512	SPACE.S105.yyyymmdd.EORASD	0.31650648	artifact	0	1
211	106.0	106.999512	SPACE.S105.yyyymmdd.EORASD	0.69838905	artifact	0	0
213	107.0	107.999512	SPACE.S105.yyyymmdd.EORASD	0.54915553	artifact	0	0
214	107.5	108.499512	SPACE.S105.yyyymmdd.EORASD	0.20742115	artifact	0	1
215	108.0	108.999512	SPACE.S105.yyyymmdd.EORASD	0.02818817	nonartifact	1	1
294	147.5	148.499512	SPACE.S105.yyyymmdd.EORASD	0.11830497	nonartifact	1	1
295	148.0	148.999512	SPACE.S105.yyyymmdd.EORASD	0.15772745	artifact	0	1
296	148.5	149.499512	SPACE.S105.yyyymmdd.EORASD	0.19541621	artifact	0	1
297	149.0	149.999512	SPACE.S105.yyyymmdd.EORASD	0.099124506	artifact	0	1
298	149.5	150.499512	SPACE.S105.yyyymmdd.EORASD	0.14003928	nonartifact	1	1
331	166.0	166.999512	SPACE.S105.yyyymmdd.EORASD	0.5927245	artifact	0	0
332	166.5	167.499512	SPACE.S105.yyyymmdd.EORASD	0.27033088	artifact	0	1
333	167.0	167.999512	SPACE.S105.yyyymmdd.EORASD	0.21620263	nonartifact	1	1
370	185.5	186.499512	SPACE.S105.yyyymmdd.EORASD	0.15026984	nonartifact	1	1
371	186.0	186.999512	SPACE.S105.yyyymmdd.EORASD	0.16990948	artifact	0	1
372	186.5	187.499512	SPACE.S105.yyyymmdd.EORASD	0.6680213	artifact	0	0
373	187.0	187.999512	SPACE.S105.yyyymmdd.EORASD	0.44961527	artifact	0	1
374	187.5	188.499512	SPACE.S105.yyyymmdd.EORASD	0.040600184	artifact	0	1
375	188.5	189.499512	SPACE.S105.yyyymmdd.EORASD	0.055474747	nonartifact	1	1
559	280.5	281.499512	SPACE.S105.yyyymmdd.EORASD	0.4333323	artifact	0	1
560	281.0	281.999512	SPACE.S105.yyyymmdd.EORASD	0.22634524	artifact	0	1
561	281.5	282.499512	SPACE.S105.yyyymmdd.EORASD	0.33691984	artifact	0	1
562	282.0	282.999512	SPACE.S105.yyyymmdd.EORASD	0.24699931	artifact	0	1
563	282.5	283.499512	SPACE.S105.yyyymmdd.EORASD	0.26904926	nonartifact	1	1
581	291.5	292.499512	SPACE.S105.yyyymmdd.EORASD	0.16780859	nonartifact	1	1
582	292.5	293.499512	SPACE.S105.yyyymmdd.EORASD	0.20384195	artifact	0	1
583	293.0	293.999512	SPACE.S105.yyyymmdd.EORASD	0.35279644	artifact	0	1
584	293.5	294.499512	SPACE.S105.yyyymmdd.EORASD	0.19603588	artifact	0	1
585	294.0	294.999512	SPACE.S105.yyyymmdd.EORASD	0.2599877	artifact	0	1
586	294.5	295.499512	SPACE.S105.yyyymmdd.EORASD	0.5554401	artifact	0	0
594	298.5	299.499512	SPACE.S105.yyyymmdd.EORASD	0.16852596	nonartifact	1	1
595	299.0	299.999512	SPACE.S105.yyyymmdd.EORASD	0.1952747	artifact	0	1
596	299.5	300.499512	SPACE.S105.yyyymmdd.EORASD	0.07480827	artifact	0	1
597	300.0	300.999512	SPACE.S105.yyyymmdd.EORASD	0.116909035	artifact	0	1
9	4.0	4.999512	BAMBI.S533.yyyymmdd.EORASD1	0.33759356	nonartifact	1	1
10	4.5	5.499512	BAMBI.S533.yyyymmdd.EORASD1	0.3123223	artifact	0	1
11	5.0	5.999512	BAMBI.S533.yyyymmdd.EORASD1	0.2828902	artifact	0	1
12	5.5	6.499512	BAMBI.S533.yyyymmdd.EORASD1	0.3416896	artifact	0	1
13	6.0	6.999512	BAMBI.S533.yyyymmdd.EORASD1	0.30366558	artifact	0	1
14	6.5	7.499512	BAMBI.S533.yyyymmdd.EORASD1	0.30652606	artifact	0	1
15	7.0	7.999512	BAMBI.S533.yyyymmdd.EORASD1	0.22533907	artifact	0	1
16	7.5	8.499512	BAMBI.S533.yyyymmdd.EORASD1	0.18157616	nonartifact	1	1
110	54.5	55.499512	BAMBI.S533.yyyymmdd.EORASD1	0.430973	nonartifact	1	1
111	55.0	55.999512	BAMBI.S533.yyyymmdd.EORASD1	0.3826238	artifact	0	1
112	55.5	56.499512	BAMBI.S533.yyyymmdd.EORASD1	0.47084826	artifact	0	1
134	66.5	67.499512	BAMBI.S533.yyyymmdd.EORASD1	0.42559868	artifact	0	1
135	67.0	67.999512	BAMBI.S533.yyyymmdd.EORASD1	0.37327868	artifact	0	1
136	67.5	68.499512	BAMBI.S533.yyyymmdd.EORASD1	0.26134786	nonartifact	1	1
227	113.0	113.999512	BAMBI.S533.yyyymmdd.EORASD1	0.42631024	artifact	0	1
228	113.5	114.499512	BAMBI.S533.yyyymmdd.EORASD1	0.2905036	artifact	0	1
229	114.0	114.999512	BAMBI.S533.yyyymmdd.EORASD1	0.32846433	artifact	0	1
230	114.5	115.499512	BAMBI.S533.yyyymmdd.EORASD1	0.30098876	artifact	0	1
231	115.0	115.999512	BAMBI.S533.yyyymmdd.EORASD1	0.3124524	nonartifact	1	1
366	183.5	184.499512	BAMBI.S533.yyyymmdd.EORASD1	0.4950439	artifact	0	1
367	184.0	184.999512	BAMBI.S533.yyyymmdd.EORASD1	0.37763053	artifact	0	1
368	184.5	185.499512	BAMBI.S533.yyyymmdd.EORASD1	0.5073567	artifact	0	0
372	186.5	187.499512	BAMBI.S533.yyyymmdd.EORASD1	0.58644843	artifact	0	0
373	187.0	187.999512	BAMBI.S533.yyyymmdd.EORASD1	0.31731108	artifact	0	1
374	187.5	188.499512	BAMBI.S533.yyyymmdd.EORASD1	0.31883124	artifact	0	1
375	188.0	188.999512	BAMBI.S533.yyyymmdd.EORASD1	0.26876774	artifact	0	1
376	188.5	189.499512	BAMBI.S533.yyyymmdd.EORASD1	0.36173138	artifact	0	1
377	189.0	189.999512	BAMBI.S533.yyyymmdd.EORASD1	0.44403592	artifact	0	1
394	198.5	199.499512	BAMBI.S533.yyyymmdd.EORASD1	0.64191645	artifact	0	0
395	199.0	199.999512	BAMBI.S533.yyyymmdd.EORASD1	0.39609697	artifact	0	1
396	199.5	200.499512	BAMBI.S533.yyyymmdd.EORASD1	0.44152096	nonartifact	1	1
562	284.0	284.999512	BAMBI.S533.yyyymmdd.EORASD1	0.71676844	artifact	0	0
563	284.5	285.499512	BAMBI.S533.yyyymmdd.EORASD1	0.37822217	artifact	0	1
564	285.0	285.999512	BAMBI.S533.yyyymmdd.EORASD1	0.3768991	artifact	0	1
565	285.5	286.499512	BAMBI.S533.yyyymmdd.EORASD1	0.70268846	artifact	0	0
602	304.0	304.999512	BAMBI.S533.yyyymmdd.EORASD1	0.60322964	artifact	0	0
603	304.5	305.499512	BAMBI.S533.yyyymmdd.EORASD1	0.39115518	artifact	0	1
604	305.0	305.999512	BAMBI.S533.yyyymmdd.EORASD1	0.6215187	artifact	0	0
54	27.5	28.499512	BAMBI.S615.yyyymmdd.ECRASD1	0.5747301	artifact	0	0
55	28.0	28.999512	BAMBI.S615.yyyymmdd.ECRASD1	0.35652563	artifact	0	1
56	28.5	29.499512	BAMBI.S615.yyyymmdd.ECRASD1	0.37276962	artifact	0	1
57	29.5	30.499512	BAMBI.S615.yyyymmdd.ECRASD1	0.4466926	nonartifact	1	1
90	46.5	47.499512	BAMBI.S615.yyyymmdd.ECRASD1	0.45320278	artifact	0	1
91	47.0	47.999512	BAMBI.S615.yyyymmdd.ECRASD1	0.3232848	artifact	0	1
92	47.5	48.499512	BAMBI.S615.yyyymmdd.ECRASD1	0.487122	artifact	0	1
103	53.0	53.999512	BAMBI.S615.yyyymmdd.ECRASD1	0.42910597	artifact	0	1
104	53.5	54.499512	BAMBI.S615.yyyymmdd.ECRASD1	0.3502776	artifact	0	1
105	54.0	54.999512	BAMBI.S615.yyyymmdd.ECRASD1	0.61319804	artifact	0	0
145	74.5	75.499512	BAMBI.S615.yyyymmdd.ECRASD1	0.5092205	artifact	0	0
146	75.0	75.999512	BAMBI.S615.yyyymmdd.ECRASD1	0.38897738	artifact	0	1
147	75.5	76.499512	BAMBI.S615.yyyymmdd.ECRASD1	0.34579074	artifact	0	1
148	76.0	76.999512	BAMBI.S615.yyyymmdd.ECRASD1	0.1714391	nonartifact	1	1
186	95.0	95.999512	BAMBI.S615.yyyymmdd.ECRASD1	0.5509733	artifact	0	0
187	95.5	96.499512	BAMBI.S615.yyyymmdd.ECRASD1	0.24582982	artifact	0	1
188	96.5	97.499512	BAMBI.S615.yyyymmdd.ECRASD1	0.31062317	nonartifact	1	1
190	97.5	98.499512	BAMBI.S615.yyyymmdd.ECRASD1	0.17336896	nonartifact	1	1
191	98.0	98.999512	BAMBI.S615.yyyymmdd.ECRASD1	0.29992792	artifact	0	1
192	98.5	99.499512	BAMBI.S615.yyyymmdd.ECRASD1	0.2474524	artifact	0	1
193	99.0	99.999512	BAMBI.S615.yyyymmdd.ECRASD1	0.44007394	artifact	0	1
250	127.5	128.499512	BAMBI.S615.yyyymmdd.ECRASD1	0.6460988	artifact	0	0
251	128.0	128.999512	BAMBI.S615.yyyymmdd.ECRASD1	0.37801358	artifact	0	1
252	128.5	129.499512	BAMBI.S615.yyyymmdd.ECRASD1	0.32859236	artifact	0	1
253	129.0	129.999512	BAMBI.S615.yyyymmdd.ECRASD1	0.32552722	nonartifact	1	1
260	132.5	133.499512	BAMBI.S615.yyyymmdd.ECRASD1	0.18282871	nonartifact	1	1
261	133.0	133.999512	BAMBI.S615.yyyymmdd.ECRASD1	0.29436645	artifact	0	1
262	133.5	134.499512	BAMBI.S615.yyyymmdd.ECRASD1	0.5689478	artifact	0	0
321	164.0	164.999512	BAMBI.S615.yyyymmdd.ECRASD1	0.23454086	nonartifact	1	1
322	165.0	165.999512	BAMBI.S615.yyyymmdd.ECRASD1	0.24855033	artifact	0	1
323	165.5	166.499512	BAMBI.S615.yyyymmdd.ECRASD1	0.80595666	artifact	0	0
359	183.5	184.499512	BAMBI.S615.yyyymmdd.ECRASD1	0.7476766	artifact	0	0
360	184.0	184.999512	BAMBI.S615.yyyymmdd.ECRASD1	0.378636	artifact	0	1
361	184.5	185.499512	BAMBI.S615.yyyymmdd.ECRASD1	0.57488686	artifact	0	0
421	215.5	216.499512	BAMBI.S615.yyyymmdd.ECRASD1	0.6859122	artifact	0	0
422	216.0	216.999512	BAMBI.S615.yyyymmdd.ECRASD1	0.31776625	artifact	0	1
423	216.5	217.499512	BAMBI.S615.yyyymmdd.ECRASD1	0.5845112	artifact	0	0
424	217.0	217.999512	BAMBI.S615.yyyymmdd.ECRASD1	0.63195086	artifact	0	0
425	217.5	218.499512	BAMBI.S615.yyyymmdd.ECRASD1	0.29763302	artifact	0	1
426	218.0	218.999512	BAMBI.S615.yyyymmdd.ECRASD1	0.37536702	nonartifact	1	1
536	275.0	275.999512	BAMBI.S615.yyyymmdd.ECRASD1	0.44627672	artifact	0	1
537	275.5	276.499512	BAMBI.S615.yyyymmdd.ECRASD1	0.33965123	artifact	0	1
538	276.0	276.999512	BAMBI.S615.yyyymmdd.ECRASD1	0.47657746	artifact	0	1
2	0.5	1.499512	SPACE.S151.yyyymmdd.EORASD	0.6122013	artifact	0	0
3	1.0	1.999512	SPACE.S151.yyyymmdd.EORASD	0.35466203	artifact	0	1
4	1.5	2.499512	SPACE.S151.yyyymmdd.EORASD	0.46177393	artifact	0	1
5	2.0	2.999512	SPACE.S151.yyyymmdd.EORASD	0.5246666	artifact	0	0
6	2.5	3.499512	SPACE.S151.yyyymmdd.EORASD	0.36825374	artifact	0	1
7	3.0	3.999512	SPACE.S151.yyyymmdd.EORASD	0.7507391	artifact	0	0
8	3.5	4.499512	SPACE.S151.yyyymmdd.EORASD	0.78166145	artifact	0	0
9	4.0	4.999512	SPACE.S151.yyyymmdd.EORASD	0.31514263	artifact	0	1
10	4.5	5.499512	SPACE.S151.yyyymmdd.EORASD	0.4547886	nonartifact	1	1
21	10.5	11.499512	SPACE.S151.yyyymmdd.EORASD	0.40927222	artifact	0	1
22	11.0	11.999512	SPACE.S151.yyyymmdd.EORASD	0.3790657	artifact	0	1
23	11.5	12.499512	SPACE.S151.yyyymmdd.EORASD	0.2278556	artifact	0	1
24	12.0	12.999512	SPACE.S151.yyyymmdd.EORASD	0.14463273	artifact	0	1
25	12.5	13.499512	SPACE.S151.yyyymmdd.EORASD	0.28963828	artifact	0	1
26	13.0	13.999512	SPACE.S151.yyyymmdd.EORASD	0.19901165	nonartifact	1	1
41	21.0	21.999512	SPACE.S151.yyyymmdd.EORASD	0.76464516	artifact	0	0
42	21.5	22.499512	SPACE.S151.yyyymmdd.EORASD	0.39208505	artifact	0	1
43	22.0	22.999512	SPACE.S151.yyyymmdd.EORASD	0.371462	artifact	0	1
44	22.5	23.499512	SPACE.S151.yyyymmdd.EORASD	0.44123697	artifact	0	1
45	23.0	23.999512	SPACE.S151.yyyymmdd.EORASD	0.48236546	artifact	0	1
46	23.5	24.499512	SPACE.S151.yyyymmdd.EORASD	0.3710807	artifact	0	1
47	24.0	24.999512	SPACE.S151.yyyymmdd.EORASD	0.38947496	artifact	0	1
48	24.5	25.499512	SPACE.S151.yyyymmdd.EORASD	0.74348164	artifact	0	0
84	43.5	44.499512	SPACE.S151.yyyymmdd.EORASD	0.62568533	artifact	0	0
85	44.0	44.999512	SPACE.S151.yyyymmdd.EORASD	0.38898882	artifact	0	1
86	44.5	45.499512	SPACE.S151.yyyymmdd.EORASD	0.30784526	nonartifact	1	1
98	50.5	51.499512	SPACE.S151.yyyymmdd.EORASD	0.47067556	nonartifact	1	1
99	51.5	52.499512	SPACE.S151.yyyymmdd.EORASD	0.19448411	artifact	0	1
100	52.0	52.999512	SPACE.S151.yyyymmdd.EORASD	0.43246564	artifact	0	1
112	58.0	58.999512	SPACE.S151.yyyymmdd.EORASD	0.40988228	artifact	0	1
113	58.5	59.499512	SPACE.S151.yyyymmdd.EORASD	0.21061605	artifact	0	1
114	59.0	59.999512	SPACE.S151.yyyymmdd.EORASD	0.3004972	artifact	0	1
115	59.5	60.499512	SPACE.S151.yyyymmdd.EORASD	0.27611184	artifact	0	1
116	60.0	60.999512	SPACE.S151.yyyymmdd.EORASD	0.4282415	nonartifact	1	1
148	76.5	77.499512	SPACE.S151.yyyymmdd.EORASD	0.7600519	artifact	0	0
149	77.0	77.999512	SPACE.S151.yyyymmdd.EORASD	0.31238422	artifact	0	1
150	77.5	78.499512	SPACE.S151.yyyymmdd.EORASD	0.36394492	artifact	0	1
151	78.0	78.999512	SPACE.S151.yyyymmdd.EORASD	0.31956398	artifact	0	1
152	78.5	79.499512	SPACE.S151.yyyymmdd.EORASD	0.3391234	artifact	0	1
153	79.0	79.999512	SPACE.S151.yyyymmdd.EORASD	0.4475115	artifact	0	1
157	81.0	81.999512	SPACE.S151.yyyymmdd.EORASD	0.20437631	nonartifact	1	1
158	81.5	82.499512	SPACE.S151.yyyymmdd.EORASD	0.27919522	artifact	0	1
159	82.0	82.999512	SPACE.S151.yyyymmdd.EORASD	0.57331264	artifact	0	0
166	85.5	86.499512	SPACE.S151.yyyymmdd.EORASD	0.40865374	artifact	0	1
167	86.0	86.999512	SPACE.S151.yyyymmdd.EORASD	0.23155685	artifact	0	1
168	86.5	87.499512	SPACE.S151.yyyymmdd.EORASD	0.1631	artifact	0	1
169	87.0	87.999512	SPACE.S151.yyyymmdd.EORASD	0.568484	nonartifact	1	0
212	108.5	109.499512	SPACE.S151.yyyymmdd.EORASD	0.48886257	nonartifact	1	1
213	109.5	110.499512	SPACE.S151.yyyymmdd.EORASD	0.36997765	artifact	0	1
214	110.0	110.999512	SPACE.S151.yyyymmdd.EORASD	0.8570544	artifact	0	0
226	116.0	116.999512	SPACE.S151.yyyymmdd.EORASD	0.4447385	artifact	0	1
227	116.5	117.499512	SPACE.S151.yyyymmdd.EORASD	0.3279041	artifact	0	1
228	117.0	117.999512	SPACE.S151.yyyymmdd.EORASD	0.5128604	artifact	0	0
229	117.5	118.499512	SPACE.S151.yyyymmdd.EORASD	0.44594282	artifact	0	1
230	118.0	118.999512	SPACE.S151.yyyymmdd.EORASD	0.20216027	artifact	0	1
231	118.5	119.499512	SPACE.S151.yyyymmdd.EORASD	0.31419882	artifact	0	1
232	119.0	119.999512	SPACE.S151.yyyymmdd.EORASD	0.35932297	artifact	0	1
233	119.5	120.499512	SPACE.S151.yyyymmdd.EORASD	0.3366205	artifact	0	1
234	120.0	120.999512	SPACE.S151.yyyymmdd.EORASD	0.14842518	nonartifact	1	1
236	121.0	121.999512	SPACE.S151.yyyymmdd.EORASD	0.3975547	nonartifact	1	1
237	121.5	122.499512	SPACE.S151.yyyymmdd.EORASD	0.26507497	artifact	0	1
238	122.0	122.999512	SPACE.S151.yyyymmdd.EORASD	0.28704378	artifact	0	1
239	122.5	123.499512	SPACE.S151.yyyymmdd.EORASD	0.42639217	artifact	0	1
260	133.5	134.499512	SPACE.S151.yyyymmdd.EORASD	0.40813187	artifact	0	1
261	134.0	134.999512	SPACE.S151.yyyymmdd.EORASD	0.35747743	artifact	0	1
262	134.5	135.499512	SPACE.S151.yyyymmdd.EORASD	0.38142258	nonartifact	1	1
266	136.5	137.499512	SPACE.S151.yyyymmdd.EORASD	0.45820186	artifact	0	1
267	137.0	137.999512	SPACE.S151.yyyymmdd.EORASD	0.39399698	artifact	0	1
268	137.5	138.499512	SPACE.S151.yyyymmdd.EORASD	0.38843596	artifact	0	1
269	138.0	138.999512	SPACE.S151.yyyymmdd.EORASD	0.37506568	nonartifact	1	1
290	148.5	149.499512	SPACE.S151.yyyymmdd.EORASD	0.16531135	nonartifact	1	1
291	149.5	150.499512	SPACE.S151.yyyymmdd.EORASD	0.26504248	artifact	0	1
292	150.0	150.999512	SPACE.S151.yyyymmdd.EORASD	0.50612456	artifact	0	0
295	151.5	152.499512	SPACE.S151.yyyymmdd.EORASD	0.6700618	artifact	0	0
296	152.0	152.999512	SPACE.S151.yyyymmdd.EORASD	0.20459151	artifact	0	1
297	152.5	153.499512	SPACE.S151.yyyymmdd.EORASD	0.14796849	artifact	0	1
298	153.0	153.999512	SPACE.S151.yyyymmdd.EORASD	0.28613615	nonartifact	1	1
365	187.0	187.999512	SPACE.S151.yyyymmdd.EORASD	0.44577062	artifact	0	1
366	187.5	188.499512	SPACE.S151.yyyymmdd.EORASD	0.05924648	artifact	0	1
367	188.0	188.999512	SPACE.S151.yyyymmdd.EORASD	0.04810584	artifact	0	1
368	188.5	189.499512	SPACE.S151.yyyymmdd.EORASD	0.1990911	artifact	0	1
369	189.5	190.499512	SPACE.S151.yyyymmdd.EORASD	0.22359426	nonartifact	1	1
396	203.5	204.499512	SPACE.S151.yyyymmdd.EORASD	0.6287466	artifact	0	0
397	204.0	204.999512	SPACE.S151.yyyymmdd.EORASD	0.37734082	artifact	0	1
398	204.5	205.499512	SPACE.S151.yyyymmdd.EORASD	0.3813824	artifact	0	1
399	205.0	205.999512	SPACE.S151.yyyymmdd.EORASD	0.41510737	artifact	0	1
441	227.0	227.999512	SPACE.S151.yyyymmdd.EORASD	0.6479222	artifact	0	0
442	227.5	228.499512	SPACE.S151.yyyymmdd.EORASD	0.340829	artifact	0	1
443	228.0	228.999512	SPACE.S151.yyyymmdd.EORASD	0.3001096	artifact	0	1
444	228.5	229.499512	SPACE.S151.yyyymmdd.EORASD	0.88013583	artifact	0	0
480	247.0	247.999512	SPACE.S151.yyyymmdd.EORASD	0.7266729	artifact	0	0
481	247.5	248.499512	SPACE.S151.yyyymmdd.EORASD	0.3693807	artifact	0	1
482	248.0	248.999512	SPACE.S151.yyyymmdd.EORASD	0.8263899	artifact	0	0
516	265.5	266.499512	SPACE.S151.yyyymmdd.EORASD	0.51135945	artifact	0	0
517	266.0	266.999512	SPACE.S151.yyyymmdd.EORASD	0.30414802	artifact	0	1
518	266.5	267.499512	SPACE.S151.yyyymmdd.EORASD	0.37736848	artifact	0	1
519	267.0	267.999512	SPACE.S151.yyyymmdd.EORASD	0.40151194	artifact	0	1
522	268.5	269.499512	SPACE.S151.yyyymmdd.EORASD	0.4522227	artifact	0	1
523	269.0	269.999512	SPACE.S151.yyyymmdd.EORASD	0.29971465	artifact	0	1
524	269.5	270.499512	SPACE.S151.yyyymmdd.EORASD	0.23583907	artifact	0	1
525	270.5	271.499512	SPACE.S151.yyyymmdd.EORASD	0.7887648	nonartifact	1	0
7	3.0	3.999512	SPACE.S98.yyyymmdd.ECREP	0.558697	artifact	0	0
8	3.5	4.499512	SPACE.S98.yyyymmdd.ECREP	0.1418015	artifact	0	1
9	4.0	4.999512	SPACE.S98.yyyymmdd.ECREP	0.26289317	nonartifact	1	1
57	28.0	28.999512	SPACE.S98.yyyymmdd.ECREP	0.83711565	artifact	0	0
58	28.5	29.499512	SPACE.S98.yyyymmdd.ECREP	0.3911134	artifact	0	1
59	29.0	29.999512	SPACE.S98.yyyymmdd.ECREP	0.34620968	artifact	0	1
60	29.5	30.499512	SPACE.S98.yyyymmdd.ECREP	0.4786799	nonartifact	1	1
171	87.0	87.999512	SPACE.S98.yyyymmdd.ECREP	0.31555757	nonartifact	1	1
172	87.5	88.499512	SPACE.S98.yyyymmdd.ECREP	0.28716907	artifact	0	1
173	88.0	88.999512	SPACE.S98.yyyymmdd.ECREP	0.332751	artifact	0	1
174	88.5	89.499512	SPACE.S98.yyyymmdd.ECREP	0.46368846	artifact	0	1
175	89.0	89.999512	SPACE.S98.yyyymmdd.ECREP	0.35776365	artifact	0	1
176	89.5	90.499512	SPACE.S98.yyyymmdd.ECREP	0.53078705	artifact	0	0
185	94.0	94.999512	SPACE.S98.yyyymmdd.ECREP	0.4104787	artifact	0	1
186	94.5	95.499512	SPACE.S98.yyyymmdd.ECREP	0.23552385	artifact	0	1
187	95.0	95.999512	SPACE.S98.yyyymmdd.ECREP	0.23033428	nonartifact	1	1
248	125.5	126.499512	SPACE.S98.yyyymmdd.ECREP	0.53069043	artifact	0	0
249	126.0	126.999512	SPACE.S98.yyyymmdd.ECREP	0.21502842	artifact	0	1
250	126.5	127.499512	SPACE.S98.yyyymmdd.ECREP	0.6002261	nonartifact	1	0
383	194.0	194.999512	SPACE.S98.yyyymmdd.ECREP	0.6347573	artifact	0	0
384	194.5	195.499512	SPACE.S98.yyyymmdd.ECREP	0.39093578	artifact	0	1
385	195.0	195.999512	SPACE.S98.yyyymmdd.ECREP	0.48526582	artifact	0	1
27	13.0	13.999512	BAMBI.S601.yyyymmdd.ECRASD1	0.36443445	nonartifact	1	1
28	13.5	14.499512	BAMBI.S601.yyyymmdd.ECRASD1	0.30224538	artifact	0	1
29	14.0	14.999512	BAMBI.S601.yyyymmdd.ECRASD1	0.19158538	artifact	0	1
30	14.5	15.499512	BAMBI.S601.yyyymmdd.ECRASD1	0.3444523	artifact	0	1
31	15.0	15.999512	BAMBI.S601.yyyymmdd.ECRASD1	0.6790471	artifact	0	0
91	46.5	47.499512	BAMBI.S601.yyyymmdd.ECRASD1	0.6271367	artifact	0	0
92	47.0	47.999512	BAMBI.S601.yyyymmdd.ECRASD1	0.24045162	artifact	0	1
93	47.5	48.499512	BAMBI.S601.yyyymmdd.ECRASD1	0.17149764	nonartifact	1	1
184	93.5	94.499512	BAMBI.S601.yyyymmdd.ECRASD1	0.11904424	nonartifact	1	1
185	94.0	94.999512	BAMBI.S601.yyyymmdd.ECRASD1	0.30933297	artifact	0	1
186	94.5	95.499512	BAMBI.S601.yyyymmdd.ECRASD1	0.50357515	artifact	0	0
214	109.0	109.999512	BAMBI.S601.yyyymmdd.ECRASD1	0.23534785	nonartifact	1	1
215	109.5	110.499512	BAMBI.S601.yyyymmdd.ECRASD1	0.20747966	artifact	0	1
216	110.0	110.999512	BAMBI.S601.yyyymmdd.ECRASD1	0.2987496	artifact	0	1
217	110.5	111.499512	BAMBI.S601.yyyymmdd.ECRASD1	0.62093997	artifact	0	0
218	111.0	111.999512	BAMBI.S601.yyyymmdd.ECRASD1	0.5574933	artifact	0	0
219	111.5	112.499512	BAMBI.S601.yyyymmdd.ECRASD1	0.30597755	artifact	0	1
220	112.0	112.999512	BAMBI.S601.yyyymmdd.ECRASD1	0.22359987	artifact	0	1
221	112.5	113.499512	BAMBI.S601.yyyymmdd.ECRASD1	0.1596596	nonartifact	1	1
258	132.0	132.999512	BAMBI.S601.yyyymmdd.ECRASD1	0.49134415	artifact	0	1
259	132.5	133.499512	BAMBI.S601.yyyymmdd.ECRASD1	0.331591	artifact	0	1
260	133.0	133.999512	BAMBI.S601.yyyymmdd.ECRASD1	0.2637509	artifact	0	1
261	133.5	134.499512	BAMBI.S601.yyyymmdd.ECRASD1	0.28442165	artifact	0	1
262	134.0	134.999512	BAMBI.S601.yyyymmdd.ECRASD1	0.24127012	artifact	0	1
263	134.5	135.499512	BAMBI.S601.yyyymmdd.ECRASD1	0.33365843	artifact	0	1
264	135.5	136.499512	BAMBI.S601.yyyymmdd.ECRASD1	0.17080492	nonartifact	1	1
285	146.0	146.999512	BAMBI.S601.yyyymmdd.ECRASD1	0.2865384	nonartifact	1	1
286	146.5	147.499512	BAMBI.S601.yyyymmdd.ECRASD1	0.27655596	artifact	0	1
287	147.0	147.999512	BAMBI.S601.yyyymmdd.ECRASD1	0.42563328	artifact	0	1
288	147.5	148.499512	BAMBI.S601.yyyymmdd.ECRASD1	0.4394893	artifact	0	1
289	148.0	148.999512	BAMBI.S601.yyyymmdd.ECRASD1	0.22295973	artifact	0	1
290	148.5	149.499512	BAMBI.S601.yyyymmdd.ECRASD1	0.17175366	artifact	0	1
291	149.0	149.999512	BAMBI.S601.yyyymmdd.ECRASD1	0.21982469	artifact	0	1
292	149.5	150.499512	BAMBI.S601.yyyymmdd.ECRASD1	0.30014744	artifact	0	1
293	150.0	150.999512	BAMBI.S601.yyyymmdd.ECRASD1	0.26696342	nonartifact	1	1
550	279.0	279.999512	BAMBI.S601.yyyymmdd.ECRASD1	0.83517885	artifact	0	0
551	279.5	280.499512	BAMBI.S601.yyyymmdd.ECRASD1	0.27225342	artifact	0	1
552	280.0	280.999512	BAMBI.S601.yyyymmdd.ECRASD1	0.2096308	nonartifact	1	1
591	300.5	301.499512	BAMBI.S601.yyyymmdd.ECRASD1	0.44346344	artifact	0	1
592	301.0	301.999512	BAMBI.S601.yyyymmdd.ECRASD1	0.3711617	artifact	0	1
593	301.5	302.499512	BAMBI.S601.yyyymmdd.ECRASD1	0.457125	artifact	0	1
598	304.0	304.999512	BAMBI.S601.yyyymmdd.ECRASD1	0.45546544	artifact	0	1
599	304.5	305.499512	BAMBI.S601.yyyymmdd.ECRASD1	0.26420838	artifact	0	1
600	305.0	305.999512	BAMBI.S601.yyyymmdd.ECRASD1	0.35645843	artifact	0	1
601	305.5	306.499512	BAMBI.S601.yyyymmdd.ECRASD1	0.29935813	artifact	0	1
602	306.0	306.999512	BAMBI.S601.yyyymmdd.ECRASD1	0.34796086	artifact	0	1
603	306.5	307.499512	BAMBI.S601.yyyymmdd.ECRASD1	0.38517165	artifact	0	1
604	307.0	307.999512	BAMBI.S601.yyyymmdd.ECRASD1	0.50307435	artifact	0	0
605	307.5	308.499512	BAMBI.S601.yyyymmdd.ECRASD1	0.435497	artifact	0	1
606	308.0	308.999512	BAMBI.S601.yyyymmdd.ECRASD1	0.22747442	artifact	0	1
607	308.5	309.499512	BAMBI.S601.yyyymmdd.ECRASD1	0.17036821	artifact	0	1
608	309.0	309.999512	BAMBI.S601.yyyymmdd.ECRASD1	0.19470145	artifact	0	1
609	309.5	310.499512	BAMBI.S601.yyyymmdd.ECRASD1	0.37392008	artifact	0	1
610	310.0	310.999512	BAMBI.S601.yyyymmdd.ECRASD1	0.7539922	artifact	0	0
2	0.5	1.499512	SPACE.S49.yyyymmdd.EORASD	0.6164009	artifact	0	0
3	1.0	1.999512	SPACE.S49.yyyymmdd.EORASD	0.31678987	artifact	0	1
4	1.5	2.499512	SPACE.S49.yyyymmdd.EORASD	0.26853067	nonartifact	1	1
93	46.0	46.999512	SPACE.S49.yyyymmdd.EORASD	0.50732636	artifact	0	0
94	46.5	47.499512	SPACE.S49.yyyymmdd.EORASD	0.32834616	artifact	0	1
95	47.0	47.999512	SPACE.S49.yyyymmdd.EORASD	0.288661	nonartifact	1	1
211	106.0	106.999512	SPACE.S03.yyyymmdd.ECRASD	0.70718956	artifact	0	0
212	106.5	107.499512	SPACE.S03.yyyymmdd.ECRASD	0.3912979	artifact	0	1
213	107.5	108.499512	SPACE.S03.yyyymmdd.ECRASD	0.38843632	nonartifact	1	1
229	115.5	116.499512	SPACE.S03.yyyymmdd.ECRASD	0.23493268	nonartifact	1	1
230	116.0	116.999512	SPACE.S03.yyyymmdd.ECRASD	0.3798159	artifact	0	1
231	116.5	117.499512	SPACE.S03.yyyymmdd.ECRASD	0.84506124	artifact	0	0
232	117.0	117.999512	SPACE.S03.yyyymmdd.ECRASD	0.8547626	artifact	0	0
233	117.5	118.499512	SPACE.S03.yyyymmdd.ECRASD	0.35442176	artifact	0	1
234	118.0	118.999512	SPACE.S03.yyyymmdd.ECRASD	0.40948272	nonartifact	1	1
15	7.0	7.999512	SPACE.S149.yyyymmdd.EORASD	0.46851286	artifact	0	1
16	7.5	8.499512	SPACE.S149.yyyymmdd.EORASD	0.3815291	artifact	0	1
17	8.0	8.999512	SPACE.S149.yyyymmdd.EORASD	0.52589875	artifact	0	0
20	9.5	10.499512	SPACE.S149.yyyymmdd.EORASD	0.43390355	artifact	0	1
21	10.0	10.999512	SPACE.S149.yyyymmdd.EORASD	0.33866063	artifact	0	1
22	10.5	11.499512	SPACE.S149.yyyymmdd.EORASD	0.40364942	artifact	0	1
23	11.0	11.999512	SPACE.S149.yyyymmdd.EORASD	0.3494308	artifact	0	1
24	11.5	12.499512	SPACE.S149.yyyymmdd.EORASD	0.42425346	nonartifact	1	1
84	42.5	43.499512	SPACE.S149.yyyymmdd.EORASD	0.45519722	nonartifact	1	1
85	43.5	44.499512	SPACE.S149.yyyymmdd.EORASD	0.26957226	artifact	0	1
86	44.0	44.999512	SPACE.S149.yyyymmdd.EORASD	0.30481488	artifact	0	1
87	44.5	45.499512	SPACE.S149.yyyymmdd.EORASD	0.278249	artifact	0	1
88	45.0	45.999512	SPACE.S149.yyyymmdd.EORASD	0.2827566	artifact	0	1
89	45.5	46.499512	SPACE.S149.yyyymmdd.EORASD	0.4762886	artifact	0	1
96	49.5	50.499512	SPACE.S149.yyyymmdd.EORASD	0.49194038	artifact	0	1
97	50.0	50.999512	SPACE.S149.yyyymmdd.EORASD	0.27528504	artifact	0	1
98	50.5	51.499512	SPACE.S149.yyyymmdd.EORASD	0.3114923	artifact	0	1
99	51.0	51.999512	SPACE.S149.yyyymmdd.EORASD	0.42156523	artifact	0	1
100	51.5	52.499512	SPACE.S149.yyyymmdd.EORASD	0.35441878	artifact	0	1
101	52.0	52.999512	SPACE.S149.yyyymmdd.EORASD	0.35575095	artifact	0	1
102	52.5	53.499512	SPACE.S149.yyyymmdd.EORASD	0.5155421	artifact	0	0
106	54.5	55.499512	SPACE.S149.yyyymmdd.EORASD	0.40814707	artifact	0	1
107	55.0	55.999512	SPACE.S149.yyyymmdd.EORASD	0.36250466	artifact	0	1
108	55.5	56.499512	SPACE.S149.yyyymmdd.EORASD	0.46530554	artifact	0	1
191	99.5	100.499512	SPACE.S149.yyyymmdd.EORASD	0.46461755	nonartifact	1	1
192	100.0	100.999512	SPACE.S149.yyyymmdd.EORASD	0.32267034	artifact	0	1
193	100.5	101.499512	SPACE.S149.yyyymmdd.EORASD	0.3193964	artifact	0	1
194	101.0	101.999512	SPACE.S149.yyyymmdd.EORASD	0.40690994	artifact	0	1
196	102.0	102.999512	SPACE.S149.yyyymmdd.EORASD	0.42342457	artifact	0	1
197	102.5	103.499512	SPACE.S149.yyyymmdd.EORASD	0.3978836	artifact	0	1
198	103.0	103.999512	SPACE.S149.yyyymmdd.EORASD	0.39023387	artifact	0	1
199	103.5	104.499512	SPACE.S149.yyyymmdd.EORASD	0.2846492	artifact	0	1
200	104.0	104.999512	SPACE.S149.yyyymmdd.EORASD	0.31857798	artifact	0	1
201	104.5	105.499512	SPACE.S149.yyyymmdd.EORASD	0.4171724	artifact	0	1
202	105.0	105.999512	SPACE.S149.yyyymmdd.EORASD	0.36196044	artifact	0	1
203	105.5	106.499512	SPACE.S149.yyyymmdd.EORASD	0.4518192	artifact	0	1
209	108.5	109.499512	SPACE.S149.yyyymmdd.EORASD	0.6280606	artifact	0	0
210	109.0	109.999512	SPACE.S149.yyyymmdd.EORASD	0.37876976	artifact	0	1
211	109.5	110.499512	SPACE.S149.yyyymmdd.EORASD	0.45373276	artifact	0	1
476	246.5	247.499512	SPACE.S149.yyyymmdd.EORASD	0.8710586	artifact	0	0
477	247.0	247.999512	SPACE.S149.yyyymmdd.EORASD	0.36783373	artifact	0	1
478	247.5	248.499512	SPACE.S149.yyyymmdd.EORASD	0.4234561	nonartifact	1	1
529	274.5	275.499512	SPACE.S149.yyyymmdd.EORASD	0.7661324	artifact	0	0
530	275.0	275.999512	SPACE.S149.yyyymmdd.EORASD	0.39643273	artifact	0	1
531	275.5	276.499512	SPACE.S149.yyyymmdd.EORASD	0.44359002	nonartifact	1	1
533	276.5	277.499512	SPACE.S149.yyyymmdd.EORASD	0.43789113	nonartifact	1	1
534	277.0	277.999512	SPACE.S149.yyyymmdd.EORASD	0.3484375	artifact	0	1
535	277.5	278.499512	SPACE.S149.yyyymmdd.EORASD	0.8029629	artifact	0	0
586	304.5	305.499512	SPACE.S149.yyyymmdd.EORASD	0.4868391	nonartifact	1	1
587	305.0	305.999512	SPACE.S149.yyyymmdd.EORASD	0.35187665	artifact	0	1
588	305.5	306.499512	SPACE.S149.yyyymmdd.EORASD	0.23224284	artifact	0	1
589	306.0	306.999512	SPACE.S149.yyyymmdd.EORASD	0.35503587	artifact	0	1
590	306.5	307.499512	SPACE.S149.yyyymmdd.EORASD	0.6641138	artifact	0	0
596	309.5	310.499512	SPACE.S149.yyyymmdd.EORASD	0.20504612	nonartifact	1	1
597	310.0	310.999512	SPACE.S149.yyyymmdd.EORASD	0.36181334	artifact	0	1
598	310.5	311.499512	SPACE.S149.yyyymmdd.EORASD	0.59530336	artifact	0	0
1	0.0	0.999512	BAMBI.S552.yyyymmdd.EORASD1	0.6457229	artifact	0	0
2	0.5	1.499512	BAMBI.S552.yyyymmdd.EORASD1	0.17211388	artifact	0	1
3	1.0	1.999512	BAMBI.S552.yyyymmdd.EORASD1	0.19957516	artifact	0	1
4	1.5	2.499512	BAMBI.S552.yyyymmdd.EORASD1	0.09364085	nonartifact	1	1
442	220.5	221.499512	BAMBI.S552.yyyymmdd.EORASD1	0.09182504	nonartifact	1	1
443	221.5	222.499512	BAMBI.S552.yyyymmdd.EORASD1	0.183663	artifact	0	1
444	222.0	222.999512	BAMBI.S552.yyyymmdd.EORASD1	0.13185751	artifact	0	1
445	222.5	223.499512	BAMBI.S552.yyyymmdd.EORASD1	0.35290667	artifact	0	1
446	223.5	224.499512	BAMBI.S552.yyyymmdd.EORASD1	0.3603163	nonartifact	1	1
510	255.5	256.499512	BAMBI.S552.yyyymmdd.EORASD1	0.059908297	nonartifact	1	1
511	256.0	256.999512	BAMBI.S552.yyyymmdd.EORASD1	0.11203938	artifact	0	1
512	256.5	257.499512	BAMBI.S552.yyyymmdd.EORASD1	0.75258714	artifact	0	0
515	258.0	258.999512	BAMBI.S552.yyyymmdd.EORASD1	0.4753676	artifact	0	1
516	258.5	259.499512	BAMBI.S552.yyyymmdd.EORASD1	0.35828948	artifact	0	1
517	259.0	259.999512	BAMBI.S552.yyyymmdd.EORASD1	0.19393037	artifact	0	1
518	259.5	260.499512	BAMBI.S552.yyyymmdd.EORASD1	0.15645617	nonartifact	1	1
595	298.0	298.999512	BAMBI.S552.yyyymmdd.EORASD1	0.76526606	artifact	0	0
596	298.5	299.499512	BAMBI.S552.yyyymmdd.EORASD1	0.31607616	artifact	0	1
597	299.0	299.999512	BAMBI.S552.yyyymmdd.EORASD1	0.35889384	artifact	0	1
51	25.5	26.499512	SPACE.S01.yyyymmdd.ECRASD	0.7070306	artifact	0	0
52	26.0	26.999512	SPACE.S01.yyyymmdd.ECRASD	0.1489164	artifact	0	1
53	26.5	27.499512	SPACE.S01.yyyymmdd.ECRASD	0.22061522	nonartifact	1	1
7	3.0	3.999512	BAMBI.S516.yyyymmdd.ECRASD1	0.8392634	nonartifact	1	0
8	4.0	4.999512	BAMBI.S516.yyyymmdd.ECRASD1	0.16877322	artifact	0	1
9	4.5	5.499512	BAMBI.S516.yyyymmdd.ECRASD1	0.33502612	artifact	0	1
10	5.0	5.999512	BAMBI.S516.yyyymmdd.ECRASD1	0.30256334	nonartifact	1	1
11	5.5	6.499512	BAMBI.S516.yyyymmdd.ECRASD1	0.18504268	artifact	0	1
12	6.0	6.999512	BAMBI.S516.yyyymmdd.ECRASD1	0.34837928	artifact	0	1
13	6.5	7.499512	BAMBI.S516.yyyymmdd.ECRASD1	0.118415035	artifact	0	1
14	7.0	7.999512	BAMBI.S516.yyyymmdd.ECRASD1	0.165653	artifact	0	1
15	7.5	8.499512	BAMBI.S516.yyyymmdd.ECRASD1	0.25650835	nonartifact	1	1
18	9.0	9.999512	BAMBI.S516.yyyymmdd.ECRASD1	0.17435858	nonartifact	1	1
19	9.5	10.499512	BAMBI.S516.yyyymmdd.ECRASD1	0.3607066	artifact	0	1
20	10.0	10.999512	BAMBI.S516.yyyymmdd.ECRASD1	0.6775505	artifact	0	0
21	10.5	11.499512	BAMBI.S516.yyyymmdd.ECRASD1	0.73204994	artifact	0	0
22	11.0	11.999512	BAMBI.S516.yyyymmdd.ECRASD1	0.27825812	artifact	0	1
23	11.5	12.499512	BAMBI.S516.yyyymmdd.ECRASD1	0.19450088	artifact	0	1
24	12.0	12.999512	BAMBI.S516.yyyymmdd.ECRASD1	0.23917384	nonartifact	1	1
38	19.0	19.999512	BAMBI.S516.yyyymmdd.ECRASD1	0.10915172	nonartifact	1	1
39	19.5	20.499512	BAMBI.S516.yyyymmdd.ECRASD1	0.13447654	artifact	0	1
40	20.0	20.999512	BAMBI.S516.yyyymmdd.ECRASD1	0.9322403	artifact	0	0
50	25.0	25.999512	BAMBI.S516.yyyymmdd.ECRASD1	0.74335104	artifact	0	0
51	25.5	26.499512	BAMBI.S516.yyyymmdd.ECRASD1	0.39659393	artifact	0	1
52	26.0	26.999512	BAMBI.S516.yyyymmdd.ECRASD1	0.26324406	artifact	0	1
53	26.5	27.499512	BAMBI.S516.yyyymmdd.ECRASD1	0.16216002	artifact	0	1
54	27.0	27.999512	BAMBI.S516.yyyymmdd.ECRASD1	0.3159256	nonartifact	1	1
106	53.0	53.999512	BAMBI.S516.yyyymmdd.ECRASD1	0.23122773	nonartifact	1	1
107	53.5	54.499512	BAMBI.S516.yyyymmdd.ECRASD1	0.1050512	artifact	0	1
108	54.0	54.999512	BAMBI.S516.yyyymmdd.ECRASD1	0.11132951	artifact	0	1
109	54.5	55.499512	BAMBI.S516.yyyymmdd.ECRASD1	0.11878591	artifact	0	1
110	55.0	55.999512	BAMBI.S516.yyyymmdd.ECRASD1	0.21963996	artifact	0	1
111	55.5	56.499512	BAMBI.S516.yyyymmdd.ECRASD1	0.21224163	artifact	0	1
112	56.0	56.999512	BAMBI.S516.yyyymmdd.ECRASD1	0.15544772	artifact	0	1
113	56.5	57.499512	BAMBI.S516.yyyymmdd.ECRASD1	0.13345298	artifact	0	1
114	57.5	58.499512	BAMBI.S516.yyyymmdd.ECRASD1	0.26352537	nonartifact	1	1
151	76.0	76.999512	BAMBI.S516.yyyymmdd.ECRASD1	0.2552739	nonartifact	1	1
152	76.5	77.499512	BAMBI.S516.yyyymmdd.ECRASD1	0.33997163	artifact	0	1
153	77.0	77.999512	BAMBI.S516.yyyymmdd.ECRASD1	0.5081828	artifact	0	0
154	77.5	78.499512	BAMBI.S516.yyyymmdd.ECRASD1	0.33488783	artifact	0	1
155	78.0	78.999512	BAMBI.S516.yyyymmdd.ECRASD1	0.13831349	artifact	0	1
156	78.5	79.499512	BAMBI.S516.yyyymmdd.ECRASD1	0.13258567	nonartifact	1	1
160	80.5	81.499512	BAMBI.S516.yyyymmdd.ECRASD1	0.12474125	nonartifact	1	1
161	81.0	81.999512	BAMBI.S516.yyyymmdd.ECRASD1	0.39805332	artifact	0	1
162	81.5	82.499512	BAMBI.S516.yyyymmdd.ECRASD1	0.42096677	artifact	0	1
163	82.0	82.999512	BAMBI.S516.yyyymmdd.ECRASD1	0.2573257	artifact	0	1
164	82.5	83.499512	BAMBI.S516.yyyymmdd.ECRASD1	0.34296462	artifact	0	1
165	83.0	83.999512	BAMBI.S516.yyyymmdd.ECRASD1	0.73657084	artifact	0	0
168	84.5	85.499512	BAMBI.S516.yyyymmdd.ECRASD1	0.47657013	artifact	0	1
169	85.0	85.999512	BAMBI.S516.yyyymmdd.ECRASD1	0.34919468	artifact	0	1
170	85.5	86.499512	BAMBI.S516.yyyymmdd.ECRASD1	0.07786073	nonartifact	1	1
185	93.0	93.999512	BAMBI.S516.yyyymmdd.ECRASD1	0.12599535	nonartifact	1	1
186	93.5	94.499512	BAMBI.S516.yyyymmdd.ECRASD1	0.11968734	artifact	0	1
187	94.0	94.999512	BAMBI.S516.yyyymmdd.ECRASD1	0.065593906	artifact	0	1
188	94.5	95.499512	BAMBI.S516.yyyymmdd.ECRASD1	0.089213535	artifact	0	1
189	95.0	95.999512	BAMBI.S516.yyyymmdd.ECRASD1	0.08955182	artifact	0	1
190	95.5	96.499512	BAMBI.S516.yyyymmdd.ECRASD1	0.21448837	nonartifact	1	1
195	98.0	98.999512	BAMBI.S516.yyyymmdd.ECRASD1	0.30068457	nonartifact	1	1
196	98.5	99.499512	BAMBI.S516.yyyymmdd.ECRASD1	0.16856588	artifact	0	1
197	99.0	99.999512	BAMBI.S516.yyyymmdd.ECRASD1	0.2880569	artifact	0	1
198	99.5	100.499512	BAMBI.S516.yyyymmdd.ECRASD1	0.53954434	artifact	0	0
208	104.5	105.499512	BAMBI.S516.yyyymmdd.ECRASD1	0.14710222	nonartifact	1	1
209	105.0	105.999512	BAMBI.S516.yyyymmdd.ECRASD1	0.17560534	artifact	0	1
210	105.5	106.499512	BAMBI.S516.yyyymmdd.ECRASD1	0.17765889	artifact	0	1
211	106.0	106.999512	BAMBI.S516.yyyymmdd.ECRASD1	0.18813528	artifact	0	1
3	1.0	1.999512	SPACE.S24.yyyymmdd.EORASD	0.63842636	artifact	0	0
4	1.5	2.499512	SPACE.S24.yyyymmdd.EORASD	0.36959133	artifact	0	1
5	2.0	2.999512	SPACE.S24.yyyymmdd.EORASD	0.3498911	artifact	0	1
6	2.5	3.499512	SPACE.S24.yyyymmdd.EORASD	0.34443602	artifact	0	1
7	3.0	3.999512	SPACE.S24.yyyymmdd.EORASD	0.5047445	artifact	0	0
8	3.5	4.499512	SPACE.S24.yyyymmdd.EORASD	0.35909125	artifact	0	1
9	4.0	4.999512	SPACE.S24.yyyymmdd.EORASD	0.6971755	artifact	0	0
29	14.0	14.999512	SPACE.S24.yyyymmdd.EORASD	0.44072804	nonartifact	1	1
30	14.5	15.499512	SPACE.S24.yyyymmdd.EORASD	0.37168914	artifact	0	1
31	15.0	15.999512	SPACE.S24.yyyymmdd.EORASD	0.2891324	artifact	0	1
32	15.5	16.499512	SPACE.S24.yyyymmdd.EORASD	0.5182551	artifact	0	0
67	33.0	33.999512	SPACE.S24.yyyymmdd.EORASD	0.46646637	artifact	0	1
68	33.5	34.499512	SPACE.S24.yyyymmdd.EORASD	0.24496278	artifact	0	1
69	34.0	34.999512	SPACE.S24.yyyymmdd.EORASD	0.484843	artifact	0	1
91	45.5	46.499512	SPACE.S24.yyyymmdd.EORASD	0.34973082	nonartifact	1	1
92	46.5	47.499512	SPACE.S24.yyyymmdd.EORASD	0.18453531	artifact	0	1
93	47.0	47.999512	SPACE.S24.yyyymmdd.EORASD	0.13347127	artifact	0	1
94	47.5	48.499512	SPACE.S24.yyyymmdd.EORASD	0.46621162	nonartifact	1	1
144	73.5	74.499512	SPACE.S24.yyyymmdd.EORASD	0.5102014	artifact	0	0
145	74.0	74.999512	SPACE.S24.yyyymmdd.EORASD	0.33940795	artifact	0	1
146	74.5	75.499512	SPACE.S24.yyyymmdd.EORASD	0.7788238	artifact	0	0
157	80.0	80.999512	SPACE.S24.yyyymmdd.EORASD	0.45489168	artifact	0	1
158	80.5	81.499512	SPACE.S24.yyyymmdd.EORASD	0.32758808	artifact	0	1
159	81.0	81.999512	SPACE.S24.yyyymmdd.EORASD	0.50178385	artifact	0	0
183	93.0	93.999512	SPACE.S24.yyyymmdd.EORASD	0.43570387	artifact	0	1
184	93.5	94.499512	SPACE.S24.yyyymmdd.EORASD	0.38064134	artifact	0	1
185	94.0	94.999512	SPACE.S24.yyyymmdd.EORASD	0.53116703	artifact	0	0
187	95.0	95.999512	SPACE.S24.yyyymmdd.EORASD	0.5059566	artifact	0	0
188	95.5	96.499512	SPACE.S24.yyyymmdd.EORASD	0.21333781	artifact	0	1
189	96.0	96.999512	SPACE.S24.yyyymmdd.EORASD	0.5747079	artifact	0	0
197	100.0	100.999512	SPACE.S24.yyyymmdd.EORASD	0.4599658	artifact	0	1
198	100.5	101.499512	SPACE.S24.yyyymmdd.EORASD	0.25807425	artifact	0	1
199	101.0	101.999512	SPACE.S24.yyyymmdd.EORASD	0.1297873	nonartifact	1	1
251	127.5	128.499512	SPACE.S24.yyyymmdd.EORASD	0.5761087	artifact	0	0
252	128.0	128.999512	SPACE.S24.yyyymmdd.EORASD	0.20553136	artifact	0	1
253	128.5	129.499512	SPACE.S24.yyyymmdd.EORASD	0.29731005	nonartifact	1	1
276	140.0	140.999512	SPACE.S24.yyyymmdd.EORASD	0.5082828	artifact	0	0
277	140.5	141.499512	SPACE.S24.yyyymmdd.EORASD	0.37258172	artifact	0	1
278	141.0	141.999512	SPACE.S24.yyyymmdd.EORASD	0.644383	artifact	0	0
326	166.0	166.999512	SPACE.S24.yyyymmdd.EORASD	0.42028713	artifact	0	1
327	166.5	167.499512	SPACE.S24.yyyymmdd.EORASD	0.35718045	artifact	0	1
328	167.0	167.999512	SPACE.S24.yyyymmdd.EORASD	0.5624558	artifact	0	0
330	168.0	168.999512	SPACE.S24.yyyymmdd.EORASD	0.42717612	artifact	0	1
331	168.5	169.499512	SPACE.S24.yyyymmdd.EORASD	0.29405534	artifact	0	1
332	169.0	169.999512	SPACE.S24.yyyymmdd.EORASD	0.64470273	artifact	0	0
341	173.5	174.499512	SPACE.S24.yyyymmdd.EORASD	0.6642515	artifact	0	0
342	174.0	174.999512	SPACE.S24.yyyymmdd.EORASD	0.39867312	artifact	0	1
343	174.5	175.499512	SPACE.S24.yyyymmdd.EORASD	0.57525015	artifact	0	0
344	175.0	175.999512	SPACE.S24.yyyymmdd.EORASD	0.45550546	artifact	0	1
345	175.5	176.499512	SPACE.S24.yyyymmdd.EORASD	0.3595808	artifact	0	1
346	176.0	176.999512	SPACE.S24.yyyymmdd.EORASD	0.39022583	artifact	0	1
347	177.0	177.999512	SPACE.S24.yyyymmdd.EORASD	0.12321832	nonartifact	1	1
1	0.0	0.999512	SPACE.S120.yyyymmdd.ECRHE	0.34761208	artifact	0	1
2	0.5	1.499512	SPACE.S120.yyyymmdd.ECRHE	0.43333077	artifact	0	1
3	1.0	1.999512	SPACE.S120.yyyymmdd.ECRHE	0.29664522	artifact	0	1
4	1.5	2.499512	SPACE.S120.yyyymmdd.ECRHE	0.24142872	nonartifact	1	1
22	10.5	11.499512	SPACE.S120.yyyymmdd.ECRHE	0.17922153	nonartifact	1	1
23	11.0	11.999512	SPACE.S120.yyyymmdd.ECRHE	0.12565047	artifact	0	1
24	11.5	12.499512	SPACE.S120.yyyymmdd.ECRHE	0.20330165	artifact	0	1
25	12.0	12.999512	SPACE.S120.yyyymmdd.ECRHE	0.16306338	artifact	0	1
26	12.5	13.499512	SPACE.S120.yyyymmdd.ECRHE	0.24025664	artifact	0	1
27	13.0	13.999512	SPACE.S120.yyyymmdd.ECRHE	0.20165469	artifact	0	1
28	13.5	14.499512	SPACE.S120.yyyymmdd.ECRHE	0.35820127	nonartifact	1	1
51	25.0	25.999512	SPACE.S120.yyyymmdd.ECRHE	0.22502667	nonartifact	1	1
52	25.5	26.499512	SPACE.S120.yyyymmdd.ECRHE	0.28763187	artifact	0	1
53	26.0	26.999512	SPACE.S120.yyyymmdd.ECRHE	0.25051263	artifact	0	1
54	26.5	27.499512	SPACE.S120.yyyymmdd.ECRHE	0.0566662	artifact	0	1
55	27.0	27.999512	SPACE.S120.yyyymmdd.ECRHE	0.1683957	nonartifact	1	1
122	60.5	61.499512	SPACE.S120.yyyymmdd.ECRHE	0.21378529	nonartifact	1	1
123	61.0	61.999512	SPACE.S120.yyyymmdd.ECRHE	0.3144984	artifact	0	1
124	61.5	62.499512	SPACE.S120.yyyymmdd.ECRHE	0.1961323	artifact	0	1
125	62.0	62.999512	SPACE.S120.yyyymmdd.ECRHE	0.25434932	artifact	0	1
126	62.5	63.499512	SPACE.S120.yyyymmdd.ECRHE	0.14774711	artifact	0	1
127	63.0	63.999512	SPACE.S120.yyyymmdd.ECRHE	0.18130286	artifact	0	1
128	63.5	64.499512	SPACE.S120.yyyymmdd.ECRHE	0.35070673	artifact	0	1
129	64.0	64.999512	SPACE.S120.yyyymmdd.ECRHE	0.30222842	artifact	0	1
130	64.5	65.499512	SPACE.S120.yyyymmdd.ECRHE	0.16518945	nonartifact	1	1
156	77.5	78.499512	SPACE.S120.yyyymmdd.ECRHE	0.15822181	nonartifact	1	1
157	78.5	79.499512	SPACE.S120.yyyymmdd.ECRHE	0.15370466	artifact	0	1
158	79.0	79.999512	SPACE.S120.yyyymmdd.ECRHE	0.19824366	artifact	0	1
159	79.5	80.499512	SPACE.S120.yyyymmdd.ECRHE	0.17842758	artifact	0	1
160	80.0	80.999512	SPACE.S120.yyyymmdd.ECRHE	0.15282553	artifact	0	1
161	80.5	81.499512	SPACE.S120.yyyymmdd.ECRHE	0.21435513	artifact	0	1
162	81.5	82.499512	SPACE.S120.yyyymmdd.ECRHE	0.40173432	artifact	0	1
163	82.0	82.999512	SPACE.S120.yyyymmdd.ECRHE	0.20974174	artifact	0	1
164	82.5	83.499512	SPACE.S120.yyyymmdd.ECRHE	0.14778967	artifact	0	1
165	83.0	83.999512	SPACE.S120.yyyymmdd.ECRHE	0.23657593	artifact	0	1
166	83.5	84.499512	SPACE.S120.yyyymmdd.ECRHE	0.2758304	artifact	0	1
167	84.0	84.999512	SPACE.S120.yyyymmdd.ECRHE	0.49950787	artifact	0	1
170	85.5	86.499512	SPACE.S120.yyyymmdd.ECRHE	0.6505465	artifact	0	0
171	86.0	86.999512	SPACE.S120.yyyymmdd.ECRHE	0.38301116	artifact	0	1
172	86.5	87.499512	SPACE.S120.yyyymmdd.ECRHE	0.4806247	artifact	0	1
173	87.0	87.999512	SPACE.S120.yyyymmdd.ECRHE	0.43016112	artifact	0	1
174	87.5	88.499512	SPACE.S120.yyyymmdd.ECRHE	0.29183793	artifact	0	1
175	88.0	88.999512	SPACE.S120.yyyymmdd.ECRHE	0.26724476	artifact	0	1
176	88.5	89.499512	SPACE.S120.yyyymmdd.ECRHE	0.18765295	artifact	0	1
177	89.0	89.999512	SPACE.S120.yyyymmdd.ECRHE	0.20317844	artifact	0	1
178	89.5	90.499512	SPACE.S120.yyyymmdd.ECRHE	0.24347113	artifact	0	1
179	90.0	90.999512	SPACE.S120.yyyymmdd.ECRHE	0.3565384	artifact	0	1
180	90.5	91.499512	SPACE.S120.yyyymmdd.ECRHE	0.3055441	artifact	0	1
181	91.0	91.999512	SPACE.S120.yyyymmdd.ECRHE	0.23882912	artifact	0	1
182	91.5	92.499512	SPACE.S120.yyyymmdd.ECRHE	0.21360683	nonartifact	1	1
208	104.5	105.499512	SPACE.S120.yyyymmdd.ECRHE	0.17384987	nonartifact	1	1
209	105.5	106.499512	SPACE.S120.yyyymmdd.ECRHE	0.10885818	artifact	0	1
210	106.0	106.999512	SPACE.S120.yyyymmdd.ECRHE	0.23504202	artifact	0	1
211	106.5	107.499512	SPACE.S120.yyyymmdd.ECRHE	0.26524383	artifact	0	1
212	107.5	108.499512	SPACE.S120.yyyymmdd.ECRHE	0.10549683	nonartifact	1	1
224	113.5	114.499512	SPACE.S120.yyyymmdd.ECRHE	0.12868793	nonartifact	1	1
225	114.0	114.999512	SPACE.S120.yyyymmdd.ECRHE	0.13844675	artifact	0	1
226	114.5	115.499512	SPACE.S120.yyyymmdd.ECRHE	0.2891601	artifact	0	1
227	115.0	115.999512	SPACE.S120.yyyymmdd.ECRHE	0.3321162	artifact	0	1
228	115.5	116.499512	SPACE.S120.yyyymmdd.ECRHE	0.65256816	artifact	0	0
229	116.0	116.999512	SPACE.S120.yyyymmdd.ECRHE	0.64290935	artifact	0	0
230	116.5	117.499512	SPACE.S120.yyyymmdd.ECRHE	0.33387017	artifact	0	1
231	117.0	117.999512	SPACE.S120.yyyymmdd.ECRHE	0.20625946	artifact	0	1
232	117.5	118.499512	SPACE.S120.yyyymmdd.ECRHE	0.26553968	artifact	0	1
233	118.0	118.999512	SPACE.S120.yyyymmdd.ECRHE	0.50382143	artifact	0	0
235	119.0	119.999512	SPACE.S120.yyyymmdd.ECRHE	0.5905054	artifact	0	0
236	119.5	120.499512	SPACE.S120.yyyymmdd.ECRHE	0.35916817	artifact	0	1
237	120.0	120.999512	SPACE.S120.yyyymmdd.ECRHE	0.6883268	artifact	0	0
244	123.5	124.499512	SPACE.S120.yyyymmdd.ECRHE	0.40542507	artifact	0	1
245	124.0	124.999512	SPACE.S120.yyyymmdd.ECRHE	0.23039839	artifact	0	1
246	124.5	125.499512	SPACE.S120.yyyymmdd.ECRHE	0.17284916	artifact	0	1
247	125.0	125.999512	SPACE.S120.yyyymmdd.ECRHE	0.167466	artifact	0	1
248	125.5	126.499512	SPACE.S120.yyyymmdd.ECRHE	0.13472603	nonartifact	1	1
253	128.0	128.999512	SPACE.S120.yyyymmdd.ECRHE	0.08744919	nonartifact	1	1
254	128.5	129.499512	SPACE.S120.yyyymmdd.ECRHE	0.1594298	artifact	0	1
255	129.0	129.999512	SPACE.S120.yyyymmdd.ECRHE	0.067781284	artifact	0	1
256	129.5	130.499512	SPACE.S120.yyyymmdd.ECRHE	0.08442727	artifact	0	1
257	130.0	130.999512	SPACE.S120.yyyymmdd.ECRHE	0.22997266	artifact	0	1
258	130.5	131.499512	SPACE.S120.yyyymmdd.ECRHE	0.14587371	artifact	0	1
259	131.0	131.999512	SPACE.S120.yyyymmdd.ECRHE	0.039715838	artifact	0	1
260	132.0	132.999512	SPACE.S120.yyyymmdd.ECRHE	0.20675044	nonartifact	1	1
364	184.0	184.999512	SPACE.S120.yyyymmdd.ECRHE	0.1574161	nonartifact	1	1
365	184.5	185.499512	SPACE.S120.yyyymmdd.ECRHE	0.21968244	artifact	0	1
366	185.0	185.999512	SPACE.S120.yyyymmdd.ECRHE	0.17279252	artifact	0	1
367	185.5	186.499512	SPACE.S120.yyyymmdd.ECRHE	0.2718402	artifact	0	1
368	186.0	186.999512	SPACE.S120.yyyymmdd.ECRHE	0.3880322	artifact	0	1
369	186.5	187.499512	SPACE.S120.yyyymmdd.ECRHE	0.4318943	artifact	0	1
370	187.0	187.999512	SPACE.S120.yyyymmdd.ECRHE	0.39265803	artifact	0	1
371	187.5	188.499512	SPACE.S120.yyyymmdd.ECRHE	0.31401873	artifact	0	1
372	188.0	188.999512	SPACE.S120.yyyymmdd.ECRHE	0.21097468	artifact	0	1
373	188.5	189.499512	SPACE.S120.yyyymmdd.ECRHE	0.34626463	artifact	0	1
374	189.0	189.999512	SPACE.S120.yyyymmdd.ECRHE	0.51415	artifact	0	0
389	196.5	197.499512	SPACE.S120.yyyymmdd.ECRHE	0.67407334	artifact	0	0
390	197.0	197.999512	SPACE.S120.yyyymmdd.ECRHE	0.25641766	artifact	0	1
391	197.5	198.499512	SPACE.S120.yyyymmdd.ECRHE	0.19886626	artifact	0	1
392	198.0	198.999512	SPACE.S120.yyyymmdd.ECRHE	0.24111825	artifact	0	1
393	198.5	199.499512	SPACE.S120.yyyymmdd.ECRHE	0.21474963	artifact	0	1
394	199.0	199.999512	SPACE.S120.yyyymmdd.ECRHE	0.23748548	artifact	0	1
395	199.5	200.499512	SPACE.S120.yyyymmdd.ECRHE	0.256969	artifact	0	1
396	200.0	200.999512	SPACE.S120.yyyymmdd.ECRHE	0.3045848	artifact	0	1
397	200.5	201.499512	SPACE.S120.yyyymmdd.ECRHE	0.18602872	artifact	0	1
398	201.0	201.999512	SPACE.S120.yyyymmdd.ECRHE	0.23340064	artifact	0	1
399	201.5	202.499512	SPACE.S120.yyyymmdd.ECRHE	0.3085437	artifact	0	1
400	202.0	202.999512	SPACE.S120.yyyymmdd.ECRHE	0.37722057	artifact	0	1
401	202.5	203.499512	SPACE.S120.yyyymmdd.ECRHE	0.17139596	artifact	0	1
402	203.0	203.999512	SPACE.S120.yyyymmdd.ECRHE	0.13480881	artifact	0	1
403	203.5	204.499512	SPACE.S120.yyyymmdd.ECRHE	0.1277348	artifact	0	1
404	204.0	204.999512	SPACE.S120.yyyymmdd.ECRHE	0.16205488	artifact	0	1
405	204.5	205.499512	SPACE.S120.yyyymmdd.ECRHE	0.17319147	artifact	0	1
406	205.0	205.999512	SPACE.S120.yyyymmdd.ECRHE	0.19752766	artifact	0	1
407	205.5	206.499512	SPACE.S120.yyyymmdd.ECRHE	0.18312597	artifact	0	1
408	206.0	206.999512	SPACE.S120.yyyymmdd.ECRHE	0.20145892	artifact	0	1
409	206.5	207.499512	SPACE.S120.yyyymmdd.ECRHE	0.38631716	artifact	0	1
410	207.0	207.999512	SPACE.S120.yyyymmdd.ECRHE	0.43187135	artifact	0	1
411	207.5	208.499512	SPACE.S120.yyyymmdd.ECRHE	0.41813016	artifact	0	1
412	208.0	208.999512	SPACE.S120.yyyymmdd.ECRHE	0.37249318	artifact	0	1
413	208.5	209.499512	SPACE.S120.yyyymmdd.ECRHE	0.28477728	artifact	0	1
414	209.0	209.999512	SPACE.S120.yyyymmdd.ECRHE	0.4072602	artifact	0	1
415	209.5	210.499512	SPACE.S120.yyyymmdd.ECRHE	0.5010965	artifact	0	0
416	210.5	211.499512	SPACE.S120.yyyymmdd.ECRHE	0.34438857	artifact	0	1
417	211.0	211.999512	SPACE.S120.yyyymmdd.ECRHE	0.3721053	artifact	0	1
418	211.5	212.499512	SPACE.S120.yyyymmdd.ECRHE	0.53026617	artifact	0	0
419	212.0	212.999512	SPACE.S120.yyyymmdd.ECRHE	0.44427076	artifact	0	1
420	212.5	213.499512	SPACE.S120.yyyymmdd.ECRHE	0.21757208	artifact	0	1
421	213.0	213.999512	SPACE.S120.yyyymmdd.ECRHE	0.22171247	artifact	0	1
422	213.5	214.499512	SPACE.S120.yyyymmdd.ECRHE	0.3035035	artifact	0	1
423	214.0	214.999512	SPACE.S120.yyyymmdd.ECRHE	0.29123813	artifact	0	1
424	214.5	215.499512	SPACE.S120.yyyymmdd.ECRHE	0.31259	artifact	0	1
425	215.0	215.999512	SPACE.S120.yyyymmdd.ECRHE	0.22206964	artifact	0	1
426	215.5	216.499512	SPACE.S120.yyyymmdd.ECRHE	0.18193495	artifact	0	1
427	216.0	216.999512	SPACE.S120.yyyymmdd.ECRHE	0.20910592	artifact	0	1
428	216.5	217.499512	SPACE.S120.yyyymmdd.ECRHE	0.08981344	artifact	0	1
429	217.0	217.999512	SPACE.S120.yyyymmdd.ECRHE	0.08603617	nonartifact	1	1
437	221.0	221.999512	SPACE.S120.yyyymmdd.ECRHE	0.18757455	nonartifact	1	1
438	221.5	222.499512	SPACE.S120.yyyymmdd.ECRHE	0.22684354	artifact	0	1
439	222.0	222.999512	SPACE.S120.yyyymmdd.ECRHE	0.26181543	artifact	0	1
440	222.5	223.499512	SPACE.S120.yyyymmdd.ECRHE	0.44398904	artifact	0	1
442	223.5	224.499512	SPACE.S120.yyyymmdd.ECRHE	0.51396513	artifact	0	0
443	224.0	224.999512	SPACE.S120.yyyymmdd.ECRHE	0.12905511	artifact	0	1
444	224.5	225.499512	SPACE.S120.yyyymmdd.ECRHE	0.17502332	artifact	0	1
445	225.0	225.999512	SPACE.S120.yyyymmdd.ECRHE	0.2506858	artifact	0	1
446	225.5	226.499512	SPACE.S120.yyyymmdd.ECRHE	0.17341076	artifact	0	1
447	226.0	226.999512	SPACE.S120.yyyymmdd.ECRHE	0.15245382	nonartifact	1	1
478	241.5	242.499512	SPACE.S120.yyyymmdd.ECRHE	0.13594075	nonartifact	1	1
479	242.0	242.999512	SPACE.S120.yyyymmdd.ECRHE	0.15820034	artifact	0	1
480	242.5	243.499512	SPACE.S120.yyyymmdd.ECRHE	0.18279698	artifact	0	1
481	243.0	243.999512	SPACE.S120.yyyymmdd.ECRHE	0.12904501	artifact	0	1
482	243.5	244.499512	SPACE.S120.yyyymmdd.ECRHE	0.10148239	artifact	0	1
483	244.0	244.999512	SPACE.S120.yyyymmdd.ECRHE	0.22381292	artifact	0	1
484	244.5	245.499512	SPACE.S120.yyyymmdd.ECRHE	0.20558222	artifact	0	1
485	245.0	245.999512	SPACE.S120.yyyymmdd.ECRHE	0.14452448	artifact	0	1
486	245.5	246.499512	SPACE.S120.yyyymmdd.ECRHE	0.13472052	artifact	0	1
487	246.0	246.999512	SPACE.S120.yyyymmdd.ECRHE	0.20930067	artifact	0	1
488	246.5	247.499512	SPACE.S120.yyyymmdd.ECRHE	0.1597545	artifact	0	1
489	247.0	247.999512	SPACE.S120.yyyymmdd.ECRHE	0.18874721	artifact	0	1
490	247.5	248.499512	SPACE.S120.yyyymmdd.ECRHE	0.15617408	artifact	0	1
491	248.0	248.999512	SPACE.S120.yyyymmdd.ECRHE	0.19053711	artifact	0	1
492	248.5	249.499512	SPACE.S120.yyyymmdd.ECRHE	0.2567111	artifact	0	1
493	249.0	249.999512	SPACE.S120.yyyymmdd.ECRHE	0.19752744	nonartifact	1	1
497	251.0	251.999512	SPACE.S120.yyyymmdd.ECRHE	0.2009774	nonartifact	1	1
498	251.5	252.499512	SPACE.S120.yyyymmdd.ECRHE	0.21726927	artifact	0	1
499	252.0	252.999512	SPACE.S120.yyyymmdd.ECRHE	0.1447405	artifact	0	1
500	252.5	253.499512	SPACE.S120.yyyymmdd.ECRHE	0.25493175	artifact	0	1
501	253.0	253.999512	SPACE.S120.yyyymmdd.ECRHE	0.18968086	artifact	0	1
502	253.5	254.499512	SPACE.S120.yyyymmdd.ECRHE	0.34606704	artifact	0	1
503	254.0	254.999512	SPACE.S120.yyyymmdd.ECRHE	0.5587539	artifact	0	0
506	255.5	256.499512	SPACE.S120.yyyymmdd.ECRHE	0.51820177	artifact	0	0
507	256.0	256.999512	SPACE.S120.yyyymmdd.ECRHE	0.23624067	artifact	0	1
508	256.5	257.499512	SPACE.S120.yyyymmdd.ECRHE	0.17445228	artifact	0	1
509	257.0	257.999512	SPACE.S120.yyyymmdd.ECRHE	0.19930124	nonartifact	1	1
535	270.0	270.999512	SPACE.S120.yyyymmdd.ECRHE	0.15067491	nonartifact	1	1
536	270.5	271.499512	SPACE.S120.yyyymmdd.ECRHE	0.20760481	artifact	0	1
537	271.0	271.999512	SPACE.S120.yyyymmdd.ECRHE	0.14885816	artifact	0	1
538	271.5	272.499512	SPACE.S120.yyyymmdd.ECRHE	0.11556882	artifact	0	1
539	272.5	273.499512	SPACE.S120.yyyymmdd.ECRHE	0.2818557	nonartifact	1	1
1	0.0	0.999512	BAMBI.S520.yyyymmdd.ECRASD1	0.32499787	artifact	0	1
2	0.5	1.499512	BAMBI.S520.yyyymmdd.ECRASD1	0.321383	artifact	0	1
3	1.0	1.999512	BAMBI.S520.yyyymmdd.ECRASD1	0.28328887	artifact	0	1
4	1.5	2.499512	BAMBI.S520.yyyymmdd.ECRASD1	0.25387457	nonartifact	1	1
7	3.0	3.999512	BAMBI.S520.yyyymmdd.ECRASD1	0.24430357	nonartifact	1	1
8	4.0	4.999512	BAMBI.S520.yyyymmdd.ECRASD1	0.18393002	artifact	0	1
9	4.5	5.499512	BAMBI.S520.yyyymmdd.ECRASD1	0.17043245	artifact	0	1
10	5.0	5.999512	BAMBI.S520.yyyymmdd.ECRASD1	0.21012746	artifact	0	1
11	5.5	6.499512	BAMBI.S520.yyyymmdd.ECRASD1	0.24695255	artifact	0	1
12	6.0	6.999512	BAMBI.S520.yyyymmdd.ECRASD1	0.23981436	artifact	0	1
13	6.5	7.499512	BAMBI.S520.yyyymmdd.ECRASD1	0.2651607	nonartifact	1	1
53	26.5	27.499512	BAMBI.S520.yyyymmdd.ECRASD1	0.09725076	nonartifact	1	1
54	27.0	27.999512	BAMBI.S520.yyyymmdd.ECRASD1	0.085665114	artifact	0	1
55	27.5	28.499512	BAMBI.S520.yyyymmdd.ECRASD1	0.042170607	artifact	0	1
56	28.0	28.999512	BAMBI.S520.yyyymmdd.ECRASD1	0.034957618	artifact	0	1
57	28.5	29.499512	BAMBI.S520.yyyymmdd.ECRASD1	0.06983526	artifact	0	1
58	29.0	29.999512	BAMBI.S520.yyyymmdd.ECRASD1	0.1289715	artifact	0	1
59	29.5	30.499512	BAMBI.S520.yyyymmdd.ECRASD1	0.10822375	artifact	0	1
60	30.0	30.999512	BAMBI.S520.yyyymmdd.ECRASD1	0.17753598	artifact	0	1
61	30.5	31.499512	BAMBI.S520.yyyymmdd.ECRASD1	0.06478994	artifact	0	1
62	31.5	32.499512	BAMBI.S520.yyyymmdd.ECRASD1	0.19640647	nonartifact	1	1
277	139.0	139.999512	BAMBI.S520.yyyymmdd.ECRASD1	0.15445513	nonartifact	1	1
278	139.5	140.499512	BAMBI.S520.yyyymmdd.ECRASD1	0.061974335	artifact	0	1
279	140.0	140.999512	BAMBI.S520.yyyymmdd.ECRASD1	0.28751954	artifact	0	1
280	140.5	141.499512	BAMBI.S520.yyyymmdd.ECRASD1	0.38008583	artifact	0	1
281	141.0	141.999512	BAMBI.S520.yyyymmdd.ECRASD1	0.2701866	artifact	0	1
282	141.5	142.499512	BAMBI.S520.yyyymmdd.ECRASD1	0.25388774	artifact	0	1
283	142.0	142.999512	BAMBI.S520.yyyymmdd.ECRASD1	0.31960928	artifact	0	1
284	142.5	143.499512	BAMBI.S520.yyyymmdd.ECRASD1	0.24453738	artifact	0	1
285	143.0	143.999512	BAMBI.S520.yyyymmdd.ECRASD1	0.1512836	artifact	0	1
286	143.5	144.499512	BAMBI.S520.yyyymmdd.ECRASD1	0.030193146	nonartifact	1	1
306	153.5	154.499512	BAMBI.S520.yyyymmdd.ECRASD1	0.15093432	nonartifact	1	1
307	154.0	154.999512	BAMBI.S520.yyyymmdd.ECRASD1	0.18480334	artifact	0	1
308	154.5	155.499512	BAMBI.S520.yyyymmdd.ECRASD1	0.30102965	artifact	0	1
309	155.0	155.999512	BAMBI.S520.yyyymmdd.ECRASD1	0.3556091	artifact	0	1
310	155.5	156.499512	BAMBI.S520.yyyymmdd.ECRASD1	0.34387237	artifact	0	1
311	156.0	156.999512	BAMBI.S520.yyyymmdd.ECRASD1	0.26010716	artifact	0	1
312	156.5	157.499512	BAMBI.S520.yyyymmdd.ECRASD1	0.12812142	artifact	0	1
313	157.5	158.499512	BAMBI.S520.yyyymmdd.ECRASD1	0.35675398	nonartifact	1	1
500	251.0	251.999512	BAMBI.S520.yyyymmdd.ECRASD1	0.20026766	nonartifact	1	1
501	252.0	252.999512	BAMBI.S520.yyyymmdd.ECRASD1	0.22017092	artifact	0	1
502	252.5	253.499512	BAMBI.S520.yyyymmdd.ECRASD1	0.20054583	artifact	0	1
503	253.0	253.999512	BAMBI.S520.yyyymmdd.ECRASD1	0.2836384	artifact	0	1
504	253.5	254.499512	BAMBI.S520.yyyymmdd.ECRASD1	0.36548802	artifact	0	1
505	254.0	254.999512	BAMBI.S520.yyyymmdd.ECRASD1	0.41060486	artifact	0	1
506	254.5	255.499512	BAMBI.S520.yyyymmdd.ECRASD1	0.33518967	artifact	0	1
507	255.0	255.999512	BAMBI.S520.yyyymmdd.ECRASD1	0.12151894	artifact	0	1
508	255.5	256.499512	BAMBI.S520.yyyymmdd.ECRASD1	0.14651337	artifact	0	1
509	256.0	256.999512	BAMBI.S520.yyyymmdd.ECRASD1	0.14279945	artifact	0	1
510	256.5	257.499512	BAMBI.S520.yyyymmdd.ECRASD1	0.20929155	artifact	0	1
511	257.0	257.999512	BAMBI.S520.yyyymmdd.ECRASD1	0.24154145	artifact	0	1
512	257.5	258.499512	BAMBI.S520.yyyymmdd.ECRASD1	0.21769802	artifact	0	1
513	258.0	258.999512	BAMBI.S520.yyyymmdd.ECRASD1	0.30633986	artifact	0	1
514	258.5	259.499512	BAMBI.S520.yyyymmdd.ECRASD1	0.30265954	artifact	0	1
515	259.0	259.999512	BAMBI.S520.yyyymmdd.ECRASD1	0.18600437	artifact	0	1
516	259.5	260.499512	BAMBI.S520.yyyymmdd.ECRASD1	0.22766547	artifact	0	1
517	260.0	260.999512	BAMBI.S520.yyyymmdd.ECRASD1	0.29520684	nonartifact	1	1
535	269.0	269.999512	BAMBI.S520.yyyymmdd.ECRASD1	0.32319012	nonartifact	1	1
536	269.5	270.499512	BAMBI.S520.yyyymmdd.ECRASD1	0.25089842	artifact	0	1
537	270.0	270.999512	BAMBI.S520.yyyymmdd.ECRASD1	0.12178301	artifact	0	1
538	270.5	271.499512	BAMBI.S520.yyyymmdd.ECRASD1	0.25644454	artifact	0	1
539	271.0	271.999512	BAMBI.S520.yyyymmdd.ECRASD1	0.34504306	artifact	0	1
540	271.5	272.499512	BAMBI.S520.yyyymmdd.ECRASD1	0.29831555	artifact	0	1
541	272.0	272.999512	BAMBI.S520.yyyymmdd.ECRASD1	0.23158334	artifact	0	1
542	272.5	273.499512	BAMBI.S520.yyyymmdd.ECRASD1	0.47278783	artifact	0	1
543	273.0	273.999512	BAMBI.S520.yyyymmdd.ECRASD1	0.41399747	artifact	0	1
544	273.5	274.499512	BAMBI.S520.yyyymmdd.ECRASD1	0.13910091	artifact	0	1
545	274.0	274.999512	BAMBI.S520.yyyymmdd.ECRASD1	0.0917658	nonartifact	1	1
562	282.5	283.499512	BAMBI.S520.yyyymmdd.ECRASD1	0.23085572	nonartifact	1	1
563	283.0	283.999512	BAMBI.S520.yyyymmdd.ECRASD1	0.23809886	artifact	0	1
564	283.5	284.499512	BAMBI.S520.yyyymmdd.ECRASD1	0.29628232	artifact	0	1
565	284.0	284.999512	BAMBI.S520.yyyymmdd.ECRASD1	0.2546365	artifact	0	1
566	284.5	285.499512	BAMBI.S520.yyyymmdd.ECRASD1	0.21568112	artifact	0	1
567	285.0	285.999512	BAMBI.S520.yyyymmdd.ECRASD1	0.21763586	artifact	0	1
568	285.5	286.499512	BAMBI.S520.yyyymmdd.ECRASD1	0.21653982	artifact	0	1
569	286.0	286.999512	BAMBI.S520.yyyymmdd.ECRASD1	0.24159467	artifact	0	1
570	286.5	287.499512	BAMBI.S520.yyyymmdd.ECRASD1	0.23135576	nonartifact	1	1
604	303.5	304.499512	BAMBI.S520.yyyymmdd.ECRASD1	0.12994412	nonartifact	1	1
605	304.0	304.999512	BAMBI.S520.yyyymmdd.ECRASD1	0.21821357	artifact	0	1
606	304.5	305.499512	BAMBI.S520.yyyymmdd.ECRASD1	0.2161574	artifact	0	1
607	305.0	305.999512	BAMBI.S520.yyyymmdd.ECRASD1	0.19527832	artifact	0	1
8	3.5	4.499512	BAMBI.S598.yyyymmdd.EORASD1	0.29739588	nonartifact	1	1
9	4.0	4.999512	BAMBI.S598.yyyymmdd.EORASD1	0.2718207	artifact	0	1
10	4.5	5.499512	BAMBI.S598.yyyymmdd.EORASD1	0.30431852	artifact	0	1
11	5.0	5.999512	BAMBI.S598.yyyymmdd.EORASD1	0.6487804	artifact	0	0
86	43.5	44.499512	BAMBI.S598.yyyymmdd.EORASD1	0.17416592	nonartifact	1	1
87	44.5	45.499512	BAMBI.S598.yyyymmdd.EORASD1	0.27006334	artifact	0	1
88	45.0	45.999512	BAMBI.S598.yyyymmdd.EORASD1	0.49375358	artifact	0	1
200	102.5	103.499512	BAMBI.S598.yyyymmdd.EORASD1	0.7015957	artifact	0	0
201	103.0	103.999512	BAMBI.S598.yyyymmdd.EORASD1	0.33596018	artifact	0	1
202	103.5	104.499512	BAMBI.S598.yyyymmdd.EORASD1	0.7089418	artifact	0	0
214	109.5	110.499512	BAMBI.S598.yyyymmdd.EORASD1	0.49673522	nonartifact	1	1
215	110.5	111.499512	BAMBI.S598.yyyymmdd.EORASD1	0.3718333	artifact	0	1
216	111.0	111.999512	BAMBI.S598.yyyymmdd.EORASD1	0.4112615	artifact	0	1
218	112.0	112.999512	BAMBI.S598.yyyymmdd.EORASD1	0.42487842	artifact	0	1
219	112.5	113.499512	BAMBI.S598.yyyymmdd.EORASD1	0.3898936	artifact	0	1
220	113.0	113.999512	BAMBI.S598.yyyymmdd.EORASD1	0.46256524	artifact	0	1
221	113.5	114.499512	BAMBI.S598.yyyymmdd.EORASD1	0.41074836	artifact	0	1
222	114.0	114.999512	BAMBI.S598.yyyymmdd.EORASD1	0.35750952	artifact	0	1
223	114.5	115.499512	BAMBI.S598.yyyymmdd.EORASD1	0.34573114	artifact	0	1
224	115.0	115.999512	BAMBI.S598.yyyymmdd.EORASD1	0.4138517	artifact	0	1
232	119.0	119.999512	BAMBI.S598.yyyymmdd.EORASD1	0.3350889	nonartifact	1	1
233	119.5	120.499512	BAMBI.S598.yyyymmdd.EORASD1	0.38605845	artifact	0	1
234	120.0	120.999512	BAMBI.S598.yyyymmdd.EORASD1	0.8532389	artifact	0	0
257	131.5	132.499512	BAMBI.S598.yyyymmdd.EORASD1	0.40646476	artifact	0	1
258	132.0	132.999512	BAMBI.S598.yyyymmdd.EORASD1	0.2922107	artifact	0	1
259	132.5	133.499512	BAMBI.S598.yyyymmdd.EORASD1	0.46096066	artifact	0	1
300	153.0	153.999512	BAMBI.S598.yyyymmdd.EORASD1	0.40558466	artifact	0	1
301	153.5	154.499512	BAMBI.S598.yyyymmdd.EORASD1	0.22832477	artifact	0	1
302	154.0	154.999512	BAMBI.S598.yyyymmdd.EORASD1	0.22323829	nonartifact	1	1
400	203.0	203.999512	BAMBI.S598.yyyymmdd.EORASD1	0.25748694	nonartifact	1	1
401	203.5	204.499512	BAMBI.S598.yyyymmdd.EORASD1	0.24267106	artifact	0	1
402	204.0	204.999512	BAMBI.S598.yyyymmdd.EORASD1	0.6582442	artifact	0	0
615	311.0	311.999512	BAMBI.S598.yyyymmdd.EORASD1	0.6128281	artifact	0	0
616	311.5	312.499512	BAMBI.S598.yyyymmdd.EORASD1	0.26905847	artifact	0	1
617	312.0	312.999512	BAMBI.S598.yyyymmdd.EORASD1	0.5938028	artifact	0	0
619	313.0	313.999512	BAMBI.S598.yyyymmdd.EORASD1	0.23448342	nonartifact	1	1
620	314.0	314.999512	BAMBI.S598.yyyymmdd.EORASD1	0.28313237	artifact	0	1
621	314.5	315.499512	BAMBI.S598.yyyymmdd.EORASD1	0.7266347	artifact	0	0
625	316.5	317.499512	BAMBI.S598.yyyymmdd.EORASD1	0.7957719	artifact	0	0
626	317.0	317.999512	BAMBI.S598.yyyymmdd.EORASD1	0.2128937	artifact	0	1
627	317.5	318.499512	BAMBI.S598.yyyymmdd.EORASD1	0.13310555	artifact	0	1
628	318.0	318.999512	BAMBI.S598.yyyymmdd.EORASD1	0.13724019	artifact	0	1
629	318.5	319.499512	BAMBI.S598.yyyymmdd.EORASD1	0.2127233	artifact	0	1
630	319.0	319.999512	BAMBI.S598.yyyymmdd.EORASD1	0.14992794	artifact	0	1
631	319.5	320.499512	BAMBI.S598.yyyymmdd.EORASD1	0.12199025	artifact	0	1
632	320.5	321.499512	BAMBI.S598.yyyymmdd.EORASD1	0.24104108	nonartifact	1	1
706	358.0	358.999512	BAMBI.S598.yyyymmdd.EORASD1	0.58743614	artifact	0	0
707	358.5	359.499512	BAMBI.S598.yyyymmdd.EORASD1	0.2975906	artifact	0	1
708	359.0	359.999512	BAMBI.S598.yyyymmdd.EORASD1	0.49307075	artifact	0	1
1	0.0	0.999512	BAMBI.S554.yyyymmdd.ECRASD1	0.2773364	artifact	0	1
2	0.5	1.499512	BAMBI.S554.yyyymmdd.ECRASD1	0.21704939	artifact	0	1
3	1.0	1.999512	BAMBI.S554.yyyymmdd.ECRASD1	0.20394142	artifact	0	1
4	1.5	2.499512	BAMBI.S554.yyyymmdd.ECRASD1	0.13816124	nonartifact	1	1
51	25.0	25.999512	BAMBI.S554.yyyymmdd.ECRASD1	0.08397724	nonartifact	1	1
52	25.5	26.499512	BAMBI.S554.yyyymmdd.ECRASD1	0.1497052	artifact	0	1
53	26.0	26.999512	BAMBI.S554.yyyymmdd.ECRASD1	0.26323256	artifact	0	1
54	26.5	27.499512	BAMBI.S554.yyyymmdd.ECRASD1	0.8428481	artifact	0	0
154	76.5	77.499512	BAMBI.S554.yyyymmdd.ECRASD1	0.21382728	nonartifact	1	1
[truncated: 18,350 more rows]
