# Supplementary material for: Improved Manual Annotation of EEG Signals through Convolutional Neural Network Guidance
Source: eNeuro. 2022 Sep 27;9(5):ENEURO.0160-22.2022. doi: 10.1523/ENEURO.0160-22.2022 (PMC9532020; doi:10.1523/ENEURO.0160-22.2022)
Supplement: Extended Data 1 — The code used to perform preprocessing of the data and all experimental work. The zip file contains pipeline scripts arranged in subfolders indicating the order of execution, a txt file with all dependencies (requirements.txt), and a short description for each step of the pipeline (README.txt). Download Extended Data 1, ZIP file. [file enu-eN-MNT-0160-22-s03.zip › Extended_Data1/step4_revision/stage2/data/segments_to_review/df_fn_segments.txt]

start_time	end_time	filename	probability	true_label	true_class	predicted_class
3	3.999512	BAMBI.S501.yyyymmdd.ECRASD1	0.813940227031708	artifact	0	0
3.5	4.499512	BAMBI.S501.yyyymmdd.ECRASD1	0.330450475215912	artifact	0	1
4	4.999512	BAMBI.S501.yyyymmdd.ECRASD1	0.291043311357498	artifact	0	1
4.5	5.499512	BAMBI.S501.yyyymmdd.ECRASD1	0.282447010278702	artifact	0	1
5	5.999512	BAMBI.S501.yyyymmdd.ECRASD1	0.420060694217682	artifact	0	1
6.5	7.499512	BAMBI.S501.yyyymmdd.ECRASD1	0.850025832653046	artifact	0	0
7	7.999512	BAMBI.S501.yyyymmdd.ECRASD1	0.390295416116714	artifact	0	1
7.5	8.499512	BAMBI.S501.yyyymmdd.ECRASD1	0.309350490570068	artifact	0	1
8	8.999512	BAMBI.S501.yyyymmdd.ECRASD1	0.887625157833099	artifact	0	0
19.5	20.499512	BAMBI.S501.yyyymmdd.ECRASD1	0.43175795674324	nonartifact	1	1
20.5	21.499512	BAMBI.S501.yyyymmdd.ECRASD1	0.287817716598511	artifact	0	1
21	21.999512	BAMBI.S501.yyyymmdd.ECRASD1	0.370960026979446	artifact	0	1
21.5	22.499512	BAMBI.S501.yyyymmdd.ECRASD1	0.336117565631866	artifact	0	1
22	22.999512	BAMBI.S501.yyyymmdd.ECRASD1	0.743990480899811	artifact	0	0
42	42.999512	BAMBI.S501.yyyymmdd.ECRASD1	0.426411837339401	artifact	0	1
42.5	43.499512	BAMBI.S501.yyyymmdd.ECRASD1	0.381561696529388	artifact	0	1
44	44.999512	BAMBI.S501.yyyymmdd.ECRASD1	0.856557905673981	artifact	0	0
66.5	67.499512	BAMBI.S501.yyyymmdd.ECRASD1	0.645954668521881	artifact	0	0
67	67.999512	BAMBI.S501.yyyymmdd.ECRASD1	0.389589220285416	artifact	0	1
67.5	68.499512	BAMBI.S501.yyyymmdd.ECRASD1	0.310820549726486	artifact	0	1
68	68.999512	BAMBI.S501.yyyymmdd.ECRASD1	0.345444083213806	artifact	0	1
68.5	69.499512	BAMBI.S501.yyyymmdd.ECRASD1	0.557745933532715	artifact	0	0
85.5	86.499512	BAMBI.S501.yyyymmdd.ECRASD1	0.401648372411728	artifact	0	1
86	86.999512	BAMBI.S501.yyyymmdd.ECRASD1	0.384030610322952	artifact	0	1
86.5	87.499512	BAMBI.S501.yyyymmdd.ECRASD1	0.412259817123413	artifact	0	1
159	159.999512	BAMBI.S501.yyyymmdd.ECRASD1	0.395761162042618	nonartifact	1	1
160	160.999512	BAMBI.S501.yyyymmdd.ECRASD1	0.391485661268234	artifact	0	1
160.5	161.499512	BAMBI.S501.yyyymmdd.ECRASD1	0.33580419421196	artifact	0	1
161	161.999512	BAMBI.S501.yyyymmdd.ECRASD1	0.35897371172905	artifact	0	1
161.5	162.499512	BAMBI.S501.yyyymmdd.ECRASD1	0.883502066135406	artifact	0	0
164	164.999512	BAMBI.S501.yyyymmdd.ECRASD1	0.414906144142151	artifact	0	1
164.5	165.499512	BAMBI.S501.yyyymmdd.ECRASD1	0.350392639636993	artifact	0	1
165	165.999512	BAMBI.S501.yyyymmdd.ECRASD1	0.364641726016998	artifact	0	1
165.5	166.499512	BAMBI.S501.yyyymmdd.ECRASD1	0.377090841531754	artifact	0	1
166	166.999512	BAMBI.S501.yyyymmdd.ECRASD1	0.410567760467529	artifact	0	1
2	2.999512	BAMBI.S502.yyyymmdd.ECRASD1	0.384578227996826	nonartifact	1	1
2.5	3.499512	BAMBI.S502.yyyymmdd.ECRASD1	0.35885962843895	artifact	0	1
3	3.999512	BAMBI.S502.yyyymmdd.ECRASD1	0.36627271771431	artifact	0	1
3.5	4.499512	BAMBI.S502.yyyymmdd.ECRASD1	0.352493494749069	artifact	0	1
4	4.999512	BAMBI.S502.yyyymmdd.ECRASD1	0.357541531324387	artifact	0	1
4.5	5.499512	BAMBI.S502.yyyymmdd.ECRASD1	0.24769888818264	artifact	0	1
5.5	6.499512	BAMBI.S502.yyyymmdd.ECRASD1	0.27608335018158	nonartifact	1	1
24.5	25.499512	BAMBI.S502.yyyymmdd.ECRASD1	0.0848277136683464	nonartifact	1	1
25	25.999512	BAMBI.S502.yyyymmdd.ECRASD1	0.271948963403702	artifact	0	1
25.5	26.499512	BAMBI.S502.yyyymmdd.ECRASD1	0.268935054540634	artifact	0	1
26	26.999512	BAMBI.S502.yyyymmdd.ECRASD1	0.504504859447479	artifact	0	0
37	37.999512	BAMBI.S502.yyyymmdd.ECRASD1	0.463695108890533	artifact	0	1
37.5	38.499512	BAMBI.S502.yyyymmdd.ECRASD1	0.326670706272125	artifact	0	1
38	38.999512	BAMBI.S502.yyyymmdd.ECRASD1	0.270000487565994	nonartifact	1	1
38.5	39.499512	BAMBI.S502.yyyymmdd.ECRASD1	0.212417930364609	artifact	0	1
39	39.999512	BAMBI.S502.yyyymmdd.ECRASD1	0.225063338875771	artifact	0	1
39.5	40.499512	BAMBI.S502.yyyymmdd.ECRASD1	0.281337112188339	artifact	0	1
40	40.999512	BAMBI.S502.yyyymmdd.ECRASD1	0.114754527807236	nonartifact	1	1
42	42.999512	BAMBI.S502.yyyymmdd.ECRASD1	0.178852438926697	nonartifact	1	1
42.5	43.499512	BAMBI.S502.yyyymmdd.ECRASD1	0.240084037184715	artifact	0	1
43	43.999512	BAMBI.S502.yyyymmdd.ECRASD1	0.399556130170822	artifact	0	1
43.5	44.499512	BAMBI.S502.yyyymmdd.ECRASD1	0.428941637277603	artifact	0	1
44	44.999512	BAMBI.S502.yyyymmdd.ECRASD1	0.245807513594627	artifact	0	1
44.5	45.499512	BAMBI.S502.yyyymmdd.ECRASD1	0.255014687776566	artifact	0	1
45	45.999512	BAMBI.S502.yyyymmdd.ECRASD1	0.244549542665482	artifact	0	1
45.5	46.499512	BAMBI.S502.yyyymmdd.ECRASD1	0.145023927092552	nonartifact	1	1
89	89.999512	BAMBI.S502.yyyymmdd.ECRASD1	0.232253655791283	nonartifact	1	1
89.5	90.499512	BAMBI.S502.yyyymmdd.ECRASD1	0.138340160250664	artifact	0	1
90	90.999512	BAMBI.S502.yyyymmdd.ECRASD1	0.182363584637642	artifact	0	1
90.5	91.499512	BAMBI.S502.yyyymmdd.ECRASD1	0.303068280220032	artifact	0	1
91	91.999512	BAMBI.S502.yyyymmdd.ECRASD1	0.240531638264656	artifact	0	1
91.5	92.499512	BAMBI.S502.yyyymmdd.ECRASD1	0.307082027196884	artifact	0	1
92	92.999512	BAMBI.S502.yyyymmdd.ECRASD1	0.637164235115051	artifact	0	0
92.5	93.499512	BAMBI.S502.yyyymmdd.ECRASD1	0.492242753505707	artifact	0	1
93	93.999512	BAMBI.S502.yyyymmdd.ECRASD1	0.123409293591976	artifact	0	1
93.5	94.499512	BAMBI.S502.yyyymmdd.ECRASD1	0.176230579614639	nonartifact	1	1
130	130.999512	BAMBI.S502.yyyymmdd.ECRASD1	0.0419165343046188	nonartifact	1	1
130.5	131.499512	BAMBI.S502.yyyymmdd.ECRASD1	0.115129977464676	artifact	0	1
131	131.999512	BAMBI.S502.yyyymmdd.ECRASD1	0.214188501238823	artifact	0	1
131.5	132.499512	BAMBI.S502.yyyymmdd.ECRASD1	0.251644641160965	artifact	0	1
132	132.999512	BAMBI.S502.yyyymmdd.ECRASD1	0.255369663238525	nonartifact	1	1
169.5	170.499512	BAMBI.S502.yyyymmdd.ECRASD1	0.159975439310074	nonartifact	1	1
170.5	171.499512	BAMBI.S502.yyyymmdd.ECRASD1	0.375531941652298	artifact	0	1
171	171.999512	BAMBI.S502.yyyymmdd.ECRASD1	0.890999138355255	artifact	0	0
175	175.999512	BAMBI.S502.yyyymmdd.ECRASD1	0.23896861076355	nonartifact	1	1
175.5	176.499512	BAMBI.S502.yyyymmdd.ECRASD1	0.267748355865479	artifact	0	1
176	176.999512	BAMBI.S502.yyyymmdd.ECRASD1	0.289227783679962	artifact	0	1
176.5	177.499512	BAMBI.S502.yyyymmdd.ECRASD1	0.231632977724075	artifact	0	1
177	177.999512	BAMBI.S502.yyyymmdd.ECRASD1	0.23323455452919	artifact	0	1
177.5	178.499512	BAMBI.S502.yyyymmdd.ECRASD1	0.388800799846649	artifact	0	1
178	178.999512	BAMBI.S502.yyyymmdd.ECRASD1	0.249968275427818	artifact	0	1
178.5	179.499512	BAMBI.S502.yyyymmdd.ECRASD1	0.264384716749191	nonartifact	1	1
191.5	192.499512	BAMBI.S502.yyyymmdd.ECRASD1	0.193587973713875	nonartifact	1	1
192	192.999512	BAMBI.S502.yyyymmdd.ECRASD1	0.11498985439539	artifact	0	1
192.5	193.499512	BAMBI.S502.yyyymmdd.ECRASD1	0.175877034664154	artifact	0	1
193	193.999512	BAMBI.S502.yyyymmdd.ECRASD1	0.225286886096001	artifact	0	1
0	0.999512	BAMBI.S502.yyyymmdd.EORASD1	0.50674432516098	artifact	0	0
0.5	1.499512	BAMBI.S502.yyyymmdd.EORASD1	0.354681998491287	artifact	0	1
1	1.999512	BAMBI.S502.yyyymmdd.EORASD1	0.0798967406153679	artifact	0	1
1.5	2.499512	BAMBI.S502.yyyymmdd.EORASD1	0.148873046040535	nonartifact	1	1
18.5	19.499512	BAMBI.S502.yyyymmdd.EORASD1	0.0324466899037361	nonartifact	1	1
19	19.999512	BAMBI.S502.yyyymmdd.EORASD1	0.0869477838277817	artifact	0	1
19.5	20.499512	BAMBI.S502.yyyymmdd.EORASD1	0.30095300078392	artifact	0	1
20	20.999512	BAMBI.S502.yyyymmdd.EORASD1	0.33843207359314	artifact	0	1
20.5	21.499512	BAMBI.S502.yyyymmdd.EORASD1	0.272465765476227	artifact	0	1
21.5	22.499512	BAMBI.S502.yyyymmdd.EORASD1	0.0836027190089226	nonartifact	1	1
27.5	28.499512	BAMBI.S502.yyyymmdd.EORASD1	0.160537883639336	nonartifact	1	1
28	28.999512	BAMBI.S502.yyyymmdd.EORASD1	0.152395725250244	artifact	0	1
28.5	29.499512	BAMBI.S502.yyyymmdd.EORASD1	0.355724424123764	artifact	0	1
29	29.999512	BAMBI.S502.yyyymmdd.EORASD1	0.101822949945927	artifact	0	1
29.5	30.499512	BAMBI.S502.yyyymmdd.EORASD1	0.032132014632225	artifact	0	1
30	30.999512	BAMBI.S502.yyyymmdd.EORASD1	0.0849944874644279	nonartifact	1	1
33	33.999512	BAMBI.S502.yyyymmdd.EORASD1	0.543731927871704	artifact	0	0
33.5	34.499512	BAMBI.S502.yyyymmdd.EORASD1	0.105580031871796	artifact	0	1
34	34.999512	BAMBI.S502.yyyymmdd.EORASD1	0.247418791055679	nonartifact	1	1
45.5	46.499512	BAMBI.S502.yyyymmdd.EORASD1	0.0584080256521702	nonartifact	1	1
46	46.999512	BAMBI.S502.yyyymmdd.EORASD1	0.0352656655013561	artifact	0	1
46.5	47.499512	BAMBI.S502.yyyymmdd.EORASD1	0.203222095966339	artifact	0	1
47	47.999512	BAMBI.S502.yyyymmdd.EORASD1	0.115457318723202	artifact	0	1
47.5	48.499512	BAMBI.S502.yyyymmdd.EORASD1	0.0878681093454361	artifact	0	1
48	48.999512	BAMBI.S502.yyyymmdd.EORASD1	0.169689849019051	artifact	0	1
48.5	49.499512	BAMBI.S502.yyyymmdd.EORASD1	0.524125993251801	artifact	0	0
49	49.999512	BAMBI.S502.yyyymmdd.EORASD1	0.395386219024658	artifact	0	1
49.5	50.499512	BAMBI.S502.yyyymmdd.EORASD1	0.0409186035394669	artifact	0	1
50	50.999512	BAMBI.S502.yyyymmdd.EORASD1	0.0393471159040928	nonartifact	1	1
55	55.999512	BAMBI.S502.yyyymmdd.EORASD1	0.442094653844833	artifact	0	1
55.5	56.499512	BAMBI.S502.yyyymmdd.EORASD1	0.359766960144043	artifact	0	1
56	56.999512	BAMBI.S502.yyyymmdd.EORASD1	0.35312682390213	artifact	0	1
56.5	57.499512	BAMBI.S502.yyyymmdd.EORASD1	0.294110625982285	artifact	0	1
57	57.999512	BAMBI.S502.yyyymmdd.EORASD1	0.48261958360672	nonartifact	1	1
90.5	91.499512	BAMBI.S502.yyyymmdd.EORASD1	0.719424068927765	artifact	0	0
91	91.999512	BAMBI.S502.yyyymmdd.EORASD1	0.1969193816185	artifact	0	1
91.5	92.499512	BAMBI.S502.yyyymmdd.EORASD1	0.271606624126434	artifact	0	1
92	92.999512	BAMBI.S502.yyyymmdd.EORASD1	0.287500321865082	artifact	0	1
92.5	93.499512	BAMBI.S502.yyyymmdd.EORASD1	0.369248121976852	artifact	0	1
93	93.999512	BAMBI.S502.yyyymmdd.EORASD1	0.346634030342102	nonartifact	1	1
95.5	96.499512	BAMBI.S502.yyyymmdd.EORASD1	0.485506623983383	artifact	0	1
96	96.999512	BAMBI.S502.yyyymmdd.EORASD1	0.369583547115326	artifact	0	1
96.5	97.499512	BAMBI.S502.yyyymmdd.EORASD1	0.349192142486572	artifact	0	1
97.5	98.499512	BAMBI.S502.yyyymmdd.EORASD1	0.2797631919384	nonartifact	1	1
99.5	100.499512	BAMBI.S502.yyyymmdd.EORASD1	0.35991570353508	nonartifact	1	1
100.5	101.499512	BAMBI.S502.yyyymmdd.EORASD1	0.331689029932022	artifact	0	1
101	101.999512	BAMBI.S502.yyyymmdd.EORASD1	0.519880414009094	artifact	0	0
102.5	103.499512	BAMBI.S502.yyyymmdd.EORASD1	0.480196982622147	artifact	0	1
103	103.999512	BAMBI.S502.yyyymmdd.EORASD1	0.379812926054001	artifact	0	1
103.5	104.499512	BAMBI.S502.yyyymmdd.EORASD1	0.243149936199188	artifact	0	1
104	104.999512	BAMBI.S502.yyyymmdd.EORASD1	0.205874443054199	nonartifact	1	1
104.5	105.499512	BAMBI.S502.yyyymmdd.EORASD1	0.263891071081161	nonartifact	1	1
105	105.999512	BAMBI.S502.yyyymmdd.EORASD1	0.266080498695374	artifact	0	1
105.5	106.499512	BAMBI.S502.yyyymmdd.EORASD1	0.690242350101471	artifact	0	0
106	106.999512	BAMBI.S502.yyyymmdd.EORASD1	0.673306882381439	artifact	0	0
106.5	107.499512	BAMBI.S502.yyyymmdd.EORASD1	0.217516407370567	artifact	0	1
107	107.999512	BAMBI.S502.yyyymmdd.EORASD1	0.13838455080986	nonartifact	1	1
130	130.999512	BAMBI.S502.yyyymmdd.EORASD1	0.475041657686234	nonartifact	1	1
130.5	131.499512	BAMBI.S502.yyyymmdd.EORASD1	0.14247715473175	artifact	0	1
131	131.999512	BAMBI.S502.yyyymmdd.EORASD1	0.762589931488037	artifact	0	0
138	138.999512	BAMBI.S502.yyyymmdd.EORASD1	0.405883014202118	artifact	0	1
138.5	139.499512	BAMBI.S502.yyyymmdd.EORASD1	0.314404666423798	artifact	0	1
139	139.999512	BAMBI.S502.yyyymmdd.EORASD1	0.421693205833435	nonartifact	1	1
139.5	140.499512	BAMBI.S502.yyyymmdd.EORASD1	0.469233393669128	nonartifact	1	1
140.5	141.499512	BAMBI.S502.yyyymmdd.EORASD1	0.298182159662247	artifact	0	1
141	141.999512	BAMBI.S502.yyyymmdd.EORASD1	0.689589321613312	artifact	0	0
153	153.999512	BAMBI.S502.yyyymmdd.EORASD1	0.163884252309799	nonartifact	1	1
153.5	154.499512	BAMBI.S502.yyyymmdd.EORASD1	0.375126004219055	artifact	0	1
154	154.999512	BAMBI.S502.yyyymmdd.EORASD1	0.361250430345535	artifact	0	1
154.5	155.499512	BAMBI.S502.yyyymmdd.EORASD1	0.290019333362579	artifact	0	1
155	155.999512	BAMBI.S502.yyyymmdd.EORASD1	0.444623440504074	artifact	0	1
156	156.999512	BAMBI.S502.yyyymmdd.EORASD1	0.569722056388855	artifact	0	0
156.5	157.499512	BAMBI.S502.yyyymmdd.EORASD1	0.376674234867096	artifact	0	1
157.5	158.499512	BAMBI.S502.yyyymmdd.EORASD1	0.21387979388237	nonartifact	1	1
174	174.999512	BAMBI.S502.yyyymmdd.EORASD1	0.212080389261246	nonartifact	1	1
174.5	175.499512	BAMBI.S502.yyyymmdd.EORASD1	0.23292164504528	artifact	0	1
175	175.999512	BAMBI.S502.yyyymmdd.EORASD1	0.641595542430878	artifact	0	0
176	176.999512	BAMBI.S502.yyyymmdd.EORASD1	0.499667108058929	artifact	0	1
176.5	177.499512	BAMBI.S502.yyyymmdd.EORASD1	0.171172916889191	artifact	0	1
177	177.999512	BAMBI.S502.yyyymmdd.EORASD1	0.171362742781639	artifact	0	1
177.5	178.499512	BAMBI.S502.yyyymmdd.EORASD1	0.0738217234611511	artifact	0	1
178	178.999512	BAMBI.S502.yyyymmdd.EORASD1	0.0699168294668198	artifact	0	1
178.5	179.499512	BAMBI.S502.yyyymmdd.EORASD1	0.131475776433945	nonartifact	1	1
179	179.999512	BAMBI.S502.yyyymmdd.EORASD1	0.301426619291306	artifact	0	1
179.5	180.499512	BAMBI.S502.yyyymmdd.EORASD1	0.503464221954346	artifact	0	0
0.5	1.499512	BAMBI.S503.yyyymmdd.ECRASD1	0.531874775886536	artifact	0	0
1	1.999512	BAMBI.S503.yyyymmdd.ECRASD1	0.385347634553909	artifact	0	1
1.5	2.499512	BAMBI.S503.yyyymmdd.ECRASD1	0.762418568134308	artifact	0	0
2	2.999512	BAMBI.S503.yyyymmdd.ECRASD1	0.652865409851074	artifact	0	0
2.5	3.499512	BAMBI.S503.yyyymmdd.ECRASD1	0.266874760389328	artifact	0	1
3	3.999512	BAMBI.S503.yyyymmdd.ECRASD1	0.328872263431549	artifact	0	1
3.5	4.499512	BAMBI.S503.yyyymmdd.ECRASD1	0.722308754920959	artifact	0	0
15.5	16.499512	BAMBI.S503.yyyymmdd.ECRASD1	0.500116109848022	artifact	0	0
16	16.999512	BAMBI.S503.yyyymmdd.ECRASD1	0.197286859154701	artifact	0	1
16.5	17.499512	BAMBI.S503.yyyymmdd.ECRASD1	0.828679740428925	artifact	0	0
37	37.999512	BAMBI.S503.yyyymmdd.ECRASD1	0.436165690422058	artifact	0	1
37.5	38.499512	BAMBI.S503.yyyymmdd.ECRASD1	0.294561386108398	artifact	0	1
38	38.999512	BAMBI.S503.yyyymmdd.ECRASD1	0.327094435691833	artifact	0	1
38.5	39.499512	BAMBI.S503.yyyymmdd.ECRASD1	0.186660245060921	artifact	0	1
39	39.999512	BAMBI.S503.yyyymmdd.ECRASD1	0.33315721154213	artifact	0	1
40	40.999512	BAMBI.S503.yyyymmdd.ECRASD1	0.200848385691643	nonartifact	1	1
73	73.999512	BAMBI.S503.yyyymmdd.ECRASD1	0.202279657125473	nonartifact	1	1
73.5	74.499512	BAMBI.S503.yyyymmdd.ECRASD1	0.327794134616852	artifact	0	1
74	74.999512	BAMBI.S503.yyyymmdd.ECRASD1	0.879098176956177	artifact	0	0
86	86.999512	BAMBI.S503.yyyymmdd.ECRASD1	0.465248018503189	artifact	0	1
86.5	87.499512	BAMBI.S503.yyyymmdd.ECRASD1	0.398841440677643	artifact	0	1
87	87.999512	BAMBI.S503.yyyymmdd.ECRASD1	0.237047135829926	artifact	0	1
88	88.999512	BAMBI.S503.yyyymmdd.ECRASD1	0.578069031238556	nonartifact	1	0
181.5	182.499512	BAMBI.S503.yyyymmdd.ECRASD1	0.309729933738708	nonartifact	1	1
182	182.999512	BAMBI.S503.yyyymmdd.ECRASD1	0.328226298093796	artifact	0	1
182.5	183.499512	BAMBI.S503.yyyymmdd.ECRASD1	0.326386481523514	artifact	0	1
183	183.999512	BAMBI.S503.yyyymmdd.ECRASD1	0.250845968723297	artifact	0	1
39	39.999512	BAMBI.S503.yyyymmdd.EORASD1	0.0249846708029509	nonartifact	1	1
39.5	40.499512	BAMBI.S503.yyyymmdd.EORASD1	0.172496140003204	artifact	0	1
40	40.999512	BAMBI.S503.yyyymmdd.EORASD1	0.180591031908989	artifact	0	1
40.5	41.499512	BAMBI.S503.yyyymmdd.EORASD1	0.114779345691204	artifact	0	1
41	41.999512	BAMBI.S503.yyyymmdd.EORASD1	0.0507179386913776	artifact	0	1
41.5	42.499512	BAMBI.S503.yyyymmdd.EORASD1	0.0421826280653477	nonartifact	1	1
64	64.999512	BAMBI.S503.yyyymmdd.EORASD1	0.0356689691543579	nonartifact	1	1
64.5	65.499512	BAMBI.S503.yyyymmdd.EORASD1	0.0355158187448978	artifact	0	1
65	65.999512	BAMBI.S503.yyyymmdd.EORASD1	0.0741215348243713	artifact	0	1
65.5	66.499512	BAMBI.S503.yyyymmdd.EORASD1	0.224998757243156	artifact	0	1
66	66.999512	BAMBI.S503.yyyymmdd.EORASD1	0.132931664586067	nonartifact	1	1
79.5	80.499512	BAMBI.S503.yyyymmdd.EORASD1	0.23553404211998	nonartifact	1	1
80.5	81.499512	BAMBI.S503.yyyymmdd.EORASD1	0.239964053034782	artifact	0	1
81	81.999512	BAMBI.S503.yyyymmdd.EORASD1	0.0885365232825279	artifact	0	1
81.5	82.499512	BAMBI.S503.yyyymmdd.EORASD1	0.252953559160233	artifact	0	1
82.5	83.499512	BAMBI.S503.yyyymmdd.EORASD1	0.208471536636353	nonartifact	1	1
99.5	100.499512	BAMBI.S503.yyyymmdd.EORASD1	0.0290592983365059	nonartifact	1	1
100	100.999512	BAMBI.S503.yyyymmdd.EORASD1	0.185399428009987	artifact	0	1
100.5	101.499512	BAMBI.S503.yyyymmdd.EORASD1	0.252804487943649	artifact	0	1
101	101.999512	BAMBI.S503.yyyymmdd.EORASD1	0.174911662936211	artifact	0	1
101.5	102.499512	BAMBI.S503.yyyymmdd.EORASD1	0.103921249508858	nonartifact	1	1
149.5	150.499512	BAMBI.S503.yyyymmdd.EORASD1	0.790196418762207	artifact	0	0
150	150.999512	BAMBI.S503.yyyymmdd.EORASD1	0.30741485953331	artifact	0	1
150.5	151.499512	BAMBI.S503.yyyymmdd.EORASD1	0.37288773059845	artifact	0	1
151.5	152.499512	BAMBI.S503.yyyymmdd.EORASD1	0.323557883501053	nonartifact	1	1
156.5	157.499512	BAMBI.S503.yyyymmdd.EORASD1	0.220331579446793	nonartifact	1	1
157.5	158.499512	BAMBI.S503.yyyymmdd.EORASD1	0.29735603928566	artifact	0	1
158	158.999512	BAMBI.S503.yyyymmdd.EORASD1	0.352421998977661	artifact	0	1
158.5	159.499512	BAMBI.S503.yyyymmdd.EORASD1	0.661287546157837	nonartifact	1	0
170.5	171.499512	BAMBI.S503.yyyymmdd.EORASD1	0.069284088909626	nonartifact	1	1
171	171.999512	BAMBI.S503.yyyymmdd.EORASD1	0.0681263729929924	artifact	0	1
171.5	172.499512	BAMBI.S503.yyyymmdd.EORASD1	0.109796807169914	artifact	0	1
172	172.999512	BAMBI.S503.yyyymmdd.EORASD1	0.130674779415131	artifact	0	1
172.5	173.499512	BAMBI.S503.yyyymmdd.EORASD1	0.199710860848427	nonartifact	1	1
176	176.999512	BAMBI.S503.yyyymmdd.EORASD1	0.41650253534317	artifact	0	1
176.5	177.499512	BAMBI.S503.yyyymmdd.EORASD1	0.246909439563751	artifact	0	1
177	177.999512	BAMBI.S503.yyyymmdd.EORASD1	0.15492507815361	nonartifact	1	1
177.5	178.499512	BAMBI.S503.yyyymmdd.EORASD1	0.0785134881734848	artifact	0	1
178	178.999512	BAMBI.S503.yyyymmdd.EORASD1	0.147468447685242	artifact	0	1
178.5	179.499512	BAMBI.S503.yyyymmdd.EORASD1	0.064929373562336	artifact	0	1
179	179.999512	BAMBI.S503.yyyymmdd.EORASD1	0.0380533114075661	nonartifact	1	1
183.5	184.499512	BAMBI.S503.yyyymmdd.EORASD1	0.205278426408768	nonartifact	1	1
184	184.999512	BAMBI.S503.yyyymmdd.EORASD1	0.129439696669579	artifact	0	1
184.5	185.499512	BAMBI.S503.yyyymmdd.EORASD1	0.505525827407837	artifact	0	0
14	14.999512	BAMBI.S504.yyyymmdd.ECRASD1	0.295618742704391	nonartifact	1	1
14.5	15.499512	BAMBI.S504.yyyymmdd.ECRASD1	0.37999153137207	artifact	0	1
15	15.999512	BAMBI.S504.yyyymmdd.ECRASD1	0.740985691547394	artifact	0	0
23	23.999512	BAMBI.S504.yyyymmdd.ECRASD1	0.233861148357391	nonartifact	1	1
23.5	24.499512	BAMBI.S504.yyyymmdd.ECRASD1	0.195939227938652	artifact	0	1
24	24.999512	BAMBI.S504.yyyymmdd.ECRASD1	0.275813698768616	artifact	0	1
24.5	25.499512	BAMBI.S504.yyyymmdd.ECRASD1	0.569407939910889	artifact	0	0
25	25.999512	BAMBI.S504.yyyymmdd.ECRASD1	0.18534816801548	artifact	0	1
25.5	26.499512	BAMBI.S504.yyyymmdd.ECRASD1	0.115659035742283	nonartifact	1	1
38.5	39.499512	BAMBI.S504.yyyymmdd.ECRASD1	0.411551684141159	artifact	0	1
39	39.999512	BAMBI.S504.yyyymmdd.ECRASD1	0.182934656739235	artifact	0	1
39.5	40.499512	BAMBI.S504.yyyymmdd.ECRASD1	0.161560446023941	artifact	0	1
40.5	41.499512	BAMBI.S504.yyyymmdd.ECRASD1	0.591195583343506	artifact	0	0
47	47.999512	BAMBI.S504.yyyymmdd.ECRASD1	0.270731538534164	nonartifact	1	1
48	48.999512	BAMBI.S504.yyyymmdd.ECRASD1	0.305577009916306	artifact	0	1
48.5	49.499512	BAMBI.S504.yyyymmdd.ECRASD1	0.267831206321716	artifact	0	1
49.5	50.499512	BAMBI.S504.yyyymmdd.ECRASD1	0.379398912191391	nonartifact	1	1
74.5	75.499512	BAMBI.S504.yyyymmdd.ECRASD1	0.121280610561371	nonartifact	1	1
75	75.999512	BAMBI.S504.yyyymmdd.ECRASD1	0.123495668172836	artifact	0	1
75.5	76.499512	BAMBI.S504.yyyymmdd.ECRASD1	0.190072521567345	artifact	0	1
76	76.999512	BAMBI.S504.yyyymmdd.ECRASD1	0.657768964767456	artifact	0	0
159.5	160.499512	BAMBI.S504.yyyymmdd.ECRASD1	0.311621487140656	nonartifact	1	1
160	160.999512	BAMBI.S504.yyyymmdd.ECRASD1	0.390909343957901	artifact	0	1
160.5	161.499512	BAMBI.S504.yyyymmdd.ECRASD1	0.819877207279205	artifact	0	0
4.5	5.499512	BAMBI.S504.yyyymmdd.EORASD1	0.126019209623337	nonartifact	1	1
5	5.999512	BAMBI.S504.yyyymmdd.EORASD1	0.151799008250237	artifact	0	1
5.5	6.499512	BAMBI.S504.yyyymmdd.EORASD1	0.060778085142374	artifact	0	1
6	6.999512	BAMBI.S504.yyyymmdd.EORASD1	0.700408697128296	artifact	0	0
6.5	7.499512	BAMBI.S504.yyyymmdd.EORASD1	0.6854367852211	artifact	0	0
7	7.999512	BAMBI.S504.yyyymmdd.EORASD1	0.0887145325541496	artifact	0	1
7.5	8.499512	BAMBI.S504.yyyymmdd.EORASD1	0.189371272921562	nonartifact	1	1
21.5	22.499512	BAMBI.S504.yyyymmdd.EORASD1	0.283513158559799	nonartifact	1	1
22	22.999512	BAMBI.S504.yyyymmdd.EORASD1	0.397711873054504	artifact	0	1
22.5	23.499512	BAMBI.S504.yyyymmdd.EORASD1	0.696072518825531	artifact	0	0
38	38.999512	BAMBI.S504.yyyymmdd.EORASD1	0.257860422134399	nonartifact	1	1
38.5	39.499512	BAMBI.S504.yyyymmdd.EORASD1	0.393465846776962	artifact	0	1
39	39.999512	BAMBI.S504.yyyymmdd.EORASD1	0.321700930595398	artifact	0	1
40	40.999512	BAMBI.S504.yyyymmdd.EORASD1	0.307901263237	nonartifact	1	1
46.5	47.499512	BAMBI.S504.yyyymmdd.EORASD1	0.488094240427017	nonartifact	1	1
47	47.999512	BAMBI.S504.yyyymmdd.EORASD1	0.248693913221359	artifact	0	1
47.5	48.499512	BAMBI.S504.yyyymmdd.EORASD1	0.264140874147415	artifact	0	1
48	48.999512	BAMBI.S504.yyyymmdd.EORASD1	0.392973661422729	artifact	0	1
48.5	49.499512	BAMBI.S504.yyyymmdd.EORASD1	0.176740422844887	artifact	0	1
49	49.999512	BAMBI.S504.yyyymmdd.EORASD1	0.377383500337601	nonartifact	1	1
57	57.999512	BAMBI.S504.yyyymmdd.EORASD1	0.458297669887543	artifact	0	1
57.5	58.499512	BAMBI.S504.yyyymmdd.EORASD1	0.296408414840698	artifact	0	1
58	58.999512	BAMBI.S504.yyyymmdd.EORASD1	0.476943165063858	artifact	0	1
70.5	71.499512	BAMBI.S504.yyyymmdd.EORASD1	0.31879934668541	nonartifact	1	1
71.5	72.499512	BAMBI.S504.yyyymmdd.EORASD1	0.343926429748535	artifact	0	1
72	72.999512	BAMBI.S504.yyyymmdd.EORASD1	0.666967749595642	artifact	0	0
106	106.999512	BAMBI.S504.yyyymmdd.EORASD1	0.0277028046548367	nonartifact	1	1
106.5	107.499512	BAMBI.S504.yyyymmdd.EORASD1	0.132867515087128	artifact	0	1
107	107.999512	BAMBI.S504.yyyymmdd.EORASD1	0.342943876981735	artifact	0	1
107.5	108.499512	BAMBI.S504.yyyymmdd.EORASD1	0.451336026191711	artifact	0	1
109	109.999512	BAMBI.S504.yyyymmdd.EORASD1	0.439663708209991	artifact	0	1
109.5	110.499512	BAMBI.S504.yyyymmdd.EORASD1	0.324268370866776	artifact	0	1
110	110.999512	BAMBI.S504.yyyymmdd.EORASD1	0.401059061288834	artifact	0	1
110.5	111.499512	BAMBI.S504.yyyymmdd.EORASD1	0.407270014286041	artifact	0	1
111	111.999512	BAMBI.S504.yyyymmdd.EORASD1	0.232349827885628	artifact	0	1
111.5	112.499512	BAMBI.S504.yyyymmdd.EORASD1	0.381609976291656	artifact	0	1
112	112.999512	BAMBI.S504.yyyymmdd.EORASD1	0.399150431156158	artifact	0	1
112.5	113.499512	BAMBI.S504.yyyymmdd.EORASD1	0.41817119717598	artifact	0	1
113.5	114.499512	BAMBI.S504.yyyymmdd.EORASD1	0.410845547914505	artifact	0	1
114	114.999512	BAMBI.S504.yyyymmdd.EORASD1	0.391650348901749	artifact	0	1
114.5	115.499512	BAMBI.S504.yyyymmdd.EORASD1	0.50446480512619	artifact	0	0
128.5	129.499512	BAMBI.S504.yyyymmdd.EORASD1	0.169778198003769	nonartifact	1	1
129.5	130.499512	BAMBI.S504.yyyymmdd.EORASD1	0.272379279136658	artifact	0	1
130	130.999512	BAMBI.S504.yyyymmdd.EORASD1	0.553731322288513	artifact	0	0
130.5	131.499512	BAMBI.S504.yyyymmdd.EORASD1	0.568301856517792	artifact	0	0
131	131.999512	BAMBI.S504.yyyymmdd.EORASD1	0.235756635665894	artifact	0	1
131.5	132.499512	BAMBI.S504.yyyymmdd.EORASD1	0.309987396001816	nonartifact	1	1
150.5	151.499512	BAMBI.S504.yyyymmdd.EORASD1	0.74121755361557	artifact	0	0
151	151.999512	BAMBI.S504.yyyymmdd.EORASD1	0.28574001789093	artifact	0	1
151.5	152.499512	BAMBI.S504.yyyymmdd.EORASD1	0.417088836431503	artifact	0	1
172.5	173.499512	BAMBI.S504.yyyymmdd.EORASD1	0.338773429393768	nonartifact	1	1
173	173.999512	BAMBI.S504.yyyymmdd.EORASD1	0.316953390836716	artifact	0	1
173.5	174.499512	BAMBI.S504.yyyymmdd.EORASD1	0.481085330247879	artifact	0	1
174	174.999512	BAMBI.S504.yyyymmdd.EORASD1	0.322301983833313	artifact	0	1
174.5	175.499512	BAMBI.S504.yyyymmdd.EORASD1	0.250970602035522	artifact	0	1
175	175.999512	BAMBI.S504.yyyymmdd.EORASD1	0.334336519241333	artifact	0	1
175.5	176.499512	BAMBI.S504.yyyymmdd.EORASD1	0.35497772693634	artifact	0	1
176	176.999512	BAMBI.S504.yyyymmdd.EORASD1	0.522183775901794	artifact	0	0
177.5	178.499512	BAMBI.S504.yyyymmdd.EORASD1	0.583830714225769	artifact	0	0
178	178.999512	BAMBI.S504.yyyymmdd.EORASD1	0.273144036531448	artifact	0	1
178.5	179.499512	BAMBI.S504.yyyymmdd.EORASD1	0.254797458648682	nonartifact	1	1
6	6.999512	BAMBI.S505.yyyymmdd.ECRASD1	0.504103064537048	artifact	0	0
6.5	7.499512	BAMBI.S505.yyyymmdd.ECRASD1	0.333915621042252	artifact	0	1
7	7.999512	BAMBI.S505.yyyymmdd.ECRASD1	0.313936561346054	artifact	0	1
7.5	8.499512	BAMBI.S505.yyyymmdd.ECRASD1	0.402982026338577	artifact	0	1
43.5	44.499512	BAMBI.S505.yyyymmdd.ECRASD1	0.593412637710571	artifact	0	0
44	44.999512	BAMBI.S505.yyyymmdd.ECRASD1	0.266962081193924	artifact	0	1
44.5	45.499512	BAMBI.S505.yyyymmdd.ECRASD1	0.194832667708397	artifact	0	1
45	45.999512	BAMBI.S505.yyyymmdd.ECRASD1	0.188711941242218	nonartifact	1	1
86.5	87.499512	BAMBI.S505.yyyymmdd.ECRASD1	0.20486818253994	nonartifact	1	1
87	87.999512	BAMBI.S505.yyyymmdd.ECRASD1	0.217351570725441	artifact	0	1
87.5	88.499512	BAMBI.S505.yyyymmdd.ECRASD1	0.834995687007904	artifact	0	0
97	97.999512	BAMBI.S505.yyyymmdd.ECRASD1	0.440905004739761	artifact	0	1
97.5	98.499512	BAMBI.S505.yyyymmdd.ECRASD1	0.294185310602188	artifact	0	1
98	98.999512	BAMBI.S505.yyyymmdd.ECRASD1	0.698920488357544	artifact	0	0
136.5	137.499512	BAMBI.S505.yyyymmdd.ECRASD1	0.498747766017914	artifact	0	1
137	137.999512	BAMBI.S505.yyyymmdd.ECRASD1	0.302738010883331	artifact	0	1
137.5	138.499512	BAMBI.S505.yyyymmdd.ECRASD1	0.535011529922485	nonartifact	1	0
0	0.999512	BAMBI.S505.yyyymmdd.EORASD1	0.368467569351196	artifact	0	1
0.5	1.499512	BAMBI.S505.yyyymmdd.EORASD1	0.510991871356964	artifact	0	0
5.5	6.499512	BAMBI.S505.yyyymmdd.EORASD1	0.474969387054443	artifact	0	1
6	6.999512	BAMBI.S505.yyyymmdd.EORASD1	0.319605022668839	artifact	0	1
6.5	7.499512	BAMBI.S505.yyyymmdd.EORASD1	0.684588074684143	artifact	0	0
42.5	43.499512	BAMBI.S505.yyyymmdd.EORASD1	0.560383260250092	nonartifact	1	0
43.5	44.499512	BAMBI.S505.yyyymmdd.EORASD1	0.348291665315628	artifact	0	1
44	44.999512	BAMBI.S505.yyyymmdd.EORASD1	0.651739597320557	artifact	0	0
46	46.999512	BAMBI.S505.yyyymmdd.EORASD1	0.523561894893646	artifact	0	0
46.5	47.499512	BAMBI.S505.yyyymmdd.EORASD1	0.192488715052605	artifact	0	1
47	47.999512	BAMBI.S505.yyyymmdd.EORASD1	0.163908258080482	artifact	0	1
47.5	48.499512	BAMBI.S505.yyyymmdd.EORASD1	0.0684880912303925	artifact	0	1
48	48.999512	BAMBI.S505.yyyymmdd.EORASD1	0.112646631896496	nonartifact	1	1
57	57.999512	BAMBI.S505.yyyymmdd.EORASD1	0.568473279476166	artifact	0	0
57.5	58.499512	BAMBI.S505.yyyymmdd.EORASD1	0.390009433031082	artifact	0	1
58.5	59.499512	BAMBI.S505.yyyymmdd.EORASD1	0.394981563091278	nonartifact	1	1
70	70.999512	BAMBI.S505.yyyymmdd.EORASD1	0.420295685529709	artifact	0	1
70.5	71.499512	BAMBI.S505.yyyymmdd.EORASD1	0.292923510074615	artifact	0	1
71	71.999512	BAMBI.S505.yyyymmdd.EORASD1	0.268160730600357	nonartifact	1	1
74	74.999512	BAMBI.S505.yyyymmdd.EORASD1	0.040816280990839	nonartifact	1	1
74.5	75.499512	BAMBI.S505.yyyymmdd.EORASD1	0.350958168506622	artifact	0	1
75	75.999512	BAMBI.S505.yyyymmdd.EORASD1	0.566724836826324	artifact	0	0
76.5	77.499512	BAMBI.S505.yyyymmdd.EORASD1	0.41503232717514	artifact	0	1
77	77.999512	BAMBI.S505.yyyymmdd.EORASD1	0.225021079182625	artifact	0	1
78	78.999512	BAMBI.S505.yyyymmdd.EORASD1	0.303134948015213	nonartifact	1	1
81.5	82.499512	BAMBI.S505.yyyymmdd.EORASD1	0.253447383642197	nonartifact	1	1
82.5	83.499512	BAMBI.S505.yyyymmdd.EORASD1	0.254183530807495	artifact	0	1
83	83.999512	BAMBI.S505.yyyymmdd.EORASD1	0.310059368610382	artifact	0	1
83.5	84.499512	BAMBI.S505.yyyymmdd.EORASD1	0.324492514133453	artifact	0	1
84	84.999512	BAMBI.S505.yyyymmdd.EORASD1	0.390530169010162	artifact	0	1
84.5	85.499512	BAMBI.S505.yyyymmdd.EORASD1	0.453429371118546	artifact	0	1
85	85.999512	BAMBI.S505.yyyymmdd.EORASD1	0.127369448542595	artifact	0	1
85.5	86.499512	BAMBI.S505.yyyymmdd.EORASD1	0.229758515954018	artifact	0	1
86	86.999512	BAMBI.S505.yyyymmdd.EORASD1	0.262795120477676	artifact	0	1
86.5	87.499512	BAMBI.S505.yyyymmdd.EORASD1	0.336023598909378	artifact	0	1
87	87.999512	BAMBI.S505.yyyymmdd.EORASD1	0.314060539007187	artifact	0	1
87.5	88.499512	BAMBI.S505.yyyymmdd.EORASD1	0.433919221162796	artifact	0	1
100.5	101.499512	BAMBI.S505.yyyymmdd.EORASD1	0.606098294258118	artifact	0	0
101	101.999512	BAMBI.S505.yyyymmdd.EORASD1	0.359465420246124	artifact	0	1
101.5	102.499512	BAMBI.S505.yyyymmdd.EORASD1	0.30375736951828	nonartifact	1	1
104.5	105.499512	BAMBI.S505.yyyymmdd.EORASD1	0.469060689210892	artifact	0	1
105	105.999512	BAMBI.S505.yyyymmdd.EORASD1	0.354677885770798	artifact	0	1
105.5	106.499512	BAMBI.S505.yyyymmdd.EORASD1	0.742051124572754	artifact	0	0
110.5	111.499512	BAMBI.S505.yyyymmdd.EORASD1	0.406009018421173	nonartifact	1	1
111	111.999512	BAMBI.S505.yyyymmdd.EORASD1	0.348155289888382	artifact	0	1
111.5	112.499512	BAMBI.S505.yyyymmdd.EORASD1	0.336683124303818	artifact	0	1
112	112.999512	BAMBI.S505.yyyymmdd.EORASD1	0.54618102312088	artifact	0	0
112.5	113.499512	BAMBI.S505.yyyymmdd.EORASD1	0.337654650211334	artifact	0	1
113	113.999512	BAMBI.S505.yyyymmdd.EORASD1	0.237451568245888	artifact	0	1
113.5	114.499512	BAMBI.S505.yyyymmdd.EORASD1	0.504926681518555	nonartifact	1	0
119.5	120.499512	BAMBI.S505.yyyymmdd.EORASD1	0.519979596138	nonartifact	1	0
120	120.999512	BAMBI.S505.yyyymmdd.EORASD1	0.333802223205566	artifact	0	1
120.5	121.499512	BAMBI.S505.yyyymmdd.EORASD1	0.289548069238663	artifact	0	1
121	121.999512	BAMBI.S505.yyyymmdd.EORASD1	0.49443706870079	artifact	0	1
138.5	139.499512	BAMBI.S505.yyyymmdd.EORASD1	0.158762350678444	nonartifact	1	1
139.5	140.499512	BAMBI.S505.yyyymmdd.EORASD1	0.360570937395096	artifact	0	1
140	140.999512	BAMBI.S505.yyyymmdd.EORASD1	0.456354141235352	artifact	0	1
141.5	142.499512	BAMBI.S505.yyyymmdd.EORASD1	0.480944693088531	artifact	0	1
142	142.999512	BAMBI.S505.yyyymmdd.EORASD1	0.378066211938858	artifact	0	1
142.5	143.499512	BAMBI.S505.yyyymmdd.EORASD1	0.320347607135773	artifact	0	1
143	143.999512	BAMBI.S505.yyyymmdd.EORASD1	0.323216915130615	nonartifact	1	1
148.5	149.499512	BAMBI.S505.yyyymmdd.EORASD1	0.310682147741318	nonartifact	1	1
149.5	150.499512	BAMBI.S505.yyyymmdd.EORASD1	0.394798129796982	artifact	0	1
150	150.999512	BAMBI.S505.yyyymmdd.EORASD1	0.236153051257133	artifact	0	1
150.5	151.499512	BAMBI.S505.yyyymmdd.EORASD1	0.1520015001297	artifact	0	1
151	151.999512	BAMBI.S505.yyyymmdd.EORASD1	0.230061247944832	artifact	0	1
151.5	152.499512	BAMBI.S505.yyyymmdd.EORASD1	0.363943576812744	artifact	0	1
152.5	153.499512	BAMBI.S505.yyyymmdd.EORASD1	0.37532776594162	nonartifact	1	1
171.5	172.499512	BAMBI.S505.yyyymmdd.EORASD1	0.226966768503189	nonartifact	1	1
172	172.999512	BAMBI.S505.yyyymmdd.EORASD1	0.378740280866623	artifact	0	1
172.5	173.499512	BAMBI.S505.yyyymmdd.EORASD1	0.402586549520493	artifact	0	1
173	173.999512	BAMBI.S505.yyyymmdd.EORASD1	0.516876101493835	artifact	0	0
173.5	174.499512	BAMBI.S505.yyyymmdd.EORASD1	0.302080184221268	artifact	0	1
174	174.999512	BAMBI.S505.yyyymmdd.EORASD1	0.0702029913663864	nonartifact	1	1
178.5	179.499512	BAMBI.S505.yyyymmdd.EORASD1	0.315840810537338	nonartifact	1	1
179	179.999512	BAMBI.S505.yyyymmdd.EORASD1	0.129564240574837	artifact	0	1
179.5	180.499512	BAMBI.S505.yyyymmdd.EORASD1	0.125153928995132	artifact	0	1
180	180.999512	BAMBI.S505.yyyymmdd.EORASD1	0.246635302901268	artifact	0	1
0	0.999512	BAMBI.S507.yyyymmdd.ECRASD1	0.264254003763199	artifact	0	1
0.5	1.499512	BAMBI.S507.yyyymmdd.ECRASD1	0.293147832155228	artifact	0	1
1	1.999512	BAMBI.S507.yyyymmdd.ECRASD1	0.265590697526932	artifact	0	1
1.5	2.499512	BAMBI.S507.yyyymmdd.ECRASD1	0.25650355219841	nonartifact	1	1
2	2.999512	BAMBI.S507.yyyymmdd.ECRASD1	0.278630524873734	nonartifact	1	1
2.5	3.499512	BAMBI.S507.yyyymmdd.ECRASD1	0.24776853621006	artifact	0	1
3	3.999512	BAMBI.S507.yyyymmdd.ECRASD1	0.281678736209869	artifact	0	1
3.5	4.499512	BAMBI.S507.yyyymmdd.ECRASD1	0.241799771785736	artifact	0	1
4	4.999512	BAMBI.S507.yyyymmdd.ECRASD1	0.254723519086838	artifact	0	1
5	5.999512	BAMBI.S507.yyyymmdd.ECRASD1	0.25268679857254	nonartifact	1	1
33	33.999512	BAMBI.S507.yyyymmdd.ECRASD1	0.238370791077614	nonartifact	1	1
33.5	34.499512	BAMBI.S507.yyyymmdd.ECRASD1	0.261359214782715	artifact	0	1
34	34.999512	BAMBI.S507.yyyymmdd.ECRASD1	0.249216139316559	artifact	0	1
34.5	35.499512	BAMBI.S507.yyyymmdd.ECRASD1	0.169328957796097	artifact	0	1
35	35.999512	BAMBI.S507.yyyymmdd.ECRASD1	0.249619051814079	artifact	0	1
35.5	36.499512	BAMBI.S507.yyyymmdd.ECRASD1	0.254949271678925	artifact	0	1
36	36.999512	BAMBI.S507.yyyymmdd.ECRASD1	0.231856763362885	artifact	0	1
36.5	37.499512	BAMBI.S507.yyyymmdd.ECRASD1	0.117141507565975	artifact	0	1
37	37.999512	BAMBI.S507.yyyymmdd.ECRASD1	0.243611425161362	nonartifact	1	1
41.5	42.499512	BAMBI.S507.yyyymmdd.ECRASD1	0.232704237103462	nonartifact	1	1
42	42.999512	BAMBI.S507.yyyymmdd.ECRASD1	0.211396068334579	artifact	0	1
42.5	43.499512	BAMBI.S507.yyyymmdd.ECRASD1	0.211721107363701	artifact	0	1
43	43.999512	BAMBI.S507.yyyymmdd.ECRASD1	0.172320172190666	artifact	0	1
43.5	44.499512	BAMBI.S507.yyyymmdd.ECRASD1	0.2061507999897	artifact	0	1
44	44.999512	BAMBI.S507.yyyymmdd.ECRASD1	0.271565675735474	artifact	0	1
44.5	45.499512	BAMBI.S507.yyyymmdd.ECRASD1	0.343592464923859	artifact	0	1
45.5	46.499512	BAMBI.S507.yyyymmdd.ECRASD1	0.243181496858597	nonartifact	1	1
55.5	56.499512	BAMBI.S507.yyyymmdd.ECRASD1	0.220442846417427	nonartifact	1	1
56	56.999512	BAMBI.S507.yyyymmdd.ECRASD1	0.275164186954498	artifact	0	1
56.5	57.499512	BAMBI.S507.yyyymmdd.ECRASD1	0.132460728287697	artifact	0	1
57	57.999512	BAMBI.S507.yyyymmdd.ECRASD1	0.210943356156349	artifact	0	1
57.5	58.499512	BAMBI.S507.yyyymmdd.ECRASD1	0.210943013429642	artifact	0	1
58	58.999512	BAMBI.S507.yyyymmdd.ECRASD1	0.273843288421631	nonartifact	1	1
64	64.999512	BAMBI.S507.yyyymmdd.ECRASD1	0.166749104857445	nonartifact	1	1
64.5	65.499512	BAMBI.S507.yyyymmdd.ECRASD1	0.218116506934166	artifact	0	1
65	65.999512	BAMBI.S507.yyyymmdd.ECRASD1	0.160672470927238	artifact	0	1
65.5	66.499512	BAMBI.S507.yyyymmdd.ECRASD1	0.100422635674477	artifact	0	1
66	66.999512	BAMBI.S507.yyyymmdd.ECRASD1	0.212003082036972	artifact	0	1
66.5	67.499512	BAMBI.S507.yyyymmdd.ECRASD1	0.115501128137112	nonartifact	1	1
90.5	91.499512	BAMBI.S507.yyyymmdd.ECRASD1	0.276116192340851	nonartifact	1	1
91	91.999512	BAMBI.S507.yyyymmdd.ECRASD1	0.243355304002762	artifact	0	1
91.5	92.499512	BAMBI.S507.yyyymmdd.ECRASD1	0.263016253709793	artifact	0	1
92	92.999512	BAMBI.S507.yyyymmdd.ECRASD1	0.31624236702919	artifact	0	1
92.5	93.499512	BAMBI.S507.yyyymmdd.ECRASD1	0.369856536388397	artifact	0	1
93	93.999512	BAMBI.S507.yyyymmdd.ECRASD1	0.279925882816315	artifact	0	1
94	94.999512	BAMBI.S507.yyyymmdd.ECRASD1	0.240165740251541	nonartifact	1	1
164	164.999512	BAMBI.S507.yyyymmdd.ECRASD1	0.316342145204544	nonartifact	1	1
164.5	165.499512	BAMBI.S507.yyyymmdd.ECRASD1	0.189627781510353	artifact	0	1
165	165.999512	BAMBI.S507.yyyymmdd.ECRASD1	0.235049158334732	artifact	0	1
165.5	166.499512	BAMBI.S507.yyyymmdd.ECRASD1	0.248743027448654	artifact	0	1
166	166.999512	BAMBI.S507.yyyymmdd.ECRASD1	0.197201669216156	artifact	0	1
166.5	167.499512	BAMBI.S507.yyyymmdd.ECRASD1	0.188235461711884	artifact	0	1
167.5	168.499512	BAMBI.S507.yyyymmdd.ECRASD1	0.230928614735603	nonartifact	1	1
177.5	178.499512	BAMBI.S507.yyyymmdd.ECRASD1	0.212392792105675	nonartifact	1	1
178	178.999512	BAMBI.S507.yyyymmdd.ECRASD1	0.244594871997833	artifact	0	1
178.5	179.499512	BAMBI.S507.yyyymmdd.ECRASD1	0.222234591841698	artifact	0	1
179	179.999512	BAMBI.S507.yyyymmdd.ECRASD1	0.299443989992142	artifact	0	1
0.5	1.499512	BAMBI.S507.yyyymmdd.EORASD1	0.48155665397644	artifact	0	1
1	1.999512	BAMBI.S507.yyyymmdd.EORASD1	0.215001806616783	artifact	0	1
1.5	2.499512	BAMBI.S507.yyyymmdd.EORASD1	0.179782375693321	nonartifact	1	1
64	64.999512	BAMBI.S507.yyyymmdd.EORASD1	0.129406675696373	nonartifact	1	1
64.5	65.499512	BAMBI.S507.yyyymmdd.EORASD1	0.228435665369034	artifact	0	1
65	65.999512	BAMBI.S507.yyyymmdd.EORASD1	0.374427646398544	artifact	0	1
65.5	66.499512	BAMBI.S507.yyyymmdd.EORASD1	0.369486033916473	artifact	0	1
66	66.999512	BAMBI.S507.yyyymmdd.EORASD1	0.397973269224167	artifact	0	1
66.5	67.499512	BAMBI.S507.yyyymmdd.EORASD1	0.429928064346313	artifact	0	1
67	67.999512	BAMBI.S507.yyyymmdd.EORASD1	0.35648700594902	artifact	0	1
67.5	68.499512	BAMBI.S507.yyyymmdd.EORASD1	0.289902210235596	nonartifact	1	1
76	76.999512	BAMBI.S507.yyyymmdd.EORASD1	0.135910481214523	nonartifact	1	1
76.5	77.499512	BAMBI.S507.yyyymmdd.EORASD1	0.323710173368454	artifact	0	1
77	77.999512	BAMBI.S507.yyyymmdd.EORASD1	0.346947759389877	artifact	0	1
77.5	78.499512	BAMBI.S507.yyyymmdd.EORASD1	0.416543394327164	artifact	0	1
79	79.999512	BAMBI.S507.yyyymmdd.EORASD1	0.584922194480896	artifact	0	0
79.5	80.499512	BAMBI.S507.yyyymmdd.EORASD1	0.308103233575821	artifact	0	1
80	80.999512	BAMBI.S507.yyyymmdd.EORASD1	0.124455526471138	nonartifact	1	1
84.5	85.499512	BAMBI.S507.yyyymmdd.EORASD1	0.263984084129333	nonartifact	1	1
85	85.999512	BAMBI.S507.yyyymmdd.EORASD1	0.306515514850616	artifact	0	1
85.5	86.499512	BAMBI.S507.yyyymmdd.EORASD1	0.435409605503082	artifact	0	1
86.5	87.499512	BAMBI.S507.yyyymmdd.EORASD1	0.450282365083694	artifact	0	1
87	87.999512	BAMBI.S507.yyyymmdd.EORASD1	0.385364592075348	artifact	0	1
87.5	88.499512	BAMBI.S507.yyyymmdd.EORASD1	0.340334832668304	artifact	0	1
88	88.999512	BAMBI.S507.yyyymmdd.EORASD1	0.47689563035965	nonartifact	1	1
140.5	141.499512	BAMBI.S507.yyyymmdd.EORASD1	0.329816997051239	nonartifact	1	1
141.5	142.499512	BAMBI.S507.yyyymmdd.EORASD1	0.307698309421539	artifact	0	1
142	142.999512	BAMBI.S507.yyyymmdd.EORASD1	0.420037060976028	artifact	0	1
145.5	146.499512	BAMBI.S507.yyyymmdd.EORASD1	0.436461359262466	artifact	0	1
146	146.999512	BAMBI.S507.yyyymmdd.EORASD1	0.332029700279236	artifact	0	1
146.5	147.499512	BAMBI.S507.yyyymmdd.EORASD1	0.22808450460434	artifact	0	1
147	147.999512	BAMBI.S507.yyyymmdd.EORASD1	0.314120203256607	artifact	0	1
147.5	148.499512	BAMBI.S507.yyyymmdd.EORASD1	0.428677707910538	artifact	0	1
149.5	150.499512	BAMBI.S507.yyyymmdd.EORASD1	0.460693955421448	artifact	0	1
150	150.999512	BAMBI.S507.yyyymmdd.EORASD1	0.262773305177689	artifact	0	1
150.5	151.499512	BAMBI.S507.yyyymmdd.EORASD1	0.404255867004395	artifact	0	1
151	151.999512	BAMBI.S507.yyyymmdd.EORASD1	0.388321399688721	artifact	0	1
151.5	152.499512	BAMBI.S507.yyyymmdd.EORASD1	0.281184613704681	artifact	0	1
152	152.999512	BAMBI.S507.yyyymmdd.EORASD1	0.342776119709015	nonartifact	1	1
158.5	159.499512	BAMBI.S507.yyyymmdd.EORASD1	0.412359863519669	artifact	0	1
159	159.999512	BAMBI.S507.yyyymmdd.EORASD1	0.293182700872421	artifact	0	1
160	160.999512	BAMBI.S507.yyyymmdd.EORASD1	0.259724676609039	nonartifact	1	1
162.5	163.499512	BAMBI.S507.yyyymmdd.EORASD1	0.563613295555115	nonartifact	1	0
163	163.999512	BAMBI.S507.yyyymmdd.EORASD1	0.389823526144028	artifact	0	1
163.5	164.499512	BAMBI.S507.yyyymmdd.EORASD1	0.344507128000259	artifact	0	1
164	164.999512	BAMBI.S507.yyyymmdd.EORASD1	0.376991242170334	artifact	0	1
164.5	165.499512	BAMBI.S507.yyyymmdd.EORASD1	0.277620732784271	artifact	0	1
165	165.999512	BAMBI.S507.yyyymmdd.EORASD1	0.345522969961166	artifact	0	1
165.5	166.499512	BAMBI.S507.yyyymmdd.EORASD1	0.37484022974968	artifact	0	1
166	166.999512	BAMBI.S507.yyyymmdd.EORASD1	0.304825872182846	artifact	0	1
166.5	167.499512	BAMBI.S507.yyyymmdd.EORASD1	0.420731395483017	artifact	0	1
168	168.999512	BAMBI.S507.yyyymmdd.EORASD1	0.417462021112442	artifact	0	1
168.5	169.499512	BAMBI.S507.yyyymmdd.EORASD1	0.265352845191956	artifact	0	1
169	169.999512	BAMBI.S507.yyyymmdd.EORASD1	0.340184807777405	artifact	0	1
169.5	170.499512	BAMBI.S507.yyyymmdd.EORASD1	0.340449750423431	artifact	0	1
170	170.999512	BAMBI.S507.yyyymmdd.EORASD1	0.290989458560944	nonartifact	1	1
177.5	178.499512	BAMBI.S507.yyyymmdd.EORASD1	0.248738944530487	nonartifact	1	1
178	178.999512	BAMBI.S507.yyyymmdd.EORASD1	0.237052023410797	artifact	0	1
178.5	179.499512	BAMBI.S507.yyyymmdd.EORASD1	0.188804671168327	artifact	0	1
179	179.999512	BAMBI.S507.yyyymmdd.EORASD1	0.162429884076118	artifact	0	1
3.5	4.499512	BAMBI.S509.yyyymmdd.ECRASD1	0.511646330356598	nonartifact	1	0
4	4.999512	BAMBI.S509.yyyymmdd.ECRASD1	0.267232835292816	artifact	0	1
4.5	5.499512	BAMBI.S509.yyyymmdd.ECRASD1	0.163116872310638	artifact	0	1
5	5.999512	BAMBI.S509.yyyymmdd.ECRASD1	0.211454823613167	artifact	0	1
5.5	6.499512	BAMBI.S509.yyyymmdd.ECRASD1	0.274917721748352	artifact	0	1
6	6.999512	BAMBI.S509.yyyymmdd.ECRASD1	0.233098730444908	artifact	0	1
6.5	7.499512	BAMBI.S509.yyyymmdd.ECRASD1	0.267922610044479	artifact	0	1
7	7.999512	BAMBI.S509.yyyymmdd.ECRASD1	0.269778728485107	artifact	0	1
7.5	8.499512	BAMBI.S509.yyyymmdd.ECRASD1	0.300548136234283	artifact	0	1
8	8.999512	BAMBI.S509.yyyymmdd.ECRASD1	0.184099212288857	nonartifact	1	1
33.5	34.499512	BAMBI.S509.yyyymmdd.ECRASD1	0.224680036306381	nonartifact	1	1
34.5	35.499512	BAMBI.S509.yyyymmdd.ECRASD1	0.219155088067055	artifact	0	1
35	35.999512	BAMBI.S509.yyyymmdd.ECRASD1	0.30406254529953	artifact	0	1
35.5	36.499512	BAMBI.S509.yyyymmdd.ECRASD1	0.306405872106552	artifact	0	1
36.5	37.499512	BAMBI.S509.yyyymmdd.ECRASD1	0.0813537463545799	nonartifact	1	1
37	37.999512	BAMBI.S509.yyyymmdd.ECRASD1	0.109149023890495	artifact	0	1
37.5	38.499512	BAMBI.S509.yyyymmdd.ECRASD1	0.126076743006706	artifact	0	1
38	38.999512	BAMBI.S509.yyyymmdd.ECRASD1	0.240008965134621	artifact	0	1
38.5	39.499512	BAMBI.S509.yyyymmdd.ECRASD1	0.332374215126038	artifact	0	1
39	39.999512	BAMBI.S509.yyyymmdd.ECRASD1	0.438279122114182	artifact	0	1
41	41.999512	BAMBI.S509.yyyymmdd.ECRASD1	0.700359046459198	artifact	0	0
41.5	42.499512	BAMBI.S509.yyyymmdd.ECRASD1	0.276395380496979	artifact	0	1
42.5	43.499512	BAMBI.S509.yyyymmdd.ECRASD1	0.109942235052586	nonartifact	1	1
69.5	70.499512	BAMBI.S509.yyyymmdd.ECRASD1	0.235798344016075	nonartifact	1	1
70.5	71.499512	BAMBI.S509.yyyymmdd.ECRASD1	0.242622166872025	artifact	0	1
71	71.999512	BAMBI.S509.yyyymmdd.ECRASD1	0.347706705331802	artifact	0	1
71.5	72.499512	BAMBI.S509.yyyymmdd.ECRASD1	0.310764819383621	artifact	0	1
72	72.999512	BAMBI.S509.yyyymmdd.ECRASD1	0.383300423622131	artifact	0	1
72.5	73.499512	BAMBI.S509.yyyymmdd.ECRASD1	0.434333115816116	artifact	0	1
73	73.999512	BAMBI.S509.yyyymmdd.ECRASD1	0.35706040263176	artifact	0	1
73.5	74.499512	BAMBI.S509.yyyymmdd.ECRASD1	0.339104771614075	artifact	0	1
74	74.999512	BAMBI.S509.yyyymmdd.ECRASD1	0.570242702960968	artifact	0	0
75	75.999512	BAMBI.S509.yyyymmdd.ECRASD1	0.488884180784225	artifact	0	1
75.5	76.499512	BAMBI.S509.yyyymmdd.ECRASD1	0.338826566934586	artifact	0	1
76	76.999512	BAMBI.S509.yyyymmdd.ECRASD1	0.324775457382202	artifact	0	1
76.5	77.499512	BAMBI.S509.yyyymmdd.ECRASD1	0.281634092330933	artifact	0	1
77	77.999512	BAMBI.S509.yyyymmdd.ECRASD1	0.290580123662949	artifact	0	1
77.5	78.499512	BAMBI.S509.yyyymmdd.ECRASD1	0.312079608440399	artifact	0	1
78	78.999512	BAMBI.S509.yyyymmdd.ECRASD1	0.318169116973877	artifact	0	1
78.5	79.499512	BAMBI.S509.yyyymmdd.ECRASD1	0.274416089057922	artifact	0	1
79	79.999512	BAMBI.S509.yyyymmdd.ECRASD1	0.246678277850151	nonartifact	1	1
83.5	84.499512	BAMBI.S509.yyyymmdd.ECRASD1	0.241185933351517	nonartifact	1	1
84	84.999512	BAMBI.S509.yyyymmdd.ECRASD1	0.235175490379333	artifact	0	1
84.5	85.499512	BAMBI.S509.yyyymmdd.ECRASD1	0.251095414161682	artifact	0	1
85	85.999512	BAMBI.S509.yyyymmdd.ECRASD1	0.460485905408859	artifact	0	1
87.5	88.499512	BAMBI.S509.yyyymmdd.ECRASD1	0.415526121854782	artifact	0	1
88	88.999512	BAMBI.S509.yyyymmdd.ECRASD1	0.39763742685318	artifact	0	1
88.5	89.499512	BAMBI.S509.yyyymmdd.ECRASD1	0.736731350421906	artifact	0	0
90	90.999512	BAMBI.S509.yyyymmdd.ECRASD1	0.555972516536713	artifact	0	0
90.5	91.499512	BAMBI.S509.yyyymmdd.ECRASD1	0.387548714876175	artifact	0	1
91	91.999512	BAMBI.S509.yyyymmdd.ECRASD1	0.368109852075577	artifact	0	1
91.5	92.499512	BAMBI.S509.yyyymmdd.ECRASD1	0.37605944275856	artifact	0	1
92	92.999512	BAMBI.S509.yyyymmdd.ECRASD1	0.364021807909012	artifact	0	1
92.5	93.499512	BAMBI.S509.yyyymmdd.ECRASD1	0.317965000867844	artifact	0	1
93	93.999512	BAMBI.S509.yyyymmdd.ECRASD1	0.270765602588654	artifact	0	1
93.5	94.499512	BAMBI.S509.yyyymmdd.ECRASD1	0.274528205394745	artifact	0	1
94	94.999512	BAMBI.S509.yyyymmdd.ECRASD1	0.23003314435482	artifact	0	1
94.5	95.499512	BAMBI.S509.yyyymmdd.ECRASD1	0.286182910203934	artifact	0	1
95	95.999512	BAMBI.S509.yyyymmdd.ECRASD1	0.326857835054398	artifact	0	1
95.5	96.499512	BAMBI.S509.yyyymmdd.ECRASD1	0.486419469118118	artifact	0	1
111	111.999512	BAMBI.S509.yyyymmdd.ECRASD1	0.137470826506615	nonartifact	1	1
111.5	112.499512	BAMBI.S509.yyyymmdd.ECRASD1	0.260820388793945	artifact	0	1
112	112.999512	BAMBI.S509.yyyymmdd.ECRASD1	0.279197156429291	artifact	0	1
112.5	113.499512	BAMBI.S509.yyyymmdd.ECRASD1	0.834774911403656	artifact	0	0
114	114.999512	BAMBI.S509.yyyymmdd.ECRASD1	0.605712473392487	artifact	0	0
114.5	115.499512	BAMBI.S509.yyyymmdd.ECRASD1	0.260921806097031	artifact	0	1
115	115.999512	BAMBI.S509.yyyymmdd.ECRASD1	0.107382841408253	artifact	0	1
115.5	116.499512	BAMBI.S509.yyyymmdd.ECRASD1	0.143000274896622	nonartifact	1	1
129	129.999512	BAMBI.S509.yyyymmdd.ECRASD1	0.487857192754745	artifact	0	1
129.5	130.499512	BAMBI.S509.yyyymmdd.ECRASD1	0.371745645999908	artifact	0	1
130	130.999512	BAMBI.S509.yyyymmdd.ECRASD1	0.350707173347473	artifact	0	1
130.5	131.499512	BAMBI.S509.yyyymmdd.ECRASD1	0.339348465204239	artifact	0	1
131	131.999512	BAMBI.S509.yyyymmdd.ECRASD1	0.276815116405487	artifact	0	1
131.5	132.499512	BAMBI.S509.yyyymmdd.ECRASD1	0.310471296310425	artifact	0	1
132	132.999512	BAMBI.S509.yyyymmdd.ECRASD1	0.382749021053314	artifact	0	1
132.5	133.499512	BAMBI.S509.yyyymmdd.ECRASD1	0.473668694496155	artifact	0	1
133	133.999512	BAMBI.S509.yyyymmdd.ECRASD1	0.35500556230545	artifact	0	1
133.5	134.499512	BAMBI.S509.yyyymmdd.ECRASD1	0.231029286980629	nonartifact	1	1
139.5	140.499512	BAMBI.S509.yyyymmdd.ECRASD1	0.2546446621418	nonartifact	1	1
140	140.999512	BAMBI.S509.yyyymmdd.ECRASD1	0.346347719430923	artifact	0	1
140.5	141.499512	BAMBI.S509.yyyymmdd.ECRASD1	0.834707796573639	artifact	0	0
142.5	143.499512	BAMBI.S509.yyyymmdd.ECRASD1	0.730894684791565	artifact	0	0
143	143.999512	BAMBI.S509.yyyymmdd.ECRASD1	0.361995309591293	artifact	0	1
143.5	144.499512	BAMBI.S509.yyyymmdd.ECRASD1	0.255501955747604	nonartifact	1	1
153.5	154.499512	BAMBI.S509.yyyymmdd.ECRASD1	0.297813653945923	nonartifact	1	1
154.5	155.499512	BAMBI.S509.yyyymmdd.ECRASD1	0.205392137169838	artifact	0	1
155	155.999512	BAMBI.S509.yyyymmdd.ECRASD1	0.541832208633423	artifact	0	0
165.5	166.499512	BAMBI.S509.yyyymmdd.ECRASD1	0.80103588104248	artifact	0	0
166	166.999512	BAMBI.S509.yyyymmdd.ECRASD1	0.28577396273613	artifact	0	1
166.5	167.499512	BAMBI.S509.yyyymmdd.ECRASD1	0.200984612107277	artifact	0	1
167	167.999512	BAMBI.S509.yyyymmdd.ECRASD1	0.932054936885834	artifact	0	0
177.5	178.499512	BAMBI.S509.yyyymmdd.ECRASD1	0.637105524539948	artifact	0	0
178	178.999512	BAMBI.S509.yyyymmdd.ECRASD1	0.316883891820908	artifact	0	1
178.5	179.499512	BAMBI.S509.yyyymmdd.ECRASD1	0.212464511394501	artifact	0	1
179	179.999512	BAMBI.S509.yyyymmdd.ECRASD1	0.258249640464783	artifact	0	1
179.5	180.499512	BAMBI.S509.yyyymmdd.ECRASD1	0.445943683385849	artifact	0	1
182.5	183.499512	BAMBI.S509.yyyymmdd.ECRASD1	0.845468878746033	artifact	0	0
183	183.999512	BAMBI.S509.yyyymmdd.ECRASD1	0.367220282554626	artifact	0	1
0	0.999512	BAMBI.S509.yyyymmdd.EORASD1	0.482239574193954	artifact	0	1
0.5	1.499512	BAMBI.S509.yyyymmdd.EORASD1	0.354337096214294	artifact	0	1
1	1.999512	BAMBI.S509.yyyymmdd.EORASD1	0.26230326294899	artifact	0	1
1.5	2.499512	BAMBI.S509.yyyymmdd.EORASD1	0.198840796947479	artifact	0	1
2	2.999512	BAMBI.S509.yyyymmdd.EORASD1	0.357390969991684	artifact	0	1
2.5	3.499512	BAMBI.S509.yyyymmdd.EORASD1	0.695568859577179	artifact	0	0
5.5	6.499512	BAMBI.S509.yyyymmdd.EORASD1	0.445958763360977	nonartifact	1	1
6.5	7.499512	BAMBI.S509.yyyymmdd.EORASD1	0.32467320561409	artifact	0	1
7	7.999512	BAMBI.S509.yyyymmdd.EORASD1	0.317651659250259	artifact	0	1
7.5	8.499512	BAMBI.S509.yyyymmdd.EORASD1	0.322738915681839	artifact	0	1
8	8.999512	BAMBI.S509.yyyymmdd.EORASD1	0.497973471879959	artifact	0	1
8.5	9.499512	BAMBI.S509.yyyymmdd.EORASD1	0.283609092235565	artifact	0	1
9.5	10.499512	BAMBI.S509.yyyymmdd.EORASD1	0.402312517166138	artifact	0	1
10	10.999512	BAMBI.S509.yyyymmdd.EORASD1	0.416416347026825	artifact	0	1
10.5	11.499512	BAMBI.S509.yyyymmdd.EORASD1	0.160530209541321	artifact	0	1
11	11.999512	BAMBI.S509.yyyymmdd.EORASD1	0.269222259521484	artifact	0	1
11.5	12.499512	BAMBI.S509.yyyymmdd.EORASD1	0.541244804859161	artifact	0	0
12	12.999512	BAMBI.S509.yyyymmdd.EORASD1	0.714495658874512	artifact	0	0
12.5	13.499512	BAMBI.S509.yyyymmdd.EORASD1	0.123615518212318	artifact	0	1
13.5	14.499512	BAMBI.S509.yyyymmdd.EORASD1	0.323622316122055	artifact	0	1
14	14.999512	BAMBI.S509.yyyymmdd.EORASD1	0.83903831243515	artifact	0	0
26.5	27.499512	BAMBI.S509.yyyymmdd.EORASD1	0.301289707422256	nonartifact	1	1
27	27.999512	BAMBI.S509.yyyymmdd.EORASD1	0.17125141620636	artifact	0	1
27.5	28.499512	BAMBI.S509.yyyymmdd.EORASD1	0.627804338932037	artifact	0	0
29	29.999512	BAMBI.S509.yyyymmdd.EORASD1	0.45778700709343	artifact	0	1
29.5	30.499512	BAMBI.S509.yyyymmdd.EORASD1	0.328175187110901	artifact	0	1
30	30.999512	BAMBI.S509.yyyymmdd.EORASD1	0.356761306524277	nonartifact	1	1
34.5	35.499512	BAMBI.S509.yyyymmdd.EORASD1	0.506025373935699	artifact	0	0
35	35.999512	BAMBI.S509.yyyymmdd.EORASD1	0.348089069128036	artifact	0	1
35.5	36.499512	BAMBI.S509.yyyymmdd.EORASD1	0.732830405235291	artifact	0	0
45.5	46.499512	BAMBI.S509.yyyymmdd.EORASD1	0.206717357039452	nonartifact	1	1
46	46.999512	BAMBI.S509.yyyymmdd.EORASD1	0.379412710666656	artifact	0	1
46.5	47.499512	BAMBI.S509.yyyymmdd.EORASD1	0.596116483211517	artifact	0	0
55.5	56.499512	BAMBI.S509.yyyymmdd.EORASD1	0.898876547813416	artifact	0	0
56	56.999512	BAMBI.S509.yyyymmdd.EORASD1	0.372117042541504	artifact	0	1
56.5	57.499512	BAMBI.S509.yyyymmdd.EORASD1	0.261294811964035	artifact	0	1
57	57.999512	BAMBI.S509.yyyymmdd.EORASD1	0.170929476618767	artifact	0	1
57.5	58.499512	BAMBI.S509.yyyymmdd.EORASD1	0.310668498277664	artifact	0	1
58	58.999512	BAMBI.S509.yyyymmdd.EORASD1	0.674078285694122	artifact	0	0
59	59.999512	BAMBI.S509.yyyymmdd.EORASD1	0.604409575462341	artifact	0	0
59.5	60.499512	BAMBI.S509.yyyymmdd.EORASD1	0.395648866891861	artifact	0	1
60	60.999512	BAMBI.S509.yyyymmdd.EORASD1	0.771584212779999	artifact	0	0
74.5	75.499512	BAMBI.S509.yyyymmdd.EORASD1	0.42022106051445	artifact	0	1
75	75.999512	BAMBI.S509.yyyymmdd.EORASD1	0.278783053159714	artifact	0	1
75.5	76.499512	BAMBI.S509.yyyymmdd.EORASD1	0.291204273700714	nonartifact	1	1
83.5	84.499512	BAMBI.S509.yyyymmdd.EORASD1	0.537089049816132	nonartifact	1	0
84.5	85.499512	BAMBI.S509.yyyymmdd.EORASD1	0.373365879058838	artifact	0	1
85	85.999512	BAMBI.S509.yyyymmdd.EORASD1	0.710610032081604	artifact	0	0
94.5	95.499512	BAMBI.S509.yyyymmdd.EORASD1	0.484489887952805	artifact	0	1
95	95.999512	BAMBI.S509.yyyymmdd.EORASD1	0.174371793866158	artifact	0	1
96	96.999512	BAMBI.S509.yyyymmdd.EORASD1	0.126639813184738	nonartifact	1	1
99	99.999512	BAMBI.S509.yyyymmdd.EORASD1	0.286447525024414	nonartifact	1	1
99.5	100.499512	BAMBI.S509.yyyymmdd.EORASD1	0.268228441476822	artifact	0	1
100	100.999512	BAMBI.S509.yyyymmdd.EORASD1	0.449887633323669	artifact	0	1
102	102.999512	BAMBI.S509.yyyymmdd.EORASD1	0.706167757511139	artifact	0	0
102.5	103.499512	BAMBI.S509.yyyymmdd.EORASD1	0.25093087553978	artifact	0	1
103	103.999512	BAMBI.S509.yyyymmdd.EORASD1	0.155933752655983	nonartifact	1	1
103.5	104.499512	BAMBI.S509.yyyymmdd.EORASD1	0.139074340462685	nonartifact	1	1
104.5	105.499512	BAMBI.S509.yyyymmdd.EORASD1	0.289953082799911	artifact	0	1
105	105.999512	BAMBI.S509.yyyymmdd.EORASD1	0.578100562095642	artifact	0	0
112.5	113.499512	BAMBI.S509.yyyymmdd.EORASD1	0.620422303676605	artifact	0	0
113.5	114.499512	BAMBI.S509.yyyymmdd.EORASD1	0.394261479377747	artifact	0	1
114	114.999512	BAMBI.S509.yyyymmdd.EORASD1	0.782143235206604	artifact	0	0
118	118.999512	BAMBI.S509.yyyymmdd.EORASD1	0.717900216579437	artifact	0	0
118.5	119.499512	BAMBI.S509.yyyymmdd.EORASD1	0.316302448511124	artifact	0	1
119	119.999512	BAMBI.S509.yyyymmdd.EORASD1	0.279965132474899	artifact	0	1
119.5	120.499512	BAMBI.S509.yyyymmdd.EORASD1	0.7291179895401	artifact	0	0
135.5	136.499512	BAMBI.S509.yyyymmdd.EORASD1	0.235360652208328	nonartifact	1	1
136.5	137.499512	BAMBI.S509.yyyymmdd.EORASD1	0.302857518196106	artifact	0	1
137	137.999512	BAMBI.S509.yyyymmdd.EORASD1	0.424794882535934	artifact	0	1
138	138.999512	BAMBI.S509.yyyymmdd.EORASD1	0.588395118713379	artifact	0	0
138.5	139.499512	BAMBI.S509.yyyymmdd.EORASD1	0.285908758640289	artifact	0	1
139	139.999512	BAMBI.S509.yyyymmdd.EORASD1	0.140137985348701	nonartifact	1	1
169.5	170.499512	BAMBI.S509.yyyymmdd.EORASD1	0.284884333610535	nonartifact	1	1
170	170.999512	BAMBI.S509.yyyymmdd.EORASD1	0.37969970703125	artifact	0	1
170.5	171.499512	BAMBI.S509.yyyymmdd.EORASD1	0.622440040111542	artifact	0	0
0	0.999512	BAMBI.S512.yyyymmdd.ECRASD1	0.431469172239304	artifact	0	1
0.5	1.499512	BAMBI.S512.yyyymmdd.ECRASD1	0.290725708007812	artifact	0	1
1	1.999512	BAMBI.S512.yyyymmdd.ECRASD1	0.399208962917328	artifact	0	1
1.5	2.499512	BAMBI.S512.yyyymmdd.ECRASD1	0.314677685499191	nonartifact	1	1
3	3.999512	BAMBI.S512.yyyymmdd.ECRASD1	0.321899086236954	nonartifact	1	1
4	4.999512	BAMBI.S512.yyyymmdd.ECRASD1	0.344527542591095	artifact	0	1
4.5	5.499512	BAMBI.S512.yyyymmdd.ECRASD1	0.30062735080719	artifact	0	1
5	5.999512	BAMBI.S512.yyyymmdd.ECRASD1	0.236131012439728	artifact	0	1
5.5	6.499512	BAMBI.S512.yyyymmdd.ECRASD1	0.261390835046768	nonartifact	1	1
17.5	18.499512	BAMBI.S512.yyyymmdd.ECRASD1	0.293565332889557	nonartifact	1	1
18	18.999512	BAMBI.S512.yyyymmdd.ECRASD1	0.289330393075943	artifact	0	1
18.5	19.499512	BAMBI.S512.yyyymmdd.ECRASD1	0.323053151369095	artifact	0	1
19	19.999512	BAMBI.S512.yyyymmdd.ECRASD1	0.24159748852253	artifact	0	1
19.5	20.499512	BAMBI.S512.yyyymmdd.ECRASD1	0.256483107805252	nonartifact	1	1
25	25.999512	BAMBI.S512.yyyymmdd.ECRASD1	0.255413562059402	nonartifact	1	1
25.5	26.499512	BAMBI.S512.yyyymmdd.ECRASD1	0.243706196546555	artifact	0	1
26	26.999512	BAMBI.S512.yyyymmdd.ECRASD1	0.247157454490662	artifact	0	1
26.5	27.499512	BAMBI.S512.yyyymmdd.ECRASD1	0.293615341186523	artifact	0	1
27	27.999512	BAMBI.S512.yyyymmdd.ECRASD1	0.299388319253922	artifact	0	1
27.5	28.499512	BAMBI.S512.yyyymmdd.ECRASD1	0.395837128162384	artifact	0	1
28	28.999512	BAMBI.S512.yyyymmdd.ECRASD1	0.345072597265244	artifact	0	1
28.5	29.499512	BAMBI.S512.yyyymmdd.ECRASD1	0.646146833896637	artifact	0	0
30	30.999512	BAMBI.S512.yyyymmdd.ECRASD1	0.826958954334259	artifact	0	0
30.5	31.499512	BAMBI.S512.yyyymmdd.ECRASD1	0.375466257333755	artifact	0	1
31.5	32.499512	BAMBI.S512.yyyymmdd.ECRASD1	0.277637779712677	artifact	0	1
32	32.999512	BAMBI.S512.yyyymmdd.ECRASD1	0.30674159526825	artifact	0	1
32.5	33.499512	BAMBI.S512.yyyymmdd.ECRASD1	0.28502169251442	artifact	0	1
33	33.999512	BAMBI.S512.yyyymmdd.ECRASD1	0.27302348613739	artifact	0	1
33.5	34.499512	BAMBI.S512.yyyymmdd.ECRASD1	0.282602280378342	artifact	0	1
34	34.999512	BAMBI.S512.yyyymmdd.ECRASD1	0.334933698177338	artifact	0	1
34.5	35.499512	BAMBI.S512.yyyymmdd.ECRASD1	0.287522494792938	artifact	0	1
35	35.999512	BAMBI.S512.yyyymmdd.ECRASD1	0.221487924456596	artifact	0	1
35.5	36.499512	BAMBI.S512.yyyymmdd.ECRASD1	0.344517946243286	artifact	0	1
36	36.999512	BAMBI.S512.yyyymmdd.ECRASD1	0.386115670204163	nonartifact	1	1
39	39.999512	BAMBI.S512.yyyymmdd.ECRASD1	0.373981535434723	nonartifact	1	1
39.5	40.499512	BAMBI.S512.yyyymmdd.ECRASD1	0.304013758897781	artifact	0	1
40	40.999512	BAMBI.S512.yyyymmdd.ECRASD1	0.347463995218277	artifact	0	1
40.5	41.499512	BAMBI.S512.yyyymmdd.ECRASD1	0.284903079271317	artifact	0	1
41	41.999512	BAMBI.S512.yyyymmdd.ECRASD1	0.226700529456139	nonartifact	1	1
65.5	66.499512	BAMBI.S512.yyyymmdd.ECRASD1	0.276882588863373	nonartifact	1	1
66	66.999512	BAMBI.S512.yyyymmdd.ECRASD1	0.230678930878639	artifact	0	1
66.5	67.499512	BAMBI.S512.yyyymmdd.ECRASD1	0.262943863868713	artifact	0	1
67	67.999512	BAMBI.S512.yyyymmdd.ECRASD1	0.656796753406525	artifact	0	0
69	69.999512	BAMBI.S512.yyyymmdd.ECRASD1	0.29144549369812	nonartifact	1	1
69.5	70.499512	BAMBI.S512.yyyymmdd.ECRASD1	0.321515947580338	artifact	0	1
70	70.999512	BAMBI.S512.yyyymmdd.ECRASD1	0.292603135108948	artifact	0	1
70.5	71.499512	BAMBI.S512.yyyymmdd.ECRASD1	0.281971305608749	artifact	0	1
71	71.999512	BAMBI.S512.yyyymmdd.ECRASD1	0.336832731962204	artifact	0	1
71.5	72.499512	BAMBI.S512.yyyymmdd.ECRASD1	0.753471910953522	artifact	0	0
72	72.999512	BAMBI.S512.yyyymmdd.ECRASD1	0.690903842449188	artifact	0	0
72.5	73.499512	BAMBI.S512.yyyymmdd.ECRASD1	0.295388579368591	artifact	0	1
73	73.999512	BAMBI.S512.yyyymmdd.ECRASD1	0.320054173469543	artifact	0	1
73.5	74.499512	BAMBI.S512.yyyymmdd.ECRASD1	0.30757212638855	artifact	0	1
74	74.999512	BAMBI.S512.yyyymmdd.ECRASD1	0.358623147010803	artifact	0	1
74.5	75.499512	BAMBI.S512.yyyymmdd.ECRASD1	0.456913262605667	artifact	0	1
79.5	80.499512	BAMBI.S512.yyyymmdd.ECRASD1	0.218237400054932	nonartifact	1	1
80.5	81.499512	BAMBI.S512.yyyymmdd.ECRASD1	0.180233269929886	artifact	0	1
81	81.999512	BAMBI.S512.yyyymmdd.ECRASD1	0.317490696907043	artifact	0	1
81.5	82.499512	BAMBI.S512.yyyymmdd.ECRASD1	0.293989270925522	artifact	0	1
82	82.999512	BAMBI.S512.yyyymmdd.ECRASD1	0.3144211769104	artifact	0	1
82.5	83.499512	BAMBI.S512.yyyymmdd.ECRASD1	0.378523617982864	nonartifact	1	1
83	83.999512	BAMBI.S512.yyyymmdd.ECRASD1	0.312428742647171	nonartifact	1	1
83.5	84.499512	BAMBI.S512.yyyymmdd.ECRASD1	0.388625919818878	artifact	0	1
84	84.999512	BAMBI.S512.yyyymmdd.ECRASD1	0.445375084877014	artifact	0	1
85	85.999512	BAMBI.S512.yyyymmdd.ECRASD1	0.478258967399597	artifact	0	1
85.5	86.499512	BAMBI.S512.yyyymmdd.ECRASD1	0.366115123033524	artifact	0	1
86	86.999512	BAMBI.S512.yyyymmdd.ECRASD1	0.325528264045715	nonartifact	1	1
130	130.999512	BAMBI.S512.yyyymmdd.ECRASD1	0.348317831754684	nonartifact	1	1
130.5	131.499512	BAMBI.S512.yyyymmdd.ECRASD1	0.386305540800095	artifact	0	1
131	131.999512	BAMBI.S512.yyyymmdd.ECRASD1	0.292749524116516	artifact	0	1
131.5	132.499512	BAMBI.S512.yyyymmdd.ECRASD1	0.380395352840424	artifact	0	1
132	132.999512	BAMBI.S512.yyyymmdd.ECRASD1	0.231192171573639	artifact	0	1
132.5	133.499512	BAMBI.S512.yyyymmdd.ECRASD1	0.321741461753845	artifact	0	1
133	133.999512	BAMBI.S512.yyyymmdd.ECRASD1	0.26309010386467	nonartifact	1	1
182.5	183.499512	BAMBI.S512.yyyymmdd.ECRASD1	0.44648477435112	artifact	0	1
183	183.999512	BAMBI.S512.yyyymmdd.ECRASD1	0.348189353942871	artifact	0	1
0.5	1.499512	BAMBI.S512.yyyymmdd.EORASD1	0.851875245571136	artifact	0	0
1	1.999512	BAMBI.S512.yyyymmdd.EORASD1	0.382090866565704	artifact	0	1
1.5	2.499512	BAMBI.S512.yyyymmdd.EORASD1	0.295778661966324	nonartifact	1	1
104	104.999512	BAMBI.S512.yyyymmdd.EORASD1	0.478339314460754	artifact	0	1
104.5	105.499512	BAMBI.S512.yyyymmdd.EORASD1	0.21696175634861	artifact	0	1
105.5	106.499512	BAMBI.S512.yyyymmdd.EORASD1	0.58741968870163	nonartifact	1	0
0	0.999512	BAMBI.S513.yyyymmdd.ECRASD1	0.387397408485413	artifact	0	1
0.5	1.499512	BAMBI.S513.yyyymmdd.ECRASD1	0.252141684293747	artifact	0	1
1	1.999512	BAMBI.S513.yyyymmdd.ECRASD1	0.262685269117355	artifact	0	1
1.5	2.499512	BAMBI.S513.yyyymmdd.ECRASD1	0.154878959059715	nonartifact	1	1
39.5	40.499512	BAMBI.S513.yyyymmdd.ECRASD1	0.0878455489873886	nonartifact	1	1
40.5	41.499512	BAMBI.S513.yyyymmdd.ECRASD1	0.156436651945114	artifact	0	1
41	41.999512	BAMBI.S513.yyyymmdd.ECRASD1	0.542996346950531	artifact	0	0
63.5	64.499512	BAMBI.S513.yyyymmdd.ECRASD1	0.779011011123657	artifact	0	0
64	64.999512	BAMBI.S513.yyyymmdd.ECRASD1	0.359428554773331	artifact	0	1
64.5	65.499512	BAMBI.S513.yyyymmdd.ECRASD1	0.607908725738525	artifact	0	0
75.5	76.499512	BAMBI.S513.yyyymmdd.ECRASD1	0.447438985109329	artifact	0	1
76	76.999512	BAMBI.S513.yyyymmdd.ECRASD1	0.260825991630554	artifact	0	1
76.5	77.499512	BAMBI.S513.yyyymmdd.ECRASD1	0.130495607852936	artifact	0	1
77	77.999512	BAMBI.S513.yyyymmdd.ECRASD1	0.142954647541046	artifact	0	1
77.5	78.499512	BAMBI.S513.yyyymmdd.ECRASD1	0.34845706820488	artifact	0	1
78	78.999512	BAMBI.S513.yyyymmdd.ECRASD1	0.29379341006279	artifact	0	1
78.5	79.499512	BAMBI.S513.yyyymmdd.ECRASD1	0.57534784078598	nonartifact	1	0
97.5	98.499512	BAMBI.S513.yyyymmdd.ECRASD1	0.0337294153869152	nonartifact	1	1
98	98.999512	BAMBI.S513.yyyymmdd.ECRASD1	0.101169027388096	artifact	0	1
98.5	99.499512	BAMBI.S513.yyyymmdd.ECRASD1	0.392371356487274	artifact	0	1
99	99.999512	BAMBI.S513.yyyymmdd.ECRASD1	0.761628389358521	artifact	0	0
101	101.999512	BAMBI.S513.yyyymmdd.ECRASD1	0.843040227890015	artifact	0	0
101.5	102.499512	BAMBI.S513.yyyymmdd.ECRASD1	0.200064674019814	artifact	0	1
102	102.999512	BAMBI.S513.yyyymmdd.ECRASD1	0.385359406471252	artifact	0	1
102.5	103.499512	BAMBI.S513.yyyymmdd.ECRASD1	0.383460700511932	artifact	0	1
103	103.999512	BAMBI.S513.yyyymmdd.ECRASD1	0.200931146740913	artifact	0	1
103.5	104.499512	BAMBI.S513.yyyymmdd.ECRASD1	0.0730506926774979	artifact	0	1
104	104.999512	BAMBI.S513.yyyymmdd.ECRASD1	0.222248107194901	nonartifact	1	1
112.5	113.499512	BAMBI.S513.yyyymmdd.ECRASD1	0.376851946115494	nonartifact	1	1
113.5	114.499512	BAMBI.S513.yyyymmdd.ECRASD1	0.0847006440162659	artifact	0	1
114	114.999512	BAMBI.S513.yyyymmdd.ECRASD1	0.377540439367294	artifact	0	1
114.5	115.499512	BAMBI.S513.yyyymmdd.ECRASD1	0.471882164478302	artifact	0	1
140	140.999512	BAMBI.S513.yyyymmdd.ECRASD1	0.234356284141541	nonartifact	1	1
141	141.999512	BAMBI.S513.yyyymmdd.ECRASD1	0.278980851173401	artifact	0	1
141.5	142.499512	BAMBI.S513.yyyymmdd.ECRASD1	0.229079872369766	artifact	0	1
142	142.999512	BAMBI.S513.yyyymmdd.ECRASD1	0.320157110691071	artifact	0	1
142.5	143.499512	BAMBI.S513.yyyymmdd.ECRASD1	0.272917300462723	artifact	0	1
143	143.999512	BAMBI.S513.yyyymmdd.ECRASD1	0.285289108753204	artifact	0	1
143.5	144.499512	BAMBI.S513.yyyymmdd.ECRASD1	0.11915348470211	artifact	0	1
144	144.999512	BAMBI.S513.yyyymmdd.ECRASD1	0.122693866491318	artifact	0	1
144.5	145.499512	BAMBI.S513.yyyymmdd.ECRASD1	0.0746259018778801	artifact	0	1
145	145.999512	BAMBI.S513.yyyymmdd.ECRASD1	0.134339690208435	artifact	0	1
145.5	146.499512	BAMBI.S513.yyyymmdd.ECRASD1	0.473559439182281	artifact	0	1
188	188.999512	BAMBI.S513.yyyymmdd.ECRASD1	0.493974506855011	artifact	0	1
188.5	189.499512	BAMBI.S513.yyyymmdd.ECRASD1	0.340436041355133	artifact	0	1
189	189.999512	BAMBI.S513.yyyymmdd.ECRASD1	0.173301219940186	nonartifact	1	1
198.5	199.499512	BAMBI.S513.yyyymmdd.ECRASD1	0.339959740638733	nonartifact	1	1
199	199.999512	BAMBI.S513.yyyymmdd.ECRASD1	0.21021568775177	artifact	0	1
199.5	200.499512	BAMBI.S513.yyyymmdd.ECRASD1	0.337886542081833	artifact	0	1
200	200.999512	BAMBI.S513.yyyymmdd.ECRASD1	0.437684535980225	artifact	0	1
26.5	27.499512	BAMBI.S513.yyyymmdd.EORASD1	0.434115767478943	nonartifact	1	1
27.5	28.499512	BAMBI.S513.yyyymmdd.EORASD1	0.360833048820496	artifact	0	1
28	28.999512	BAMBI.S513.yyyymmdd.EORASD1	0.505586802959442	artifact	0	0
68.5	69.499512	BAMBI.S513.yyyymmdd.EORASD1	0.733920335769653	artifact	0	0
69	69.999512	BAMBI.S513.yyyymmdd.EORASD1	0.362176120281219	artifact	0	1
69.5	70.499512	BAMBI.S513.yyyymmdd.EORASD1	0.385992586612701	artifact	0	1
70	70.999512	BAMBI.S513.yyyymmdd.EORASD1	0.24506688117981	nonartifact	1	1
72.5	73.499512	BAMBI.S513.yyyymmdd.EORASD1	0.220019772648811	nonartifact	1	1
73.5	74.499512	BAMBI.S513.yyyymmdd.EORASD1	0.382769733667374	artifact	0	1
74	74.999512	BAMBI.S513.yyyymmdd.EORASD1	0.74911904335022	artifact	0	0
75	75.999512	BAMBI.S513.yyyymmdd.EORASD1	0.490801274776459	artifact	0	1
75.5	76.499512	BAMBI.S513.yyyymmdd.EORASD1	0.269706577062607	artifact	0	1
76	76.999512	BAMBI.S513.yyyymmdd.EORASD1	0.313361436128616	artifact	0	1
76.5	77.499512	BAMBI.S513.yyyymmdd.EORASD1	0.252862453460693	artifact	0	1
77.5	78.499512	BAMBI.S513.yyyymmdd.EORASD1	0.461378306150436	nonartifact	1	1
90	90.999512	BAMBI.S513.yyyymmdd.EORASD1	0.624718546867371	artifact	0	0
90.5	91.499512	BAMBI.S513.yyyymmdd.EORASD1	0.342916011810303	artifact	0	1
91	91.999512	BAMBI.S513.yyyymmdd.EORASD1	0.174122497439384	artifact	0	1
91.5	92.499512	BAMBI.S513.yyyymmdd.EORASD1	0.163482755422592	artifact	0	1
92	92.999512	BAMBI.S513.yyyymmdd.EORASD1	0.22257262468338	artifact	0	1
92.5	93.499512	BAMBI.S513.yyyymmdd.EORASD1	0.0958159267902374	artifact	0	1
93	93.999512	BAMBI.S513.yyyymmdd.EORASD1	0.355490267276764	artifact	0	1
93.5	94.499512	BAMBI.S513.yyyymmdd.EORASD1	0.601873993873596	artifact	0	0
111.5	112.499512	BAMBI.S513.yyyymmdd.EORASD1	0.69125372171402	artifact	0	0
112	112.999512	BAMBI.S513.yyyymmdd.EORASD1	0.341372728347778	artifact	0	1
112.5	113.499512	BAMBI.S513.yyyymmdd.EORASD1	0.212131053209305	nonartifact	1	1
138.5	139.499512	BAMBI.S513.yyyymmdd.EORASD1	0.355902880430222	nonartifact	1	1
139.5	140.499512	BAMBI.S513.yyyymmdd.EORASD1	0.104476302862167	artifact	0	1
140	140.999512	BAMBI.S513.yyyymmdd.EORASD1	0.410938858985901	artifact	0	1
171.5	172.499512	BAMBI.S513.yyyymmdd.EORASD1	0.468501389026642	nonartifact	1	1
172	172.999512	BAMBI.S513.yyyymmdd.EORASD1	0.387408435344696	artifact	0	1
172.5	173.499512	BAMBI.S513.yyyymmdd.EORASD1	0.818418025970459	artifact	0	0
0	0.999512	BAMBI.S515.yyyymmdd.ECRASD1	0.325131267309189	artifact	0	1
0.5	1.499512	BAMBI.S515.yyyymmdd.ECRASD1	0.180356681346893	artifact	0	1
1	1.999512	BAMBI.S515.yyyymmdd.ECRASD1	0.189722493290901	artifact	0	1
1.5	2.499512	BAMBI.S515.yyyymmdd.ECRASD1	0.0908914729952812	nonartifact	1	1
26.5	27.499512	BAMBI.S515.yyyymmdd.ECRASD1	0.402497559785843	artifact	0	1
27	27.999512	BAMBI.S515.yyyymmdd.ECRASD1	0.37654247879982	artifact	0	1
27.5	28.499512	BAMBI.S515.yyyymmdd.ECRASD1	0.916527152061462	artifact	0	0
36.5	37.499512	BAMBI.S515.yyyymmdd.ECRASD1	0.158122852444649	nonartifact	1	1
37	37.999512	BAMBI.S515.yyyymmdd.ECRASD1	0.316776961088181	artifact	0	1
37.5	38.499512	BAMBI.S515.yyyymmdd.ECRASD1	0.606911301612854	artifact	0	0
54.5	55.499512	BAMBI.S515.yyyymmdd.ECRASD1	0.198668077588081	nonartifact	1	1
55	55.999512	BAMBI.S515.yyyymmdd.ECRASD1	0.123958617448807	artifact	0	1
55.5	56.499512	BAMBI.S515.yyyymmdd.ECRASD1	0.135136470198631	artifact	0	1
56	56.999512	BAMBI.S515.yyyymmdd.ECRASD1	0.113991655409336	artifact	0	1
56.5	57.499512	BAMBI.S515.yyyymmdd.ECRASD1	0.138916432857513	artifact	0	1
57	57.999512	BAMBI.S515.yyyymmdd.ECRASD1	0.146834120154381	artifact	0	1
57.5	58.499512	BAMBI.S515.yyyymmdd.ECRASD1	0.270897150039673	artifact	0	1
58	58.999512	BAMBI.S515.yyyymmdd.ECRASD1	0.532261967658997	artifact	0	0
67	67.999512	BAMBI.S515.yyyymmdd.ECRASD1	0.362937778234482	nonartifact	1	1
67.5	68.499512	BAMBI.S515.yyyymmdd.ECRASD1	0.360824137926102	artifact	0	1
68	68.999512	BAMBI.S515.yyyymmdd.ECRASD1	0.837137460708618	artifact	0	0
77	77.999512	BAMBI.S515.yyyymmdd.ECRASD1	0.658304810523987	artifact	0	0
77.5	78.499512	BAMBI.S515.yyyymmdd.ECRASD1	0.234299629926682	artifact	0	1
78	78.999512	BAMBI.S515.yyyymmdd.ECRASD1	0.305942684412003	artifact	0	1
78.5	79.499512	BAMBI.S515.yyyymmdd.ECRASD1	0.247063234448433	nonartifact	1	1
88.5	89.499512	BAMBI.S515.yyyymmdd.ECRASD1	0.591649532318115	artifact	0	0
89	89.999512	BAMBI.S515.yyyymmdd.ECRASD1	0.191656798124313	artifact	0	1
89.5	90.499512	BAMBI.S515.yyyymmdd.ECRASD1	0.195832937955856	nonartifact	1	1
95	95.999512	BAMBI.S515.yyyymmdd.ECRASD1	0.155809372663498	nonartifact	1	1
96	96.999512	BAMBI.S515.yyyymmdd.ECRASD1	0.309263348579407	artifact	0	1
96.5	97.499512	BAMBI.S515.yyyymmdd.ECRASD1	0.564448118209839	artifact	0	0
101	101.999512	BAMBI.S515.yyyymmdd.ECRASD1	0.622933208942413	artifact	0	0
101.5	102.499512	BAMBI.S515.yyyymmdd.ECRASD1	0.314920663833618	artifact	0	1
102.5	103.499512	BAMBI.S515.yyyymmdd.ECRASD1	0.164323672652245	nonartifact	1	1
104	104.999512	BAMBI.S515.yyyymmdd.ECRASD1	0.219126835465431	nonartifact	1	1
104.5	105.499512	BAMBI.S515.yyyymmdd.ECRASD1	0.29969796538353	artifact	0	1
105	105.999512	BAMBI.S515.yyyymmdd.ECRASD1	0.185644015669823	artifact	0	1
105.5	106.499512	BAMBI.S515.yyyymmdd.ECRASD1	0.500098347663879	artifact	0	0
111	111.999512	BAMBI.S515.yyyymmdd.ECRASD1	0.467564582824707	artifact	0	1
111.5	112.499512	BAMBI.S515.yyyymmdd.ECRASD1	0.349996089935303	artifact	0	1
112	112.999512	BAMBI.S515.yyyymmdd.ECRASD1	0.193732589483261	nonartifact	1	1
114	114.999512	BAMBI.S515.yyyymmdd.ECRASD1	0.631105065345764	artifact	0	0
114.5	115.499512	BAMBI.S515.yyyymmdd.ECRASD1	0.238572373986244	artifact	0	1
115	115.999512	BAMBI.S515.yyyymmdd.ECRASD1	0.233414933085442	artifact	0	1
115.5	116.499512	BAMBI.S515.yyyymmdd.ECRASD1	0.20369753241539	artifact	0	1
116.5	117.499512	BAMBI.S515.yyyymmdd.ECRASD1	0.163608312606812	nonartifact	1	1
118.5	119.499512	BAMBI.S515.yyyymmdd.ECRASD1	0.65062803030014	nonartifact	1	0
119	119.999512	BAMBI.S515.yyyymmdd.ECRASD1	0.393030643463135	artifact	0	1
119.5	120.499512	BAMBI.S515.yyyymmdd.ECRASD1	0.775183916091919	artifact	0	0
10.5	11.499512	BAMBI.S515.yyyymmdd.EORASD1	0.682655990123749	artifact	0	0
11	11.999512	BAMBI.S515.yyyymmdd.EORASD1	0.385244101285934	artifact	0	1
12	12.999512	BAMBI.S515.yyyymmdd.EORASD1	0.256249606609344	artifact	0	1
12.5	13.499512	BAMBI.S515.yyyymmdd.EORASD1	0.429675579071045	artifact	0	1
13	13.999512	BAMBI.S515.yyyymmdd.EORASD1	0.406662106513977	artifact	0	1
13.5	14.499512	BAMBI.S515.yyyymmdd.EORASD1	0.16888128221035	artifact	0	1
14	14.999512	BAMBI.S515.yyyymmdd.EORASD1	0.197357535362244	artifact	0	1
14.5	15.499512	BAMBI.S515.yyyymmdd.EORASD1	0.132505252957344	artifact	0	1
15.5	16.499512	BAMBI.S515.yyyymmdd.EORASD1	0.198042899370193	artifact	0	1
16	16.999512	BAMBI.S515.yyyymmdd.EORASD1	0.25605046749115	artifact	0	1
16.5	17.499512	BAMBI.S515.yyyymmdd.EORASD1	0.294987559318542	artifact	0	1
17	17.999512	BAMBI.S515.yyyymmdd.EORASD1	0.169801369309425	artifact	0	1
17.5	18.499512	BAMBI.S515.yyyymmdd.EORASD1	0.259925037622452	artifact	0	1
18	18.999512	BAMBI.S515.yyyymmdd.EORASD1	0.306256234645844	artifact	0	1
18.5	19.499512	BAMBI.S515.yyyymmdd.EORASD1	0.0398454889655113	artifact	0	1
19	19.999512	BAMBI.S515.yyyymmdd.EORASD1	0.0208011865615845	nonartifact	1	1
20	20.999512	BAMBI.S515.yyyymmdd.EORASD1	0.0684580057859421	artifact	0	1
20.5	21.499512	BAMBI.S515.yyyymmdd.EORASD1	0.101910166442394	artifact	0	1
21	21.999512	BAMBI.S515.yyyymmdd.EORASD1	0.1798265427351	artifact	0	1
21.5	22.499512	BAMBI.S515.yyyymmdd.EORASD1	0.146414458751678	artifact	0	1
22	22.999512	BAMBI.S515.yyyymmdd.EORASD1	0.10902439057827	artifact	0	1
22.5	23.499512	BAMBI.S515.yyyymmdd.EORASD1	0.159908905625343	artifact	0	1
23	23.999512	BAMBI.S515.yyyymmdd.EORASD1	0.182833254337311	nonartifact	1	1
24.5	25.499512	BAMBI.S515.yyyymmdd.EORASD1	0.22857591509819	nonartifact	1	1
25	25.999512	BAMBI.S515.yyyymmdd.EORASD1	0.302901297807693	artifact	0	1
25.5	26.499512	BAMBI.S515.yyyymmdd.EORASD1	0.395696014165878	artifact	0	1
26	26.999512	BAMBI.S515.yyyymmdd.EORASD1	0.278694480657578	artifact	0	1
26.5	27.499512	BAMBI.S515.yyyymmdd.EORASD1	0.213381096720695	artifact	0	1
27	27.999512	BAMBI.S515.yyyymmdd.EORASD1	0.361759155988693	artifact	0	1
27.5	28.499512	BAMBI.S515.yyyymmdd.EORASD1	0.606301784515381	artifact	0	0
39.5	40.499512	BAMBI.S515.yyyymmdd.EORASD1	0.191893398761749	nonartifact	1	1
40	40.999512	BAMBI.S515.yyyymmdd.EORASD1	0.275452345609665	artifact	0	1
40.5	41.499512	BAMBI.S515.yyyymmdd.EORASD1	0.223699450492859	artifact	0	1
41	41.999512	BAMBI.S515.yyyymmdd.EORASD1	0.357205033302307	artifact	0	1
41.5	42.499512	BAMBI.S515.yyyymmdd.EORASD1	0.263615012168884	artifact	0	1
42	42.999512	BAMBI.S515.yyyymmdd.EORASD1	0.385034263134003	artifact	0	1
42.5	43.499512	BAMBI.S515.yyyymmdd.EORASD1	0.520798087120056	artifact	0	0
93	93.999512	BAMBI.S515.yyyymmdd.EORASD1	0.125655278563499	nonartifact	1	1
93.5	94.499512	BAMBI.S515.yyyymmdd.EORASD1	0.0819961354136467	artifact	0	1
94	94.999512	BAMBI.S515.yyyymmdd.EORASD1	0.117026463150978	artifact	0	1
94.5	95.499512	BAMBI.S515.yyyymmdd.EORASD1	0.0872778818011284	artifact	0	1
95	95.999512	BAMBI.S515.yyyymmdd.EORASD1	0.137312233448029	artifact	0	1
96	96.999512	BAMBI.S515.yyyymmdd.EORASD1	0.291653841733932	nonartifact	1	1
96.5	97.499512	BAMBI.S515.yyyymmdd.EORASD1	0.271773874759674	nonartifact	1	1
97.5	98.499512	BAMBI.S515.yyyymmdd.EORASD1	0.201727896928787	artifact	0	1
98	98.999512	BAMBI.S515.yyyymmdd.EORASD1	0.172252997756004	artifact	0	1
98.5	99.499512	BAMBI.S515.yyyymmdd.EORASD1	0.290530800819397	artifact	0	1
99	99.999512	BAMBI.S515.yyyymmdd.EORASD1	0.184885174036026	artifact	0	1
99.5	100.499512	BAMBI.S515.yyyymmdd.EORASD1	0.399973809719086	nonartifact	1	1
104	104.999512	BAMBI.S515.yyyymmdd.EORASD1	0.186954081058502	nonartifact	1	1
104.5	105.499512	BAMBI.S515.yyyymmdd.EORASD1	0.200650006532669	artifact	0	1
105	105.999512	BAMBI.S515.yyyymmdd.EORASD1	0.214976266026497	artifact	0	1
105.5	106.499512	BAMBI.S515.yyyymmdd.EORASD1	0.780309617519379	artifact	0	0
107	107.999512	BAMBI.S515.yyyymmdd.EORASD1	0.824398696422577	artifact	0	0
107.5	108.499512	BAMBI.S515.yyyymmdd.EORASD1	0.369300872087479	artifact	0	1
108	108.999512	BAMBI.S515.yyyymmdd.EORASD1	0.326200902462006	artifact	0	1
108.5	109.499512	BAMBI.S515.yyyymmdd.EORASD1	0.591875672340393	artifact	0	0
111	111.999512	BAMBI.S515.yyyymmdd.EORASD1	0.490377992391586	artifact	0	1
111.5	112.499512	BAMBI.S515.yyyymmdd.EORASD1	0.290416777133942	artifact	0	1
112	112.999512	BAMBI.S515.yyyymmdd.EORASD1	0.0992266535758972	nonartifact	1	1
113	113.999512	BAMBI.S515.yyyymmdd.EORASD1	0.277773886919022	nonartifact	1	1
114	114.999512	BAMBI.S515.yyyymmdd.EORASD1	0.325331121683121	artifact	0	1
114.5	115.499512	BAMBI.S515.yyyymmdd.EORASD1	0.410275638103485	artifact	0	1
115	115.999512	BAMBI.S515.yyyymmdd.EORASD1	0.326119303703308	artifact	0	1
115.5	116.499512	BAMBI.S515.yyyymmdd.EORASD1	0.215668335556984	artifact	0	1
116	116.999512	BAMBI.S515.yyyymmdd.EORASD1	0.172646418213844	nonartifact	1	1
123	123.999512	BAMBI.S515.yyyymmdd.EORASD1	0.178665801882744	nonartifact	1	1
123.5	124.499512	BAMBI.S515.yyyymmdd.EORASD1	0.248273208737373	artifact	0	1
124	124.999512	BAMBI.S515.yyyymmdd.EORASD1	0.310590595006943	artifact	0	1
124.5	125.499512	BAMBI.S515.yyyymmdd.EORASD1	0.325009524822235	artifact	0	1
125	125.999512	BAMBI.S515.yyyymmdd.EORASD1	0.365091651678085	artifact	0	1
125.5	126.499512	BAMBI.S515.yyyymmdd.EORASD1	0.279444068670273	nonartifact	1	1
138	138.999512	BAMBI.S515.yyyymmdd.EORASD1	0.403827607631683	artifact	0	1
138.5	139.499512	BAMBI.S515.yyyymmdd.EORASD1	0.299845904111862	artifact	0	1
139	139.999512	BAMBI.S515.yyyymmdd.EORASD1	0.314757436513901	artifact	0	1
139.5	140.499512	BAMBI.S515.yyyymmdd.EORASD1	0.200298756361008	nonartifact	1	1
143.5	144.499512	BAMBI.S515.yyyymmdd.EORASD1	0.11978255957365	nonartifact	1	1
144	144.999512	BAMBI.S515.yyyymmdd.EORASD1	0.189039587974548	artifact	0	1
144.5	145.499512	BAMBI.S515.yyyymmdd.EORASD1	0.165446996688843	artifact	0	1
145	145.999512	BAMBI.S515.yyyymmdd.EORASD1	0.169542655348778	artifact	0	1
145.5	146.499512	BAMBI.S515.yyyymmdd.EORASD1	0.132169529795647	artifact	0	1
146	146.999512	BAMBI.S515.yyyymmdd.EORASD1	0.48487314581871	nonartifact	1	1
148.5	149.499512	BAMBI.S515.yyyymmdd.EORASD1	0.320388197898865	nonartifact	1	1
149.5	150.499512	BAMBI.S515.yyyymmdd.EORASD1	0.258160620927811	artifact	0	1
150	150.999512	BAMBI.S515.yyyymmdd.EORASD1	0.439728766679764	artifact	0	1
154	154.999512	BAMBI.S515.yyyymmdd.EORASD1	0.548092126846313	artifact	0	0
154.5	155.499512	BAMBI.S515.yyyymmdd.EORASD1	0.17120797932148	artifact	0	1
155	155.999512	BAMBI.S515.yyyymmdd.EORASD1	0.233546942472458	artifact	0	1
155.5	156.499512	BAMBI.S515.yyyymmdd.EORASD1	0.25560650229454	artifact	0	1
156	156.999512	BAMBI.S515.yyyymmdd.EORASD1	0.218940958380699	nonartifact	1	1
162.5	163.499512	BAMBI.S515.yyyymmdd.EORASD1	0.33216193318367	nonartifact	1	1
163	163.999512	BAMBI.S515.yyyymmdd.EORASD1	0.356001704931259	artifact	0	1
163.5	164.499512	BAMBI.S515.yyyymmdd.EORASD1	0.340539157390594	artifact	0	1
164	164.999512	BAMBI.S515.yyyymmdd.EORASD1	0.321654796600342	artifact	0	1
164.5	165.499512	BAMBI.S515.yyyymmdd.EORASD1	0.120644725859165	artifact	0	1
165	165.999512	BAMBI.S515.yyyymmdd.EORASD1	0.231646254658699	nonartifact	1	1
178.5	179.499512	BAMBI.S515.yyyymmdd.EORASD1	0.0517244674265385	nonartifact	1	1
179.5	180.499512	BAMBI.S515.yyyymmdd.EORASD1	0.176470503211021	artifact	0	1
180	180.999512	BAMBI.S515.yyyymmdd.EORASD1	0.384767532348633	artifact	0	1
180.5	181.499512	BAMBI.S515.yyyymmdd.EORASD1	0.613676846027374	artifact	0	0
3	3.999512	BAMBI.S516.yyyymmdd.ECRASD1	0.839263379573822	nonartifact	1	0
4	4.999512	BAMBI.S516.yyyymmdd.ECRASD1	0.168773218989372	artifact	0	1
4.5	5.499512	BAMBI.S516.yyyymmdd.ECRASD1	0.335026115179062	artifact	0	1
5	5.999512	BAMBI.S516.yyyymmdd.ECRASD1	0.302563339471817	nonartifact	1	1
5.5	6.499512	BAMBI.S516.yyyymmdd.ECRASD1	0.185042679309845	artifact	0	1
6	6.999512	BAMBI.S516.yyyymmdd.ECRASD1	0.348379284143448	artifact	0	1
6.5	7.499512	BAMBI.S516.yyyymmdd.ECRASD1	0.118415035307407	artifact	0	1
7	7.999512	BAMBI.S516.yyyymmdd.ECRASD1	0.165653005242348	artifact	0	1
7.5	8.499512	BAMBI.S516.yyyymmdd.ECRASD1	0.256508350372314	nonartifact	1	1
9	9.999512	BAMBI.S516.yyyymmdd.ECRASD1	0.174358576536179	nonartifact	1	1
9.5	10.499512	BAMBI.S516.yyyymmdd.ECRASD1	0.360706597566605	artifact	0	1
10	10.999512	BAMBI.S516.yyyymmdd.ECRASD1	0.677550494670868	artifact	0	0
10.5	11.499512	BAMBI.S516.yyyymmdd.ECRASD1	0.732049942016602	artifact	0	0
11	11.999512	BAMBI.S516.yyyymmdd.ECRASD1	0.278258115053177	artifact	0	1
11.5	12.499512	BAMBI.S516.yyyymmdd.ECRASD1	0.194500878453255	artifact	0	1
12	12.999512	BAMBI.S516.yyyymmdd.ECRASD1	0.239173844456673	nonartifact	1	1
19	19.999512	BAMBI.S516.yyyymmdd.ECRASD1	0.109151721000671	nonartifact	1	1
19.5	20.499512	BAMBI.S516.yyyymmdd.ECRASD1	0.134476542472839	artifact	0	1
20	20.999512	BAMBI.S516.yyyymmdd.ECRASD1	0.932240307331085	artifact	0	0
25	25.999512	BAMBI.S516.yyyymmdd.ECRASD1	0.74335104227066	artifact	0	0
25.5	26.499512	BAMBI.S516.yyyymmdd.ECRASD1	0.396593928337097	artifact	0	1
26	26.999512	BAMBI.S516.yyyymmdd.ECRASD1	0.263244062662125	artifact	0	1
26.5	27.499512	BAMBI.S516.yyyymmdd.ECRASD1	0.162160024046898	artifact	0	1
27	27.999512	BAMBI.S516.yyyymmdd.ECRASD1	0.315925598144531	nonartifact	1	1
53	53.999512	BAMBI.S516.yyyymmdd.ECRASD1	0.231227725744247	nonartifact	1	1
53.5	54.499512	BAMBI.S516.yyyymmdd.ECRASD1	0.105051197111607	artifact	0	1
54	54.999512	BAMBI.S516.yyyymmdd.ECRASD1	0.111329510807991	artifact	0	1
54.5	55.499512	BAMBI.S516.yyyymmdd.ECRASD1	0.118785910308361	artifact	0	1
55	55.999512	BAMBI.S516.yyyymmdd.ECRASD1	0.219639956951141	artifact	0	1
55.5	56.499512	BAMBI.S516.yyyymmdd.ECRASD1	0.212241634726524	artifact	0	1
56	56.999512	BAMBI.S516.yyyymmdd.ECRASD1	0.155447721481323	artifact	0	1
56.5	57.499512	BAMBI.S516.yyyymmdd.ECRASD1	0.133452981710434	artifact	0	1
57.5	58.499512	BAMBI.S516.yyyymmdd.ECRASD1	0.263525366783142	nonartifact	1	1
76	76.999512	BAMBI.S516.yyyymmdd.ECRASD1	0.255273908376694	nonartifact	1	1
76.5	77.499512	BAMBI.S516.yyyymmdd.ECRASD1	0.339971631765366	artifact	0	1
77	77.999512	BAMBI.S516.yyyymmdd.ECRASD1	0.50818282365799	artifact	0	0
77.5	78.499512	BAMBI.S516.yyyymmdd.ECRASD1	0.334887832403183	artifact	0	1
78	78.999512	BAMBI.S516.yyyymmdd.ECRASD1	0.138313487172127	artifact	0	1
78.5	79.499512	BAMBI.S516.yyyymmdd.ECRASD1	0.132585674524307	nonartifact	1	1
80.5	81.499512	BAMBI.S516.yyyymmdd.ECRASD1	0.124741248786449	nonartifact	1	1
81	81.999512	BAMBI.S516.yyyymmdd.ECRASD1	0.3980533182621	artifact	0	1
81.5	82.499512	BAMBI.S516.yyyymmdd.ECRASD1	0.420966774225235	artifact	0	1
82	82.999512	BAMBI.S516.yyyymmdd.ECRASD1	0.257325708866119	artifact	0	1
82.5	83.499512	BAMBI.S516.yyyymmdd.ECRASD1	0.342964619398117	artifact	0	1
83	83.999512	BAMBI.S516.yyyymmdd.ECRASD1	0.736570835113525	artifact	0	0
84.5	85.499512	BAMBI.S516.yyyymmdd.ECRASD1	0.476570129394531	artifact	0	1
85	85.999512	BAMBI.S516.yyyymmdd.ECRASD1	0.349194675683975	artifact	0	1
85.5	86.499512	BAMBI.S516.yyyymmdd.ECRASD1	0.0778607279062271	nonartifact	1	1
93	93.999512	BAMBI.S516.yyyymmdd.ECRASD1	0.125995352864265	nonartifact	1	1
93.5	94.499512	BAMBI.S516.yyyymmdd.ECRASD1	0.119687341153622	artifact	0	1
94	94.999512	BAMBI.S516.yyyymmdd.ECRASD1	0.0655939057469368	artifact	0	1
94.5	95.499512	BAMBI.S516.yyyymmdd.ECRASD1	0.0892135351896286	artifact	0	1
95	95.999512	BAMBI.S516.yyyymmdd.ECRASD1	0.0895518213510513	artifact	0	1
95.5	96.499512	BAMBI.S516.yyyymmdd.ECRASD1	0.214488372206688	nonartifact	1	1
98	98.999512	BAMBI.S516.yyyymmdd.ECRASD1	0.300684571266174	nonartifact	1	1
98.5	99.499512	BAMBI.S516.yyyymmdd.ECRASD1	0.168565884232521	artifact	0	1
99	99.999512	BAMBI.S516.yyyymmdd.ECRASD1	0.288056910037994	artifact	0	1
99.5	100.499512	BAMBI.S516.yyyymmdd.ECRASD1	0.539544343948364	artifact	0	0
104.5	105.499512	BAMBI.S516.yyyymmdd.ECRASD1	0.147102221846581	nonartifact	1	1
105	105.999512	BAMBI.S516.yyyymmdd.ECRASD1	0.175605341792107	artifact	0	1
105.5	106.499512	BAMBI.S516.yyyymmdd.ECRASD1	0.177658885717392	artifact	0	1
106	106.999512	BAMBI.S516.yyyymmdd.ECRASD1	0.188135281205177	artifact	0	1
0	0.999512	BAMBI.S516.yyyymmdd.EORASD1	0.502970576286316	artifact	0	0
0.5	1.499512	BAMBI.S516.yyyymmdd.EORASD1	0.371323436498642	artifact	0	1
1	1.999512	BAMBI.S516.yyyymmdd.EORASD1	0.290389448404312	artifact	0	1
1.5	2.499512	BAMBI.S516.yyyymmdd.EORASD1	0.0948198437690735	nonartifact	1	1
2.5	3.499512	BAMBI.S516.yyyymmdd.EORASD1	0.129602864384651	nonartifact	1	1
3.5	4.499512	BAMBI.S516.yyyymmdd.EORASD1	0.333784908056259	artifact	0	1
4	4.999512	BAMBI.S516.yyyymmdd.EORASD1	0.292778342962265	artifact	0	1
4.5	5.499512	BAMBI.S516.yyyymmdd.EORASD1	0.0822361633181572	artifact	0	1
5.5	6.499512	BAMBI.S516.yyyymmdd.EORASD1	0.0485362634062767	nonartifact	1	1
15.5	16.499512	BAMBI.S516.yyyymmdd.EORASD1	0.166866675019264	nonartifact	1	1
16.5	17.499512	BAMBI.S516.yyyymmdd.EORASD1	0.063216544687748	artifact	0	1
17	17.999512	BAMBI.S516.yyyymmdd.EORASD1	0.0588166117668152	artifact	0	1
17.5	18.499512	BAMBI.S516.yyyymmdd.EORASD1	0.299559026956558	artifact	0	1
18.5	19.499512	BAMBI.S516.yyyymmdd.EORASD1	0.183897569775581	nonartifact	1	1
24	24.999512	BAMBI.S516.yyyymmdd.EORASD1	0.122042842209339	nonartifact	1	1
24.5	25.499512	BAMBI.S516.yyyymmdd.EORASD1	0.129327863454819	artifact	0	1
25	25.999512	BAMBI.S516.yyyymmdd.EORASD1	0.131895199418068	artifact	0	1
25.5	26.499512	BAMBI.S516.yyyymmdd.EORASD1	0.315390884876251	artifact	0	1
26	26.999512	BAMBI.S516.yyyymmdd.EORASD1	0.283389240503311	artifact	0	1
26.5	27.499512	BAMBI.S516.yyyymmdd.EORASD1	0.115774847567081	nonartifact	1	1
27.5	28.499512	BAMBI.S516.yyyymmdd.EORASD1	0.283638626337051	nonartifact	1	1
28.5	29.499512	BAMBI.S516.yyyymmdd.EORASD1	0.182472243905067	artifact	0	1
29	29.999512	BAMBI.S516.yyyymmdd.EORASD1	0.272646367549896	artifact	0	1
29.5	30.499512	BAMBI.S516.yyyymmdd.EORASD1	0.120118789374828	artifact	0	1
30	30.999512	BAMBI.S516.yyyymmdd.EORASD1	0.347081780433655	artifact	0	1
30.5	31.499512	BAMBI.S516.yyyymmdd.EORASD1	0.557971298694611	artifact	0	0
34.5	35.499512	BAMBI.S516.yyyymmdd.EORASD1	0.0687879845499992	nonartifact	1	1
35	35.999512	BAMBI.S516.yyyymmdd.EORASD1	0.190659746527672	artifact	0	1
35.5	36.499512	BAMBI.S516.yyyymmdd.EORASD1	0.839864253997803	artifact	0	0
36.5	37.499512	BAMBI.S516.yyyymmdd.EORASD1	0.832375109195709	artifact	0	0
37	37.999512	BAMBI.S516.yyyymmdd.EORASD1	0.237131461501122	artifact	0	1
37.5	38.499512	BAMBI.S516.yyyymmdd.EORASD1	0.05330590903759	nonartifact	1	1
39	39.999512	BAMBI.S516.yyyymmdd.EORASD1	0.762511610984802	nonartifact	1	0
39.5	40.499512	BAMBI.S516.yyyymmdd.EORASD1	0.288985043764114	artifact	0	1
40	40.999512	BAMBI.S516.yyyymmdd.EORASD1	0.606581509113312	artifact	0	0
41	41.999512	BAMBI.S516.yyyymmdd.EORASD1	0.714575946331024	artifact	0	0
41.5	42.499512	BAMBI.S516.yyyymmdd.EORASD1	0.364679723978043	artifact	0	1
42	42.999512	BAMBI.S516.yyyymmdd.EORASD1	0.640990912914276	artifact	0	0
45.5	46.499512	BAMBI.S516.yyyymmdd.EORASD1	0.513800799846649	artifact	0	0
46	46.999512	BAMBI.S516.yyyymmdd.EORASD1	0.176636785268784	artifact	0	1
46.5	47.499512	BAMBI.S516.yyyymmdd.EORASD1	0.0651671811938286	artifact	0	1
47.5	48.499512	BAMBI.S516.yyyymmdd.EORASD1	0.214180052280426	nonartifact	1	1
55	55.999512	BAMBI.S516.yyyymmdd.EORASD1	0.283235341310501	nonartifact	1	1
56	56.999512	BAMBI.S516.yyyymmdd.EORASD1	0.234392866492271	artifact	0	1
56.5	57.499512	BAMBI.S516.yyyymmdd.EORASD1	0.275768041610718	artifact	0	1
57	57.999512	BAMBI.S516.yyyymmdd.EORASD1	0.246235564351082	nonartifact	1	1
65.5	66.499512	BAMBI.S516.yyyymmdd.EORASD1	0.601872682571411	nonartifact	1	0
66.5	67.499512	BAMBI.S516.yyyymmdd.EORASD1	0.25439840555191	artifact	0	1
67	67.999512	BAMBI.S516.yyyymmdd.EORASD1	0.553984463214874	artifact	0	0
113.5	114.499512	BAMBI.S516.yyyymmdd.EORASD1	0.369457393884659	nonartifact	1	1
114	114.999512	BAMBI.S516.yyyymmdd.EORASD1	0.174508839845657	artifact	0	1
114.5	115.499512	BAMBI.S516.yyyymmdd.EORASD1	0.210148632526398	artifact	0	1
115	115.999512	BAMBI.S516.yyyymmdd.EORASD1	0.303655356168747	artifact	0	1
115.5	116.499512	BAMBI.S516.yyyymmdd.EORASD1	0.348510950803757	artifact	0	1
116	116.999512	BAMBI.S516.yyyymmdd.EORASD1	0.266161203384399	nonartifact	1	1
117	117.999512	BAMBI.S516.yyyymmdd.EORASD1	0.199154272675514	nonartifact	1	1
117.5	118.499512	BAMBI.S516.yyyymmdd.EORASD1	0.147304147481918	artifact	0	1
118	118.999512	BAMBI.S516.yyyymmdd.EORASD1	0.181764081120491	artifact	0	1
118.5	119.499512	BAMBI.S516.yyyymmdd.EORASD1	0.114613249897957	artifact	0	1
119	119.999512	BAMBI.S516.yyyymmdd.EORASD1	0.182226702570915	artifact	0	1
119.5	120.499512	BAMBI.S516.yyyymmdd.EORASD1	0.587224423885345	artifact	0	0
147	147.999512	BAMBI.S516.yyyymmdd.EORASD1	0.347595393657684	nonartifact	1	1
147.5	148.499512	BAMBI.S516.yyyymmdd.EORASD1	0.245525166392326	artifact	0	1
148	148.999512	BAMBI.S516.yyyymmdd.EORASD1	0.303244918584824	artifact	0	1
148.5	149.499512	BAMBI.S516.yyyymmdd.EORASD1	0.215499952435493	artifact	0	1
149	149.999512	BAMBI.S516.yyyymmdd.EORASD1	0.304929792881012	artifact	0	1
149.5	150.499512	BAMBI.S516.yyyymmdd.EORASD1	0.337246000766754	nonartifact	1	1
150	150.999512	BAMBI.S516.yyyymmdd.EORASD1	0.255842983722687	artifact	0	1
150.5	151.499512	BAMBI.S516.yyyymmdd.EORASD1	0.169452980160713	artifact	0	1
151	151.999512	BAMBI.S516.yyyymmdd.EORASD1	0.167968958616257	artifact	0	1
151.5	152.499512	BAMBI.S516.yyyymmdd.EORASD1	0.585324585437775	artifact	0	0
152	152.999512	BAMBI.S516.yyyymmdd.EORASD1	0.355513006448746	artifact	0	1
152.5	153.499512	BAMBI.S516.yyyymmdd.EORASD1	0.285167664289474	artifact	0	1
153	153.999512	BAMBI.S516.yyyymmdd.EORASD1	0.490884453058243	nonartifact	1	1
160	160.999512	BAMBI.S516.yyyymmdd.EORASD1	0.198095351457596	nonartifact	1	1
160.5	161.499512	BAMBI.S516.yyyymmdd.EORASD1	0.312140643596649	artifact	0	1
161	161.999512	BAMBI.S516.yyyymmdd.EORASD1	0.415125638246536	artifact	0	1
161.5	162.499512	BAMBI.S516.yyyymmdd.EORASD1	0.435842931270599	artifact	0	1
162	162.999512	BAMBI.S516.yyyymmdd.EORASD1	0.353536784648895	artifact	0	1
162.5	163.499512	BAMBI.S516.yyyymmdd.EORASD1	0.890248119831085	artifact	0	0
168.5	169.499512	BAMBI.S516.yyyymmdd.EORASD1	0.365110605955124	nonartifact	1	1
169.5	170.499512	BAMBI.S516.yyyymmdd.EORASD1	0.314760029315948	artifact	0	1
170	170.999512	BAMBI.S516.yyyymmdd.EORASD1	0.41430801153183	artifact	0	1
170.5	171.499512	BAMBI.S516.yyyymmdd.EORASD1	0.300604790449142	artifact	0	1
171	171.999512	BAMBI.S516.yyyymmdd.EORASD1	0.164145469665527	nonartifact	1	1
172	172.999512	BAMBI.S516.yyyymmdd.EORASD1	0.151732206344604	nonartifact	1	1
173	173.999512	BAMBI.S516.yyyymmdd.EORASD1	0.381523489952087	artifact	0	1
173.5	174.499512	BAMBI.S516.yyyymmdd.EORASD1	0.459128260612488	artifact	0	1
174	174.999512	BAMBI.S516.yyyymmdd.EORASD1	0.401303112506866	artifact	0	1
174.5	175.499512	BAMBI.S516.yyyymmdd.EORASD1	0.0885617062449455	artifact	0	1
175	175.999512	BAMBI.S516.yyyymmdd.EORASD1	0.101639777421951	artifact	0	1
175.5	176.499512	BAMBI.S516.yyyymmdd.EORASD1	0.089093953371048	artifact	0	1
176	176.999512	BAMBI.S516.yyyymmdd.EORASD1	0.102706030011177	nonartifact	1	1
29.5	30.499512	BAMBI.S517.yyyymmdd.ECRASD1	0.243038654327393	nonartifact	1	1
30.5	31.499512	BAMBI.S517.yyyymmdd.ECRASD1	0.256315320730209	artifact	0	1
31	31.999512	BAMBI.S517.yyyymmdd.ECRASD1	0.414322257041931	artifact	0	1
38	38.999512	BAMBI.S517.yyyymmdd.ECRASD1	0.515769362449646	artifact	0	0
38.5	39.499512	BAMBI.S517.yyyymmdd.ECRASD1	0.352897435426712	artifact	0	1
39	39.999512	BAMBI.S517.yyyymmdd.ECRASD1	0.342961430549622	nonartifact	1	1
186.5	187.499512	BAMBI.S517.yyyymmdd.ECRASD1	0.693144619464874	nonartifact	1	0
187.5	188.499512	BAMBI.S517.yyyymmdd.ECRASD1	0.29717892408371	artifact	0	1
188	188.999512	BAMBI.S517.yyyymmdd.ECRASD1	0.488295018672943	artifact	0	1
193	193.999512	BAMBI.S517.yyyymmdd.ECRASD1	0.414403021335602	artifact	0	1
193.5	194.499512	BAMBI.S517.yyyymmdd.ECRASD1	0.357386291027069	artifact	0	1
194	194.999512	BAMBI.S517.yyyymmdd.ECRASD1	0.322791129350662	nonartifact	1	1
199.5	200.499512	BAMBI.S517.yyyymmdd.ECRASD1	0.27297967672348	nonartifact	1	1
200	200.999512	BAMBI.S517.yyyymmdd.ECRASD1	0.204635411500931	artifact	0	1
200.5	201.499512	BAMBI.S517.yyyymmdd.ECRASD1	0.21021169424057	artifact	0	1
201	201.999512	BAMBI.S517.yyyymmdd.ECRASD1	0.227208346128464	artifact	0	1
201.5	202.499512	BAMBI.S517.yyyymmdd.ECRASD1	0.307780534029007	artifact	0	1
202	202.999512	BAMBI.S517.yyyymmdd.ECRASD1	0.258485585451126	artifact	0	1
202.5	203.499512	BAMBI.S517.yyyymmdd.ECRASD1	0.452639043331146	nonartifact	1	1
234.5	235.499512	BAMBI.S517.yyyymmdd.ECRASD1	0.728150844573975	artifact	0	0
235	235.999512	BAMBI.S517.yyyymmdd.ECRASD1	0.362622022628784	artifact	0	1
235.5	236.499512	BAMBI.S517.yyyymmdd.ECRASD1	0.43999570608139	artifact	0	1
236	236.999512	BAMBI.S517.yyyymmdd.ECRASD1	0.415692806243896	artifact	0	1
236.5	237.499512	BAMBI.S517.yyyymmdd.ECRASD1	0.200166791677475	artifact	0	1
237	237.999512	BAMBI.S517.yyyymmdd.ECRASD1	0.21610102057457	artifact	0	1
237.5	238.499512	BAMBI.S517.yyyymmdd.ECRASD1	0.347132533788681	artifact	0	1
238	238.999512	BAMBI.S517.yyyymmdd.ECRASD1	0.330640614032745	artifact	0	1
238.5	239.499512	BAMBI.S517.yyyymmdd.ECRASD1	0.15122190117836	artifact	0	1
239	239.999512	BAMBI.S517.yyyymmdd.ECRASD1	0.498643279075623	artifact	0	1
255	255.999512	BAMBI.S517.yyyymmdd.ECRASD1	0.126578450202942	nonartifact	1	1
255.5	256.499512	BAMBI.S517.yyyymmdd.ECRASD1	0.233465984463692	artifact	0	1
256	256.999512	BAMBI.S517.yyyymmdd.ECRASD1	0.590204119682312	artifact	0	0
257	257.999512	BAMBI.S517.yyyymmdd.ECRASD1	0.782565057277679	artifact	0	0
257.5	258.499512	BAMBI.S517.yyyymmdd.ECRASD1	0.392400324344635	artifact	0	1
258	258.999512	BAMBI.S517.yyyymmdd.ECRASD1	0.541828572750092	artifact	0	0
258.5	259.499512	BAMBI.S517.yyyymmdd.ECRASD1	0.471175700426102	artifact	0	1
259	259.999512	BAMBI.S517.yyyymmdd.ECRASD1	0.264748960733414	artifact	0	1
259.5	260.499512	BAMBI.S517.yyyymmdd.ECRASD1	0.183515340089798	nonartifact	1	1
274	274.999512	BAMBI.S517.yyyymmdd.ECRASD1	0.736669361591339	artifact	0	0
274.5	275.499512	BAMBI.S517.yyyymmdd.ECRASD1	0.358665287494659	artifact	0	1
275	275.999512	BAMBI.S517.yyyymmdd.ECRASD1	0.41436105966568	artifact	0	1
282.5	283.499512	BAMBI.S517.yyyymmdd.ECRASD1	0.755944073200226	artifact	0	0
283	283.999512	BAMBI.S517.yyyymmdd.ECRASD1	0.269014596939087	artifact	0	1
283.5	284.499512	BAMBI.S517.yyyymmdd.ECRASD1	0.432338923215866	artifact	0	1
300.5	301.499512	BAMBI.S517.yyyymmdd.ECRASD1	0.362422347068787	nonartifact	1	1
301	301.999512	BAMBI.S517.yyyymmdd.ECRASD1	0.343203514814377	artifact	0	1
301.5	302.499512	BAMBI.S517.yyyymmdd.ECRASD1	0.633340895175934	artifact	0	0
306.5	307.499512	BAMBI.S517.yyyymmdd.ECRASD1	0.4394251704216	artifact	0	1
307	307.999512	BAMBI.S517.yyyymmdd.ECRASD1	0.304555624723434	artifact	0	1
308	308.999512	BAMBI.S517.yyyymmdd.ECRASD1	0.129254817962646	nonartifact	1	1
308.5	309.499512	BAMBI.S517.yyyymmdd.ECRASD1	0.12700080871582	nonartifact	1	1
309	309.999512	BAMBI.S517.yyyymmdd.ECRASD1	0.140344306826591	artifact	0	1
309.5	310.499512	BAMBI.S517.yyyymmdd.ECRASD1	0.568716704845428	artifact	0	0
0	0.999512	BAMBI.S517.yyyymmdd.EORASD1	0.260836243629456	artifact	0	1
0.5	1.499512	BAMBI.S517.yyyymmdd.EORASD1	0.229319900274277	artifact	0	1
1	1.999512	BAMBI.S517.yyyymmdd.EORASD1	0.135589450597763	artifact	0	1
1.5	2.499512	BAMBI.S517.yyyymmdd.EORASD1	0.108533978462219	nonartifact	1	1
3	3.999512	BAMBI.S517.yyyymmdd.EORASD1	0.196912616491318	nonartifact	1	1
3.5	4.499512	BAMBI.S517.yyyymmdd.EORASD1	0.302851289510727	artifact	0	1
4	4.999512	BAMBI.S517.yyyymmdd.EORASD1	0.336878508329391	artifact	0	1
4.5	5.499512	BAMBI.S517.yyyymmdd.EORASD1	0.278258293867111	artifact	0	1
5	5.999512	BAMBI.S517.yyyymmdd.EORASD1	0.455466836690903	artifact	0	1
6.5	7.499512	BAMBI.S517.yyyymmdd.EORASD1	0.648840606212616	artifact	0	0
7	7.999512	BAMBI.S517.yyyymmdd.EORASD1	0.330218970775604	artifact	0	1
7.5	8.499512	BAMBI.S517.yyyymmdd.EORASD1	0.3219193816185	artifact	0	1
8	8.999512	BAMBI.S517.yyyymmdd.EORASD1	0.154358103871346	nonartifact	1	1
21	21.999512	BAMBI.S517.yyyymmdd.EORASD1	0.117043428122997	nonartifact	1	1
21.5	22.499512	BAMBI.S517.yyyymmdd.EORASD1	0.246301412582397	artifact	0	1
22	22.999512	BAMBI.S517.yyyymmdd.EORASD1	0.8457190990448	artifact	0	0
41	41.999512	BAMBI.S517.yyyymmdd.EORASD1	0.891215980052948	artifact	0	0
41.5	42.499512	BAMBI.S517.yyyymmdd.EORASD1	0.36332580447197	artifact	0	1
42	42.999512	BAMBI.S517.yyyymmdd.EORASD1	0.132669657468796	nonartifact	1	1
44.5	45.499512	BAMBI.S517.yyyymmdd.EORASD1	0.616910040378571	artifact	0	0
45	45.999512	BAMBI.S517.yyyymmdd.EORASD1	0.19999061524868	artifact	0	1
45.5	46.499512	BAMBI.S517.yyyymmdd.EORASD1	0.313850402832031	artifact	0	1
46.5	47.499512	BAMBI.S517.yyyymmdd.EORASD1	0.825095057487488	artifact	0	0
57	57.999512	BAMBI.S517.yyyymmdd.EORASD1	0.0851083472371101	nonartifact	1	1
57.5	58.499512	BAMBI.S517.yyyymmdd.EORASD1	0.185415923595428	artifact	0	1
58	58.999512	BAMBI.S517.yyyymmdd.EORASD1	0.468976259231567	artifact	0	1
81	81.999512	BAMBI.S517.yyyymmdd.EORASD1	0.432320117950439	artifact	0	1
81.5	82.499512	BAMBI.S517.yyyymmdd.EORASD1	0.261413007974625	artifact	0	1
82.5	83.499512	BAMBI.S517.yyyymmdd.EORASD1	0.249524191021919	nonartifact	1	1
106.5	107.499512	BAMBI.S517.yyyymmdd.EORASD1	0.704173266887665	artifact	0	0
107	107.999512	BAMBI.S517.yyyymmdd.EORASD1	0.153925806283951	artifact	0	1
108	108.999512	BAMBI.S517.yyyymmdd.EORASD1	0.0791962221264839	nonartifact	1	1
135	135.999512	BAMBI.S517.yyyymmdd.EORASD1	0.4952212870121	artifact	0	1
135.5	136.499512	BAMBI.S517.yyyymmdd.EORASD1	0.366222947835922	artifact	0	1
136	136.999512	BAMBI.S517.yyyymmdd.EORASD1	0.262388616800308	nonartifact	1	1
196	196.999512	BAMBI.S517.yyyymmdd.EORASD1	0.116610527038574	nonartifact	1	1
196.5	197.499512	BAMBI.S517.yyyymmdd.EORASD1	0.25257670879364	artifact	0	1
197	197.999512	BAMBI.S517.yyyymmdd.EORASD1	0.665476620197296	artifact	0	0
308.5	309.499512	BAMBI.S517.yyyymmdd.EORASD1	0.387038588523865	nonartifact	1	1
309	309.999512	BAMBI.S517.yyyymmdd.EORASD1	0.358097285032272	artifact	0	1
309.5	310.499512	BAMBI.S517.yyyymmdd.EORASD1	0.351815909147263	artifact	0	1
310	310.999512	BAMBI.S517.yyyymmdd.EORASD1	0.308307945728302	artifact	0	1
3.5	4.499512	BAMBI.S518.yyyymmdd.ECRASD1	0.828294157981873	artifact	0	0
4	4.999512	BAMBI.S518.yyyymmdd.ECRASD1	0.371259361505508	artifact	0	1
4.5	5.499512	BAMBI.S518.yyyymmdd.ECRASD1	0.314418226480484	artifact	0	1
5	5.999512	BAMBI.S518.yyyymmdd.ECRASD1	0.431293070316315	artifact	0	1
8	8.999512	BAMBI.S518.yyyymmdd.ECRASD1	0.487787932157516	artifact	0	1
8.5	9.499512	BAMBI.S518.yyyymmdd.ECRASD1	0.371776551008224	artifact	0	1
9	9.999512	BAMBI.S518.yyyymmdd.ECRASD1	0.447906851768494	artifact	0	1
31.5	32.499512	BAMBI.S518.yyyymmdd.ECRASD1	0.591845095157623	nonartifact	1	0
32.5	33.499512	BAMBI.S518.yyyymmdd.ECRASD1	0.315527766942978	artifact	0	1
33	33.999512	BAMBI.S518.yyyymmdd.ECRASD1	0.314893692731857	artifact	0	1
33.5	34.499512	BAMBI.S518.yyyymmdd.ECRASD1	0.35091108083725	artifact	0	1
34	34.999512	BAMBI.S518.yyyymmdd.ECRASD1	0.375599503517151	artifact	0	1
34.5	35.499512	BAMBI.S518.yyyymmdd.ECRASD1	0.254916369915009	nonartifact	1	1
81	81.999512	BAMBI.S518.yyyymmdd.ECRASD1	0.66900247335434	nonartifact	1	0
81.5	82.499512	BAMBI.S518.yyyymmdd.ECRASD1	0.242367938160896	artifact	0	1
82	82.999512	BAMBI.S518.yyyymmdd.ECRASD1	0.317800521850586	artifact	0	1
82.5	83.499512	BAMBI.S518.yyyymmdd.ECRASD1	0.420924067497253	artifact	0	1
173.5	174.499512	BAMBI.S518.yyyymmdd.ECRASD1	0.791072726249695	artifact	0	0
174	174.999512	BAMBI.S518.yyyymmdd.ECRASD1	0.349044680595398	artifact	0	1
174.5	175.499512	BAMBI.S518.yyyymmdd.ECRASD1	0.351262152194977	artifact	0	1
175	175.999512	BAMBI.S518.yyyymmdd.ECRASD1	0.10785935819149	nonartifact	1	1
179.5	180.499512	BAMBI.S518.yyyymmdd.ECRASD1	0.415646433830261	nonartifact	1	1
180	180.999512	BAMBI.S518.yyyymmdd.ECRASD1	0.369779080152512	artifact	0	1
180.5	181.499512	BAMBI.S518.yyyymmdd.ECRASD1	0.219014078378677	artifact	0	1
181	181.999512	BAMBI.S518.yyyymmdd.ECRASD1	0.320616275072098	artifact	0	1
0	0.999512	BAMBI.S518.yyyymmdd.EORASD1	0.378511548042297	artifact	0	1
0.5	1.499512	BAMBI.S518.yyyymmdd.EORASD1	0.12098927795887	artifact	0	1
1	1.999512	BAMBI.S518.yyyymmdd.EORASD1	0.159698694944382	artifact	0	1
1.5	2.499512	BAMBI.S518.yyyymmdd.EORASD1	0.359458595514297	nonartifact	1	1
70	70.999512	BAMBI.S518.yyyymmdd.EORASD1	0.356189519166946	nonartifact	1	1
70.5	71.499512	BAMBI.S518.yyyymmdd.EORASD1	0.295784115791321	artifact	0	1
71	71.999512	BAMBI.S518.yyyymmdd.EORASD1	0.443979382514954	artifact	0	1
100	100.999512	BAMBI.S518.yyyymmdd.EORASD1	0.415140628814697	nonartifact	1	1
100.5	101.499512	BAMBI.S518.yyyymmdd.EORASD1	0.246149078011513	artifact	0	1
101	101.999512	BAMBI.S518.yyyymmdd.EORASD1	0.374523729085922	artifact	0	1
101.5	102.499512	BAMBI.S518.yyyymmdd.EORASD1	0.503369808197021	artifact	0	0
103	103.999512	BAMBI.S518.yyyymmdd.EORASD1	0.481429398059845	artifact	0	1
103.5	104.499512	BAMBI.S518.yyyymmdd.EORASD1	0.361292362213135	artifact	0	1
104	104.999512	BAMBI.S518.yyyymmdd.EORASD1	0.540989637374878	artifact	0	0
104.5	105.499512	BAMBI.S518.yyyymmdd.EORASD1	0.616742193698883	artifact	0	0
105	105.999512	BAMBI.S518.yyyymmdd.EORASD1	0.28822073340416	artifact	0	1
106	106.999512	BAMBI.S518.yyyymmdd.EORASD1	0.109117172658443	nonartifact	1	1
133.5	134.499512	BAMBI.S518.yyyymmdd.EORASD1	0.363348722457886	nonartifact	1	1
134	134.999512	BAMBI.S518.yyyymmdd.EORASD1	0.373135566711426	artifact	0	1
134.5	135.499512	BAMBI.S518.yyyymmdd.EORASD1	0.703723907470703	artifact	0	0
144.5	145.499512	BAMBI.S518.yyyymmdd.EORASD1	0.9069904088974	artifact	0	0
145	145.999512	BAMBI.S518.yyyymmdd.EORASD1	0.375383675098419	artifact	0	1
145.5	146.499512	BAMBI.S518.yyyymmdd.EORASD1	0.202901750802994	nonartifact	1	1
16.5	17.499512	BAMBI.S519.yyyymmdd.ECRASD1	0.139658257365227	nonartifact	1	1
17.5	18.499512	BAMBI.S519.yyyymmdd.ECRASD1	0.0657656714320183	artifact	0	1
18	18.999512	BAMBI.S519.yyyymmdd.ECRASD1	0.110281005501747	artifact	0	1
18.5	19.499512	BAMBI.S519.yyyymmdd.ECRASD1	0.11061817407608	artifact	0	1
19	19.999512	BAMBI.S519.yyyymmdd.ECRASD1	0.0482434593141079	nonartifact	1	1
34	34.999512	BAMBI.S519.yyyymmdd.ECRASD1	0.235411316156387	nonartifact	1	1
35	35.999512	BAMBI.S519.yyyymmdd.ECRASD1	0.147048756480217	artifact	0	1
35.5	36.499512	BAMBI.S519.yyyymmdd.ECRASD1	0.0924905985593796	artifact	0	1
36	36.999512	BAMBI.S519.yyyymmdd.ECRASD1	0.107685886323452	artifact	0	1
36.5	37.499512	BAMBI.S519.yyyymmdd.ECRASD1	0.152415245771408	artifact	0	1
37	37.999512	BAMBI.S519.yyyymmdd.ECRASD1	0.337408185005188	artifact	0	1
37.5	38.499512	BAMBI.S519.yyyymmdd.ECRASD1	0.416585385799408	artifact	0	1
47	47.999512	BAMBI.S519.yyyymmdd.ECRASD1	0.458119332790375	artifact	0	1
47.5	48.499512	BAMBI.S519.yyyymmdd.ECRASD1	0.311745345592499	artifact	0	1
48	48.999512	BAMBI.S519.yyyymmdd.ECRASD1	0.209286317229271	artifact	0	1
48.5	49.499512	BAMBI.S519.yyyymmdd.ECRASD1	0.223178684711456	nonartifact	1	1
55	55.999512	BAMBI.S519.yyyymmdd.ECRASD1	0.798087418079376	artifact	0	0
55.5	56.499512	BAMBI.S519.yyyymmdd.ECRASD1	0.37928569316864	artifact	0	1
56	56.999512	BAMBI.S519.yyyymmdd.ECRASD1	0.237426310777664	artifact	0	1
56.5	57.499512	BAMBI.S519.yyyymmdd.ECRASD1	0.22126205265522	artifact	0	1
57	57.999512	BAMBI.S519.yyyymmdd.ECRASD1	0.178102716803551	artifact	0	1
57.5	58.499512	BAMBI.S519.yyyymmdd.ECRASD1	0.377119690179825	artifact	0	1
58	58.999512	BAMBI.S519.yyyymmdd.ECRASD1	0.37199279665947	artifact	0	1
58.5	59.499512	BAMBI.S519.yyyymmdd.ECRASD1	0.30565533041954	artifact	0	1
59	59.999512	BAMBI.S519.yyyymmdd.ECRASD1	0.364141911268234	artifact	0	1
59.5	60.499512	BAMBI.S519.yyyymmdd.ECRASD1	0.371727257966995	artifact	0	1
60.5	61.499512	BAMBI.S519.yyyymmdd.ECRASD1	0.320484906435013	nonartifact	1	1
105	105.999512	BAMBI.S519.yyyymmdd.ECRASD1	0.374831408262253	nonartifact	1	1
106	106.999512	BAMBI.S519.yyyymmdd.ECRASD1	0.252775102853775	artifact	0	1
106.5	107.499512	BAMBI.S519.yyyymmdd.ECRASD1	0.29568013548851	artifact	0	1
107	107.999512	BAMBI.S519.yyyymmdd.ECRASD1	0.25562396645546	artifact	0	1
107.5	108.499512	BAMBI.S519.yyyymmdd.ECRASD1	0.15283614397049	artifact	0	1
108	108.999512	BAMBI.S519.yyyymmdd.ECRASD1	0.18143929541111	nonartifact	1	1
111	111.999512	BAMBI.S519.yyyymmdd.ECRASD1	0.149520576000214	nonartifact	1	1
111.5	112.499512	BAMBI.S519.yyyymmdd.ECRASD1	0.294798016548157	artifact	0	1
112	112.999512	BAMBI.S519.yyyymmdd.ECRASD1	0.706129908561707	artifact	0	0
159	159.999512	BAMBI.S519.yyyymmdd.ECRASD1	0.243974700570107	nonartifact	1	1
159.5	160.499512	BAMBI.S519.yyyymmdd.ECRASD1	0.275421321392059	artifact	0	1
160	160.999512	BAMBI.S519.yyyymmdd.ECRASD1	0.264289498329163	artifact	0	1
160.5	161.499512	BAMBI.S519.yyyymmdd.ECRASD1	0.211195722222328	artifact	0	1
161	161.999512	BAMBI.S519.yyyymmdd.ECRASD1	0.490039885044098	artifact	0	1
173.5	174.499512	BAMBI.S519.yyyymmdd.ECRASD1	0.268630087375641	nonartifact	1	1
174.5	175.499512	BAMBI.S519.yyyymmdd.ECRASD1	0.201605334877968	artifact	0	1
175	175.999512	BAMBI.S519.yyyymmdd.ECRASD1	0.199804276227951	artifact	0	1
175.5	176.499512	BAMBI.S519.yyyymmdd.ECRASD1	0.205189764499664	artifact	0	1
176	176.999512	BAMBI.S519.yyyymmdd.ECRASD1	0.240079030394554	artifact	0	1
176.5	177.499512	BAMBI.S519.yyyymmdd.ECRASD1	0.246321618556976	artifact	0	1
177	177.999512	BAMBI.S519.yyyymmdd.ECRASD1	0.297267615795135	artifact	0	1
177.5	178.499512	BAMBI.S519.yyyymmdd.ECRASD1	0.081691212952137	artifact	0	1
178.5	179.499512	BAMBI.S519.yyyymmdd.ECRASD1	0.148260682821274	nonartifact	1	1
256	256.999512	BAMBI.S519.yyyymmdd.ECRASD1	0.628732085227966	artifact	0	0
256.5	257.499512	BAMBI.S519.yyyymmdd.ECRASD1	0.3157559633255	artifact	0	1
257	257.999512	BAMBI.S519.yyyymmdd.ECRASD1	0.32172167301178	nonartifact	1	1
261	261.999512	BAMBI.S519.yyyymmdd.ECRASD1	0.0628167018294334	nonartifact	1	1
262	262.999512	BAMBI.S519.yyyymmdd.ECRASD1	0.341265708208084	artifact	0	1
262.5	263.499512	BAMBI.S519.yyyymmdd.ECRASD1	0.43246203660965	artifact	0	1
263.5	264.499512	BAMBI.S519.yyyymmdd.ECRASD1	0.511305451393127	artifact	0	0
264	264.999512	BAMBI.S519.yyyymmdd.ECRASD1	0.300717145204544	artifact	0	1
265	265.999512	BAMBI.S519.yyyymmdd.ECRASD1	0.149771973490715	nonartifact	1	1
84	84.999512	BAMBI.S519.yyyymmdd.EORASD1	0.0984798222780228	nonartifact	1	1
84.5	85.499512	BAMBI.S519.yyyymmdd.EORASD1	0.0643129944801331	artifact	0	1
85	85.999512	BAMBI.S519.yyyymmdd.EORASD1	0.179877191781998	artifact	0	1
85.5	86.499512	BAMBI.S519.yyyymmdd.EORASD1	0.184158861637115	artifact	0	1
86	86.999512	BAMBI.S519.yyyymmdd.EORASD1	0.293815970420837	artifact	0	1
86.5	87.499512	BAMBI.S519.yyyymmdd.EORASD1	0.339898407459259	artifact	0	1
87	87.999512	BAMBI.S519.yyyymmdd.EORASD1	0.797861874103546	artifact	0	0
95	95.999512	BAMBI.S519.yyyymmdd.EORASD1	0.322221875190735	nonartifact	1	1
95.5	96.499512	BAMBI.S519.yyyymmdd.EORASD1	0.207124978303909	artifact	0	1
96	96.999512	BAMBI.S519.yyyymmdd.EORASD1	0.190945386886597	artifact	0	1
96.5	97.499512	BAMBI.S519.yyyymmdd.EORASD1	0.251799672842026	artifact	0	1
97	97.999512	BAMBI.S519.yyyymmdd.EORASD1	0.294373154640198	artifact	0	1
97.5	98.499512	BAMBI.S519.yyyymmdd.EORASD1	0.118668042123318	nonartifact	1	1
113.5	114.499512	BAMBI.S519.yyyymmdd.EORASD1	0.222093343734741	nonartifact	1	1
114	114.999512	BAMBI.S519.yyyymmdd.EORASD1	0.096792571246624	artifact	0	1
114.5	115.499512	BAMBI.S519.yyyymmdd.EORASD1	0.277556538581848	artifact	0	1
115	115.999512	BAMBI.S519.yyyymmdd.EORASD1	0.297953069210052	artifact	0	1
115.5	116.499512	BAMBI.S519.yyyymmdd.EORASD1	0.230758175253868	artifact	0	1
116	116.999512	BAMBI.S519.yyyymmdd.EORASD1	0.348350912332535	artifact	0	1
116.5	117.499512	BAMBI.S519.yyyymmdd.EORASD1	0.648060739040375	artifact	0	0
152.5	153.499512	BAMBI.S519.yyyymmdd.EORASD1	0.148685365915298	nonartifact	1	1
153	153.999512	BAMBI.S519.yyyymmdd.EORASD1	0.210079118609428	artifact	0	1
153.5	154.499512	BAMBI.S519.yyyymmdd.EORASD1	0.321026742458344	artifact	0	1
154	154.999512	BAMBI.S519.yyyymmdd.EORASD1	0.194097191095352	artifact	0	1
154.5	155.499512	BAMBI.S519.yyyymmdd.EORASD1	0.206657215952873	artifact	0	1
155	155.999512	BAMBI.S519.yyyymmdd.EORASD1	0.118020296096802	artifact	0	1
155.5	156.499512	BAMBI.S519.yyyymmdd.EORASD1	0.126842275261879	artifact	0	1
156	156.999512	BAMBI.S519.yyyymmdd.EORASD1	0.153962641954422	artifact	0	1
156.5	157.499512	BAMBI.S519.yyyymmdd.EORASD1	0.210657864809036	artifact	0	1
157	157.999512	BAMBI.S519.yyyymmdd.EORASD1	0.0961994305253029	nonartifact	1	1
173.5	174.499512	BAMBI.S519.yyyymmdd.EORASD1	0.501259386539459	artifact	0	0
174	174.999512	BAMBI.S519.yyyymmdd.EORASD1	0.239301159977913	artifact	0	1
174.5	175.499512	BAMBI.S519.yyyymmdd.EORASD1	0.0464300252497196	artifact	0	1
175.5	176.499512	BAMBI.S519.yyyymmdd.EORASD1	0.0500289686024189	nonartifact	1	1
193.5	194.499512	BAMBI.S519.yyyymmdd.EORASD1	0.0997596755623817	nonartifact	1	1
194	194.999512	BAMBI.S519.yyyymmdd.EORASD1	0.0318961441516876	artifact	0	1
194.5	195.499512	BAMBI.S519.yyyymmdd.EORASD1	0.0623126067221165	artifact	0	1
195	195.999512	BAMBI.S519.yyyymmdd.EORASD1	0.0723410025238991	artifact	0	1
195.5	196.499512	BAMBI.S519.yyyymmdd.EORASD1	0.134308099746704	artifact	0	1
196	196.999512	BAMBI.S519.yyyymmdd.EORASD1	0.0603559426963329	artifact	0	1
197	197.999512	BAMBI.S519.yyyymmdd.EORASD1	0.0559735968708992	nonartifact	1	1
253.5	254.499512	BAMBI.S519.yyyymmdd.EORASD1	0.0963969528675079	nonartifact	1	1
254.5	255.499512	BAMBI.S519.yyyymmdd.EORASD1	0.0943114086985588	artifact	0	1
255	255.999512	BAMBI.S519.yyyymmdd.EORASD1	0.881639242172241	artifact	0	0
259.5	260.499512	BAMBI.S519.yyyymmdd.EORASD1	0.587127864360809	artifact	0	0
260	260.999512	BAMBI.S519.yyyymmdd.EORASD1	0.388942658901215	artifact	0	1
260.5	261.499512	BAMBI.S519.yyyymmdd.EORASD1	0.1414565294981	artifact	0	1
261	261.999512	BAMBI.S519.yyyymmdd.EORASD1	0.149081289768219	nonartifact	1	1
261.5	262.499512	BAMBI.S519.yyyymmdd.EORASD1	0.143693402409554	nonartifact	1	1
262.5	263.499512	BAMBI.S519.yyyymmdd.EORASD1	0.3602015376091	artifact	0	1
263	263.999512	BAMBI.S519.yyyymmdd.EORASD1	0.247882694005966	artifact	0	1
263.5	264.499512	BAMBI.S519.yyyymmdd.EORASD1	0.173303976655006	artifact	0	1
264	264.999512	BAMBI.S519.yyyymmdd.EORASD1	0.261265426874161	artifact	0	1
264.5	265.499512	BAMBI.S519.yyyymmdd.EORASD1	0.194288864731789	artifact	0	1
265	265.999512	BAMBI.S519.yyyymmdd.EORASD1	0.820183515548706	artifact	0	0
278.5	279.499512	BAMBI.S519.yyyymmdd.EORASD1	0.750552594661713	artifact	0	0
279	279.999512	BAMBI.S519.yyyymmdd.EORASD1	0.315841048955917	artifact	0	1
279.5	280.499512	BAMBI.S519.yyyymmdd.EORASD1	0.530867099761963	artifact	0	0
298.5	299.499512	BAMBI.S519.yyyymmdd.EORASD1	0.665871620178223	artifact	0	0
299	299.999512	BAMBI.S519.yyyymmdd.EORASD1	0.296616584062576	artifact	0	1
0	0.999512	BAMBI.S520.yyyymmdd.ECRASD1	0.324997872114182	artifact	0	1
0.5	1.499512	BAMBI.S520.yyyymmdd.ECRASD1	0.321382999420166	artifact	0	1
1	1.999512	BAMBI.S520.yyyymmdd.ECRASD1	0.283288866281509	artifact	0	1
1.5	2.499512	BAMBI.S520.yyyymmdd.ECRASD1	0.253874570131302	nonartifact	1	1
3	3.999512	BAMBI.S520.yyyymmdd.ECRASD1	0.244303569197655	nonartifact	1	1
4	4.999512	BAMBI.S520.yyyymmdd.ECRASD1	0.183930024504662	artifact	0	1
4.5	5.499512	BAMBI.S520.yyyymmdd.ECRASD1	0.170432448387146	artifact	0	1
5	5.999512	BAMBI.S520.yyyymmdd.ECRASD1	0.210127457976341	artifact	0	1
5.5	6.499512	BAMBI.S520.yyyymmdd.ECRASD1	0.246952548623085	artifact	0	1
6	6.999512	BAMBI.S520.yyyymmdd.ECRASD1	0.239814355969429	artifact	0	1
6.5	7.499512	BAMBI.S520.yyyymmdd.ECRASD1	0.265160709619522	nonartifact	1	1
26.5	27.499512	BAMBI.S520.yyyymmdd.ECRASD1	0.097250759601593	nonartifact	1	1
27	27.999512	BAMBI.S520.yyyymmdd.ECRASD1	0.0856651142239571	artifact	0	1
27.5	28.499512	BAMBI.S520.yyyymmdd.ECRASD1	0.0421706065535545	artifact	0	1
28	28.999512	BAMBI.S520.yyyymmdd.ECRASD1	0.034957617521286	artifact	0	1
28.5	29.499512	BAMBI.S520.yyyymmdd.ECRASD1	0.0698352605104446	artifact	0	1
29	29.999512	BAMBI.S520.yyyymmdd.ECRASD1	0.128971502184868	artifact	0	1
29.5	30.499512	BAMBI.S520.yyyymmdd.ECRASD1	0.108223751187325	artifact	0	1
30	30.999512	BAMBI.S520.yyyymmdd.ECRASD1	0.177535980939865	artifact	0	1
30.5	31.499512	BAMBI.S520.yyyymmdd.ECRASD1	0.0647899433970451	artifact	0	1
31.5	32.499512	BAMBI.S520.yyyymmdd.ECRASD1	0.196406468749046	nonartifact	1	1
139	139.999512	BAMBI.S520.yyyymmdd.ECRASD1	0.154455125331879	nonartifact	1	1
139.5	140.499512	BAMBI.S520.yyyymmdd.ECRASD1	0.0619743354618549	artifact	0	1
140	140.999512	BAMBI.S520.yyyymmdd.ECRASD1	0.287519544363022	artifact	0	1
140.5	141.499512	BAMBI.S520.yyyymmdd.ECRASD1	0.380085825920105	artifact	0	1
141	141.999512	BAMBI.S520.yyyymmdd.ECRASD1	0.270186603069305	artifact	0	1
141.5	142.499512	BAMBI.S520.yyyymmdd.ECRASD1	0.253887742757797	artifact	0	1
142	142.999512	BAMBI.S520.yyyymmdd.ECRASD1	0.31960928440094	artifact	0	1
142.5	143.499512	BAMBI.S520.yyyymmdd.ECRASD1	0.244537383317947	artifact	0	1
143	143.999512	BAMBI.S520.yyyymmdd.ECRASD1	0.151283606886864	artifact	0	1
143.5	144.499512	BAMBI.S520.yyyymmdd.ECRASD1	0.0301931463181973	nonartifact	1	1
153.5	154.499512	BAMBI.S520.yyyymmdd.ECRASD1	0.15093432366848	nonartifact	1	1
154	154.999512	BAMBI.S520.yyyymmdd.ECRASD1	0.184803336858749	artifact	0	1
154.5	155.499512	BAMBI.S520.yyyymmdd.ECRASD1	0.301029652357101	artifact	0	1
155	155.999512	BAMBI.S520.yyyymmdd.ECRASD1	0.355609089136124	artifact	0	1
155.5	156.499512	BAMBI.S520.yyyymmdd.ECRASD1	0.343872368335724	artifact	0	1
156	156.999512	BAMBI.S520.yyyymmdd.ECRASD1	0.260107159614563	artifact	0	1
156.5	157.499512	BAMBI.S520.yyyymmdd.ECRASD1	0.128121420741081	artifact	0	1
157.5	158.499512	BAMBI.S520.yyyymmdd.ECRASD1	0.356753975152969	nonartifact	1	1
251	251.999512	BAMBI.S520.yyyymmdd.ECRASD1	0.200267657637596	nonartifact	1	1
252	252.999512	BAMBI.S520.yyyymmdd.ECRASD1	0.220170915126801	artifact	0	1
252.5	253.499512	BAMBI.S520.yyyymmdd.ECRASD1	0.200545832514763	artifact	0	1
253	253.999512	BAMBI.S520.yyyymmdd.ECRASD1	0.283638387918472	artifact	0	1
253.5	254.499512	BAMBI.S520.yyyymmdd.ECRASD1	0.365488022565842	artifact	0	1
254	254.999512	BAMBI.S520.yyyymmdd.ECRASD1	0.410604864358902	artifact	0	1
254.5	255.499512	BAMBI.S520.yyyymmdd.ECRASD1	0.335189670324326	artifact	0	1
255	255.999512	BAMBI.S520.yyyymmdd.ECRASD1	0.121518939733505	artifact	0	1
255.5	256.499512	BAMBI.S520.yyyymmdd.ECRASD1	0.146513372659683	artifact	0	1
256	256.999512	BAMBI.S520.yyyymmdd.ECRASD1	0.142799451947212	artifact	0	1
256.5	257.499512	BAMBI.S520.yyyymmdd.ECRASD1	0.20929154753685	artifact	0	1
257	257.999512	BAMBI.S520.yyyymmdd.ECRASD1	0.24154144525528	artifact	0	1
257.5	258.499512	BAMBI.S520.yyyymmdd.ECRASD1	0.217698022723198	artifact	0	1
258	258.999512	BAMBI.S520.yyyymmdd.ECRASD1	0.306339859962463	artifact	0	1
258.5	259.499512	BAMBI.S520.yyyymmdd.ECRASD1	0.302659541368484	artifact	0	1
259	259.999512	BAMBI.S520.yyyymmdd.ECRASD1	0.186004370450974	artifact	0	1
259.5	260.499512	BAMBI.S520.yyyymmdd.ECRASD1	0.227665469050407	artifact	0	1
260	260.999512	BAMBI.S520.yyyymmdd.ECRASD1	0.295206844806671	nonartifact	1	1
269	269.999512	BAMBI.S520.yyyymmdd.ECRASD1	0.323190122842789	nonartifact	1	1
269.5	270.499512	BAMBI.S520.yyyymmdd.ECRASD1	0.250898420810699	artifact	0	1
270	270.999512	BAMBI.S520.yyyymmdd.ECRASD1	0.121783010661602	artifact	0	1
270.5	271.499512	BAMBI.S520.yyyymmdd.ECRASD1	0.256444543600082	artifact	0	1
271	271.999512	BAMBI.S520.yyyymmdd.ECRASD1	0.345043063163757	artifact	0	1
271.5	272.499512	BAMBI.S520.yyyymmdd.ECRASD1	0.298315554857254	artifact	0	1
272	272.999512	BAMBI.S520.yyyymmdd.ECRASD1	0.231583341956139	artifact	0	1
272.5	273.499512	BAMBI.S520.yyyymmdd.ECRASD1	0.472787827253342	artifact	0	1
273	273.999512	BAMBI.S520.yyyymmdd.ECRASD1	0.41399747133255	artifact	0	1
273.5	274.499512	BAMBI.S520.yyyymmdd.ECRASD1	0.139100909233093	artifact	0	1
274	274.999512	BAMBI.S520.yyyymmdd.ECRASD1	0.0917657986283302	nonartifact	1	1
282.5	283.499512	BAMBI.S520.yyyymmdd.ECRASD1	0.230855718255043	nonartifact	1	1
283	283.999512	BAMBI.S520.yyyymmdd.ECRASD1	0.238098859786987	artifact	0	1
283.5	284.499512	BAMBI.S520.yyyymmdd.ECRASD1	0.296282321214676	artifact	0	1
284	284.999512	BAMBI.S520.yyyymmdd.ECRASD1	0.254636496305466	artifact	0	1
284.5	285.499512	BAMBI.S520.yyyymmdd.ECRASD1	0.215681120753288	artifact	0	1
285	285.999512	BAMBI.S520.yyyymmdd.ECRASD1	0.217635855078697	artifact	0	1
285.5	286.499512	BAMBI.S520.yyyymmdd.ECRASD1	0.216539815068245	artifact	0	1
286	286.999512	BAMBI.S520.yyyymmdd.ECRASD1	0.241594672203064	artifact	0	1
286.5	287.499512	BAMBI.S520.yyyymmdd.ECRASD1	0.231355756521225	nonartifact	1	1
303.5	304.499512	BAMBI.S520.yyyymmdd.ECRASD1	0.129944115877151	nonartifact	1	1
304	304.999512	BAMBI.S520.yyyymmdd.ECRASD1	0.218213573098183	artifact	0	1
304.5	305.499512	BAMBI.S520.yyyymmdd.ECRASD1	0.216157406568527	artifact	0	1
305	305.999512	BAMBI.S520.yyyymmdd.ECRASD1	0.195278316736221	artifact	0	1
1.5	2.499512	BAMBI.S520.yyyymmdd.EORASD1	0.534056067466736	artifact	0	0
2	2.999512	BAMBI.S520.yyyymmdd.EORASD1	0.373460114002228	artifact	0	1
2.5	3.499512	BAMBI.S520.yyyymmdd.EORASD1	0.302891373634338	nonartifact	1	1
39	39.999512	BAMBI.S520.yyyymmdd.EORASD1	0.301836431026459	nonartifact	1	1
39.5	40.499512	BAMBI.S520.yyyymmdd.EORASD1	0.351833790540695	artifact	0	1
40	40.999512	BAMBI.S520.yyyymmdd.EORASD1	0.087741881608963	artifact	0	1
40.5	41.499512	BAMBI.S520.yyyymmdd.EORASD1	0.125618040561676	artifact	0	1
41	41.999512	BAMBI.S520.yyyymmdd.EORASD1	0.173550724983215	artifact	0	1
41.5	42.499512	BAMBI.S520.yyyymmdd.EORASD1	0.20241878926754	artifact	0	1
42	42.999512	BAMBI.S520.yyyymmdd.EORASD1	0.290366858243942	artifact	0	1
42.5	43.499512	BAMBI.S520.yyyymmdd.EORASD1	0.397563368082047	artifact	0	1
43	43.999512	BAMBI.S520.yyyymmdd.EORASD1	0.56493091583252	artifact	0	0
75	75.999512	BAMBI.S520.yyyymmdd.EORASD1	0.0516909323632717	nonartifact	1	1
76	76.999512	BAMBI.S520.yyyymmdd.EORASD1	0.0932105854153633	artifact	0	1
76.5	77.499512	BAMBI.S520.yyyymmdd.EORASD1	0.194001644849777	artifact	0	1
77	77.999512	BAMBI.S520.yyyymmdd.EORASD1	0.163922727108002	artifact	0	1
77.5	78.499512	BAMBI.S520.yyyymmdd.EORASD1	0.245512098073959	artifact	0	1
78	78.999512	BAMBI.S520.yyyymmdd.EORASD1	0.150336697697639	artifact	0	1
78.5	79.499512	BAMBI.S520.yyyymmdd.EORASD1	0.13442400097847	nonartifact	1	1
102.5	103.499512	BAMBI.S520.yyyymmdd.EORASD1	0.207635819911957	nonartifact	1	1
103	103.999512	BAMBI.S520.yyyymmdd.EORASD1	0.24398384988308	artifact	0	1
103.5	104.499512	BAMBI.S520.yyyymmdd.EORASD1	0.292693257331848	artifact	0	1
104	104.999512	BAMBI.S520.yyyymmdd.EORASD1	0.460720807313919	artifact	0	1
105	105.999512	BAMBI.S520.yyyymmdd.EORASD1	0.430464029312134	artifact	0	1
105.5	106.499512	BAMBI.S520.yyyymmdd.EORASD1	0.3811055123806	artifact	0	1
106	106.999512	BAMBI.S520.yyyymmdd.EORASD1	0.124642118811607	artifact	0	1
106.5	107.499512	BAMBI.S520.yyyymmdd.EORASD1	0.166763335466385	nonartifact	1	1
133	133.999512	BAMBI.S520.yyyymmdd.EORASD1	0.276270717382431	nonartifact	1	1
133.5	134.499512	BAMBI.S520.yyyymmdd.EORASD1	0.355812132358551	artifact	0	1
134	134.999512	BAMBI.S520.yyyymmdd.EORASD1	0.534070134162903	artifact	0	0
134.5	135.499512	BAMBI.S520.yyyymmdd.EORASD1	0.548380136489868	artifact	0	0
135	135.999512	BAMBI.S520.yyyymmdd.EORASD1	0.260621756315231	artifact	0	1
135.5	136.499512	BAMBI.S520.yyyymmdd.EORASD1	0.069875955581665	artifact	0	1
136	136.999512	BAMBI.S520.yyyymmdd.EORASD1	0.0964087322354317	artifact	0	1
136.5	137.499512	BAMBI.S520.yyyymmdd.EORASD1	0.042537447065115	artifact	0	1
137	137.999512	BAMBI.S520.yyyymmdd.EORASD1	0.0660982429981232	artifact	0	1
137.5	138.499512	BAMBI.S520.yyyymmdd.EORASD1	0.0888253450393677	artifact	0	1
138	138.999512	BAMBI.S520.yyyymmdd.EORASD1	0.21662712097168	nonartifact	1	1
145.5	146.499512	BAMBI.S520.yyyymmdd.EORASD1	0.203724667429924	nonartifact	1	1
146.5	147.499512	BAMBI.S520.yyyymmdd.EORASD1	0.189121276140213	artifact	0	1
147	147.999512	BAMBI.S520.yyyymmdd.EORASD1	0.215687036514282	artifact	0	1
147.5	148.499512	BAMBI.S520.yyyymmdd.EORASD1	0.239726975560188	artifact	0	1
148	148.999512	BAMBI.S520.yyyymmdd.EORASD1	0.123178042471409	artifact	0	1
148.5	149.499512	BAMBI.S520.yyyymmdd.EORASD1	0.124318271875381	artifact	0	1
149	149.999512	BAMBI.S520.yyyymmdd.EORASD1	0.368984490633011	artifact	0	1
149.5	150.499512	BAMBI.S520.yyyymmdd.EORASD1	0.230998799204826	nonartifact	1	1
231	231.999512	BAMBI.S520.yyyymmdd.EORASD1	0.458837270736694	artifact	0	1
231.5	232.499512	BAMBI.S520.yyyymmdd.EORASD1	0.385339468717575	artifact	0	1
232	232.999512	BAMBI.S520.yyyymmdd.EORASD1	0.160607144236565	artifact	0	1
232.5	233.499512	BAMBI.S520.yyyymmdd.EORASD1	0.0585943832993507	artifact	0	1
233	233.999512	BAMBI.S520.yyyymmdd.EORASD1	0.0774905905127525	artifact	0	1
233.5	234.499512	BAMBI.S520.yyyymmdd.EORASD1	0.170217752456665	artifact	0	1
234	234.999512	BAMBI.S520.yyyymmdd.EORASD1	0.276569843292236	nonartifact	1	1
254	254.999512	BAMBI.S520.yyyymmdd.EORASD1	0.0934284254908562	nonartifact	1	1
255	255.999512	BAMBI.S520.yyyymmdd.EORASD1	0.191783130168915	artifact	0	1
255.5	256.499512	BAMBI.S520.yyyymmdd.EORASD1	0.322822093963623	artifact	0	1
256	256.999512	BAMBI.S520.yyyymmdd.EORASD1	0.147051259875298	artifact	0	1
256.5	257.499512	BAMBI.S520.yyyymmdd.EORASD1	0.137100592255592	artifact	0	1
257	257.999512	BAMBI.S520.yyyymmdd.EORASD1	0.132512003183365	nonartifact	1	1
298.5	299.499512	BAMBI.S520.yyyymmdd.EORASD1	0.115624591708183	nonartifact	1	1
299	299.999512	BAMBI.S520.yyyymmdd.EORASD1	0.024982949718833	artifact	0	1
299.5	300.499512	BAMBI.S520.yyyymmdd.EORASD1	0.0763646215200424	artifact	0	1
300	300.999512	BAMBI.S520.yyyymmdd.EORASD1	0.180773764848709	artifact	0	1
0.5	1.499512	BAMBI.S521.yyyymmdd.ECRASD1	0.637097358703613	artifact	0	0
1	1.999512	BAMBI.S521.yyyymmdd.ECRASD1	0.257140845060349	artifact	0	1
1.5	2.499512	BAMBI.S521.yyyymmdd.ECRASD1	0.2275390625	nonartifact	1	1
9	9.999512	BAMBI.S521.yyyymmdd.ECRASD1	0.11768938601017	nonartifact	1	1
9.5	10.499512	BAMBI.S521.yyyymmdd.ECRASD1	0.242040559649467	artifact	0	1
10	10.999512	BAMBI.S521.yyyymmdd.ECRASD1	0.375597804784775	artifact	0	1
10.5	11.499512	BAMBI.S521.yyyymmdd.ECRASD1	0.341154754161835	artifact	0	1
11	11.999512	BAMBI.S521.yyyymmdd.ECRASD1	0.271360337734222	artifact	0	1
11.5	12.499512	BAMBI.S521.yyyymmdd.ECRASD1	0.217206433415413	nonartifact	1	1
13	13.999512	BAMBI.S521.yyyymmdd.ECRASD1	0.173331916332245	nonartifact	1	1
14	14.999512	BAMBI.S521.yyyymmdd.ECRASD1	0.26244443655014	artifact	0	1
14.5	15.499512	BAMBI.S521.yyyymmdd.ECRASD1	0.212586373090744	artifact	0	1
15	15.999512	BAMBI.S521.yyyymmdd.ECRASD1	0.220166131854057	artifact	0	1
15.5	16.499512	BAMBI.S521.yyyymmdd.ECRASD1	0.219831541180611	artifact	0	1
16	16.999512	BAMBI.S521.yyyymmdd.ECRASD1	0.382309705018997	artifact	0	1
16.5	17.499512	BAMBI.S521.yyyymmdd.ECRASD1	0.4697485268116	artifact	0	1
20	20.999512	BAMBI.S521.yyyymmdd.ECRASD1	0.166663095355034	nonartifact	1	1
21	21.999512	BAMBI.S521.yyyymmdd.ECRASD1	0.111532546579838	artifact	0	1
21.5	22.499512	BAMBI.S521.yyyymmdd.ECRASD1	0.480948030948639	artifact	0	1
58	58.999512	BAMBI.S521.yyyymmdd.ECRASD1	0.284195065498352	nonartifact	1	1
58.5	59.499512	BAMBI.S521.yyyymmdd.ECRASD1	0.314566135406494	artifact	0	1
59	59.999512	BAMBI.S521.yyyymmdd.ECRASD1	0.31674998998642	artifact	0	1
59.5	60.499512	BAMBI.S521.yyyymmdd.ECRASD1	0.794569909572601	artifact	0	0
60.5	61.499512	BAMBI.S521.yyyymmdd.ECRASD1	0.528114378452301	artifact	0	0
61	61.999512	BAMBI.S521.yyyymmdd.ECRASD1	0.340262979269028	artifact	0	1
61.5	62.499512	BAMBI.S521.yyyymmdd.ECRASD1	0.21623583137989	artifact	0	1
62	62.999512	BAMBI.S521.yyyymmdd.ECRASD1	0.161439225077629	artifact	0	1
62.5	63.499512	BAMBI.S521.yyyymmdd.ECRASD1	0.175835117697716	nonartifact	1	1
91.5	92.499512	BAMBI.S521.yyyymmdd.ECRASD1	0.254604250192642	nonartifact	1	1
92.5	93.499512	BAMBI.S521.yyyymmdd.ECRASD1	0.283906012773514	artifact	0	1
93	93.999512	BAMBI.S521.yyyymmdd.ECRASD1	0.581778049468994	artifact	0	0
93.5	94.499512	BAMBI.S521.yyyymmdd.ECRASD1	0.32247993350029	artifact	0	1
94.5	95.499512	BAMBI.S521.yyyymmdd.ECRASD1	0.366138637065887	artifact	0	1
95	95.999512	BAMBI.S521.yyyymmdd.ECRASD1	0.320176422595978	artifact	0	1
95.5	96.499512	BAMBI.S521.yyyymmdd.ECRASD1	0.463096708059311	artifact	0	1
97.5	98.499512	BAMBI.S521.yyyymmdd.ECRASD1	0.834039449691772	artifact	0	0
98	98.999512	BAMBI.S521.yyyymmdd.ECRASD1	0.299424022436142	artifact	0	1
98.5	99.499512	BAMBI.S521.yyyymmdd.ECRASD1	0.352270513772964	artifact	0	1
99	99.999512	BAMBI.S521.yyyymmdd.ECRASD1	0.255176305770874	artifact	0	1
99.5	100.499512	BAMBI.S521.yyyymmdd.ECRASD1	0.341092944145203	artifact	0	1
100	100.999512	BAMBI.S521.yyyymmdd.ECRASD1	0.381321966648102	artifact	0	1
100.5	101.499512	BAMBI.S521.yyyymmdd.ECRASD1	0.464414268732071	artifact	0	1
121	121.999512	BAMBI.S521.yyyymmdd.ECRASD1	0.171865805983543	nonartifact	1	1
121.5	122.499512	BAMBI.S521.yyyymmdd.ECRASD1	0.220802173018456	artifact	0	1
122	122.999512	BAMBI.S521.yyyymmdd.ECRASD1	0.201237827539444	artifact	0	1
122.5	123.499512	BAMBI.S521.yyyymmdd.ECRASD1	0.216785296797752	artifact	0	1
123	123.999512	BAMBI.S521.yyyymmdd.ECRASD1	0.108005620539188	artifact	0	1
123.5	124.499512	BAMBI.S521.yyyymmdd.ECRASD1	0.0741583630442619	artifact	0	1
124	124.999512	BAMBI.S521.yyyymmdd.ECRASD1	0.256188958883286	artifact	0	1
124.5	125.499512	BAMBI.S521.yyyymmdd.ECRASD1	0.694249927997589	artifact	0	0
139	139.999512	BAMBI.S521.yyyymmdd.ECRASD1	0.88183730840683	artifact	0	0
139.5	140.499512	BAMBI.S521.yyyymmdd.ECRASD1	0.335830271244049	artifact	0	1
140	140.999512	BAMBI.S521.yyyymmdd.ECRASD1	0.287046641111374	nonartifact	1	1
176.5	177.499512	BAMBI.S521.yyyymmdd.ECRASD1	0.251821488142014	nonartifact	1	1
177	177.999512	BAMBI.S521.yyyymmdd.ECRASD1	0.218450874090195	artifact	0	1
177.5	178.499512	BAMBI.S521.yyyymmdd.ECRASD1	0.20220060646534	artifact	0	1
178	178.999512	BAMBI.S521.yyyymmdd.ECRASD1	0.242245554924011	artifact	0	1
178.5	179.499512	BAMBI.S521.yyyymmdd.ECRASD1	0.427131354808807	artifact	0	1
179	179.999512	BAMBI.S521.yyyymmdd.ECRASD1	0.325581312179565	artifact	0	1
179.5	180.499512	BAMBI.S521.yyyymmdd.ECRASD1	0.815725862979889	artifact	0	0
180	180.999512	BAMBI.S521.yyyymmdd.ECRASD1	0.87811279296875	artifact	0	0
180.5	181.499512	BAMBI.S521.yyyymmdd.ECRASD1	0.232342720031738	artifact	0	1
181	181.999512	BAMBI.S521.yyyymmdd.ECRASD1	0.110686272382736	artifact	0	1
181.5	182.499512	BAMBI.S521.yyyymmdd.ECRASD1	0.109284460544586	artifact	0	1
182	182.999512	BAMBI.S521.yyyymmdd.ECRASD1	0.125936299562454	nonartifact	1	1
209.5	210.499512	BAMBI.S521.yyyymmdd.ECRASD1	0.210470080375671	nonartifact	1	1
210	210.999512	BAMBI.S521.yyyymmdd.ECRASD1	0.186865523457527	artifact	0	1
210.5	211.499512	BAMBI.S521.yyyymmdd.ECRASD1	0.245370984077454	artifact	0	1
211	211.999512	BAMBI.S521.yyyymmdd.ECRASD1	0.706206679344177	artifact	0	0
214	214.999512	BAMBI.S521.yyyymmdd.ECRASD1	0.433842837810516	artifact	0	1
214.5	215.499512	BAMBI.S521.yyyymmdd.ECRASD1	0.360401511192322	artifact	0	1
215.5	216.499512	BAMBI.S521.yyyymmdd.ECRASD1	0.327775299549103	nonartifact	1	1
232.5	233.499512	BAMBI.S521.yyyymmdd.ECRASD1	0.309786438941956	nonartifact	1	1
233.5	234.499512	BAMBI.S521.yyyymmdd.ECRASD1	0.274352788925171	artifact	0	1
234	234.999512	BAMBI.S521.yyyymmdd.ECRASD1	0.446121096611023	artifact	0	1
234.5	235.499512	BAMBI.S521.yyyymmdd.ECRASD1	0.229345127940178	artifact	0	1
235	235.999512	BAMBI.S521.yyyymmdd.ECRASD1	0.162577033042908	artifact	0	1
235.5	236.499512	BAMBI.S521.yyyymmdd.ECRASD1	0.0927832722663879	artifact	0	1
236	236.999512	BAMBI.S521.yyyymmdd.ECRASD1	0.199730187654495	artifact	0	1
236.5	237.499512	BAMBI.S521.yyyymmdd.ECRASD1	0.17887781560421	artifact	0	1
237	237.999512	BAMBI.S521.yyyymmdd.ECRASD1	0.146796181797981	nonartifact	1	1
244.5	245.499512	BAMBI.S521.yyyymmdd.ECRASD1	0.150482147932053	nonartifact	1	1
245	245.999512	BAMBI.S521.yyyymmdd.ECRASD1	0.193621158599854	artifact	0	1
245.5	246.499512	BAMBI.S521.yyyymmdd.ECRASD1	0.443600177764893	artifact	0	1
260.5	261.499512	BAMBI.S521.yyyymmdd.ECRASD1	0.416663497686386	nonartifact	1	1
261	261.999512	BAMBI.S521.yyyymmdd.ECRASD1	0.193645507097244	artifact	0	1
261.5	262.499512	BAMBI.S521.yyyymmdd.ECRASD1	0.506007552146912	artifact	0	0
263	263.999512	BAMBI.S521.yyyymmdd.ECRASD1	0.451591461896896	artifact	0	1
263.5	264.499512	BAMBI.S521.yyyymmdd.ECRASD1	0.149102911353111	artifact	0	1
264	264.999512	BAMBI.S521.yyyymmdd.ECRASD1	0.266208112239838	artifact	0	1
264.5	265.499512	BAMBI.S521.yyyymmdd.ECRASD1	0.469498574733734	artifact	0	1
270	270.999512	BAMBI.S521.yyyymmdd.ECRASD1	0.220253497362137	nonartifact	1	1
270.5	271.499512	BAMBI.S521.yyyymmdd.ECRASD1	0.354483067989349	artifact	0	1
271	271.999512	BAMBI.S521.yyyymmdd.ECRASD1	0.886566340923309	artifact	0	0
299.5	300.499512	BAMBI.S521.yyyymmdd.ECRASD1	0.184671327471733	nonartifact	1	1
300	300.999512	BAMBI.S521.yyyymmdd.ECRASD1	0.132436737418175	artifact	0	1
300.5	301.499512	BAMBI.S521.yyyymmdd.ECRASD1	0.19868691265583	artifact	0	1
301	301.999512	BAMBI.S521.yyyymmdd.ECRASD1	0.26074606180191	artifact	0	1
1	1.999512	BAMBI.S521.yyyymmdd.EORASD1	0.451789438724518	artifact	0	1
1.5	2.499512	BAMBI.S521.yyyymmdd.EORASD1	0.319715261459351	artifact	0	1
2	2.999512	BAMBI.S521.yyyymmdd.EORASD1	0.343023985624313	artifact	0	1
2.5	3.499512	BAMBI.S521.yyyymmdd.EORASD1	0.498026877641678	artifact	0	1
3.5	4.499512	BAMBI.S521.yyyymmdd.EORASD1	0.449448734521866	artifact	0	1
4	4.999512	BAMBI.S521.yyyymmdd.EORASD1	0.263861358165741	artifact	0	1
4.5	5.499512	BAMBI.S521.yyyymmdd.EORASD1	0.154527589678764	nonartifact	1	1
21	21.999512	BAMBI.S521.yyyymmdd.EORASD1	0.67605596780777	artifact	0	0
21.5	22.499512	BAMBI.S521.yyyymmdd.EORASD1	0.397506237030029	artifact	0	1
22	22.999512	BAMBI.S521.yyyymmdd.EORASD1	0.325611412525177	artifact	0	1
22.5	23.499512	BAMBI.S521.yyyymmdd.EORASD1	0.471985548734665	artifact	0	1
31	31.999512	BAMBI.S521.yyyymmdd.EORASD1	0.414679646492004	artifact	0	1
31.5	32.499512	BAMBI.S521.yyyymmdd.EORASD1	0.37615966796875	artifact	0	1
32	32.999512	BAMBI.S521.yyyymmdd.EORASD1	0.392672717571259	artifact	0	1
32.5	33.499512	BAMBI.S521.yyyymmdd.EORASD1	0.319865196943283	artifact	0	1
33	33.999512	BAMBI.S521.yyyymmdd.EORASD1	0.256783962249756	artifact	0	1
33.5	34.499512	BAMBI.S521.yyyymmdd.EORASD1	0.393029153347015	artifact	0	1
34	34.999512	BAMBI.S521.yyyymmdd.EORASD1	0.503358423709869	artifact	0	0
42	42.999512	BAMBI.S521.yyyymmdd.EORASD1	0.533807039260864	artifact	0	0
42.5	43.499512	BAMBI.S521.yyyymmdd.EORASD1	0.222613379359245	artifact	0	1
43.5	44.499512	BAMBI.S521.yyyymmdd.EORASD1	0.226987257599831	nonartifact	1	1
50.5	51.499512	BAMBI.S521.yyyymmdd.EORASD1	0.664060950279236	artifact	0	0
51	51.999512	BAMBI.S521.yyyymmdd.EORASD1	0.368093639612198	artifact	0	1
51.5	52.499512	BAMBI.S521.yyyymmdd.EORASD1	0.289949297904968	artifact	0	1
52	52.999512	BAMBI.S521.yyyymmdd.EORASD1	0.364498466253281	artifact	0	1
52.5	53.499512	BAMBI.S521.yyyymmdd.EORASD1	0.444818615913391	artifact	0	1
53	53.999512	BAMBI.S521.yyyymmdd.EORASD1	0.341132402420044	artifact	0	1
53.5	54.499512	BAMBI.S521.yyyymmdd.EORASD1	0.17508240044117	nonartifact	1	1
58	58.999512	BAMBI.S521.yyyymmdd.EORASD1	0.465027093887329	artifact	0	1
58.5	59.499512	BAMBI.S521.yyyymmdd.EORASD1	0.276427745819092	artifact	0	1
59	59.999512	BAMBI.S521.yyyymmdd.EORASD1	0.10870910435915	nonartifact	1	1
86.5	87.499512	BAMBI.S521.yyyymmdd.EORASD1	0.0908055305480957	nonartifact	1	1
87.5	88.499512	BAMBI.S521.yyyymmdd.EORASD1	0.221063807606697	artifact	0	1
88	88.999512	BAMBI.S521.yyyymmdd.EORASD1	0.6959228515625	artifact	0	0
89	89.999512	BAMBI.S521.yyyymmdd.EORASD1	0.562304854393005	artifact	0	0
89.5	90.499512	BAMBI.S521.yyyymmdd.EORASD1	0.285792052745819	artifact	0	1
90	90.999512	BAMBI.S521.yyyymmdd.EORASD1	0.109522849321365	nonartifact	1	1
110	110.999512	BAMBI.S521.yyyymmdd.EORASD1	0.305943250656128	nonartifact	1	1
110.5	111.499512	BAMBI.S521.yyyymmdd.EORASD1	0.324709534645081	artifact	0	1
111	111.999512	BAMBI.S521.yyyymmdd.EORASD1	0.422674417495728	artifact	0	1
115.5	116.499512	BAMBI.S521.yyyymmdd.EORASD1	0.251400828361511	nonartifact	1	1
116	116.999512	BAMBI.S521.yyyymmdd.EORASD1	0.33080792427063	artifact	0	1
116.5	117.499512	BAMBI.S521.yyyymmdd.EORASD1	0.497634440660477	artifact	0	1
132	132.999512	BAMBI.S521.yyyymmdd.EORASD1	0.575230181217194	nonartifact	1	0
133	133.999512	BAMBI.S521.yyyymmdd.EORASD1	0.22932942211628	artifact	0	1
133.5	134.499512	BAMBI.S521.yyyymmdd.EORASD1	0.334115445613861	artifact	0	1
134	134.999512	BAMBI.S521.yyyymmdd.EORASD1	0.571954727172852	artifact	0	0
139.5	140.499512	BAMBI.S521.yyyymmdd.EORASD1	0.491197675466537	artifact	0	1
140	140.999512	BAMBI.S521.yyyymmdd.EORASD1	0.34838080406189	artifact	0	1
140.5	141.499512	BAMBI.S521.yyyymmdd.EORASD1	0.338763833045959	artifact	0	1
141	141.999512	BAMBI.S521.yyyymmdd.EORASD1	0.247926339507103	artifact	0	1
141.5	142.499512	BAMBI.S521.yyyymmdd.EORASD1	0.171850040555	artifact	0	1
142.5	143.499512	BAMBI.S521.yyyymmdd.EORASD1	0.216400682926178	nonartifact	1	1
145.5	146.499512	BAMBI.S521.yyyymmdd.EORASD1	0.398126602172852	nonartifact	1	1
146	146.999512	BAMBI.S521.yyyymmdd.EORASD1	0.306450188159943	artifact	0	1
146.5	147.499512	BAMBI.S521.yyyymmdd.EORASD1	0.334679037332535	artifact	0	1
147	147.999512	BAMBI.S521.yyyymmdd.EORASD1	0.235801681876183	artifact	0	1
147.5	148.499512	BAMBI.S521.yyyymmdd.EORASD1	0.223557963967323	artifact	0	1
148	148.999512	BAMBI.S521.yyyymmdd.EORASD1	0.425381124019623	artifact	0	1
148.5	149.499512	BAMBI.S521.yyyymmdd.EORASD1	0.328576445579529	artifact	0	1
149	149.999512	BAMBI.S521.yyyymmdd.EORASD1	0.289472669363022	artifact	0	1
149.5	150.499512	BAMBI.S521.yyyymmdd.EORASD1	0.339711457490921	artifact	0	1
150	150.999512	BAMBI.S521.yyyymmdd.EORASD1	0.333125978708267	artifact	0	1
150.5	151.499512	BAMBI.S521.yyyymmdd.EORASD1	0.244796246290207	artifact	0	1
151	151.999512	BAMBI.S521.yyyymmdd.EORASD1	0.33821165561676	artifact	0	1
151.5	152.499512	BAMBI.S521.yyyymmdd.EORASD1	0.329186886548996	artifact	0	1
152	152.999512	BAMBI.S521.yyyymmdd.EORASD1	0.257566034793854	nonartifact	1	1
158.5	159.499512	BAMBI.S521.yyyymmdd.EORASD1	0.175978779792786	nonartifact	1	1
159.5	160.499512	BAMBI.S521.yyyymmdd.EORASD1	0.111978374421597	artifact	0	1
160	160.999512	BAMBI.S521.yyyymmdd.EORASD1	0.233624339103699	artifact	0	1
160.5	161.499512	BAMBI.S521.yyyymmdd.EORASD1	0.420625776052475	artifact	0	1
163.5	164.499512	BAMBI.S521.yyyymmdd.EORASD1	0.447548478841782	artifact	0	1
164	164.999512	BAMBI.S521.yyyymmdd.EORASD1	0.383695363998413	artifact	0	1
164.5	165.499512	BAMBI.S521.yyyymmdd.EORASD1	0.244663238525391	artifact	0	1
165	165.999512	BAMBI.S521.yyyymmdd.EORASD1	0.250052690505981	nonartifact	1	1
166.5	167.499512	BAMBI.S521.yyyymmdd.EORASD1	0.319746851921082	nonartifact	1	1
167	167.999512	BAMBI.S521.yyyymmdd.EORASD1	0.364164650440216	artifact	0	1
167.5	168.499512	BAMBI.S521.yyyymmdd.EORASD1	0.405070394277573	artifact	0	1
171.5	172.499512	BAMBI.S521.yyyymmdd.EORASD1	0.48847371339798	artifact	0	1
172	172.999512	BAMBI.S521.yyyymmdd.EORASD1	0.393558382987976	artifact	0	1
172.5	173.499512	BAMBI.S521.yyyymmdd.EORASD1	0.322118103504181	artifact	0	1
173	173.999512	BAMBI.S521.yyyymmdd.EORASD1	0.271650731563568	artifact	0	1
173.5	174.499512	BAMBI.S521.yyyymmdd.EORASD1	0.638026893138885	artifact	0	0
178.5	179.499512	BAMBI.S521.yyyymmdd.EORASD1	0.521068572998047	artifact	0	0
179	179.999512	BAMBI.S521.yyyymmdd.EORASD1	0.380754232406616	artifact	0	1
179.5	180.499512	BAMBI.S521.yyyymmdd.EORASD1	0.49504616856575	artifact	0	1
180.5	181.499512	BAMBI.S521.yyyymmdd.EORASD1	0.226902097463608	nonartifact	1	1
181	181.999512	BAMBI.S521.yyyymmdd.EORASD1	0.25973242521286	artifact	0	1
181.5	182.499512	BAMBI.S521.yyyymmdd.EORASD1	0.509467363357544	artifact	0	0
182	182.999512	BAMBI.S521.yyyymmdd.EORASD1	0.766826868057251	artifact	0	0
182.5	183.499512	BAMBI.S521.yyyymmdd.EORASD1	0.289972901344299	artifact	0	1
183.5	184.499512	BAMBI.S521.yyyymmdd.EORASD1	0.112353719770908	nonartifact	1	1
194.5	195.499512	BAMBI.S521.yyyymmdd.EORASD1	0.53749281167984	artifact	0	0
195	195.999512	BAMBI.S521.yyyymmdd.EORASD1	0.395173758268356	artifact	0	1
195.5	196.499512	BAMBI.S521.yyyymmdd.EORASD1	0.104615934193134	nonartifact	1	1
240	240.999512	BAMBI.S521.yyyymmdd.EORASD1	0.780929148197174	artifact	0	0
240.5	241.499512	BAMBI.S521.yyyymmdd.EORASD1	0.383644193410873	artifact	0	1
241	241.999512	BAMBI.S521.yyyymmdd.EORASD1	0.470910608768463	artifact	0	1
241.5	242.499512	BAMBI.S521.yyyymmdd.EORASD1	0.42245227098465	artifact	0	1
242	242.999512	BAMBI.S521.yyyymmdd.EORASD1	0.377772957086563	artifact	0	1
242.5	243.499512	BAMBI.S521.yyyymmdd.EORASD1	0.410153806209564	artifact	0	1
269	269.999512	BAMBI.S521.yyyymmdd.EORASD1	0.201316744089127	nonartifact	1	1
269.5	270.499512	BAMBI.S521.yyyymmdd.EORASD1	0.273862332105637	artifact	0	1
270	270.999512	BAMBI.S521.yyyymmdd.EORASD1	0.23798343539238	artifact	0	1
270.5	271.499512	BAMBI.S521.yyyymmdd.EORASD1	0.162939310073853	artifact	0	1
271	271.999512	BAMBI.S521.yyyymmdd.EORASD1	0.189828857779503	artifact	0	1
271.5	272.499512	BAMBI.S521.yyyymmdd.EORASD1	0.189025267958641	artifact	0	1
272	272.999512	BAMBI.S521.yyyymmdd.EORASD1	0.173279270529747	artifact	0	1
272.5	273.499512	BAMBI.S521.yyyymmdd.EORASD1	0.287335872650146	artifact	0	1
273	273.999512	BAMBI.S521.yyyymmdd.EORASD1	0.313153326511383	artifact	0	1
273.5	274.499512	BAMBI.S521.yyyymmdd.EORASD1	0.371723890304565	artifact	0	1
274	274.999512	BAMBI.S521.yyyymmdd.EORASD1	0.489834189414978	artifact	0	1
283	283.999512	BAMBI.S521.yyyymmdd.EORASD1	0.813594281673431	artifact	0	0
283.5	284.499512	BAMBI.S521.yyyymmdd.EORASD1	0.369976848363876	artifact	0	1
284.5	285.499512	BAMBI.S521.yyyymmdd.EORASD1	0.491150766611099	nonartifact	1	1
0	0.999512	BAMBI.S523.yyyymmdd.ECRASD1	0.374021172523499	artifact	0	1
0.5	1.499512	BAMBI.S523.yyyymmdd.ECRASD1	0.370103508234024	artifact	0	1
1	1.999512	BAMBI.S523.yyyymmdd.ECRASD1	0.272029638290405	artifact	0	1
1.5	2.499512	BAMBI.S523.yyyymmdd.ECRASD1	0.221464559435844	nonartifact	1	1
5.5	6.499512	BAMBI.S523.yyyymmdd.ECRASD1	0.208292260766029	nonartifact	1	1
6.5	7.499512	BAMBI.S523.yyyymmdd.ECRASD1	0.216093331575394	artifact	0	1
7	7.999512	BAMBI.S523.yyyymmdd.ECRASD1	0.315372586250305	artifact	0	1
7.5	8.499512	BAMBI.S523.yyyymmdd.ECRASD1	0.456480473279953	artifact	0	1
13.5	14.499512	BAMBI.S523.yyyymmdd.ECRASD1	0.149326920509338	nonartifact	1	1
14.5	15.499512	BAMBI.S523.yyyymmdd.ECRASD1	0.168832272291183	artifact	0	1
15	15.999512	BAMBI.S523.yyyymmdd.ECRASD1	0.255924791097641	artifact	0	1
15.5	16.499512	BAMBI.S523.yyyymmdd.ECRASD1	0.544162333011627	artifact	0	0
19.5	20.499512	BAMBI.S523.yyyymmdd.ECRASD1	0.639216959476471	artifact	0	0
20	20.999512	BAMBI.S523.yyyymmdd.ECRASD1	0.18892203271389	artifact	0	1
20.5	21.499512	BAMBI.S523.yyyymmdd.ECRASD1	0.187605410814285	artifact	0	1
21	21.999512	BAMBI.S523.yyyymmdd.ECRASD1	0.25694814324379	artifact	0	1
21.5	22.499512	BAMBI.S523.yyyymmdd.ECRASD1	0.188861817121506	artifact	0	1
22	22.999512	BAMBI.S523.yyyymmdd.ECRASD1	0.30900314450264	artifact	0	1
22.5	23.499512	BAMBI.S523.yyyymmdd.ECRASD1	0.440517067909241	artifact	0	1
23	23.999512	BAMBI.S523.yyyymmdd.ECRASD1	0.31565123796463	artifact	0	1
23.5	24.499512	BAMBI.S523.yyyymmdd.ECRASD1	0.175714895129204	artifact	0	1
24	24.999512	BAMBI.S523.yyyymmdd.ECRASD1	0.210992887616158	artifact	0	1
24.5	25.499512	BAMBI.S523.yyyymmdd.ECRASD1	0.210146084427834	artifact	0	1
25	25.999512	BAMBI.S523.yyyymmdd.ECRASD1	0.347181051969528	artifact	0	1
25.5	26.499512	BAMBI.S523.yyyymmdd.ECRASD1	0.522745609283447	artifact	0	0
27	27.999512	BAMBI.S523.yyyymmdd.ECRASD1	0.748866260051727	artifact	0	0
27.5	28.499512	BAMBI.S523.yyyymmdd.ECRASD1	0.215083062648773	artifact	0	1
28	28.999512	BAMBI.S523.yyyymmdd.ECRASD1	0.159241050481796	nonartifact	1	1
41	41.999512	BAMBI.S523.yyyymmdd.ECRASD1	0.146041363477707	nonartifact	1	1
41.5	42.499512	BAMBI.S523.yyyymmdd.ECRASD1	0.299527436494827	artifact	0	1
42	42.999512	BAMBI.S523.yyyymmdd.ECRASD1	0.857116162776947	artifact	0	0
44	44.999512	BAMBI.S523.yyyymmdd.ECRASD1	0.826874077320099	artifact	0	0
44.5	45.499512	BAMBI.S523.yyyymmdd.ECRASD1	0.395197927951813	artifact	0	1
45.5	46.499512	BAMBI.S523.yyyymmdd.ECRASD1	0.578758239746094	nonartifact	1	0
47.5	48.499512	BAMBI.S523.yyyymmdd.ECRASD1	0.495249897241592	artifact	0	1
48	48.999512	BAMBI.S523.yyyymmdd.ECRASD1	0.0940625816583633	artifact	0	1
48.5	49.499512	BAMBI.S523.yyyymmdd.ECRASD1	0.160771936178207	nonartifact	1	1
52.5	53.499512	BAMBI.S523.yyyymmdd.ECRASD1	0.436438798904419	artifact	0	1
53	53.999512	BAMBI.S523.yyyymmdd.ECRASD1	0.357171088457108	artifact	0	1
53.5	54.499512	BAMBI.S523.yyyymmdd.ECRASD1	0.22512124478817	artifact	0	1
54	54.999512	BAMBI.S523.yyyymmdd.ECRASD1	0.349701404571533	artifact	0	1
54.5	55.499512	BAMBI.S523.yyyymmdd.ECRASD1	0.405459582805634	artifact	0	1
71	71.999512	BAMBI.S523.yyyymmdd.ECRASD1	0.409743279218674	artifact	0	1
71.5	72.499512	BAMBI.S523.yyyymmdd.ECRASD1	0.351667165756226	artifact	0	1
72	72.999512	BAMBI.S523.yyyymmdd.ECRASD1	0.682936310768127	artifact	0	0
72.5	73.499512	BAMBI.S523.yyyymmdd.ECRASD1	0.431549459695816	artifact	0	1
73	73.999512	BAMBI.S523.yyyymmdd.ECRASD1	0.181318119168282	artifact	0	1
73.5	74.499512	BAMBI.S523.yyyymmdd.ECRASD1	0.16100849211216	artifact	0	1
74	74.999512	BAMBI.S523.yyyymmdd.ECRASD1	0.1364815980196	nonartifact	1	1
82.5	83.499512	BAMBI.S523.yyyymmdd.ECRASD1	0.136540606617928	nonartifact	1	1
83.5	84.499512	BAMBI.S523.yyyymmdd.ECRASD1	0.175731152296066	artifact	0	1
84	84.999512	BAMBI.S523.yyyymmdd.ECRASD1	0.735388457775116	artifact	0	0
86	86.999512	BAMBI.S523.yyyymmdd.ECRASD1	0.839857697486877	artifact	0	0
86.5	87.499512	BAMBI.S523.yyyymmdd.ECRASD1	0.347435176372528	artifact	0	1
87	87.999512	BAMBI.S523.yyyymmdd.ECRASD1	0.56461375951767	artifact	0	0
87.5	88.499512	BAMBI.S523.yyyymmdd.ECRASD1	0.36635160446167	artifact	0	1
88	88.999512	BAMBI.S523.yyyymmdd.ECRASD1	0.108655378222466	nonartifact	1	1
118.5	119.499512	BAMBI.S523.yyyymmdd.ECRASD1	0.327224522829056	nonartifact	1	1
119.5	120.499512	BAMBI.S523.yyyymmdd.ECRASD1	0.175728425383568	artifact	0	1
120	120.999512	BAMBI.S523.yyyymmdd.ECRASD1	0.216513127088547	artifact	0	1
120.5	121.499512	BAMBI.S523.yyyymmdd.ECRASD1	0.186844736337662	artifact	0	1
121	121.999512	BAMBI.S523.yyyymmdd.ECRASD1	0.211268052458763	artifact	0	1
121.5	122.499512	BAMBI.S523.yyyymmdd.ECRASD1	0.247462972998619	artifact	0	1
122	122.999512	BAMBI.S523.yyyymmdd.ECRASD1	0.153428792953491	artifact	0	1
122.5	123.499512	BAMBI.S523.yyyymmdd.ECRASD1	0.661216259002686	artifact	0	0
125	125.999512	BAMBI.S523.yyyymmdd.ECRASD1	0.423342019319534	artifact	0	1
125.5	126.499512	BAMBI.S523.yyyymmdd.ECRASD1	0.276002615690231	artifact	0	1
126	126.999512	BAMBI.S523.yyyymmdd.ECRASD1	0.306077599525452	artifact	0	1
126.5	127.499512	BAMBI.S523.yyyymmdd.ECRASD1	0.299349099397659	artifact	0	1
127	127.999512	BAMBI.S523.yyyymmdd.ECRASD1	0.274667024612427	artifact	0	1
127.5	128.499512	BAMBI.S523.yyyymmdd.ECRASD1	0.363234966993332	artifact	0	1
128	128.999512	BAMBI.S523.yyyymmdd.ECRASD1	0.562797069549561	nonartifact	1	0
156	156.999512	BAMBI.S523.yyyymmdd.ECRASD1	0.235716551542282	nonartifact	1	1
156.5	157.499512	BAMBI.S523.yyyymmdd.ECRASD1	0.215840473771095	artifact	0	1
157	157.999512	BAMBI.S523.yyyymmdd.ECRASD1	0.418039709329605	artifact	0	1
166	166.999512	BAMBI.S523.yyyymmdd.ECRASD1	0.212776735424995	nonartifact	1	1
166.5	167.499512	BAMBI.S523.yyyymmdd.ECRASD1	0.239286482334137	artifact	0	1
167	167.999512	BAMBI.S523.yyyymmdd.ECRASD1	0.237228646874428	artifact	0	1
167.5	168.499512	BAMBI.S523.yyyymmdd.ECRASD1	0.648523509502411	artifact	0	0
169	169.999512	BAMBI.S523.yyyymmdd.ECRASD1	0.685506343841553	artifact	0	0
169.5	170.499512	BAMBI.S523.yyyymmdd.ECRASD1	0.219467580318451	artifact	0	1
170	170.999512	BAMBI.S523.yyyymmdd.ECRASD1	0.285035938024521	nonartifact	1	1
174	174.999512	BAMBI.S523.yyyymmdd.ECRASD1	0.515656590461731	nonartifact	1	0
175	175.999512	BAMBI.S523.yyyymmdd.ECRASD1	0.328743636608124	artifact	0	1
175.5	176.499512	BAMBI.S523.yyyymmdd.ECRASD1	0.511292397975922	artifact	0	0
176	176.999512	BAMBI.S523.yyyymmdd.ECRASD1	0.473570913076401	artifact	0	1
176.5	177.499512	BAMBI.S523.yyyymmdd.ECRASD1	0.307531595230103	artifact	0	1
177	177.999512	BAMBI.S523.yyyymmdd.ECRASD1	0.15486091375351	artifact	0	1
177.5	178.499512	BAMBI.S523.yyyymmdd.ECRASD1	0.168689697980881	artifact	0	1
178	178.999512	BAMBI.S523.yyyymmdd.ECRASD1	0.336389660835266	nonartifact	1	1
182.5	183.499512	BAMBI.S523.yyyymmdd.ECRASD1	0.154184475541115	nonartifact	1	1
183	183.999512	BAMBI.S523.yyyymmdd.ECRASD1	0.086430236697197	artifact	0	1
183.5	184.499512	BAMBI.S523.yyyymmdd.ECRASD1	0.100436814129353	artifact	0	1
184	184.999512	BAMBI.S523.yyyymmdd.ECRASD1	0.0940217152237892	artifact	0	1
184.5	185.499512	BAMBI.S523.yyyymmdd.ECRASD1	0.136357888579369	artifact	0	1
185	185.999512	BAMBI.S523.yyyymmdd.ECRASD1	0.149228245019913	artifact	0	1
185.5	186.499512	BAMBI.S523.yyyymmdd.ECRASD1	0.128781393170357	artifact	0	1
186	186.999512	BAMBI.S523.yyyymmdd.ECRASD1	0.143944844603539	artifact	0	1
186.5	187.499512	BAMBI.S523.yyyymmdd.ECRASD1	0.14556111395359	artifact	0	1
187	187.999512	BAMBI.S523.yyyymmdd.ECRASD1	0.123314820230007	artifact	0	1
187.5	188.499512	BAMBI.S523.yyyymmdd.ECRASD1	0.22635206580162	artifact	0	1
188	188.999512	BAMBI.S523.yyyymmdd.ECRASD1	0.204408019781113	artifact	0	1
188.5	189.499512	BAMBI.S523.yyyymmdd.ECRASD1	0.288362264633179	artifact	0	1
189	189.999512	BAMBI.S523.yyyymmdd.ECRASD1	0.369322597980499	artifact	0	1
189.5	190.499512	BAMBI.S523.yyyymmdd.ECRASD1	0.244854316115379	artifact	0	1
190	190.999512	BAMBI.S523.yyyymmdd.ECRASD1	0.219328284263611	artifact	0	1
190.5	191.499512	BAMBI.S523.yyyymmdd.ECRASD1	0.201069682836533	artifact	0	1
191	191.999512	BAMBI.S523.yyyymmdd.ECRASD1	0.283622175455093	artifact	0	1
191.5	192.499512	BAMBI.S523.yyyymmdd.ECRASD1	0.215073779225349	artifact	0	1
192	192.999512	BAMBI.S523.yyyymmdd.ECRASD1	0.211232826113701	artifact	0	1
192.5	193.499512	BAMBI.S523.yyyymmdd.ECRASD1	0.120847806334496	artifact	0	1
193	193.999512	BAMBI.S523.yyyymmdd.ECRASD1	0.182736948132515	artifact	0	1
193.5	194.499512	BAMBI.S523.yyyymmdd.ECRASD1	0.276009410619736	artifact	0	1
194	194.999512	BAMBI.S523.yyyymmdd.ECRASD1	0.253476619720459	artifact	0	1
194.5	195.499512	BAMBI.S523.yyyymmdd.ECRASD1	0.285972356796265	artifact	0	1
195.5	196.499512	BAMBI.S523.yyyymmdd.ECRASD1	0.136944800615311	nonartifact	1	1
196.5	197.499512	BAMBI.S523.yyyymmdd.ECRASD1	0.233178079128265	nonartifact	1	1
197	197.999512	BAMBI.S523.yyyymmdd.ECRASD1	0.268115192651749	artifact	0	1
197.5	198.499512	BAMBI.S523.yyyymmdd.ECRASD1	0.284436225891113	artifact	0	1
198	198.999512	BAMBI.S523.yyyymmdd.ECRASD1	0.474469929933548	artifact	0	1
198.5	199.499512	BAMBI.S523.yyyymmdd.ECRASD1	0.298839926719666	artifact	0	1
199	199.999512	BAMBI.S523.yyyymmdd.ECRASD1	0.179234385490417	nonartifact	1	1
204	204.999512	BAMBI.S523.yyyymmdd.ECRASD1	0.165059626102448	nonartifact	1	1
204.5	205.499512	BAMBI.S523.yyyymmdd.ECRASD1	0.224891200661659	artifact	0	1
205	205.999512	BAMBI.S523.yyyymmdd.ECRASD1	0.134757846593857	artifact	0	1
205.5	206.499512	BAMBI.S523.yyyymmdd.ECRASD1	0.138087913393974	artifact	0	1
206	206.999512	BAMBI.S523.yyyymmdd.ECRASD1	0.146579414606094	artifact	0	1
206.5	207.499512	BAMBI.S523.yyyymmdd.ECRASD1	0.191010147333145	artifact	0	1
207	207.999512	BAMBI.S523.yyyymmdd.ECRASD1	0.173121243715286	artifact	0	1
207.5	208.499512	BAMBI.S523.yyyymmdd.ECRASD1	0.21810744702816	nonartifact	1	1
208	208.999512	BAMBI.S523.yyyymmdd.ECRASD1	0.162651717662811	artifact	0	1
208.5	209.499512	BAMBI.S523.yyyymmdd.ECRASD1	0.237099796533585	artifact	0	1
209	209.999512	BAMBI.S523.yyyymmdd.ECRASD1	0.244305863976479	artifact	0	1
209.5	210.499512	BAMBI.S523.yyyymmdd.ECRASD1	0.238581910729408	artifact	0	1
210.5	211.499512	BAMBI.S523.yyyymmdd.ECRASD1	0.79070258140564	nonartifact	1	0
214	214.999512	BAMBI.S523.yyyymmdd.ECRASD1	0.733619689941406	nonartifact	1	0
215	215.999512	BAMBI.S523.yyyymmdd.ECRASD1	0.187885075807571	artifact	0	1
215.5	216.499512	BAMBI.S523.yyyymmdd.ECRASD1	0.336096704006195	artifact	0	1
216	216.999512	BAMBI.S523.yyyymmdd.ECRASD1	0.22391314804554	artifact	0	1
216.5	217.499512	BAMBI.S523.yyyymmdd.ECRASD1	0.215668559074402	artifact	0	1
217	217.999512	BAMBI.S523.yyyymmdd.ECRASD1	0.299793004989624	artifact	0	1
217.5	218.499512	BAMBI.S523.yyyymmdd.ECRASD1	0.32623079419136	artifact	0	1
218	218.999512	BAMBI.S523.yyyymmdd.ECRASD1	0.341020822525024	artifact	0	1
218.5	219.499512	BAMBI.S523.yyyymmdd.ECRASD1	0.242326989769936	artifact	0	1
219	219.999512	BAMBI.S523.yyyymmdd.ECRASD1	0.197444960474968	artifact	0	1
219.5	220.499512	BAMBI.S523.yyyymmdd.ECRASD1	0.311487168073654	artifact	0	1
220	220.999512	BAMBI.S523.yyyymmdd.ECRASD1	0.388399183750153	artifact	0	1
220.5	221.499512	BAMBI.S523.yyyymmdd.ECRASD1	0.411505401134491	artifact	0	1
221	221.999512	BAMBI.S523.yyyymmdd.ECRASD1	0.304096639156342	artifact	0	1
221.5	222.499512	BAMBI.S523.yyyymmdd.ECRASD1	0.368214726448059	artifact	0	1
222	222.999512	BAMBI.S523.yyyymmdd.ECRASD1	0.234629139304161	artifact	0	1
222.5	223.499512	BAMBI.S523.yyyymmdd.ECRASD1	0.215465426445007	artifact	0	1
223	223.999512	BAMBI.S523.yyyymmdd.ECRASD1	0.164138182997704	artifact	0	1
223.5	224.499512	BAMBI.S523.yyyymmdd.ECRASD1	0.118109866976738	nonartifact	1	1
226	226.999512	BAMBI.S523.yyyymmdd.ECRASD1	0.265747219324112	nonartifact	1	1
227	227.999512	BAMBI.S523.yyyymmdd.ECRASD1	0.177015021443367	artifact	0	1
227.5	228.499512	BAMBI.S523.yyyymmdd.ECRASD1	0.136637255549431	artifact	0	1
228	228.999512	BAMBI.S523.yyyymmdd.ECRASD1	0.0687545537948608	artifact	0	1
228.5	229.499512	BAMBI.S523.yyyymmdd.ECRASD1	0.14781366288662	artifact	0	1
229	229.999512	BAMBI.S523.yyyymmdd.ECRASD1	0.176659792661667	nonartifact	1	1
229.5	230.499512	BAMBI.S523.yyyymmdd.ECRASD1	0.220947667956352	nonartifact	1	1
230.5	231.499512	BAMBI.S523.yyyymmdd.ECRASD1	0.133496284484863	artifact	0	1
231	231.999512	BAMBI.S523.yyyymmdd.ECRASD1	0.187654107809067	artifact	0	1
231.5	232.499512	BAMBI.S523.yyyymmdd.ECRASD1	0.303683578968048	artifact	0	1
232	232.999512	BAMBI.S523.yyyymmdd.ECRASD1	0.293646842241287	artifact	0	1
232.5	233.499512	BAMBI.S523.yyyymmdd.ECRASD1	0.249459519982338	artifact	0	1
233	233.999512	BAMBI.S523.yyyymmdd.ECRASD1	0.172061711549759	artifact	0	1
233.5	234.499512	BAMBI.S523.yyyymmdd.ECRASD1	0.13429819047451	artifact	0	1
234	234.999512	BAMBI.S523.yyyymmdd.ECRASD1	0.250545144081116	artifact	0	1
234.5	235.499512	BAMBI.S523.yyyymmdd.ECRASD1	0.205791100859642	artifact	0	1
235	235.999512	BAMBI.S523.yyyymmdd.ECRASD1	0.18744370341301	artifact	0	1
235.5	236.499512	BAMBI.S523.yyyymmdd.ECRASD1	0.175203233957291	artifact	0	1
236	236.999512	BAMBI.S523.yyyymmdd.ECRASD1	0.256783127784729	artifact	0	1
236.5	237.499512	BAMBI.S523.yyyymmdd.ECRASD1	0.160132840275764	artifact	0	1
237	237.999512	BAMBI.S523.yyyymmdd.ECRASD1	0.119434118270874	artifact	0	1
237.5	238.499512	BAMBI.S523.yyyymmdd.ECRASD1	0.15688468515873	artifact	0	1
238	238.999512	BAMBI.S523.yyyymmdd.ECRASD1	0.243297904729843	nonartifact	1	1
244	244.999512	BAMBI.S523.yyyymmdd.ECRASD1	0.198695376515388	nonartifact	1	1
244.5	245.499512	BAMBI.S523.yyyymmdd.ECRASD1	0.175499796867371	artifact	0	1
245	245.999512	BAMBI.S523.yyyymmdd.ECRASD1	0.247024893760681	artifact	0	1
245.5	246.499512	BAMBI.S523.yyyymmdd.ECRASD1	0.349220216274261	artifact	0	1
246	246.999512	BAMBI.S523.yyyymmdd.ECRASD1	0.479869037866592	artifact	0	1
247	247.999512	BAMBI.S523.yyyymmdd.ECRASD1	0.797078788280487	artifact	0	0
247.5	248.499512	BAMBI.S523.yyyymmdd.ECRASD1	0.268643289804459	artifact	0	1
248	248.999512	BAMBI.S523.yyyymmdd.ECRASD1	0.188633605837822	artifact	0	1
248.5	249.499512	BAMBI.S523.yyyymmdd.ECRASD1	0.181841418147087	artifact	0	1
249	249.999512	BAMBI.S523.yyyymmdd.ECRASD1	0.269510358572006	artifact	0	1
249.5	250.499512	BAMBI.S523.yyyymmdd.ECRASD1	0.24610210955143	artifact	0	1
250	250.999512	BAMBI.S523.yyyymmdd.ECRASD1	0.273283988237381	nonartifact	1	1
261.5	262.499512	BAMBI.S523.yyyymmdd.ECRASD1	0.278040647506714	nonartifact	1	1
262	262.999512	BAMBI.S523.yyyymmdd.ECRASD1	0.210363730788231	artifact	0	1
262.5	263.499512	BAMBI.S523.yyyymmdd.ECRASD1	0.282711923122406	artifact	0	1
263	263.999512	BAMBI.S523.yyyymmdd.ECRASD1	0.289285838603973	artifact	0	1
263.5	264.499512	BAMBI.S523.yyyymmdd.ECRASD1	0.239541620016098	artifact	0	1
[truncated: 18,350 more rows]
