# Supplementary material for: Improved Manual Annotation of EEG Signals through Convolutional Neural Network Guidance
Source: eNeuro. 2022 Sep 27;9(5):ENEURO.0160-22.2022. doi: 10.1523/ENEURO.0160-22.2022 (PMC9532020; doi:10.1523/ENEURO.0160-22.2022)
Supplement: Extended Data 1 — The code used to perform preprocessing of the data and all experimental work. The zip file contains pipeline scripts arranged in subfolders indicating the order of execution, a txt file with all dependencies (requirements.txt), and a short description for each step of the pipeline (README.txt). Download Extended Data 1, ZIP file. [file enu-eN-MNT-0160-22-s03.zip › Extended_Data1/step4_revision/stage1/helperfunctions/nbt/NBTdatabase/nbt_DeleteAnalysisFilesKeepARSQ.m]

% Copyright (C) 2011 Neuronal Oscillations and Cognition group, Department of Integrative Neurophysiology, Center for Neurogenomics and Cognitive Research, Neuroscience Campus Amsterdam, VU University Amsterdam.
%
% Part of the Neurophysiological Biomarker Toolbox (NBT)
%
% This program is free software; you can redistribute it and/or modify
% it under the terms of the GNU General Public License as published by
% the Free Software Foundation; either version 3 of the License, or
% (at your option) any later version.
%
% This program is distributed in the hope that it will be useful,
% but WITHOUT ANY WARRANTY; without even the implied warranty of
% MERCHANTABILITY or FITNESS FOR A PARTICULAR PURPOSE.  See the
% GNU General Public License for more details.
%
% You should have received a copy of the GNU General Public License
% along with this program; if not, write to the Free Software
% Foundation, Inc., 59 Temple Place, Suite 330, Boston, MA  02111-1307  USA
%
% See Readme.txt for additional copyright information.
%


function nbt_DeleteAnalysisFilesKeepARSQ(startpath)
d= dir (startpath);
for j=3:length(d)
    if (d(j).isdir )
        nbt_DeleteAnalysisFilesKeepARSQ([startpath,filesep, d(j).name ]);
    else
        b = strfind(d(j).name,'mat');
        cc= strfind(d(j).name,'analysis');
        
        if (length(b)~=0  && length(cc)~=0)
            loaddeletesave([startpath , filesep,d(j).name]);
        end
    end
end
end

function loaddeletesave(filename)
load(filename)

try
if(exist('rsq','var'))
    ARSQ = nbt_ARSQ(length(rsq.Answers));
    ARSQ.questions = rsq.Questions;
    ARSQ.answers = rsq.Answers;
else %using different ARSQ format
    ARSQtmp = ARSQ;
    ARSQ = nbt_ARSQ(length(ARSQtmp.Answers));
    ARSQ.questions = ARSQtmp.Questions;
    ARSQ.answers = ARSQtmp.Answers;
end
catch
end
if(exist('ARSQ','var'))
    save(filename, 'ARSQ');
else
    delete(filename);
end
end
