# Supplementary material for: Improved Manual Annotation of EEG Signals through Convolutional Neural Network Guidance
Source: eNeuro. 2022 Sep 27;9(5):ENEURO.0160-22.2022. doi: 10.1523/ENEURO.0160-22.2022 (PMC9532020; doi:10.1523/ENEURO.0160-22.2022)
Supplement: Extended Data 1 — The code used to perform preprocessing of the data and all experimental work. The zip file contains pipeline scripts arranged in subfolders indicating the order of execution, a txt file with all dependencies (requirements.txt), and a short description for each step of the pipeline (README.txt). Download Extended Data 1, ZIP file. [file enu-eN-MNT-0160-22-s03.zip › Extended_Data1/step4_revision/stage1/helperfunctions/nbt/NBTdatabase/nbt_NBTdb.m]

% Copyright (C) 2010 Neuronal Oscillations and Cognition group, Department of Integrative Neurophysiology, Center for Neurogenomics and Cognitive Research, Neuroscience Campus Amsterdam, VU University Amsterdam.
%
% Part of the Neurophysiological Biomarker Toolbox (NBT)
%
% This program is free software; you can redistribute it and/or modify
% it under the terms of the GNU General Public License as published by
% the Free Software Foundation; either version 3 of the License, or
% (at your option) any later version.
%
% This program is distributed in the hope that it will be useful,
% but WITHOUT ANY WARRANTY; without even the implied warranty of
% MERCHANTABILITY or FITNESS FOR A PARTICULAR PURPOSE.  See the
% GNU General Public License for more details.
%
% You should have received a copy of the GNU General Public License
% along with this program; if not, write to the Free Software
% Foundation, Inc., 59 Temple Place, Suite 330, Boston, MA  02111-1307  USA
%
% See Readme.txt for additional copyright information.
%
function NBTdb()

stop = 0;
while stop == 0 
[res userdata err structout] = inputgui( 'geometry', { [1 1] }, ...
    'geomvert', [5], 'uilist', { ...
    { 'style', 'text', 'string', [ 'NBT Database options:' 10 10 ] }, ...
    { 'style', 'listbox', 'string', 'Start new Project|Read Project info|Start new subject|Start new session|Close menu' 'tag' 'choice' } }, 'title', 'NBT - NBTdatabase' );

switch structout.choice
    case 1
        nbt_StartProject
    case 2 
        nbt_ReadProject
    case 3 
        nbt_StartSubject
    case 4 
        nbt_StartSession 
    case 5
        stop = 1;
end

end
disp('NBT database stopped')
end
