# Supplementary material for: Improved Manual Annotation of EEG Signals through Convolutional Neural Network Guidance
Source: eNeuro. 2022 Sep 27;9(5):ENEURO.0160-22.2022. doi: 10.1523/ENEURO.0160-22.2022 (PMC9532020; doi:10.1523/ENEURO.0160-22.2022)
Supplement: Extended Data 1 — The code used to perform preprocessing of the data and all experimental work. The zip file contains pipeline scripts arranged in subfolders indicating the order of execution, a txt file with all dependencies (requirements.txt), and a short description for each step of the pipeline (README.txt). Download Extended Data 1, ZIP file. [file enu-eN-MNT-0160-22-s03.zip › Extended_Data1/step4_revision/stage1/helperfunctions/nbt/NBTdatabase/nbt_DeleteSignal.m]

%nbt_DeleteSignal - will delete the Signal in all files.
function nbt_DeleteSignal(SignalPath, SignalName)
d= dir (SignalPath);
for j=3:length(d)
    if (d(j).isdir )
        %
    else
        b = strfind(d(j).name,'mat');
        cc= strfind(d(j).name,'analysis');
        
        bbb = strfind(d(j).name,'mat');
        ccc= strfind(d(j).name,'info');
        
        if (length(b)~=0  && length(cc)~=0)
            deleteInfo([SignalPath  filesep d(j).name], SignalName);
        end
        
        if (length(bbb)~=0  && length(ccc)~=0)
            deleteSignal([SignalPath  filesep d(j).name], SignalName);
        end
    end
end

end
%nested functions
    function deleteInfo(fileName, SignalName)
        load(fileName)
        s = whos;
        for i=1:length(s)
            if(~strcmp(s(i).name,[SignalName 'Info']))
                save(fileName,s(i).name,'-append')
            end
        end
    end

    function deleteSignal(fileName, SignalName)
         load(fileName)
        s = whos;
        for i=1:length(s)
            if(~strcmp(s(i).name,SignalName))
                save(fileName,s(i).name,'-append')
            end
        end 
    end
