# Supplementary material for: Improved Manual Annotation of EEG Signals through Convolutional Neural Network Guidance
Source: eNeuro. 2022 Sep 27;9(5):ENEURO.0160-22.2022. doi: 10.1523/ENEURO.0160-22.2022 (PMC9532020; doi:10.1523/ENEURO.0160-22.2022)
Supplement: Extended Data 1 — The code used to perform preprocessing of the data and all experimental work. The zip file contains pipeline scripts arranged in subfolders indicating the order of execution, a txt file with all dependencies (requirements.txt), and a short description for each step of the pipeline (README.txt). Download Extended Data 1, ZIP file. [file enu-eN-MNT-0160-22-s03.zip › Extended_Data1/step4_revision/stage1/helperfunctions/nbt/NBTdatabase/nbt_MoveAnalysisFiles.m]

function nbt_MoveAnalysisFiles(startpath)
d= dir (startpath);
for j=3:length(d)
    if (d(j).isdir )
        nbt_MoveAnalysisFiles([startpath,'/', d(j).name ]);
    else
        b = strfind(d(j).name,'mat');
        cc= strfind(d(j).name,'analysisAutoClean');
        
        if (length(b)~=0  && length(cc)~=0)
            movefile([startpath , '/', d(j).name ],[startpath , '/', d(j).name(1:(cc-1)) 'AutoClean.mat' ]);
        end
    end
end
end
