# Supplementary material for: Improved Manual Annotation of EEG Signals through Convolutional Neural Network Guidance
Source: eNeuro. 2022 Sep 27;9(5):ENEURO.0160-22.2022. doi: 10.1523/ENEURO.0160-22.2022 (PMC9532020; doi:10.1523/ENEURO.0160-22.2022)
Supplement: Extended Data 1 — The code used to perform preprocessing of the data and all experimental work. The zip file contains pipeline scripts arranged in subfolders indicating the order of execution, a txt file with all dependencies (requirements.txt), and a short description for each step of the pipeline (README.txt). Download Extended Data 1, ZIP file. [file enu-eN-MNT-0160-22-s03.zip › Extended_Data1/step4_revision/stage1/helperfunctions/nbt/NBTdatabase/nbt_getInfoObject.m]

function SignalInfo=nbt_getInfoObject(startpath,signalstring)

d = dir (startpath);

%--- for files copied from a mac
startindex = 0;
for i = 1:length(d)
    if  strcmp(d(i).name(1),'.') || strcmp(d(i).name(1:2),'..') || strcmp(d(i).name(1:2),'._')
        startindex = i+1;
    end
end
%---
for j=startindex:length(d)
    if (d(j).isdir )
        SignalInfo = nbt_getInfoObject([startpath,'/', d(j).name ],signalstring);
        return
    else
        b =  strfind(d(j).name,'mat');
        cc=  strfind(d(j).name,'info');
        if (~isempty(b) &&~isempty(cc))
            load([startpath,'/',d(j).name])
            s=whos;
            for i=1:length(s)
                if(strcmp(s(i).class,'nbt_Info'))
                    SignalInfo = eval(s(i).name);
                    try 
                        sprintf('%s',SignalInfo.Interface.EEG.setname);
                        return
                    catch me
                    end
                    
                end
            end
        end
    end
end
end
