# Supplementary material for: Improved Manual Annotation of EEG Signals through Convolutional Neural Network Guidance
Source: eNeuro. 2022 Sep 27;9(5):ENEURO.0160-22.2022. doi: 10.1523/ENEURO.0160-22.2022 (PMC9532020; doi:10.1523/ENEURO.0160-22.2022)
Supplement: Extended Data 1 — The code used to perform preprocessing of the data and all experimental work. The zip file contains pipeline scripts arranged in subfolders indicating the order of execution, a txt file with all dependencies (requirements.txt), and a short description for each step of the pipeline (README.txt). Download Extended Data 1, ZIP file. [file enu-eN-MNT-0160-22-s03.zip › Extended_Data1/step4_revision/stage1/helperfunctions/nbt/NBTdatabase/Study/nbt_definegroupsCMD.m]

function nbt_definegroupsCMD
%define groups on the command line
global NBTstudy
if(~isa(NBTstudy,'nbt_Study'))
    NBTstudy = nbt_Study;
end

nrGrp = input('How many groups do you want to define? ');
grpIdx = length(NBTstudy.groups);
for i=1:nrGrp
    grpIdx = grpIdx + 1;
    NBTstudy.groups{grpIdx} = nbt_Group.defineGroup(nbt_Group);
    NBTstudy.groups{grpIdx}.grpNumber = grpIdx;
end
end
