# Supplementary material for: Improved Manual Annotation of EEG Signals through Convolutional Neural Network Guidance
Source: eNeuro. 2022 Sep 27;9(5):ENEURO.0160-22.2022. doi: 10.1523/ENEURO.0160-22.2022 (PMC9532020; doi:10.1523/ENEURO.0160-22.2022)
Supplement: Extended Data 1 — The code used to perform preprocessing of the data and all experimental work. The zip file contains pipeline scripts arranged in subfolders indicating the order of execution, a txt file with all dependencies (requirements.txt), and a short description for each step of the pipeline (README.txt). Download Extended Data 1, ZIP file. [file enu-eN-MNT-0160-22-s03.zip › Extended_Data1/step4_revision/stage1/helperfunctions/nbt/NBTdatabase/Study/@nbt_Data/nbt_Data.m]

classdef nbt_Data < handle
    %nbt_Data contains collections of biomarker data and is mainly produced
    %by the getData method of the nbt_Group object
    
    properties
        dataStore %cell or function handle
        uniqueSubjectList
        subjectList
        numSubjects
        numBiomarkers
        pool
        poolKey
        originalBiomNames
        biomarkers
        biomarkerIdentifiers
        subBiomarkers
        biomarkerIndex
        classes
        units
        biomarkerMetaInfo
        %Further parameters..
        outputFormat %output format - remove nans, etc. cell vs matrix vs struct
    end
    
    methods
        function DataObject = nbt_Data
        end
        
        function listOfSubjects = getSubjectList(DataObj, BiomarkerIndex)
            listOfSubjects = DataObj.subjectList{BiomarkerIndex,1};
        end
        
        Biomarker = getBiomarker(nbt_DataObject, Parameters, OutputFormat);
        DataObj = getData_NBTelement(DataObj,GrpObj, StatObj);
        DataObj = prepareDataObj(DataObj,GrpObj);
        fileList = getFileList(DataObj);
        
        function B = subsref(A,S)
            if(strcmp(S(1).type,'.'))
                if(length(S) ==1)
                    B = eval(['A' S.type S.subs]);
                elseif(length(S) == 2)
                    if(length(S(2).subs)==2)
                        B = eval(['A' S(1).type S(1).subs '{' num2str(S(2).subs{1}) ',' num2str(S(2).subs{2}) '};' ]);
                    else
                        B = eval(['A' S(1).type S(1).subs '{' num2str(S(2).subs{1}) '};' ]);
                    end
                end
            elseif(strcmp(S(1).type,'{}'))
                B = A.dataStore{S.subs{1,1},S.subs{1,2}};
                if(iscell(B))
                    tmp = B{1,1}(:);
                    tmp = [tmp , nan(size(tmp,1),length(B)-1)];
                    for sID = 2:length(B)
                        tmp = nbt_addToMatrixColumn(tmp, B{sID}(:), sID);
                    end
                    B = tmp;
                end
            elseif(strcmp(S(1).type,'()')) %this will return a large matrix [biomarkerIDs,ChannelIDs]
                %calling with () gives the full matrix with subjects x
                %channels
                %calling with (1,2) gives biomarker 1 , channel 2 - in
                %subject x channel format
                
                if(isempty(S.subs))
                    S.subs{1,1} = 1:size(A.dataStore,1);
                    S.subs{1,2} = 1:size(A.dataStore{1,1}{1,1},1);
                end
                B = [];
                numSubjects = size(A.dataStore{1,1},1);
                %returning all biomarkers in Subject x Biomarker format
                
                for bID = S.subs{1,1} %looping over biomarkers
                    tmp = nan(numSubjects,size(S.subs{1,2},2));
                    for sID = 1:numSubjects %looping over subjects
                        tmp(sID,:) = A.dataStore{bID,1}{sID,1}(S.subs{1,2},1)';
                    end
                    B = [B tmp];
                    clear tmp
                end
            end
        end
    end
    
    methods (Static = true)
        DataObject = dataContainer(GrpObj);
    end
    
    methods (Hidden = true)
        DataObj = outputFormating(DataObj) %called by GetData before returning Data
    end
    
end
