# Supplementary material for: Improved Manual Annotation of EEG Signals through Convolutional Neural Network Guidance
Source: eNeuro. 2022 Sep 27;9(5):ENEURO.0160-22.2022. doi: 10.1523/ENEURO.0160-22.2022 (PMC9532020; doi:10.1523/ENEURO.0160-22.2022)
Supplement: Extended Data 1 — The code used to perform preprocessing of the data and all experimental work. The zip file contains pipeline scripts arranged in subfolders indicating the order of execution, a txt file with all dependencies (requirements.txt), and a short description for each step of the pipeline (README.txt). Download Extended Data 1, ZIP file. [file enu-eN-MNT-0160-22-s03.zip › Extended_Data1/step4_revision/stage1/helperfunctions/nbt/NBTdatabase/Study/@nbt_Group/getSubjectInfo.m]

% This method returns an InfoCell which, e.g., can be used to fill the boxes in the
% defineGroup GUI.
function [InfoCell, BioCell, IdentCell] = getSubjectInfo(GrpObj)

%First we determine which database is used.
switch GrpObj.databaseType
    case 'NBTelement' %NBTelement database in base.
        [InfoCell, BioCell, IdentCell] = getSubjectInfo_NBTelement(GrpObj,0);
    case 'File' %File based database.
        [InfoCell, BioCell, IdentCell] = getSubjectInfo_NBTelement(GrpObj,1);
end
end
