# Supplementary material for: Improved Manual Annotation of EEG Signals through Convolutional Neural Network Guidance
Source: eNeuro. 2022 Sep 27;9(5):ENEURO.0160-22.2022. doi: 10.1523/ENEURO.0160-22.2022 (PMC9532020; doi:10.1523/ENEURO.0160-22.2022)
Supplement: Extended Data 1 — The code used to perform preprocessing of the data and all experimental work. The zip file contains pipeline scripts arranged in subfolders indicating the order of execution, a txt file with all dependencies (requirements.txt), and a short description for each step of the pipeline (README.txt). Download Extended Data 1, ZIP file. [file enu-eN-MNT-0160-22-s03.zip › Extended_Data1/step4_revision/stage1/helperfunctions/nbt/NBTdatabase/Study/@nbt_Group/nbt_Group.m]

classdef nbt_Group %NBT GroupObject - contains group definitions + Database pointers.
    properties
        grpNumber
        databaseType %e.g. NBTelement, File
        databaseLocation %path to files 
        groupName
        fileList
        parameters %for additional search parameters.
        biomarkerList
        identList
        chanLocs
        ref
        listRegData
        DataObj
        nonEEGch
    end
    
    methods (Access = public)
        function GrpObj = nbt_Group %object contructor
            GrpObj.databaseType = 'NBTelement'; % 'NBTelement' or 'File'
            GrpObj.biomarkerList = [];
        end
                
        nbt_DataObject = getData(nbt_GroupObject, StatObj) %Returns a nbt_Data Object based on the GroupObject and additional parameters
        
       [InfoCell, BioCell, IdentCell]  = getSubjectInfo(nbt_GroupObject) %Returns a cell with information about the database.
      
       fileList = getFileList(nbt_GroupObject);
       
       nbt_GroupObject = generateFileList(nbt_GroupObject, FileInfo);
       [FileInfo, nbt_GroupObject] = getFileInfo(nbt_GroupObject);
       nbt_GroupObject = defineSubjectGroupGUI(nbt_GroupObject, InfoCell, BioCell, IdentCell);
    end 
    methods (Access = private)
        [InfoCell, BioCell, IdentCell]  = getSubjectInfo_NBTelement(nbt_GroupObject,fileSwitch) %Returns a cell with information about the database.
    end
    
    methods (Static = true)
        nbt_GroupObject = defineGroup(GrpObj) %Returns a group object based on selections (e.g., from the GUI) 
    end
    
    
end
