# Supplementary material for: Improved Manual Annotation of EEG Signals through Convolutional Neural Network Guidance
Source: eNeuro. 2022 Sep 27;9(5):ENEURO.0160-22.2022. doi: 10.1523/ENEURO.0160-22.2022 (PMC9532020; doi:10.1523/ENEURO.0160-22.2022)
Supplement: Extended Data 1 — The code used to perform preprocessing of the data and all experimental work. The zip file contains pipeline scripts arranged in subfolders indicating the order of execution, a txt file with all dependencies (requirements.txt), and a short description for each step of the pipeline (README.txt). Download Extended Data 1, ZIP file. [file enu-eN-MNT-0160-22-s03.zip › Extended_Data1/step4_revision/stage1/helperfunctions/nbt/NBTdatabase/Study/@nbt_Group/generateFileList.m]

function GrpObj=generateFileList(GrpObj,FileInfo)
%This function will generate the FileList based on parameters in the
%nbt_Group Object.

if(isempty(FileInfo))
   FileInfo=getFileInfo(GrpObj); 
end

FileInfo_index=zeros(size(FileInfo));
if ~isempty(GrpObj.conditionID)
    for counter=1:numel(GrpObj.conditionID)
        FileInfo_index(:,2)=FileInfo_index(:,2)+strcmp(GrpObj.conditionID(counter),FileInfo(:,2));
    end
end
if ~isempty(GrpObj.projectID)
    for counter=1:numel(GrpObj.projectID)
        FileInfo_index(:,3)=FileInfo_index(:,3)+strcmp(GrpObj.projectID(counter),FileInfo(:,3));
    end
end
if ~isempty(GrpObj.subjectID)
    for counter=1:numel(GrpObj.subjectID)
        FileInfo_index(:,4)=FileInfo_index(:,4)+strcmp(GrpObj.subjectID(counter),FileInfo(:,4));
    end
end
if ~isempty(GrpObj.gender)
    for counter=1:numel(GrpObj.gender)
        FileInfo_index(:,6)=FileInfo_index(:,6)+strcmp(GrpObj.gender(counter),FileInfo(:,6));
    end
else
    FileInfo_index(:,6)=ones(size(FileInfo_index(:,6)));
end
if ~isempty(GrpObj.age)
    for counter=1:numel(GrpObj.age)
        FileInfo_index(:,7)=FileInfo_index(:,7)+(cell2mat(FileInfo(:,7))== GrpObj.age(counter));
    end
else
    FileInfo_index(:,7)=ones(size(FileInfo_index(:,7)));
end
SelFiles=find(FileInfo_index(:,2).*FileInfo_index(:,3).*FileInfo_index(:,4).*FileInfo_index(:,6).*FileInfo_index(:,7));
icounter = 0;
disp('NBT is sorting the files...')
%Here we check if the analysis files exists
%--- scan files in the folder
%--- for files copied from a mac
startindex = 0;
d = dir(GrpObj.databaseLocation);
for i = 1:length(d)
    if  d(i).isdir || strcmp(d(i).name(1),'.') || strcmp(d(i).name(1:2),'..') || strcmp(d(i).name(1:2),'._')
        startindex = i+1;
    end
end
for j = 1:length(SelFiles)
    for i = startindex:length(d)
        if strcmp(d(i).name,cell2mat(FileInfo(SelFiles(j),1)))
            icounter = icounter +1;
            SelectedFiles(icounter) = d(i);
            break; %no reason to look more
        else
            if(i == length(d))
                %we did not find the analysis file; issue a
                %warning
                warning(['The analysis file ' cell2mat(FileInfo(SelFiles(j),1)) ' was not found']);
            end
        end
    end
end
GrpObj.fileList = SelectedFiles;
end
