# Supplementary material for: Improved Manual Annotation of EEG Signals through Convolutional Neural Network Guidance
Source: eNeuro. 2022 Sep 27;9(5):ENEURO.0160-22.2022. doi: 10.1523/ENEURO.0160-22.2022 (PMC9532020; doi:10.1523/ENEURO.0160-22.2022)
Supplement: Extended Data 1 — The code used to perform preprocessing of the data and all experimental work. The zip file contains pipeline scripts arranged in subfolders indicating the order of execution, a txt file with all dependencies (requirements.txt), and a short description for each step of the pipeline (README.txt). Download Extended Data 1, ZIP file. [file enu-eN-MNT-0160-22-s03.zip › Extended_Data1/step4_revision/stage1/helperfunctions/nbt/NBTdatabase/Study/@nbt_Group/defineGroup.m]

%The method defines new groups. If called with empty input the
%defineGroupGUI is called.
function GrpObj = defineGroup(GrpObj)
global NBTstudy
GUIswitch = 0;

if(isempty(GrpObj))
    GrpObj = nbt_Group;
    GUIswitch = 1;
end
%First we load information about the content of the database
if(isempty(NBTstudy.InfoCell))
    [InfoCell, BioCell, IdentCell] = getSubjectInfo(GrpObj);
    
    %next we transform the InfoCell numbers into strings
    for i=1:size(InfoCell,1)
        if(isnumeric(InfoCell{i,2}))
            for m = 1:length(InfoCell{i,2})
                tmp{1,m} = num2str(InfoCell{i,2}(m));
            end
            InfoCell{i,2} = tmp;
            clear tmp;
        end
    end
    NBTstudy.InfoCell = InfoCell;
    NBTstudy.BioCell = BioCell ;
    NBTstudy.IdentCell = IdentCell;
else
    InfoCell = NBTstudy.InfoCell;
    BioCell = NBTstudy.BioCell;
    IdentCell = NBTstudy.IdentCell;
end

% in case of the GUI
if(GUIswitch)
    GrpObj = defineSubjectGroupGUI(GrpObj, InfoCell, BioCell, IdentCell);
else
    % command line
    idxNr = 0;
    disp('Parameters:')
    for i=1:size(InfoCell,1)
        disp([ int2str(i) ':' InfoCell{i,1} ])
    end
    
    idxList = input('Please select parameters above ');
    
    for i=1:length(idxList)
        disp(InfoCell{idxList(i),1});
        disp('Labels:')
        for mm=1:size(InfoCell{idxList(i),2},2)
            disp([int2str(mm) ':' InfoCell{idxList(i),2}{1,mm}])
        end
        idxLabels = input('Please select labels above ');
        eval(['GrpObj.parameters.' InfoCell{idxList(i),1} ' = [];']);
        for j = 1:length(idxLabels)
            eval(['GrpObj.parameters.' InfoCell{idxList(i),1} ' = [GrpObj.parameters.' InfoCell{idxList(i),1} '; InfoCell{idxList(i),2}{1,idxLabels(j)}];']);
        end
    end
    GrpObj.biomarkerList = BioCell;
    GrpObj.identList = IdentCell;
    GrpObj.groupName = input('Group name? ','s');
end

% Load channel locations from first info file in pwd
disp(['Loading channel locations from first info file in ' pwd ])
InfoFileList = nbt_ExtractTree(pwd, '.mat', 'info');
try
    Loaded = load(InfoFileList{1,1});
    
    Infofields = fieldnames(Loaded);
    idx = 1;
    while(isempty(strfind(Infofields{idx},'Signal')))
        idx = idx +1;
    end
    InfoToLoad = Infofields{idx};
    try
        %     EEGchans = setdiff([1:length(Loaded.(InfoToLoad).interface.EEG.chanlocs)],Loaded.(InfoToLoad).nonEEGch);
        %     GrpObj.chanLocs = Loaded.(InfoToLoad).interface.EEG.chanlocs(EEGchans);
        %     GrpObj.nonEEGch = Loaded.(InfoToLoad).nonEEGch;
        GrpObj.chanLocs = Loaded.(InfoToLoad).interface.EEG.chanlocs;
        GrpObj.ref = Loaded.(InfoToLoad).interface.EEG.ref;
    catch
        warning('No Channel locations found')
    end
catch
    warning('NBT: Your working directory does not contain an info file with channel locations')
end
end
