# Supplementary material for: Improved Manual Annotation of EEG Signals through Convolutional Neural Network Guidance
Source: eNeuro. 2022 Sep 27;9(5):ENEURO.0160-22.2022. doi: 10.1523/ENEURO.0160-22.2022 (PMC9532020; doi:10.1523/ENEURO.0160-22.2022)
Supplement: Extended Data 1 — The code used to perform preprocessing of the data and all experimental work. The zip file contains pipeline scripts arranged in subfolders indicating the order of execution, a txt file with all dependencies (requirements.txt), and a short description for each step of the pipeline (README.txt). Download Extended Data 1, ZIP file. [file enu-eN-MNT-0160-22-s03.zip › Extended_Data1/step4_revision/stage1/helperfunctions/nbt/NBTdatabase/Study/@nbt_Group/getFileList.m]

function fileList = getFileList(GrpObj)
%return filenames of group members
DataObj = nbt_Data;
DataObj.biomarkers{1} = 'Condition'; %just a dummy.
DataObj.biomarkerIdentifiers = cell(1,1);
DataObj = prepareDataObj(DataObj,GrpObj);

fileList = getFileList(DataObj);
end
