# Supplementary material for: Improved Manual Annotation of EEG Signals through Convolutional Neural Network Guidance
Source: eNeuro. 2022 Sep 27;9(5):ENEURO.0160-22.2022. doi: 10.1523/ENEURO.0160-22.2022 (PMC9532020; doi:10.1523/ENEURO.0160-22.2022)
Supplement: Extended Data 1 — The code used to perform preprocessing of the data and all experimental work. The zip file contains pipeline scripts arranged in subfolders indicating the order of execution, a txt file with all dependencies (requirements.txt), and a short description for each step of the pipeline (README.txt). Download Extended Data 1, ZIP file. [file enu-eN-MNT-0160-22-s03.zip › Extended_Data1/step4_revision/stage1/helperfunctions/nbt/NBTdatabase/Study/@nbt_Analysis/plot.m]

function plot(AnalysisObj)
%Plotting Analysis objects depending on biomarker classes
disp('break')
%First we sort into the different classes:
% QBiomarkers

for j=1:size(AnalysisObj.data,2)
    if ~isempty(AnalysisObj.data{j}) non_empty_ind = j; end
end

QBidx = nbt_searchvector(AnalysisObj.data{non_empty_ind}.classes,{'nbt_QBiomarker'});
if(~isempty(QBidx))
   nbt_plotQbiomarkerTable(AnalysisObj, QBidx) 
end

% SignalBiomarkers
SBidx = nbt_searchvector(AnalysisObj.data{non_empty_ind}.classes,{'nbt_SignalBiomarker'});


end
