# Supplementary material for: Improved Manual Annotation of EEG Signals through Convolutional Neural Network Guidance
Source: eNeuro. 2022 Sep 27;9(5):ENEURO.0160-22.2022. doi: 10.1523/ENEURO.0160-22.2022 (PMC9532020; doi:10.1523/ENEURO.0160-22.2022)
Supplement: Extended Data 1 — The code used to perform preprocessing of the data and all experimental work. The zip file contains pipeline scripts arranged in subfolders indicating the order of execution, a txt file with all dependencies (requirements.txt), and a short description for each step of the pipeline (README.txt). Download Extended Data 1, ZIP file. [file enu-eN-MNT-0160-22-s03.zip › Extended_Data1/step4_revision/stage1/helperfunctions/nbt/NBTdatabase/Study/@nbt_Study/nbt_Study.m]

%nbt_Study is a collector object of the nbt_Stat and nbt_Group objects.
classdef nbt_Study
    properties
        data
        groups
        statAnalysis
        settings
        InfoCell
        BioCell
        IdentCell
    end
    
    methods
        function StudyObject = nbt_Study()
            StudyObject.settings.visual.mcpCorrection = 'binomial';
            StudyObject.settings.visual.FDRq = 0.05;
            StudyObject.settings.visual.plotQuality = 2;
            StudyObject.settings.visual.regionsSwitch = 0;
            StudyObject.settings.statistics.impute = false;
        end
    end
    
    methods (Static = true)
        listOfAvailbleTests = getStatisticsTests(index);
        
        function settings = getSettings
            %return the current settings.
            if(isempty(who('NBTstudy','global')))
                NBTstudy = nbt_Study;
            else
                global NBTstudy
            end
            settings = NBTstudy.settings;
        end
    end
end
