# Supplementary material for: Improved Manual Annotation of EEG Signals through Convolutional Neural Network Guidance
Source: eNeuro. 2022 Sep 27;9(5):ENEURO.0160-22.2022. doi: 10.1523/ENEURO.0160-22.2022 (PMC9532020; doi:10.1523/ENEURO.0160-22.2022)
Supplement: Extended Data 1 — The code used to perform preprocessing of the data and all experimental work. The zip file contains pipeline scripts arranged in subfolders indicating the order of execution, a txt file with all dependencies (requirements.txt), and a short description for each step of the pipeline (README.txt). Download Extended Data 1, ZIP file. [file enu-eN-MNT-0160-22-s03.zip › Extended_Data1/step4_revision/stage1/helperfunctions/nbt/NBTdatabase/Info/@nbt_ProjectInfo/nbt_ProjectInfo.m]

%% ProjectInfo object class constructor
% ProjectInfo=nbt_ProjectInfo
%
%

classdef nbt_ProjectInfo
    properties
        projectID
        researcherID
        numberOfSubjects
        numberOfConditions
        notes
        info
        lastUpdate
    end
      
    methods
        function ProjectInfo = nbt_ProjectInfo(ProjectInfo)
            ProjectInfo.lastUpdate = datestr(now);
        end
    end
end
