# Supplementary material for: Improved Manual Annotation of EEG Signals through Convolutional Neural Network Guidance
Source: eNeuro. 2022 Sep 27;9(5):ENEURO.0160-22.2022. doi: 10.1523/ENEURO.0160-22.2022 (PMC9532020; doi:10.1523/ENEURO.0160-22.2022)
Supplement: Extended Data 1 — The code used to perform preprocessing of the data and all experimental work. The zip file contains pipeline scripts arranged in subfolders indicating the order of execution, a txt file with all dependencies (requirements.txt), and a short description for each step of the pipeline (README.txt). Download Extended Data 1, ZIP file. [file enu-eN-MNT-0160-22-s03.zip › Extended_Data1/step4_revision/stage1/helperfunctions/nbt/NBTdatabase/Info/@nbt_SubjectInfo/importSubjectInfoFromXLS.m]

function SubjectInfo = importSubjectInfoFromXLS(SubjectInfo,XLSfilename,SubjectIDcolumn, Paramenters)
%import subject info from external XLS sheet
if(~exist('ProjectInfo','var'))
   ProjectInfo = nbt_Info; 
end

[dummy,dummy,rawXLS] = xlsread(XLSfilename);
disp('b')

end
