# Supplementary material for: Improved Manual Annotation of EEG Signals through Convolutional Neural Network Guidance
Source: eNeuro. 2022 Sep 27;9(5):ENEURO.0160-22.2022. doi: 10.1523/ENEURO.0160-22.2022 (PMC9532020; doi:10.1523/ENEURO.0160-22.2022)
Supplement: Extended Data 1 — The code used to perform preprocessing of the data and all experimental work. The zip file contains pipeline scripts arranged in subfolders indicating the order of execution, a txt file with all dependencies (requirements.txt), and a short description for each step of the pipeline (README.txt). Download Extended Data 1, ZIP file. [file enu-eN-MNT-0160-22-s03.zip › Extended_Data1/step4_revision/stage1/helperfunctions/nbt/NBTdatabase/Info/@nbt_SubjectInfo/nbt_SubjectInfo.m]

%% SubjectInfo object class constructor
% SubjectInfo = nbt_SubjectInfo
%
% See also:
%   nbt_CreateInfoObject

%--------------------------------------------------------------------------
% Copyright (C) 2014 Simon-Shlomo Poil
%
% Part of the Neurophysiological Biomarker Toolbox (NBT)
%
% This program is free software; you can redistribute it and/or modify
% it under the terms of the GNU General Public License as published by
% the Free Software Foundation; either version 3 of the License, or
% (at your option) any later version.
%
% This program is distributed in the hope that it will be useful,
% but WITHOUT ANY WARRANTY; without even the implied warranty of
% MERCHANTABILITY or FITNESS FOR A PARTICULAR PURPOSE.  See the
% GNU General Public License for more details.
%
% You should have received a copy of the GNU General Public License
% along with this program; if not, write to the Free Software
% Foundation, Inc., 59 Temple Place, Suite 330, Boston, MA  02111-1307  USA
%
% See Readme.txt for additional copyright information.
%--------------------------------------------------------------------------


classdef nbt_SubjectInfo
    properties
        projectInfo %pointer to projectInfo.mat files 
        subjectID   % The subject ID
        conditionID % The condition ID, e.g., ECR1
        fileName    % Filename of the Signal file
        fileNameFormat = '<ProjectID>.S<SubjectID>.<Date in YYYYMMDD>.Condition'; %Filename format, should always be in NBT format (but open for other format)
        lastUpdate  % time of last of data
        listOfBiomarkers %List of biomarker in the analysis 'fileName_analysis.mat' file
        
        info %struct for additional subject information
        %This should contain all other fields that can you can define groups by.  Please use the names given below where possible
        % dateOfRecording
        % subjectGender
        % subjectAge
        % subjectHeadsize
        % subjectHandedness
        % subjectMedication
        % subjectClassification
        % notes
        % researcherID
        notes
    end
    
    
    methods
        function SubjectInfo = nbt_SubjectInfo(Input)
            narginchk(0,1)
            if(exist('Input','var'))
                fname = fields(SubjectInfo);
                for i=1:length(fname)
                    SubjectInfo.(fname{i}) = Input.(fname{i});
                end
            else
                SubjectInfo.lastUpdate = datestr(now);
                SubjectInfo.info.dateOfRecording = [];
                SubjectInfo.info.subjectGender = [];
                SubjectInfo.info.subjectAge = [];
                SubjectInfo.info.subjectHeadsize = [];
                SubjectInfo.info.subjectHandedness = [];
                SubjectInfo.info.subjectMedication   = [];
                SubjectInfo.info.subjectClassification = [];
                SubjectInfo.info.notes = [];
                SubjectInfo.info.researcherID = [];
                SubjectInfo.info.subjectComorbidity = [];
            end
        end
        
        function check(SubjectInfo,fileName)
          
           pathIdx = strfind(fileName,filesep);
           fileName = fileName(pathIdx(end)+1:end);
           [projectID, stripoff] = strtok(fileName,'.');
           projectID = [projectID '.mat'];
           [subjectID, stripoff] = strtok(stripoff,'.');
           subjectID = str2double(subjectID(2:end));
           [dateOfRec, stripoff] = strtok(stripoff,'.');
           [conditionID] = strtok(stripoff,'.');
           conditionID = conditionID(1:end-5);
           
           nbt_stringCheck(fileName(1:end-9),SubjectInfo.fileName,'SubjectInfo: fileName error');
           nbt_stringCheck(projectID, SubjectInfo.projectInfo,'SubjectInfo: ProjectInfo error');
           if(SubjectInfo.subjectID ~= subjectID)
              error('SubjectInfo: SubjectID error') 
           end
           nbt_stringCheck(conditionID, SubjectInfo.conditionID,'SubjectInfo: ConditionID error');
           nbt_stringCheck(dateOfRec, SubjectInfo.info.dateOfRecording,'SubjectInfo: dateOfRecording error');
        end
    
        SubjectInfo = importSubjectInfoFromXLS(SubjectInfo,filename, SubjectIDcolumn, importparameters);
        SubjectInfo = importSubjectInfoFromCSV(SubjectInfo,filename);
    end
end
